# Supplementary material for: CtChi19: a valuable gene for improving resistance to Botrytis cinerea and Alternaria alternata in Carthamus tinctorius
Source: Front Plant Sci. 2026 Apr 24;17:1797378. doi: 10.3389/fpls.2026.1797378 (PMC13153071; doi:10.3389/fpls.2026.1797378)
Supplement: Supplementary file 1 [file DataSheet1.xlsx]

## Sheet: 48hpi DEPs
Gene_id	Accession	Coverage	Unique Peptides	Peptides	PSMs	AAs	MW [kDa]	calc. pI	pr-A.alternata-48hpi-1	pr-A.alternata-48hpi-2	pr-A.alternata-48hpi-3	average pr-A.alternata-48hpi	pr-CK48h-1	pr-CK48h-2	pr-CK48h-3	average pr-CK48h	UP/DOWN	pr-A.alternata-48hpi/pr-CK48h	t test p value	symbol	description
CtAH10G0099000	CtAH10T0099000.1	3	1	2	3	561	61.4	7.64	1.5496	1.45671	1.2473	1.41787	0.533404	0.395141	0.377353	0.435299	UP	3.25723	0.000651973	KVI03998	Pectinesterase, active site-containing protein [Cynara cardunculus var. scolymus]
CtAH12G0102900	CtAH12T0102900.1	20	2	4	7	202	23.4	6.79	1.36699	1.21775	1.24578	1.27684	0.419906	0.388693	0.401685	0.403428	UP	3.16498	4.804e-05	KVI11422	Glutathione S-transferase/chloride channel, C-terminal, partial [Cynara cardunculus var. scolymus]
CtAH05G0238200	CtAH05T0238200.1	51	1	4	11	148	16.2	7.68	1.09768	1.04048	1.13024	1.08946	0.418071	0.371045	0.426138	0.405085	UP	2.68947	2.60854e-05	OTG36410	putative ribonuclease H-like domain-containing protein [Helianthus annuus]
CtAH02G0200700	CtAH02T0200700.1	48	1	7	49	158	17.4	5.03	0.946184	1.04682	1.02168	1.00489	0.394436	0.368766	0.381951	0.381718	UP	2.63256	3.67675e-05	KVH96487	Bet v I domain-containing protein [Cynara cardunculus var. scolymus]
CtAH02G0200000	CtAH02T0200000.1	69	1	9	161	123	13.4	5	0.965178	0.927721	0.842529	0.911809	0.364317	0.368513	0.374574	0.369135	UP	2.47013	0.000118024	KVH96485	Bet v I domain-containing protein [Cynara cardunculus var. scolymus]
CtAH02G0199900	CtAH02T0199900.1	63	5	11	188	158	17.2	4.97	1.02132	1.023	1.05933	1.03455	0.436894	0.425384	0.4561	0.439459	UP	2.35415	2.60842e-06	KVH96457	Bet v I domain-containing protein [Cynara cardunculus var. scolymus];gi|976909340|gb|KVH96474.1| hypothetical protein Ccrd_001440 [Cynara cardunculus var. scolymus]
CtAH02G0200600	CtAH02T0200600.1	50	4	16	157	428	47	5.05	1.0016	0.995233	0.999775	0.99887	0.434455	0.429454	0.450136	0.438015	UP	2.28045	1.08914e-07	KVH96454	hypothetical protein Ccrd_001456 [Cynara cardunculus var. scolymus]
CtAH02G0199300	CtAH02T0199300.1	59	8	10	66	157	17.1	5.07	1.12602	1.06362	1.18465	1.12476	0.530733	0.507421	0.521043	0.519732	UP	2.16412	7.02091e-05	KVH96485	Bet v I domain-containing protein [Cynara cardunculus var. scolymus]
CtAH02G0201200	CtAH02T0201200.1	58	1	8	86	158	17.4	4.86	1.00909	1.02656	1.02529	1.02031	0.481524	0.473934	0.531261	0.495573	UP	2.05886	9.88026e-06	KVH96487	Bet v I domain-containing protein [Cynara cardunculus var. scolymus]
CtAH05G0238300	CtAH05T0238300.2	77	1	4	9	98	10.3	5.29	0.621586	0.662297	0.822937	0.702273	0.334894	0.320363	0.385398	0.346885	UP	2.02451	0.00530785	KVI01363	hypothetical protein Ccrd_020367 [Cynara cardunculus var. scolymus]
CtAH02G0202900	CtAH02T0202900.1	58	5	8	110	158	17.3	4.93	1.16278	1.13777	1.21624	1.17226	0.573556	0.579597	0.589733	0.580962	UP	2.0178	1.51167e-05	KVH96489	Bet v I domain-containing protein [Cynara cardunculus var. scolymus]
CtAH08G0272400	CtAH08T0272400.1	18	4	4	13	323	34.8	8.32	0.843857	0.817794	0.856419	0.839357	0.417423	0.412497	0.422474	0.417464	UP	2.01061	3.57151e-06	KVI07972	Thaumatin [Cynara cardunculus var. scolymus]
CtAH02G0201100	CtAH02T0201100.1	17	1	3	62	185	20.3	5.39	1.19925	1.20506	0.99134	1.13189	0.562387	0.566093	0.573851	0.567444	UP	1.99471	0.00131102	KVH96487	Bet v I domain-containing protein [Cynara cardunculus var. scolymus]
CtAH09G0117600	CtAH09T0117600.2	2	1	1	2	482	53.1	8.53	1.03607	1.02756	1.31267	1.12543	0.465822	0.500954	0.798342	0.588373	UP	1.91279	0.0189797	KVH99657	Amino acid transporter, transmembrane [Cynara cardunculus var. scolymus]
CtAH02G0202100	CtAH02T0202100.1	58	3	8	71	158	17.4	4.77	1.05997	1.0275	1.05443	1.0473	0.560584	0.572573	0.562097	0.565085	UP	1.85335	1.4565e-06	KVH96487	Bet v I domain-containing protein [Cynara cardunculus var. scolymus]
CtAH02G0200100	CtAH02T0200100.1	62	1	9	83	157	17.1	5.16	1.00672	1.02402	1.10147	1.04407	0.54334	0.544289	0.607279	0.564969	UP	1.84801	0.000184334	KVH96485	Bet v I domain-containing protein [Cynara cardunculus var. scolymus]
CtAH02G0200500	CtAH02T0200500.1	62	2	9	115	157	17.2	5.05	1.00055	1.01329	1.04636	1.02007	0.53423	0.55478	0.568963	0.552658	UP	1.84575	1.03332e-05	KVH96490	Bet v I domain-containing protein [Cynara cardunculus var. scolymus]
CtAH05G0262600	CtAH05T0262600.1	27	1	22	97	1028	116	7.31	1.25925	1.28628	1.19486	1.24679	0.650638	0.641315	0.741551	0.677835	UP	1.83938	0.000170592	KVI01320	hypothetical protein Ccrd_020418 [Cynara cardunculus var. scolymus]
CtAH02G0124900	CtAH02T0124900.1	27	3	3	9	176	19.5	9.88	0.992046	1.04996	1.09709	1.04637	0.572566	0.588788	0.559161	0.573505	UP	1.82451	0.000115612	KVH96145	Plant transcription factor, partial [Cynara cardunculus var. scolymus]
CtAH12G0132700	CtAH12T0132700.1	58	5	9	41	202	22.8	5.8	1.16785	1.16278	1.18924	1.17329	0.641245	0.636633	0.655362	0.644414	UP	1.82071	7.2715e-07	KVH88688	Protein of unknown function DUF538 [Cynara cardunculus var. scolymus]
CtAH10G0005600	CtAH10T0005600.1	2	1	1	3	492	53.3	8.06	1.09385	1.14475	1.03663	1.09174	0.565606	0.668992	0.566288	0.600295	UP	1.81867	0.00045064	KVI03265	Ammonium transporter, partial [Cynara cardunculus var. scolymus]
CtAH11G0025800	CtAH11T0025800.1	5	1	1	1	146	15.8	9.63	1.05401	1.33198	1.46675	1.28424	0.746782	0.609621	0.799905	0.718769	UP	1.78673	0.0135079	XP_021982346	uncharacterized protein LOC110878362 [Helianthus annuus]
CtAH10G0217700	CtAH10T0217700.1	6	1	1	2	166	17.9	9.55	0.990901	1.1148	0.991342	1.03235	0.610449	0.645769	0.496864	0.584361	UP	1.76663	0.00182722	KRH06542	hypothetical protein GLYMA_16G029300 [Glycine max]
CtAH11G0248500	CtAH11T0248500.1	8	2	2	16	225	24.7	9.58	1.00748	0.907758	1.05481	0.990016	0.588832	0.497354	0.60696	0.564382	UP	1.75416	0.00150537	KVH90864	Protein of unknown function DUF538 [Cynara cardunculus var. scolymus]
CtAH02G0199700	CtAH02T0199700.1	63	2	11	140	158	17.2	5.07	0.954098	1.0061	0.980383	0.980194	0.532217	0.577096	0.568738	0.559351	UP	1.75238	3.24725e-05	KVH96457	Bet v I domain-containing protein [Cynara cardunculus var. scolymus];gi|976909340|gb|KVH96474.1| hypothetical protein Ccrd_001440 [Cynara cardunculus var. scolymus]
CtAH06G0087700	CtAH06T0087700.1	7	1	1	3	136	14	5.06	1.17572	1.35474	1.5779	1.36945	0.800911	0.762659	0.791488	0.78502	UP	1.74448	0.00749355	PIN01369	DNA-directed DNA polymerase [Handroanthus impetiginosus]
CtAH05G0076100	CtAH05T0076100.1	44	5	9	89	259	27.5	6.58	1.32495	1.38693	1.55947	1.42378	0.829564	0.80574	0.815892	0.817065	UP	1.74256	0.00100191	OTG11187	putative chlorophyll a-b binding protein CP24 protein [Helianthus annuus]
CtAH12G0011100	CtAH12T0011100.1	18	6	6	25	482	51.9	5.39	1.15765	1.17808	1.34007	1.22527	0.71799	0.695804	0.702833	0.705542	UP	1.73663	0.000862307	KVH92104	Peptidase S8/S53 domain-containing protein [Cynara cardunculus var. scolymus]
CtAH05G0100100	CtAH05T0100100.2	6	3	3	4	538	58.9	9.16	0.919579	1.00413	1.04618	0.989962	0.612508	0.525875	0.606252	0.581545	UP	1.7023	0.000927979	XP_023730452	polyol transporter 5-like [Lactuca sativa];gi|1322422398|gb|PLY97588.1| hypothetical protein LSAT_5X118500 [Lactuca sativa]
CtAH12G0213400	CtAH12T0213400.3	60	11	11	49	209	24.1	8.57	1.12042	1.07655	1.10739	1.10145	0.652815	0.653592	0.64445	0.650285	UP	1.6938	4.55103e-06	KVI12466	Glutathione S-transferase/chloride channel, C-terminal [Cynara cardunculus var. scolymus]
CtAH03G0291400	CtAH03T0291400.1	6	1	1	1	111	11.8	8.62	0.907924	0.984245	0.92966	0.94061	0.592035	0.546156	0.550436	0.562876	UP	1.67108	0.000151623	KVH88624	Bifunctional inhibitor/plant lipid transfer protein/seed storage helical domain-containing protein [Cynara cardunculus var. scolymus]
CtAH03G0174000	CtAH03T0174000.1	3	1	1	4	300	33.6	7.42	1.49549	1.46909	1.63651	1.5337	0.914763	0.900843	0.939372	0.918326	UP	1.6701	0.000318492	N/A	N/A
CtAH09G0142200	CtAH09T0142200.1	50	1	6	21	133	13.9	10.05	0.889621	0.77376	0.879651	0.847677	0.510007	0.452787	0.563877	0.50889	UP	1.66574	0.00229942	KVH99104	Histone core [Cynara cardunculus var. scolymus]
CtAH11G0015100	CtAH11T0015100.1	16	4	4	20	478	54	7.4	0.869989	0.842878	0.844491	0.852453	0.504809	0.516323	0.51545	0.512194	UP	1.66432	3.67093e-06	KVH92769	Metallopeptidase, catalytic domain-containing protein [Cynara cardunculus var. scolymus]
CtAH03G0166600	CtAH03T0166600.1	6	1	1	1	153	17	6.68	0.953563	0.946682	1.38106	1.09377	0.653376	0.566258	0.759867	0.659834	UP	1.65764	0.0481006	KVH94937	Calcium-binding EF-hand [Cynara cardunculus var. scolymus]
CtAH07G0074200	CtAH07T0074200.3	11	4	4	9	381	45.1	7.52	1.13695	1.11816	1.20949	1.15486	0.701287	0.676171	0.716813	0.69809	UP	1.65432	0.000112241	AGC65502	FAD2-5 protein [Carthamus tinctorius]
CtAH12G0164600	CtAH12T0164600.1	6	2	2	3	335	36.2	6.65	1.0944	1.14187	1.2005	1.14559	0.753095	0.623412	0.705604	0.694037	UP	1.65062	0.000755447	KVI11955	Zinc/iron permease [Cynara cardunculus var. scolymus]
CtAH11G0211700	CtAH11T0211700.1	3	1	6	14	1523	172.7	7.05	1.43868	1.67957	1.55077	1.55634	0.854019	1.20616	0.785572	0.948584	UP	1.6407	0.0146801	KVH90323	AAA+ ATPase domain-containing protein [Cynara cardunculus var. scolymus]
CtAH03G0152700	CtAH03T0152700.1	8	2	2	3	285	30.9	6.73	1.11755	1.14341	1.16843	1.14313	0.697259	0.674185	0.725296	0.698913	UP	1.63558	2.86131e-05	KVH91139	dTDP-4-dehydrorhamnose reductase [Cynara cardunculus var. scolymus]
CtAH06G0018500	CtAH06T0018500.1	25	7	7	39	329	35.7	4.89	0.8642	0.864636	0.854881	0.861239	0.519721	0.520576	0.561131	0.533809	UP	1.61338	1.9973e-05	KVH99895	Glycoside hydrolase, catalytic domain-containing protein [Cynara cardunculus var. scolymus]
CtAH01G0133400	CtAH01T0133400.1	8	2	6	13	647	70.7	7.58	1.20232	1.17382	1.18147	1.18587	0.733867	0.705534	0.775238	0.738213	UP	1.60641	3.41786e-05	KZN00833	hypothetical protein DCAR_009587 [Daucus carota subsp. sativus]
CtAH10G0052200	CtAH10T0052200.1	19	1	1	1	59	7.1	10.49	1.22189	1.05615	1.26132	1.17979	0.75788	0.681289	0.769903	0.736358	UP	1.60219	0.00296805	KVI03591	hypothetical protein Ccrd_018101 [Cynara cardunculus var. scolymus]
CtAH10G0064800	CtAH10T0064800.1	7	2	2	4	271	30.3	5.71	1.0524	1.01223	1.07563	1.04675	0.664444	0.657839	0.656815	0.659699	UP	1.58671	3.19933e-05	XP_023764285	gamma-interferon-inducible lysosomal thiol reductase-like [Lactuca sativa];gi|1322423797|gb|PLY98396.1| hypothetical protein LSAT_5X174381 [Lactuca sativa]
CtAH09G0239500	CtAH09T0239500.1	1	1	1	2	540	59.8	8.47	1.07763	1.07278	1.24747	1.13263	0.711806	0.62873	0.810347	0.716961	UP	1.57976	0.00591709	XP_023733340	inorganic phosphate transporter 1-4-like [Lactuca sativa];gi|1322374527|gb|PLY74080.1| hypothetical protein LSAT_9X8561 [Lactuca sativa]
CtAH08G0022500	CtAH08T0022500.1	3	2	2	3	752	83.3	6.87	1.00652	0.971331	1.07686	1.01824	0.620619	0.695644	0.670574	0.662279	UP	1.53747	0.000727989	KVI10077	ATP-NAD kinase-like domain-containing protein [Cynara cardunculus var. scolymus]
CtAH12G0008700	CtAH12T0008700.1	20	7	7	23	387	42.6	5.29	0.974745	0.970588	1.04222	0.995852	0.650307	0.656441	0.642246	0.649665	UP	1.53287	0.000125181	KVH92127	Six-bladed beta-propeller, TolB-like protein [Cynara cardunculus var. scolymus]
CtAH11G0232100	CtAH11T0232100.1	24	6	6	31	265	28.7	9.03	1.01197	1.01331	1.01798	1.01442	0.653524	0.661315	0.683155	0.665998	UP	1.52315	2.72328e-06	XP_023752018	short-chain dehydrogenase TIC 32, chloroplastic-like [Lactuca sativa];gi|1322415682|gb|PLY94364.1| hypothetical protein LSAT_6X5620 [Lactuca sativa]
CtAH02G0203700	CtAH02T0203700.1	51	2	7	95	158	17.4	4.77	0.690622	0.717618	0.751999	0.720079	0.475395	0.46769	0.475192	0.472759	UP	1.52314	0.000160472	KVH96487	Bet v I domain-containing protein [Cynara cardunculus var. scolymus]
CtAH05G0085700	CtAH05T0085700.1	44	2	4	37	148	16.4	8.27	0.471044	0.493947	0.489836	0.484943	0.308707	0.311028	0.33634	0.318692	UP	1.52167	0.00012483	PLY69782	hypothetical protein LSAT_5X111580 [Lactuca sativa]
CtAH09G0113100	CtAH09T0113100.1	5	2	2	2	459	50.6	7.72	1.22668	1.21793	1.17893	1.20785	0.821158	0.809753	0.752818	0.794576	UP	1.52012	8.79261e-05	KVH99710	Multi antimicrobial extrusion protein [Cynara cardunculus var. scolymus]
CtAH07G0073800	CtAH07T0073800.1	4	4	4	10	1310	152.1	6.81	1.04474	1.06497	1.09712	1.06894	0.696519	0.743557	0.711765	0.71728	UP	1.49027	6.91525e-05	OTG05221	putative reverse transcriptase domain-containing protein [Helianthus annuus]
CtAH03G0023700	CtAH03T0023700.1	50	2	6	146	264	28.6	5.26	1.15066	1.17465	1.48062	1.26864	0.829435	0.847226	0.885953	0.854205	UP	1.48517	0.0182312	XP_021978327	chlorophyll a-b binding protein 3, chloroplastic-like [Helianthus annuus];gi|1191667487|gb|OTG19455.1| putative light-harvesting chlorophyll B-binding protein 3 [Helianthus annuus]
CtAH01G0238200	CtAH01T0238200.1	3	1	1	1	268	30.4	9.23	0.973614	1.05074	0.888736	0.971029	0.670806	0.661412	0.64768	0.659966	UP	1.47133	0.00275933	N/A	N/A
CtAH10G0242000	CtAH10T0242000.1	34	8	8	46	397	41.9	4.83	1.05716	1.06442	1.13343	1.085	0.72896	0.74669	0.752777	0.742809	UP	1.46068	0.000173801	KVI06882	Aspartic peptidase [Cynara cardunculus var. scolymus]
CtAH06G0013700	CtAH06T0013700.1	2	1	2	9	1270	144	8.09	1.05396	1.08408	1.20331	1.11378	0.742834	0.756298	0.789688	0.76294	UP	1.45986	0.00181704	KVH99845	AAA+ ATPase domain-containing protein [Cynara cardunculus var. scolymus]
CtAH06G0234300	CtAH06T0234300.1	37	6	6	70	169	18.1	8.92	1.14506	1.19029	1.16423	1.16653	0.784304	0.825949	0.80342	0.804558	UP	1.4499	3.44884e-05	KVH98668	Photosystem I PsaN, reaction centre subunit N [Cynara cardunculus var. scolymus]
CtAH05G0271500	CtAH05T0271500.1	22	10	10	61	525	58.8	5.03	0.986284	1.0051	1.06239	1.01792	0.68678	0.709604	0.710317	0.702234	UP	1.44955	0.000197955	KVH94578	Malectin-like carbohydrate-binding domain-containing protein [Cynara cardunculus var. scolymus]
CtAH08G0285400	CtAH08T0285400.1	4	1	1	2	258	28.3	4.7	0.986325	1.01005	1.01341	1.00326	0.692733	0.688637	0.69789	0.693087	UP	1.44753	4.10675e-06	PLY62089	hypothetical protein LSAT_2X25300 [Lactuca sativa]
CtAH07G0104800	CtAH07T0104800.1	26	4	8	81	246	26.6	6.92	1.23666	1.20952	1.28363	1.24327	0.840945	0.873972	0.865346	0.860088	UP	1.44552	8.70647e-05	KVI04990	Chlorophyll A-B binding protein [Cynara cardunculus var. scolymus]
CtAH12G0008100	CtAH12T0008100.1	1	1	1	1	696	76.4	8.73	1.12912	1.04553	1.19155	1.12207	0.776604	0.791788	0.771904	0.780099	UP	1.43837	0.00132142	XP_023767583	probable metal-nicotianamine transporter YSL7 isoform X1 [Lactuca sativa]
CtAH09G0017400	CtAH09T0017400.4	26	19	30	167	1187	133.7	6.87	0.962319	0.974191	1.05793	0.998145	0.692856	0.679903	0.718066	0.696941	UP	1.43218	0.000719113	KVI05933	AAA+ ATPase domain-containing protein [Cynara cardunculus var. scolymus]
CtAH07G0248700	CtAH07T0248700.1	50	1	6	21	133	13.9	10.05	0.950387	1.02764	1.21602	1.06468	0.731762	0.716391	0.782418	0.743524	UP	1.43194	0.0168615	KVI02173	Histone core [Cynara cardunculus var. scolymus]
CtAH06G0261300	CtAH06T0261300.1	36	5	8	44	281	32.2	5.15	1.05525	1.03351	1.0175	1.03542	0.727163	0.722882	0.72011	0.723385	UP	1.43136	9.62586e-06	KVI01026	G-protein beta WD-40 repeat-containing protein [Cynara cardunculus var. scolymus]
CtAH10G0250700	CtAH10T0250700.1	7	2	2	6	266	30	9.04	1.20861	1.22327	1.25438	1.22876	0.893558	0.775318	0.90757	0.858815	UP	1.43076	0.00110118	KVI07405	hypothetical protein Ccrd_014237 [Cynara cardunculus var. scolymus]
CtAH12G0003100	CtAH12T0003100.1	14	3	3	13	316	34.2	5.82	0.933164	0.940599	0.95079	0.941517	0.65344	0.658899	0.666105	0.659482	UP	1.42766	1.47849e-06	KVH92153	Chitin-binding, type 1 [Cynara cardunculus var. scolymus]
CtAH06G0018400	CtAH06T0018400.1	49	15	15	49	335	36.9	8.51	0.698872	0.712296	0.754758	0.721975	0.495687	0.493023	0.52944	0.50605	UP	1.42669	0.000461215	KVG36940	Glycoside hydrolase, catalytic domain-containing protein [Cynara cardunculus var. scolymus]
CtAH02G0073300	CtAH02T0073300.1	42	6	6	38	227	24.7	8.56	1.27465	1.16508	1.46614	1.30196	0.908267	0.936441	0.89308	0.912596	UP	1.42665	0.0118702	OWM76210	hypothetical protein CDL15_Pgr009856 [Punica granatum]
CtAH04G0236600	CtAH04T0236600.1	19	3	3	15	181	19.9	8.16	1.20553	1.28344	1.39426	1.29441	0.936238	0.845569	0.957602	0.913136	UP	1.41754	0.00413184	KVH97710	hypothetical protein Ccrd_000173 [Cynara cardunculus var. scolymus]
CtAH03G0298900	CtAH03T0298900.1	5	2	2	3	463	52.3	8.1	1.22996	1.24081	1.15477	1.20851	0.876251	0.823956	0.87627	0.858826	UP	1.40717	0.000407258	PLY62102	hypothetical protein LSAT_6X65481 [Lactuca sativa]
CtAH08G0180900	CtAH08T0180900.1	29	11	13	42	560	61.6	8.05	1.05597	1.04839	1.12365	1.076	0.762636	0.766931	0.769061	0.766209	UP	1.40432	0.00020763	KVI08660	hypothetical protein Ccrd_012958 [Cynara cardunculus var. scolymus]
CtAH09G0021300	CtAH09T0021300.1	6	1	1	3	137	15	9.99	1.41895	1.32164	1.48077	1.40712	1.10865	0.747947	1.15256	1.00305	UP	1.40284	0.041359	KVH92973	Ribosomal protein L37ae/L37e [Cynara cardunculus var. scolymus]
CtAH10G0097700	CtAH10T0097700.1	7	1	4	7	592	65.7	6.49	1.03441	1.06683	1.08054	1.06059	0.771312	0.789943	0.734978	0.765411	UP	1.38565	0.000153003	XP_023772847	ABC transporter C family member 4-like [Lactuca sativa];gi|1340492783|ref|XP_023772848.1| ABC transporter C family member 4-like [Lactuca sativa];gi|1340492785|ref|XP_023772849.1| ABC transporter C family member 4-like [Lactuca sativa];gi|1322383858|gb|PLY78512.1| hypothetical protein LSAT_5X191480 [Lactuca sativa]
CtAH01G0183800	CtAH01T0183800.1	39	3	3	6	132	13.4	10.13	1.1324	1.22018	1.32953	1.22737	0.939153	0.775886	0.944926	0.886655	UP	1.38427	0.0127941	XP_022012130	photosystem I reaction center subunit psaK, chloroplastic-like [Helianthus annuus];gi|1191643324|gb|OTF95298.1| putative photosystem I subunit K [Helianthus annuus]
CtAH08G0289200	CtAH08T0289200.1	13	1	1	1	99	11.3	8.85	1.05582	1.15473	1.11634	1.10896	0.746351	0.820095	0.838134	0.801527	UP	1.38356	0.00157273	XP_022021400	uncharacterized protein LOC110921389 [Helianthus annuus];gi|1191634775|gb|OTF86918.1| hypothetical protein HannXRQ_Chr17g0556071 [Helianthus annuus]
CtAH09G0207900	CtAH09T0207900.1	44	4	4	16	106	12.2	9.1	0.977451	0.984296	1.04336	1.0017	0.73285	0.71123	0.728954	0.724344	UP	1.38291	0.000226059	KVH99364	Yippee-like protein, partial [Cynara cardunculus var. scolymus]
CtAH03G0248400	CtAH03T0248400.1	23	11	13	37	1018	117.5	6.58	0.928334	0.93518	0.940029	0.934515	0.668078	0.683333	0.67884	0.67675	UP	1.38089	1.38664e-06	KVH91646	AAA+ ATPase domain-containing protein [Cynara cardunculus var. scolymus]
CtAH09G0140500	CtAH09T0140500.1	46	2	6	147	288	31.2	5.62	1.2119	1.21128	1.34391	1.2557	0.903489	0.944594	0.8805	0.909528	UP	1.3806	0.00194853	XP_009773269	PREDICTED: chlorophyll a-b binding protein 13, chloroplastic-like [Nicotiana sylvestris];gi|1025334346|ref|XP_016513166.1| PREDICTED: chlorophyll a-b binding protein 13, chloroplastic-like [Nicotiana tabacum]
CtAH10G0122700	CtAH10T0122700.1	59	13	13	52	302	32.7	8.34	1.114	1.10821	1.16101	1.12774	0.824361	0.809228	0.817875	0.817155	UP	1.38008	5.63531e-05	KVH95053	Glucose/ribitol dehydrogenase [Cynara cardunculus var. scolymus]
CtAH10G0074500	CtAH10T0074500.1	39	11	13	61	383	40.4	8.37	1.07161	1.04661	1.05423	1.05748	0.771351	0.762183	0.76867	0.767401	UP	1.37801	3.25423e-06	KVI03791	Alcohol dehydrogenase GroES-like protein [Cynara cardunculus var. scolymus]
CtAH03G0139600	CtAH03T0139600.1	2	1	1	1	558	59.8	7.56	0.845476	0.771233	0.901272	0.839327	0.639855	0.553946	0.634414	0.609405	UP	1.37729	0.00796855	KVH92280	RNA-binding protein Lupus La [Cynara cardunculus var. scolymus]
CtAH06G0146200	CtAH06T0146200.1	29	1	9	288	744	79	5.59	1.17603	1.13201	1.34285	1.21696	0.923848	0.897602	0.830435	0.883961	UP	1.37671	0.00891543	KYP52900	Retrovirus-related Pol polyprotein from transposon TNT 1-94 [Cajanus cajan]
CtAH06G0261100	CtAH06T0261100.1	24	2	5	30	245	27.7	5.71	1.0425	1.04224	0.951282	1.01201	0.736876	0.70671	0.772499	0.738695	UP	1.36999	0.00158505	KVH98033	Coatomer, WD associated region [Cynara cardunculus var. scolymus]
CtAH11G0014400	CtAH11T0014400.6	24	11	13	29	553	63.6	8.24	0.988891	0.958609	1.0049	0.984134	0.704925	0.721775	0.729457	0.718719	UP	1.36929	6.62685e-05	KVH92757	Lipase, class 3, partial [Cynara cardunculus var. scolymus]
CtAH08G0231600	CtAH08T0231600.1	5	3	3	4	615	67.6	4.84	0.918745	0.97558	0.943396	0.945907	0.655384	0.703478	0.714802	0.691221	UP	1.36846	0.000487157	KVI08289	Zinc finger, C2H2, partial [Cynara cardunculus var. scolymus]
CtAH06G0287000	CtAH06T0287000.1	2	1	1	2	453	50.1	8.84	0.806248	0.834927	0.933977	0.858384	0.597579	0.597161	0.688686	0.627809	UP	1.36727	0.00942263	N/A	N/A
CtAH03G0166700	CtAH03T0166700.1	18	1	3	6	179	19.5	5.63	1.03927	0.986054	0.926918	0.984079	0.707969	0.748306	0.705956	0.720744	UP	1.36537	0.00171752	KVH91217	Major sperm protein [Cynara cardunculus var. scolymus]
CtAH03G0178000	CtAH03T0178000.1	49	8	8	39	253	26.9	7.81	0.903303	0.90964	0.941511	0.918152	0.670226	0.667801	0.681501	0.673176	UP	1.36391	4.06556e-05	KVH91273	Chitin-binding, type 1 [Cynara cardunculus var. scolymus]
CtAH04G0029700	CtAH04T0029700.1	5	1	2	2	448	49.6	6.54	1.02542	1.00488	1.1745	1.06827	0.753188	0.771984	0.824881	0.783351	UP	1.36372	0.00777741	KVI04201	Chloramphenicol acetyltransferase-like domain-containing protein [Cynara cardunculus var. scolymus]
CtAH01G0077300	CtAH01T0077300.1	40	5	13	79	357	39.2	5.76	0.948412	1.08022	1.02588	1.01817	0.739716	0.761044	0.744161	0.748307	UP	1.36063	0.00224385	ONL95215	glutamine synthetase6 [Zea mays]
CtAH09G0081400	CtAH09T0081400.1	1	1	1	1	715	80.7	6.86	0.984706	0.957578	0.895925	0.94607	0.696436	0.701659	0.687861	0.695318	UP	1.36063	0.000703239	KVI06545	Armadillo-like helical [Cynara cardunculus var. scolymus]
CtAH03G0005500	CtAH03T0005500.1	8	2	2	4	380	42.4	4.88	1.21459	1.11989	1.20529	1.17992	0.858085	0.816484	0.928093	0.867554	UP	1.36006	0.00214547	KVI10344	AAA+ ATPase domain-containing protein [Cynara cardunculus var. scolymus]
CtAH07G0007800	CtAH07T0007800.1	1	1	1	1	978	106.2	5.96	1.15376	1.12685	1.06218	1.11426	0.846364	0.809956	0.802294	0.819538	UP	1.35962	0.000632293	XP_019073886	PREDICTED: uncharacterized protein LOC100259633 [Vitis vinifera]
CtAH06G0048800	CtAH06T0048800.1	3	1	1	1	381	42	5.49	1.10454	1.15723	1.04483	1.1022	0.659495	0.87616	0.899589	0.811748	UP	1.35781	0.0249445	KVI00072	Glycoside hydrolase, catalytic domain-containing protein [Cynara cardunculus var. scolymus]
CtAH02G0049600	CtAH02T0049600.1	17	5	5	11	380	44.2	7.77	1.04074	1.04815	1.02456	1.03782	0.737193	0.732961	0.82779	0.765982	UP	1.35489	0.00101611	AGC65501	FAD2-4 protein [Carthamus tinctorius]
CtAH06G0198900	CtAH06T0198900.1	7	1	1	2	94	10.5	9.19	1.14665	1.11846	1.04427	1.10313	0.719413	0.976556	0.749531	0.815167	UP	1.35325	0.029357	KVH89146	hypothetical protein Ccrd_008890 [Cynara cardunculus var. scolymus]
CtAH09G0171800	CtAH09T0171800.1	28	10	10	28	353	40.6	5.78	1.0247	1.02866	1.05866	1.03734	0.772371	0.759398	0.768669	0.766813	UP	1.35279	1.86526e-05	KVH99277	protein of unknown function DUF296, partial [Cynara cardunculus var. scolymus]
CtAH07G0257100	CtAH07T0257100.5	1	1	1	1	668	77.2	6.23	1.34899	1.26253	1.09473	1.23542	0.967942	0.870698	0.902325	0.913655	UP	1.35217	0.0158035	XP_023741603	TMV resistance protein N-like isoform X3 [Lactuca sativa]
CtAH09G0017800	CtAH09T0017800.1	19	11	25	86	1360	152.9	7.28	1.03081	1.05983	1.07603	1.05556	0.798597	0.791944	0.755126	0.781889	UP	1.35001	0.000132639	XP_023759506	ABC transporter G family member 36-like isoform X2 [Lactuca sativa]
CtAH08G0222600	CtAH08T0222600.1	1	1	1	3	601	67.9	6.06	1.12863	1.08838	0.942739	1.05325	0.765419	0.789808	0.788072	0.7811	UP	1.34842	0.00881462	KVI08319	hypothetical protein Ccrd_013312, partial [Cynara cardunculus var. scolymus]
CtAH07G0190100	CtAH07T0190100.1	35	3	7	53	257	27.2	6.04	1.17894	1.25675	1.41097	1.28222	0.974151	0.944476	0.937377	0.952001	UP	1.34687	0.00878641	KVI01821	Chlorophyll A-B binding protein [Cynara cardunculus var. scolymus]
CtAH06G0300300	CtAH06T0300300.2	14	5	5	9	449	49.9	6.55	0.953415	0.945827	1.01919	0.972809	0.747319	0.693374	0.726371	0.722355	UP	1.34672	0.00087471	KVH98361	Acyl transferase/acyl hydrolase/lysophospholipase [Cynara cardunculus var. scolymus]
CtAH01G0232200	CtAH01T0232200.1	18	3	7	15	466	51.7	6.8	1.10437	1.09935	1.02238	1.07537	0.800803	0.780625	0.81851	0.799979	UP	1.34424	0.000659561	XP_023759430	5&apos;-adenylylsulfate reductase 3, chloroplastic-like [Lactuca sativa];gi|1322404725|gb|PLY88820.1| hypothetical protein LSAT_4X59381 [Lactuca sativa]
CtAH05G0069700	CtAH05T0069700.1	14	3	6	15	462	51.2	7.87	0.992202	0.964737	0.963043	0.973327	0.706085	0.665686	0.800903	0.724225	UP	1.34396	0.00376577	KVH87778	Ankyrin repeat-containing protein [Cynara cardunculus var. scolymus]
CtAH10G0200500	CtAH10T0200500.1	62	9	9	20	217	23.1	5.94	0.978347	0.974891	1.01177	0.988337	0.742643	0.720791	0.74487	0.736101	UP	1.34266	5.65448e-05	ALG75881	chalcone isomerase [Carthamus tinctorius]
CtAH08G0180700	CtAH08T0180700.2	19	17	17	51	970	108.4	7.81	1.0144	1.01382	1.05313	1.02712	0.757842	0.758901	0.779842	0.765528	UP	1.34171	6.09589e-05	KVI08658	hypothetical protein Ccrd_012956 [Cynara cardunculus var. scolymus]
CtAH03G0265400	CtAH03T0265400.1	2	1	1	3	390	44.3	7.31	0.919839	0.957163	0.968901	0.948634	0.705814	0.729514	0.692254	0.709194	UP	1.33762	0.000199807	XP_022017433	uncharacterized protein LOC110917123 [Helianthus annuus];gi|1228778489|ref|XP_022017437.1| uncharacterized protein LOC110917123 [Helianthus annuus]
CtAH08G0006100	CtAH08T0006100.1	14	5	5	26	549	59.1	4.49	0.906682	0.904914	1.0235	0.94503	0.705061	0.673709	0.741554	0.706775	UP	1.3371	0.00557209	XP_023740752	acidic endochitinase SE2-like [Lactuca sativa];gi|1322362858|gb|PLY68482.1| hypothetical protein LSAT_2X134540 [Lactuca sativa]
CtAH09G0122300	CtAH09T0122300.1	32	3	21	113	852	94.9	6.43	1.12527	1.17997	1.34328	1.21617	0.914396	0.917793	0.897917	0.910035	UP	1.3364	0.0096302	KVH99228	Elongation factor G, III-V domain-containing protein [Cynara cardunculus var. scolymus]
CtAH03G0179300	CtAH03T0179300.1	3	1	1	1	358	39.5	6.51	1.24566	1.28319	1.08737	1.20541	0.877849	0.952668	0.876383	0.9023	UP	1.33593	0.00960683	OTG33014	putative chitinase [Helianthus annuus]
CtAH05G0116100	CtAH05T0116100.1	1	1	1	2	759	85.5	8.19	1.15538	1.06107	1.06964	1.09536	0.836662	0.791575	0.835083	0.821107	UP	1.33401	0.00121813	XP_021320624	uncharacterized protein LOC110437007 [Sorghum bicolor]
CtAH11G0229600	CtAH11T0229600.1	4	1	1	1	182	21.2	8.53	1.13042	1.05839	1.12663	1.10515	0.868757	0.811592	0.8079	0.829416	UP	1.33244	0.000838909	KVH90124	Heavy metal-associated domain, HMA [Cynara cardunculus var. scolymus]
CtAH07G0061200	CtAH07T0061200.1	2	1	3	6	976	110.6	8.43	1.13085	1.05322	1.04982	1.07796	0.698314	0.829818	0.902803	0.810312	UP	1.33031	0.0149601	KVH88773	Disease resistance protein [Cynara cardunculus var. scolymus]
CtAH06G0056100	CtAH06T0056100.1	2	2	2	6	551	59.7	8.73	1.03054	0.989599	1.20886	1.07634	0.817998	0.807709	0.804165	0.809957	UP	1.32888	0.0168176	N/A	N/A
CtAH09G0004600	CtAH09T0004600.2	23	19	22	128	1750	190.7	8.1	1.01908	1.06534	1.16744	1.08395	0.820299	0.777685	0.853587	0.817191	UP	1.32644	0.00553795	XP_023758432	pectinesterase 3-like [Lactuca sativa]
CtAH01G0025700	CtAH01T0025700.1	13	2	3	15	263	29.4	5.97	0.983723	0.939429	0.965645	0.962932	0.685922	0.738546	0.754817	0.726428	UP	1.32557	0.000638675	KVI02660	hypothetical protein Ccrd_019052 [Cynara cardunculus var. scolymus]
CtAH01G0137100	CtAH01T0137100.1	2	1	1	3	649	73.2	7.47	1.12411	1.09842	0.995175	1.07257	0.800626	0.781379	0.847063	0.80969	UP	1.32467	0.00393071	KVI01067	Concanavalin A-like lectin/glucanase, subgroup [Cynara cardunculus var. scolymus]
CtAH08G0155700	CtAH08T0155700.1	22	2	2	3	96	10.4	8.41	0.977844	0.977875	0.988804	0.981508	0.771045	0.709103	0.74409	0.741413	UP	1.32383	0.000194826	XP_021973011	non-specific lipid-transfer protein 2-like [Helianthus annuus]
CtAH04G0207500	CtAH04T0207500.1	24	4	4	8	266	28.1	4.75	1.01625	1.10741	1.04011	1.05459	0.801258	0.825405	0.767237	0.797967	UP	1.3216	0.00132525	KVH97540	heme peroxidase [Cynara cardunculus var. scolymus]
CtAH08G0086800	CtAH08T0086800.1	50	19	19	134	399	44.3	6.93	0.946729	0.96254	1.01466	0.974642	0.730807	0.732204	0.7503	0.737771	UP	1.32106	0.00038306	KVI06262	Aldolase-type TIM barrel [Cynara cardunculus var. scolymus]
CtAH11G0072500	CtAH11T0072500.1	10	5	6	7	702	77.8	6.44	1.05339	1.10252	1.05636	1.07076	0.766291	0.811162	0.856259	0.811237	UP	1.3199	0.00104048	XP_023769305	LEAF RUST 10 DISEASE-RESISTANCE LOCUS RECEPTOR-LIKE PROTEIN KINASE-like 1.4 isoform X1 [Lactuca sativa];gi|1322389081|gb|PLY81240.1| hypothetical protein LSAT_4X155840 [Lactuca sativa]
CtAH05G0091300	CtAH05T0091300.1	5	1	1	3	214	24	6.54	0.885922	0.922767	1.01849	0.942392	0.728748	0.703359	0.710635	0.714247	UP	1.31942	0.00476511	XP_022028077	uncharacterized protein LOC110929244 [Helianthus annuus];gi|1191679019|gb|OTG30982.1| putative plant basic secretory protein (BSP) family protein [Helianthus annuus]
CtAH12G0059000	CtAH12T0059000.1	0	1	1	1	1427	160.4	9.47	1.20404	1.09997	1.01618	1.10673	0.89123	0.761595	0.865024	0.839283	UP	1.31866	0.0164185	OTG15986	putative ribonuclease H-like domain-containing protein [Helianthus annuus]
CtAH10G0078600	CtAH10T0078600.1	34	5	7	13	289	30.5	8.15	0.936932	0.932768	0.944196	0.937965	0.732027	0.725267	0.6796	0.712298	UP	1.31682	0.000177686	CAH66031	H0515C11.7 [Oryza sativa]
CtAH08G0052800	CtAH08T0052800.1	10	3	3	6	327	37.5	5.85	0.949833	0.965398	1.01627	0.977169	0.719921	0.731914	0.775278	0.742371	UP	1.31628	0.000854837	XP_023757251	elicitor-responsive protein 1-like [Lactuca sativa];gi|1340460000|ref|XP_023757252.1| elicitor-responsive protein 1-like [Lactuca sativa];gi|1340460002|ref|XP_023757253.1| elicitor-responsive protein 1-like [Lactuca sativa]
CtAH07G0034400	CtAH07T0034400.1	2	1	1	1	426	47	6.4	1.16019	1.03818	1.28972	1.1627	0.84169	0.914202	0.894341	0.883411	UP	1.31615	0.0211004	KVI05473	Ureide permease, partial [Cynara cardunculus var. scolymus]
CtAH03G0202300	CtAH03T0202300.1	2	1	1	7	547	59.2	5.12	1.14696	1.07141	1.13744	1.1186	0.852535	0.838201	0.861002	0.85058	UP	1.31511	0.000407444	OTG02940	putative glucose-methanol-choline oxidoreductase, FAD/NAD(P)-binding domain protein [Helianthus annuus]
CtAH06G0026800	CtAH06T0026800.1	30	14	14	31	537	58.9	8.16	1.0712	1.02923	1.04683	1.04909	0.784901	0.801668	0.811033	0.799201	UP	1.31267	6.41689e-05	XP_023744862	4-coumarate--CoA ligase-like 7 [Lactuca sativa];gi|1322356134|gb|PLY65398.1| hypothetical protein LSAT_1X51701 [Lactuca sativa]
CtAH07G0085100	CtAH07T0085100.1	47	15	18	158	567	64.8	6.6	0.99523	1.01845	0.899755	0.971144	0.741191	0.754587	0.724027	0.739935	UP	1.31247	0.00347171	XP_021997685	catalase-like [Helianthus annuus];gi|1191652942|gb|OTG04914.1| putative catalase isozyme 1 [Helianthus annuus]
CtAH12G0060400	CtAH12T0060400.1	41	7	7	40	214	22.7	6.54	0.892114	0.908318	0.944516	0.914983	0.690235	0.692622	0.708722	0.697193	UP	1.31238	0.00019225	KVH88098	Cupin 1 [Cynara cardunculus var. scolymus]
CtAH06G0041200	CtAH06T0041200.1	32	7	7	26	295	33	8.02	0.997311	1.00222	1.01802	1.00585	0.759701	0.773486	0.766622	0.766603	UP	1.31209	5.47841e-06	KVI00040	Syntaxin/epimorphin, conserved site-containing protein [Cynara cardunculus var. scolymus]
CtAH08G0119800	CtAH08T0119800.1	38	8	8	46	247	27.4	9.07	1.07418	1.07575	1.1075	1.08581	0.823427	0.830715	0.829206	0.827783	UP	1.31171	2.01404e-05	XP_023740816	uncharacterized protein LOC111888909 [Lactuca sativa];gi|1322420656|gb|PLY96759.1| hypothetical protein LSAT_2X94301 [Lactuca sativa]
CtAH09G0271700	CtAH09T0271700.1	6	1	1	1	115	13.1	11.96	1.29674	1.21634	1.088	1.20036	0.914525	0.925818	0.905885	0.915409	UP	1.31128	0.00954007	KVH94103	hypothetical protein Ccrd_003840 [Cynara cardunculus var. scolymus]
CtAH02G0028500	CtAH02T0028500.1	14	6	6	14	448	50	6.34	1.12679	1.11995	1.10373	1.11682	0.862112	0.876709	0.818743	0.852521	UP	1.31003	0.000145542	KVH95295	Glycoside hydrolase, family 37 [Cynara cardunculus var. scolymus]
CtAH09G0299100	CtAH09T0299100.1	21	3	3	9	144	15.2	9.54	1.26535	1.32342	1.54063	1.37647	1.10139	1.06439	0.988875	1.05155	UP	1.30899	0.0226168	KVH94764	Heat shock protein DnaJ, cysteine-rich domain-containing protein [Cynara cardunculus var. scolymus]
CtAH08G0324800	CtAH08T0324800.1	0	1	1	1	1679	184.8	6.23	1.18382	1.04048	1.0322	1.0855	0.801091	0.843263	0.844219	0.829524	UP	1.30858	0.00750873	KVI09934	Leucine-rich repeat-containing protein [Cynara cardunculus var. scolymus]
CtAH07G0081300	CtAH07T0081300.1	29	12	12	37	546	59.3	7.65	1.0793	1.04648	1.10374	1.07651	0.824573	0.815338	0.828357	0.822756	UP	1.30841	0.00011823	KVI05191	AMP-binding, conserved site-containing protein [Cynara cardunculus var. scolymus]
CtAH11G0009200	CtAH11T0009200.1	1	1	1	7	680	74.2	7.27	1.03179	1.07236	1.08598	1.06338	0.844437	0.789081	0.8047	0.812739	UP	1.30839	0.000413629	KVH92835	Concanavalin A-like lectin/glucanase, subgroup [Cynara cardunculus var. scolymus]
CtAH01G0004400	CtAH01T0004400.1	6	3	3	7	554	62.2	8.92	1.07331	1.07034	1.04249	1.06205	0.789249	0.779016	0.869001	0.812422	UP	1.30726	0.00115259	XP_022011489	lysine histidine transporter 1-like [Helianthus annuus];gi|1191642697|gb|OTF94671.1| putative amino acid transporter, transmembrane domain-containing protein [Helianthus annuus]
CtAH01G0025900	CtAH01T0025900.1	39	7	8	23	266	29.8	5.25	1.18612	1.16421	1.24018	1.19684	0.887641	0.929739	0.93349	0.916956	UP	1.30523	0.000484496	KVI02659	hypothetical protein Ccrd_019053 [Cynara cardunculus var. scolymus]
CtAH07G0229200	CtAH07T0229200.1	56	7	8	267	265	28.7	5.96	1.1749	1.16333	1.28146	1.20656	0.955638	0.898819	0.920142	0.924866	UP	1.30458	0.00236922	XP_023747414	chlorophyll a-b binding protein 5, chloroplastic [Lactuca sativa];gi|1322351781|gb|PLY63484.1| hypothetical protein LSAT_9X104661 [Lactuca sativa]
CtAH01G0045200	CtAH01T0045200.1	3	2	2	3	622	70.3	6.51	0.897234	0.801068	0.838372	0.845558	0.629839	0.661545	0.653419	0.648268	UP	1.30433	0.00262025	KVI02809	FAD-binding, type 1 [Cynara cardunculus var. scolymus]
CtAH04G0077300	CtAH04T0077300.1	11	5	5	16	420	46.9	7.39	0.990816	1.00089	0.918394	0.970034	0.744609	0.76651	0.720008	0.743709	UP	1.30432	0.00150257	KVH88552	putative AB-hydrolase YheT [Cynara cardunculus var. scolymus]
CtAH04G0176200	CtAH04T0176200.1	2	1	1	1	369	42.3	5.36	1.05081	1.02524	1.00022	1.02542	0.824982	0.761176	0.774602	0.78692	UP	1.30308	0.000604113	KVH88272	hypothetical protein Ccrd_024281 [Cynara cardunculus var. scolymus]
CtAH05G0215000	CtAH05T0215000.1	2	1	1	1	358	40.5	5.81	1.09293	1.0123	1.17097	1.09207	0.80848	0.795844	0.910772	0.838366	UP	1.30261	0.0122837	KVI01470	hypothetical protein Ccrd_020259 [Cynara cardunculus var. scolymus]
CtAH02G0034700	CtAH02T0034700.1	0	1	1	1	1475	164.4	5.69	1.12225	1.09714	1.14186	1.12042	0.809759	0.807834	0.963939	0.860511	UP	1.30204	0.00818912	XP_023758915	SNF2 domain-containing protein CLASSY 4-like [Lactuca sativa];gi|1340463533|ref|XP_023758916.1| SNF2 domain-containing protein CLASSY 4-like [Lactuca sativa];gi|1322405518|gb|PLY89171.1| hypothetical protein LSAT_3X15721 [Lactuca sativa]
CtAH04G0108500	CtAH04T0108500.1	17	1	1	1	48	5.5	10.46	1.25402	1.01562	1.03742	1.10235	0.923367	0.779205	0.841916	0.848163	UP	1.29969	0.0428587	CtAH04G0108500	-
CtAH08G0056000	CtAH08T0056000.1	33	3	17	133	648	70.8	5.36	1.0241	0.988974	1.1049	1.03933	0.815278	0.78878	0.796732	0.800263	UP	1.29873	0.00245649	GAU49026	hypothetical protein TSUD_87280 [Trifolium subterraneum]
CtAH04G0003500	CtAH04T0003500.1	3	3	3	36	1507	168.2	5.73	0.940151	0.967422	1.0044	0.970657	0.726837	0.741596	0.775344	0.747925	UP	1.2978	0.000692433	XP_023751612	uncharacterized protein LOC111899971 [Lactuca sativa]
CtAH10G0269900	CtAH10T0269900.1	33	4	4	17	136	15.2	5.55	1.08005	1.08871	1.11283	1.09386	0.850699	0.840584	0.84432	0.845201	UP	1.2942	1.70777e-05	XP_021977565	cytochrome b5-like [Helianthus annuus]
CtAH03G0233400	CtAH03T0233400.1	15	3	5	14	333	37.7	8.24	1.06452	1.09455	1.06164	1.07357	0.815636	0.848744	0.828914	0.831098	UP	1.29175	7.00849e-05	KVH91480	Alternative oxidase [Cynara cardunculus var. scolymus]
CtAH09G0146700	CtAH09T0146700.1	5	2	2	2	444	49.6	4.89	0.999761	0.991239	0.97363	0.98821	0.767335	0.761831	0.766678	0.765281	UP	1.2913	9.32385e-06	KVH99155	hypothetical protein Ccrd_022614 [Cynara cardunculus var. scolymus]
CtAH07G0196300	CtAH07T0196300.1	4	1	1	1	244	26.8	5.73	0.942016	0.954594	0.932453	0.943021	0.719835	0.682786	0.790637	0.731086	UP	1.28989	0.00278469	XP_023750703	nicotinamidase 1-like [Lactuca sativa];gi|1322417728|gb|PLY95409.1| hypothetical protein LSAT_9X115741 [Lactuca sativa]
CtAH10G0030400	CtAH10T0030400.1	5	1	1	1	180	20.8	9.04	1.28258	1.10725	1.04059	1.14347	0.899789	0.850372	0.909727	0.886629	UP	1.28969	0.026072	KVH87392	hypothetical protein Ccrd_025377, partial [Cynara cardunculus var. scolymus]
CtAH06G0016500	CtAH06T0016500.1	10	3	3	5	351	39.1	5.78	1.12027	1.11182	1.14488	1.12566	0.875857	0.891667	0.8571	0.874875	UP	1.28665	5.83381e-05	KVH99884	Nucleoside phosphorylase [Cynara cardunculus var. scolymus]
CtAH09G0078600	CtAH09T0078600.1	25	4	7	19	365	39.9	5.53	1.04804	0.947344	1.01264	1.00268	0.790235	0.771759	0.776799	0.779598	UP	1.28614	0.00174748	KVI06529	Cysteine peptidase, asparagine active site-containing protein, partial [Cynara cardunculus var. scolymus]
CtAH07G0020900	CtAH07T0020900.1	50	10	13	47	286	31.4	5.14	1.00791	1.02739	1.02966	1.02165	0.793478	0.820924	0.768805	0.794402	UP	1.28607	0.000163323	XP_022151314	hypersensitive-induced response protein 1 [Momordica charantia];gi|1229795345|ref|XP_022151315.1| hypersensitive-induced response protein 1 [Momordica charantia];gi|1229795347|ref|XP_022151317.1| hypersensitive-induced response protein 1 [Momordica charantia];gi|1229795349|ref|XP_022151318.1| hypersensitive-induced response protein 1 [Momordica charantia]
CtAH06G0294100	CtAH06T0294100.1	13	9	9	18	815	92.3	9.14	1.06871	1.02386	0.990018	1.02753	0.780452	0.814519	0.802389	0.79912	UP	1.28583	0.000781353	XP_022015578	isoflavone 2&apos;-hydroxylase-like [Helianthus annuus];gi|1191681963|gb|OTG33925.1| putative cytochrome P450, family 81, subfamily D, polypeptide 3 [Helianthus annuus]
CtAH11G0231100	CtAH11T0231100.1	3	1	1	2	250	27.5	6.27	0.935654	0.953032	0.886385	0.925023	0.737537	0.716563	0.705044	0.719715	UP	1.28526	0.00074825	PLY78238	hypothetical protein LSAT_6X5060 [Lactuca sativa]
CtAH07G0084600	CtAH07T0084600.1	3	2	2	3	611	66.8	7.84	1.02975	1.07451	0.949214	1.01783	0.809048	0.789935	0.780973	0.793319	UP	1.283	0.00394509	KVI05178	Bromodomain-containing protein [Cynara cardunculus var. scolymus]
CtAH05G0139400	CtAH05T0139400.1	11	5	5	8	517	59.2	8.34	0.973574	0.96474	0.944878	0.961064	0.765827	0.734048	0.749307	0.749727	UP	1.28188	7.17099e-05	KVH92899	cytochrome P450 [Cynara cardunculus var. scolymus]
CtAH05G0071300	CtAH05T0071300.1	18	8	10	17	642	68.6	7.14	1.07903	1.06143	1.07862	1.07303	0.825059	0.840876	0.847021	0.837652	UP	1.28099	1.13171e-05	KVH93499	hypothetical protein Ccrd_004461, partial [Cynara cardunculus var. scolymus]
CtAH10G0115500	CtAH10T0115500.1	12	2	2	10	76	7.7	4.54	1.22284	1.28642	1.33015	1.2798	1.0483	0.887634	1.06139	0.999107	UP	1.28095	0.0117985	XP_023738398	outer envelope membrane protein 7-like [Lactuca sativa];gi|1322366378|gb|PLY70176.1| hypothetical protein LSAT_9X4081 [Lactuca sativa]
CtAH08G0048800	CtAH08T0048800.1	13	7	8	16	833	93.3	6.27	1.06126	1.0689	1.12282	1.08433	0.856771	0.854227	0.828926	0.846641	UP	1.28074	0.000368141	XP_022006336	UDP-glycosyltransferase 76G1-like isoform X2 [Helianthus annuus]
CtAH05G0069800	CtAH05T0069800.1	19	1	4	8	201	22.4	6.01	1.0385	0.965733	0.904169	0.969467	0.744975	0.68294	0.844088	0.757334	UP	1.2801	0.0252829	KVH87778	Ankyrin repeat-containing protein [Cynara cardunculus var. scolymus]
CtAH11G0241000	CtAH11T0241000.1	12	1	1	1	67	7.5	6.55	0.999471	1.0813	1.05158	1.04412	0.764483	0.856327	0.826767	0.815859	UP	1.27978	0.00320771	KVH90051	Cysteine alpha-hairpin motif superfamily [Cynara cardunculus var. scolymus]
CtAH02G0017200	CtAH02T0017200.1	18	4	5	35	364	38.8	8.78	1.00626	1.02296	1.0791	1.0361	0.843965	0.775611	0.809744	0.809773	UP	1.2795	0.00156689	KVH95423	hypothetical protein Ccrd_002525 [Cynara cardunculus var. scolymus]
CtAH08G0250100	CtAH08T0250100.1	28	4	4	14	236	25.7	4.93	0.831429	0.825191	0.835681	0.830767	0.650812	0.665423	0.633521	0.649918	UP	1.27826	4.89203e-05	KVI08180	Glycoside hydrolase, family 19 [Cynara cardunculus var. scolymus]
CtAH12G0060800	CtAH12T0060800.1	10	1	5	10	769	82.3	8.22	1.0278	1.05635	0.956736	1.01363	0.736896	0.852551	0.790115	0.793187	UP	1.27792	0.00783656	XP_023763293	DEAD-box ATP-dependent RNA helicase 3, chloroplastic-like [Lactuca sativa]
CtAH05G0079500	CtAH05T0079500.2	4	1	1	1	192	22	8.62	1.14033	0.998697	1.11529	1.08477	0.877688	0.813119	0.858458	0.849755	UP	1.27657	0.00786312	XP_023744415	uncharacterized protein LOC111892594 [Lactuca sativa]
CtAH02G0017300	CtAH02T0017300.4	33	8	9	44	513	55.8	9.11	1.01229	1.00114	1.00824	1.00722	0.770238	0.800617	0.797237	0.789364	UP	1.27599	2.78631e-05	XP_023772195	short-chain dehydrogenase TIC 32, chloroplastic-like [Lactuca sativa]
CtAH04G0201100	CtAH04T0201100.1	25	5	8	74	364	40	8.76	1.02881	1.02988	1.07817	1.04562	0.815674	0.810499	0.832353	0.819509	UP	1.27591	0.000209859	CtAH04G0201100	-
CtAH10G0179100	CtAH10T0179100.3	2	1	1	4	605	69	8.12	1.10632	1.08145	1.07929	1.08902	0.848963	0.885276	0.828807	0.854349	UP	1.27467	0.000230082	KVI08771	Divalent ion tolerance protein, CutA [Cynara cardunculus var. scolymus]
CtAH04G0064800	CtAH04T0064800.1	22	14	17	66	821	94	5.94	0.999372	0.97777	0.998862	0.992001	0.782902	0.7695	0.783207	0.778536	UP	1.27419	1.44466e-05	KVH87489	Lipase/lipooxygenase, PLAT/LH2 [Cynara cardunculus var. scolymus]
CtAH09G0100700	CtAH09T0100700.1	2	1	1	1	395	43.2	8.48	0.960592	1.00948	1.03631	1.00213	0.690846	0.923542	0.747162	0.787184	UP	1.27305	0.0430741	PNX85429	esterase/lipase, partial [Trifolium pratense]
CtAH10G0221900	CtAH10T0221900.1	13	7	7	14	521	56.2	6.54	0.972942	0.934128	0.946192	0.951087	0.718487	0.759476	0.763943	0.747302	UP	1.27269	0.0003828	N/A	N/A
CtAH03G0305000	CtAH03T0305000.1	3	2	2	3	858	96.7	7.31	0.854092	0.808025	0.906293	0.856136	0.650007	0.644176	0.724975	0.673053	UP	1.27202	0.00893858	KVI01898	Lipase, class 3 [Cynara cardunculus var. scolymus]
CtAH02G0076200	CtAH02T0076200.2	4	1	1	3	159	17.5	7.33	0.86481	0.929127	0.895999	0.896645	0.715699	0.724619	0.675135	0.705151	UP	1.27157	0.00134031	XP_023763822	GEM-like protein 5 [Lactuca sativa];gi|1322397185|gb|PLY85457.1| hypothetical protein LSAT_3X31500 [Lactuca sativa]
CtAH06G0225000	CtAH06T0225000.2	8	2	2	2	226	24.9	5.3	0.949912	1.01066	1.03317	0.997915	0.767642	0.82129	0.765591	0.784841	UP	1.27149	0.00230061	KVH98623	hypothetical protein Ccrd_023154 [Cynara cardunculus var. scolymus]
CtAH12G0168000	CtAH12T0168000.3	54	2	27	216	649	71	5.29	0.978471	0.988324	1.0184	0.995064	0.77796	0.790708	0.779931	0.782866	UP	1.27105	7.38894e-05	XP_022018941	heat shock cognate 70 kDa protein 2-like [Helianthus annuus];gi|1191682358|gb|OTG34320.1| putative heat shock protein 70 family [Helianthus annuus]
CtAH02G0202200	CtAH02T0202200.1	59	1	8	98	158	17.4	5.06	0.992718	0.961445	0.985416	0.97986	0.77774	0.78813	0.74692	0.77093	UP	1.27101	0.000178268	KVH96487	Bet v I domain-containing protein [Cynara cardunculus var. scolymus]
CtAH05G0180700	CtAH05T0180700.1	18	12	14	29	970	106.4	7.12	1.07936	1.06201	1.08013	1.07383	0.834368	0.864444	0.836026	0.844946	UP	1.27089	3.64806e-05	KVI01669	Concanavalin A-like lectin/glucanase, subgroup, partial [Cynara cardunculus var. scolymus]
CtAH09G0060900	CtAH09T0060900.1	10	4	5	28	624	67.7	4.97	1.0277	1.05858	1.12772	1.07133	0.830665	0.829897	0.869118	0.843227	UP	1.27051	0.0021156	XP_023734285	HIPL1 protein-like [Lactuca sativa];gi|1322373211|gb|PLY73447.1| hypothetical protein LSAT_4X105600 [Lactuca sativa]
CtAH11G0214800	CtAH11T0214800.1	2	1	1	1	518	56.3	5.9	1.09099	1.08481	1.04163	1.07248	0.82911	0.927265	0.7763	0.844225	UP	1.27037	0.00822394	XP_022001034	probable LRR receptor-like serine/threonine-protein kinase At1g56130 [Helianthus annuus];gi|1191649552|gb|OTG01525.1| putative malectin, Leucine-rich repeat domain, L domain-like protein [Helianthus annuus]
CtAH09G0136900	CtAH09T0136900.1	16	3	3	5	152	17	5.5	1.05387	1.08092	1.09759	1.07746	0.850545	0.853839	0.84033	0.848238	UP	1.27023	6.79435e-05	KVH99091	Bet v I domain-containing protein, partial [Cynara cardunculus var. scolymus]
CtAH02G0017400	CtAH02T0017400.1	48	12	13	36	349	38.1	9.32	1.04664	1.03743	1.09438	1.05949	0.839999	0.825198	0.837108	0.834101	UP	1.27021	0.000245524	KVH95422	Glucose/ribitol dehydrogenase, partial [Cynara cardunculus var. scolymus]
CtAH11G0072000	CtAH11T0072000.1	19	2	2	11	245	27.4	8.63	0.978922	0.9756	0.956441	0.970321	0.776706	0.756784	0.758752	0.764081	UP	1.26992	2.6055e-05	KVI00162	Bifunctional inhibitor/plant lipid transfer protein/seed storage helical domain-containing protein [Cynara cardunculus var. scolymus]
CtAH12G0168500	CtAH12T0168500.1	12	1	10	75	564	63.3	9.17	1.07319	1.00801	1.10527	1.06216	0.8696	0.769338	0.870757	0.836565	UP	1.26967	0.00693286	KVI11996	hypothetical protein Ccrd_009606, partial [Cynara cardunculus var. scolymus]
CtAH05G0141000	CtAH05T0141000.1	8	3	3	8	443	50.8	8.85	1.02223	0.99715	0.988405	1.00259	0.786353	0.786405	0.79631	0.78969	UP	1.26961	3.71345e-05	OTG17523	putative ergosterol biosynthesis ERG4/ERG24 [Helianthus annuus]
CtAH05G0163200	CtAH05T0163200.1	2	1	1	2	437	49.5	8.19	1.17038	1.02646	1.16548	1.12077	0.869747	0.85512	0.923688	0.882852	UP	1.26949	0.00993574	KVH96595	Pentatricopeptide repeat-containing protein [Cynara cardunculus var. scolymus]
CtAH07G0233200	CtAH07T0233200.1	42	8	9	119	274	29.7	8.97	1.18411	1.14673	1.20403	1.17829	0.918315	0.920134	0.948997	0.929149	UP	1.26814	0.000216928	KVI10584	Chlorophyll A-B binding protein, partial [Cynara cardunculus var. scolymus]
CtAH10G0004100	CtAH10T0004100.1	31	5	5	39	134	14	8.56	0.858229	0.850222	0.894385	0.867612	0.67588	0.665667	0.711312	0.684287	UP	1.26791	0.00069751	PLY69119	hypothetical protein LSAT_5X152461 [Lactuca sativa]
CtAH03G0121700	CtAH03T0121700.1	1	1	1	3	768	84.4	6.79	1.16399	1.16435	1.16889	1.16574	0.927265	0.960966	0.875369	0.9212	UP	1.26546	0.000606928	KVI11058	hypothetical protein Ccrd_010538 [Cynara cardunculus var. scolymus]
CtAH05G0264600	CtAH05T0264600.1	9	1	1	5	129	14.2	9.95	0.959879	0.983141	1.04174	0.99492	0.759655	0.824906	0.774231	0.786264	UP	1.26538	0.00265312	KVI11642	hypothetical protein Ccrd_009941 [Cynara cardunculus var. scolymus]
CtAH12G0115600	CtAH12T0115600.1	4	2	2	2	486	53	9.13	1.02903	1.07785	1.11739	1.07475	0.950932	0.824805	0.774201	0.84998	UP	1.26445	0.0183522	APR64169	hypothetical protein [Populus tomentosa]
CtAH01G0216100	CtAH01T0216100.2	19	9	10	27	634	71.1	5.59	0.978749	0.963754	1.01739	0.986631	0.794184	0.774098	0.7737	0.780661	UP	1.26384	0.000288253	KVG70788	Alpha/beta hydrolase fold-1 [Cynara cardunculus var. scolymus]
CtAH08G0296000	CtAH08T0296000.1	9	3	3	7	509	54.3	7.69	1.00899	0.998628	1.14057	1.04939	0.826823	0.816343	0.849606	0.830924	UP	1.26293	0.00947995	KVH55998	Ammonium transporter [Cynara cardunculus var. scolymus]
CtAH07G0224400	CtAH07T0224400.1	22	3	6	23	319	36	5.39	1.01281	1.01004	0.976056	0.999636	0.779058	0.825861	0.771332	0.792084	UP	1.26203	0.000559662	XP_023772468	1-aminocyclopropane-1-carboxylate oxidase 3 [Lactuca sativa];gi|1322384318|gb|PLY78809.1| hypothetical protein LSAT_9X105880 [Lactuca sativa]
CtAH12G0095000	CtAH12T0095000.1	12	2	2	8	283	30.5	4.88	1.02477	1.02207	0.996663	1.0145	0.793131	0.822291	0.796641	0.804021	UP	1.26178	8.08454e-05	XP_022016134	protein SRC2 homolog [Helianthus annuus];gi|1191639416|gb|OTF91418.1| putative calcium-dependent lipid-binding (CaLB domain) family protein [Helianthus annuus]
CtAH03G0031400	CtAH03T0031400.1	4	2	2	3	419	47	7.75	1.00665	0.9594	0.919889	0.961981	0.73875	0.765424	0.784599	0.762924	UP	1.26091	0.0021774	KVI10476	protein of unknown function DUF2296 [Cynara cardunculus var. scolymus]
CtAH02G0033700	CtAH02T0033700.1	1	1	1	2	977	110	7.65	0.940336	0.902842	0.911916	0.918365	0.682801	0.744417	0.758677	0.728632	UP	1.2604	0.00184164	XP_023758925	DNA repair endonuclease UVH1 isoform X1 [Lactuca sativa]
CtAH05G0085600	CtAH05T0085600.1	63	4	6	32	163	18.2	8.47	0.667106	0.690529	0.703986	0.687207	0.543228	0.533792	0.560469	0.54583	UP	1.25901	0.000444482	PLY69782	hypothetical protein LSAT_5X111580 [Lactuca sativa]
CtAH08G0186300	CtAH08T0186300.1	5	1	1	2	130	14.7	8.91	1.06068	1.05977	1.12789	1.08278	0.871953	0.850518	0.858541	0.860337	UP	1.25855	0.000684376	KVI08626	B-cell receptor-associated 31-like protein [Cynara cardunculus var. scolymus]
CtAH01G0134900	CtAH01T0134900.1	44	10	10	219	227	24.2	9.52	0.996591	1.04462	1.06751	1.03624	0.832118	0.798064	0.842634	0.824272	UP	1.25716	0.00103697	KVI01047	Photosystem II PsbQ, oxygen evolving complex [Cynara cardunculus var. scolymus]
CtAH03G0032000	CtAH03T0032000.1	36	15	19	127	830	93.2	7.47	0.911063	0.936259	0.990882	0.946068	0.745477	0.748696	0.763949	0.752708	UP	1.25689	0.00133788	OTF87639	putative epidermis-specific secreted glycoprotein EP1 [Helianthus annuus]
CtAH05G0076600	CtAH05T0076600.1	38	10	11	37	641	68.7	8.41	1.10567	1.10381	1.22464	1.14471	0.92713	0.896776	0.910941	0.911616	UP	1.25569	0.00469321	KVH93433	hypothetical protein Ccrd_004514 [Cynara cardunculus var. scolymus]
CtAH10G0153000	CtAH10T0153000.1	47	4	17	221	288	31.3	5.9	1.11097	1.17065	1.36368	1.2151	0.979682	0.92112	1.00358	0.968128	UP	1.2551	0.0368102	XP_023743457	chlorophyll a-b binding protein CP29.2, chloroplastic-like [Lactuca sativa]
CtAH09G0223700	CtAH09T0223700.1	1	1	1	1	790	90	7.46	1.17478	1.06215	1.26403	1.16699	0.953086	0.83588	1.00145	0.930139	UP	1.25464	0.0361321	KVH85868	hypothetical protein Ccrd_025422, partial [Cynara cardunculus var. scolymus]
CtAH09G0165400	CtAH09T0165400.1	61	5	9	57	250	27.4	6.2	1.12095	1.14254	1.31068	1.19139	0.954773	0.924189	0.97313	0.950697	UP	1.25317	0.0174766	N/A	N/A
CtAH05G0132200	CtAH05T0132200.1	35	1	3	23	144	15.3	9.99	1.14701	1.13081	1.20768	1.16183	0.9471	0.940174	0.896257	0.927844	UP	1.25219	0.00116745	KVH92938	hypothetical protein Ccrd_004975 [Cynara cardunculus var. scolymus]
CtAH10G0267800	CtAH10T0267800.1	22	8	8	25	389	43.4	4.73	0.993737	1.01314	1.01716	1.00801	0.813034	0.800952	0.802795	0.805593	UP	1.25127	1.56033e-05	KVI07554	ENTH/VHS-like protein [Cynara cardunculus var. scolymus]
CtAH03G0266300	CtAH03T0266300.1	4	1	2	4	468	50.7	5.07	1.31526	1.17266	1.18679	1.2249	0.866584	1.02134	1.04973	0.979218	UP	1.2509	0.0278902	PKU67907	putative mitochondrial protein [Dendrobium catenatum]
CtAH10G0180900	CtAH10T0180900.1	18	4	4	22	240	27.4	5.96	1.04435	1.06406	1.11955	1.07599	0.847473	0.870117	0.863585	0.860392	UP	1.25058	0.000783706	XP_023764893	glutathione transferase GST 23-like [Lactuca sativa];gi|1322395500|gb|PLY84653.1| hypothetical protein LSAT_9X74380 [Lactuca sativa]
CtAH02G0167500	CtAH02T0167500.1	1	1	1	1	478	54.5	9.13	1.08223	0.968246	0.922826	0.991099	0.821889	0.758607	0.802332	0.794276	UP	1.2478	0.0181224	N/A	N/A
CtAH08G0353900	CtAH08T0353900.1	12	2	2	5	174	20.2	8.75	1.01068	0.985681	1.02488	1.00708	0.803125	0.7738	0.845664	0.80753	UP	1.24711	0.00110729	XP_023730072	outer envelope pore protein 37, chloroplastic [Lactuca sativa];gi|1322380052|gb|PLY76737.1| hypothetical protein LSAT_7X44620 [Lactuca sativa]
CtAH12G0167800	CtAH12T0167800.2	54	3	27	209	651	71.2	5.29	0.881216	0.865071	0.984449	0.910245	0.753194	0.754901	0.684654	0.730916	UP	1.24535	0.0151203	XP_022018948	heat shock cognate 70 kDa protein 2-like [Helianthus annuus];gi|1191682359|gb|OTG34321.1| putative heat shock protein 70 (Hsp 70) family protein [Helianthus annuus]
CtAH12G0173700	CtAH12T0173700.1	10	1	1	1	142	16.3	8.09	1.11122	1.15837	1.16184	1.14381	0.863507	0.960004	0.933609	0.91904	UP	1.24457	0.00245582	N/A	N/A
CtAH01G0030000	CtAH01T0030000.1	10	1	2	2	220	24.3	9.22	1.05577	0.980807	1.04417	1.02691	0.82989	0.821616	0.826466	0.825991	UP	1.24325	0.00101378	KVI02681	Rapid ALkalinization Factor [Cynara cardunculus var. scolymus]
CtAH10G0112400	CtAH10T0112400.1	33	3	6	22	178	19.2	10.33	1.03958	0.98103	1.03845	1.01969	0.834988	0.778162	0.847493	0.820214	UP	1.2432	0.00227785	KVH94460	Histone core [Cynara cardunculus var. scolymus]
CtAH03G0049200	CtAH03T0049200.1	18	2	2	9	71	7.8	9.82	1.16067	1.17662	1.21219	1.18316	1.00727	0.912444	0.935581	0.951764	UP	1.24313	0.00202172	XP_023752128	uncharacterized protein LOC111900477 [Lactuca sativa];gi|1322415591|gb|PLY94306.1| hypothetical protein LSAT_7X96821 [Lactuca sativa]
CtAH11G0042000	CtAH11T0042000.1	64	4	20	396	332	34.9	5.67	1.12742	1.2121	1.23258	1.1907	0.956794	0.9641	0.959236	0.960043	UP	1.24026	0.00202412	KVH92563	Photosystem II PsbO, manganese-stabilising [Cynara cardunculus var. scolymus]
CtAH03G0239500	CtAH03T0239500.1	7	5	5	10	688	76.6	7.24	0.965164	1.01968	1.00048	0.995108	0.805599	0.833021	0.769709	0.802776	UP	1.23958	0.00138075	KVH91352	Inosine/uridine-preferring nucleoside hydrolase [Cynara cardunculus var. scolymus]
CtAH12G0171000	CtAH12T0171000.1	1	1	1	8	601	66.8	6.07	0.925527	0.938824	0.972649	0.945667	0.745334	0.774999	0.772173	0.764169	UP	1.23751	0.000427512	N/A	N/A
CtAH05G0218300	CtAH05T0218300.1	32	8	8	18	290	31.6	7.33	1.01048	1.00575	1.03356	1.0166	0.815374	0.825088	0.825444	0.821969	UP	1.23678	2.95603e-05	XP_017240334	PREDICTED: probable protein phosphatase 2C 44 [Daucus carota subsp. sativus]
CtAH08G0043800	CtAH08T0043800.1	6	2	2	3	330	36.1	9.76	1.02853	0.992535	0.915594	0.978888	0.769259	0.773203	0.832193	0.791551	UP	1.23667	0.00865338	XP_021973737	peroxisomal nicotinamide adenine dinucleotide carrier [Helianthus annuus];gi|1191669155|gb|OTG21122.1| putative substrate carrier protein [Helianthus annuus]
CtAH01G0167600	CtAH01T0167600.1	1	1	1	1	959	106.6	6.1	1.12725	1.00761	0.934687	1.02318	0.79	0.825246	0.867132	0.827459	UP	1.23654	0.0316538	OTG31811	putative retrovirus-related Pol polyprotein from transposon TNT 1-94 [Helianthus annuus]
CtAH12G0090200	CtAH12T0090200.1	11	1	2	9	220	25	5.68	1.36434	1.32959	1.49579	1.39657	1.07996	1.19364	1.11469	1.12943	UP	1.23653	0.0117269	KVI11394	Ferritin [Cynara cardunculus var. scolymus]
CtAH04G0181300	CtAH04T0181300.1	5	2	2	4	424	46.8	8.81	1.06008	1.03283	1.06352	1.05214	0.880102	0.794187	0.879864	0.851384	UP	1.2358	0.00265874	XP_022017098	calmodulin-binding receptor-like cytoplasmic kinase 2 isoform X2 [Helianthus annuus]
CtAH03G0283900	CtAH03T0283900.1	12	6	6	17	444	50.6	6.34	0.90715	0.882768	0.875343	0.88842	0.679801	0.760607	0.716467	0.718959	UP	1.2357	0.00256893	KVH91906	cytochrome P450 [Cynara cardunculus var. scolymus]
CtAH03G0032600	CtAH03T0032600.1	31	6	13	63	486	53.8	6.84	0.891792	0.867746	0.90023	0.886589	0.736758	0.703099	0.712655	0.717504	UP	1.23566	0.000266858	XP_023765261	epidermis-specific secreted glycoprotein EP1-like [Lactuca sativa]
CtAH03G0171500	CtAH03T0171500.1	14	1	4	10	445	50.8	4.87	1.0248	1.10414	1.05499	1.06131	0.98004	0.759078	0.838276	0.859131	UP	1.23533	0.0421644	XP_023738906	uncharacterized protein LOC111886897 [Lactuca sativa]
CtAH02G0047000	CtAH02T0047000.1	40	4	4	32	87	9.9	6.1	1.0144	1.03583	1.05004	1.03342	0.863561	0.821991	0.824518	0.83669	UP	1.23513	0.000317016	PNT44802	hypothetical protein POPTR_003G103700v3 [Populus trichocarpa]
CtAH06G0172300	CtAH06T0172300.1	44	11	11	48	274	30.3	5.41	0.929726	0.918486	0.973946	0.940719	0.767364	0.731329	0.786695	0.761796	UP	1.23487	0.00158358	KVH89285	Histidine phosphatase superfamily, clade-1 [Cynara cardunculus var. scolymus]
CtAH11G0225300	CtAH11T0225300.1	22	1	1	1	49	5.7	8.46	0.983698	1.06066	1.03058	1.02498	0.82137	0.917572	0.751154	0.830032	UP	1.23486	0.0214701	KVH90152	hypothetical protein Ccrd_007830 [Cynara cardunculus var. scolymus]
CtAH11G0167400	CtAH11T0167400.1	47	6	6	53	226	22.8	6.58	0.921296	0.910036	0.809918	0.880416	0.693503	0.757972	0.689712	0.713729	UP	1.23354	0.0162398	ONK57271	uncharacterized protein A4U43_C10F18360 [Asparagus officinalis]
CtAH03G0059700	CtAH03T0059700.1	2	1	1	1	439	49.9	8.92	1.08715	1.09001	1.1133	1.09682	0.940119	0.889241	0.838795	0.889385	UP	1.23323	0.00241166	KVH88986	protein of unknown function DUF4094 [Cynara cardunculus var. scolymus]
CtAH06G0013000	CtAH06T0013000.1	12	6	13	19	1804	205.4	7.4	1.13344	1.08525	1.11382	1.11084	0.894517	0.921775	0.886539	0.900944	UP	1.23297	0.000282754	KVH99847	Disease resistance protein [Cynara cardunculus var. scolymus]
CtAH04G0209800	CtAH04T0209800.1	15	3	3	5	291	32.4	8.78	1.05594	1.04748	1.18897	1.09746	0.887148	0.890713	0.892761	0.890207	UP	1.23282	0.0106539	KVH97552	Alpha crystallin/Hsp20 domain-containing protein [Cynara cardunculus var. scolymus]
CtAH10G0153300	CtAH10T0153300.1	39	2	15	207	288	31.3	6.07	1.22246	1.28209	1.21425	1.2396	1.03969	1.00486	0.972892	1.00581	UP	1.23243	0.00125106	KVH94798	Chlorophyll A-B binding protein [Cynara cardunculus var. scolymus]
CtAH06G0046800	CtAH06T0046800.1	35	1	11	68	424	47	5.17	1.09917	1.00525	0.916053	1.00682	0.771571	0.858314	0.821118	0.817001	UP	1.23234	0.0315855	XP_022029886	tubulin alpha-3 chain-like [Helianthus annuus];gi|1191680826|gb|OTG32789.1| putative alpha-1 tubulin [Helianthus annuus]
CtAH09G0252700	CtAH09T0252700.1	18	3	3	12	228	24.9	9.28	1.04374	0.944015	0.954174	0.980642	0.767649	0.771314	0.848484	0.795816	UP	1.23225	0.0109501	KVH94247	Pathogenic type III effector avirulence factor Avr cleavage site-containing protein, partial [Cynara cardunculus var. scolymus]
CtAH05G0206400	CtAH05T0206400.1	4	1	1	1	304	35.2	7.17	1.21428	1.15722	1.24135	1.20428	0.980449	0.990329	0.961607	0.977462	UP	1.23205	0.000977684	CtAH05G0206400	-
CtAH09G0034300	CtAH09T0034300.1	3	2	2	3	434	48.1	6.13	0.978347	0.909948	0.914921	0.934405	0.75557	0.750674	0.769567	0.758604	UP	1.23174	0.00150595	XP_021984245	shikimate O-hydroxycinnamoyltransferase-like [Helianthus annuus];gi|1191664718|gb|OTG16687.1| putative shikimate O-hydroxycinnamoyltransferase [Helianthus annuus]
CtAH08G0289500	CtAH08T0289500.1	51	21	22	77	432	50.5	6.18	0.982245	0.97989	1.01952	0.993883	0.800779	0.808288	0.811953	0.807007	UP	1.23157	0.000146635	KVI07869	Calreticulin [Cynara cardunculus var. scolymus]
CtAH09G0249900	CtAH09T0249900.1	8	2	2	4	285	31.1	9.55	1.09258	1.0324	1.02146	1.04881	0.859999	0.824492	0.870466	0.851652	UP	1.2315	0.00165139	KVH94241	Concanavalin A-like lectin/glucanase, subgroup [Cynara cardunculus var. scolymus]
CtAH04G0158900	CtAH04T0158900.1	4	1	1	2	175	19	8.41	1.13141	1.00324	1.01008	1.04824	0.821776	0.844949	0.887658	0.851461	UP	1.23111	0.0127597	KVH88120	hypothetical protein Ccrd_024496 [Cynara cardunculus var. scolymus]
CtAH05G0183400	CtAH05T0183400.1	5	3	3	10	948	101.5	8.79	0.973405	0.941019	0.947411	0.953945	0.750414	0.765593	0.808772	0.774926	UP	1.23101	0.000876924	N/A	N/A
CtAH12G0135800	CtAH12T0135800.1	48	6	8	45	185	21.4	5.48	1.04883	1.04169	1.14747	1.07933	0.89276	0.854197	0.883529	0.876829	UP	1.23095	0.00494004	KOM40224	hypothetical protein LR48_Vigan04g042200 [Vigna angularis]
CtAH10G0093400	CtAH10T0093400.1	7	1	1	2	110	11.9	10.29	0.899293	0.897567	0.953514	0.916791	0.754148	0.715541	0.765487	0.745059	UP	1.2305	0.00195276	PLY96531	hypothetical protein LSAT_5X187541 [Lactuca sativa]
CtAH01G0221000	CtAH01T0221000.1	28	5	7	28	321	34.7	7.49	0.990847	1.04354	0.974876	1.00309	0.83063	0.837147	0.778915	0.815564	UP	1.22993	0.00249853	AFK48287	unknown [Medicago truncatula]
CtAH09G0132100	CtAH09T0132100.1	31	6	10	47	359	38.2	9.14	1.02087	1.04335	1.03381	1.03268	0.837015	0.856251	0.825918	0.839728	UP	1.22978	6.20048e-05	KVH99038	Mitochondrial carrier domain-containing protein [Cynara cardunculus var. scolymus]
CtAH03G0077900	CtAH03T0077900.1	9	1	7	22	851	96.1	5.33	0.904226	0.977349	1.00192	0.961164	0.818055	0.776746	0.750229	0.781677	UP	1.22962	0.0070995	KVH95818	hypothetical protein Ccrd_002106 [Cynara cardunculus var. scolymus]
CtAH03G0303900	CtAH03T0303900.1	22	9	9	22	474	52.5	5.49	1.0351	0.99178	1.01558	1.01416	0.824194	0.831118	0.821155	0.825489	UP	1.22855	0.000125956	XP_023770764	UDP-glycosyltransferase 71E1-like [Lactuca sativa];gi|1322386646|gb|PLY80108.1| hypothetical protein LSAT_5X64321 [Lactuca sativa]
CtAH03G0235700	CtAH03T0235700.1	37	9	9	42	310	34.8	6.4	1.05815	1.07176	1.15134	1.09375	0.892824	0.88971	0.888883	0.890473	UP	1.22828	0.00220507	KVH91563	JAB1/Mov34/MPN/PAD-1 [Cynara cardunculus var. scolymus]
CtAH03G0178600	CtAH03T0178600.1	9	5	5	12	536	58.2	6.74	0.952194	0.936334	1.02983	0.972785	0.768263	0.812962	0.796858	0.792694	UP	1.22719	0.00474153	KVI08093	Chitin-binding, type 1 [Cynara cardunculus var. scolymus]
CtAH01G0089400	CtAH01T0089400.1	34	16	16	55	510	56.2	5.47	0.930313	0.918919	0.944465	0.931232	0.752053	0.764078	0.764152	0.760094	UP	1.22515	3.44672e-05	KVH41929	Myo-inositol-1-phosphate synthase [Cynara cardunculus var. scolymus]
CtAH09G0049500	CtAH09T0049500.1	6	3	4	19	634	70.3	9.2	1.00533	0.999441	0.998265	1.00101	0.822995	0.823677	0.805359	0.817344	UP	1.22472	8.67518e-06	KVI06269	Leucine rich repeat 4 [Cynara cardunculus var. scolymus]
CtAH08G0074300	CtAH08T0074300.4	15	6	6	13	598	65.7	7.09	0.935358	0.93789	0.952703	0.941983	0.755725	0.770406	0.781558	0.76923	UP	1.22458	4.80018e-05	XP_022039672	kunitz trypsin inhibitor 2-like [Helianthus annuus];gi|1191674717|gb|OTG26682.1| putative kunitz family trypsin and protease inhibitor protein [Helianthus annuus]
CtAH07G0019600	CtAH07T0019600.1	4	2	3	7	654	71.4	5.29	1.00874	0.949539	1.01942	0.992567	0.805889	0.801802	0.8241	0.810597	UP	1.22449	0.0013334	KVI05594	hypothetical protein Ccrd_016082 [Cynara cardunculus var. scolymus]
CtAH04G0048300	CtAH04T0048300.2	3	1	1	1	299	33.7	5.29	1.13667	1.09679	0.952598	1.06202	0.910638	0.859605	0.832598	0.867614	UP	1.22407	0.0323395	KZV27266	Adaptin ear-binding coat-associated protein 1 NECAP-1 isoform 1 [Dorcoceras hygrometricum]
CtAH12G0122700	CtAH12T0122700.1	1	1	1	1	695	77.7	5.72	0.998973	1.11724	1.20187	1.10603	0.896687	0.878492	0.935692	0.903624	UP	1.22399	0.0297456	KVI11780	Mediator complex, subunit Med17 [Cynara cardunculus var. scolymus]
CtAH03G0008300	CtAH03T0008300.1	5	3	6	23	2309	255	5.8	1.02622	1.01191	1.00757	1.01523	0.825672	0.807951	0.855872	0.829832	UP	1.22342	0.000251483	XP_023757147	uncharacterized protein LOC111905682 [Lactuca sativa]
CtAH11G0228400	CtAH11T0228400.1	14	3	3	11	167	17.7	8.31	0.984459	0.971029	1.09293	1.01614	0.82207	0.795052	0.880298	0.832473	UP	1.22063	0.0163031	KVH90138	Bifunctional inhibitor/plant lipid transfer protein/seed storage helical domain-containing protein [Cynara cardunculus var. scolymus]
CtAH01G0074000	CtAH01T0074000.1	7	2	5	22	642	71.5	7.31	1.04489	1.04051	1.08214	1.05584	0.818032	0.889493	0.888212	0.865245	UP	1.22028	0.00213972	XP_023894733	cysteine-rich receptor-like protein kinase 2 [Quercus suber]
CtAH03G0302000	CtAH03T0302000.1	4	1	2	4	493	54.4	9.42	1.08005	1.1104	1.14563	1.11203	0.80501	0.982862	0.9466	0.911491	UP	1.22001	0.0251411	KZV44453	cyclin-dependent kinase C-2-like [Dorcoceras hygrometricum]
CtAH09G0015700	CtAH09T0015700.1	2	1	1	1	691	77.5	8.38	1.1198	0.99061	1.1008	1.07041	0.913487	0.822889	0.896206	0.877527	UP	1.2198	0.0169205	KVI05927	RNA polymerase II-associated, Paf1 [Cynara cardunculus var. scolymus]
CtAH01G0061400	CtAH01T0061400.1	9	2	2	2	286	32	6.46	1.04652	0.988697	1.01067	1.0153	0.849054	0.845702	0.803146	0.832634	UP	1.21938	0.00123356	KVI02929	Prolyl 4-hydroxylase, alpha subunit [Cynara cardunculus var. scolymus]
CtAH07G0039000	CtAH07T0039000.1	34	12	12	40	536	58.1	9.35	0.988143	1.00002	1.06351	1.01722	0.829618	0.846016	0.827171	0.834269	UP	1.2193	0.00162345	KVI05430	hypothetical protein Ccrd_016223 [Cynara cardunculus var. scolymus]
CtAH10G0266400	CtAH10T0266400.1	6	1	1	1	120	13	6.54	1.01657	0.977017	0.890122	0.961237	0.747408	0.743544	0.875271	0.788741	UP	1.2187	0.0392592	KVI07539	hypothetical protein Ccrd_014073 [Cynara cardunculus var. scolymus]
CtAH11G0111800	CtAH11T0111800.1	13	3	4	10	390	42.6	9.1	1.12403	1.02239	1.05227	1.06623	0.914396	0.844366	0.866759	0.875174	UP	1.21831	0.00639785	KVH89772	Aromatic-ring hydroxylase-like protein [Cynara cardunculus var. scolymus]
CtAH10G0228200	CtAH10T0228200.1	53	12	20	106	470	50.9	8.18	0.891492	0.910431	0.95839	0.920105	0.762372	0.7319	0.771979	0.755417	UP	1.21801	0.00210956	KVI07194	Enolase [Cynara cardunculus var. scolymus]
CtAH05G0033700	CtAH05T0033700.1	16	8	8	19	541	60.2	5.55	0.968739	0.951438	0.933451	0.951209	0.770461	0.790207	0.782371	0.781013	UP	1.21792	0.000129593	XP_023734001	NEDD8 ultimate buster 1 [Lactuca sativa];gi|1322373525|gb|PLY73616.1| hypothetical protein LSAT_5X92700 [Lactuca sativa]
CtAH02G0117300	CtAH02T0117300.1	3	1	1	1	409	45.1	9.11	0.489637	0.558652	0.593697	0.547329	0.44545	0.463103	0.439836	0.449463	UP	1.21774	0.035508	KVH96078	Ribonuclease H1, N-terminal [Cynara cardunculus var. scolymus]
CtAH05G0158700	CtAH05T0158700.1	14	2	7	34	539	60.4	6.95	1.06189	1.05082	1.07794	1.06355	0.873949	0.873715	0.872802	0.873489	UP	1.21759	1.75339e-05	KVH96583	Calcium-binding EF-hand [Cynara cardunculus var. scolymus]
CtAH07G0076700	CtAH07T0076700.1	44	36	37	191	820	94.2	4.94	0.962881	0.969274	1.03896	0.990371	0.818097	0.81129	0.812919	0.814102	UP	1.21652	0.00196236	KVI05215	Heat shock protein Hsp90 [Cynara cardunculus var. scolymus]
CtAH11G0050600	CtAH11T0050600.1	6	3	5	6	1007	112.6	5.68	1.15536	1.14131	0.992742	1.09647	0.922698	0.945166	0.837575	0.901813	UP	1.21585	0.0339852	KVH92632	Concanavalin A-like lectin/glucanase, subgroup [Cynara cardunculus var. scolymus]
CtAH03G0286700	CtAH03T0286700.1	32	5	5	20	150	16.7	5.55	1.14114	1.13046	1.20303	1.15821	0.950268	0.931364	0.976495	0.952709	UP	1.2157	0.00141345	KVH91943	ATPase, V1 complex, subunit F [Cynara cardunculus var. scolymus]
CtAH08G0056700	CtAH08T0056700.1	8	1	1	7	141	16.5	9.36	1.00317	0.979117	1.11768	1.03332	0.848284	0.810404	0.891791	0.85016	UP	1.21544	0.019871	KVI09819	hypothetical protein Ccrd_011803 [Cynara cardunculus var. scolymus]
CtAH02G0066000	CtAH02T0066000.1	18	4	6	10	358	39.5	7.21	1.03499	1.06249	1.09906	1.06551	0.87335	0.879026	0.879744	0.877373	UP	1.21443	0.000545229	KVH95585	Aldo/keto reductase [Cynara cardunculus var. scolymus]
CtAH06G0026000	CtAH06T0026000.1	1	1	1	2	587	63.9	8.48	1.10402	1.06566	1.03624	1.06864	0.870444	0.896786	0.873367	0.880199	UP	1.21409	0.000904747	XP_023744874	uncharacterized protein LOC111893034 [Lactuca sativa]
CtAH09G0035700	CtAH09T0035700.1	7	3	5	8	544	59.3	5.59	1.07622	1.04238	1.02097	1.04652	0.819202	0.844486	0.922826	0.862172	UP	1.21382	0.00628546	KVI06105	AMP-binding, conserved site-containing protein [Cynara cardunculus var. scolymus]
CtAH08G0156600	CtAH08T0156600.1	12	4	4	4	342	38.5	6.74	0.99887	1.00607	1.00895	1.00463	0.828128	0.810248	0.844725	0.827701	UP	1.21376	6.99107e-05	XP_022009436	caffeoylshikimate esterase [Helianthus annuus]
CtAH09G0232600	CtAH09T0232600.1	27	1	5	13	182	19.8	10.37	1.13058	0.964223	1.03613	1.04364	0.843211	0.83337	0.904215	0.860266	UP	1.21316	0.0258514	XP_023742123	probable histone H2A variant 3 [Lactuca sativa];gi|1340479534|ref|XP_023766569.1| probable histone H2A variant 3 [Lactuca sativa];gi|1340479536|ref|XP_023766570.1| probable histone H2A variant 3 [Lactuca sativa];gi|1322393277|gb|PLY83415.1| hypothetical protein LSAT_5X185180 [Lactuca sativa];gi|1322420544|gb|PLY96690.1| hypothetical protein LSAT_8X94420 [Lactuca sativa]
CtAH12G0024300	CtAH12T0024300.1	18	5	5	8	331	37.6	8.35	1.01588	0.986342	0.979292	0.99384	0.805868	0.831698	0.822758	0.820108	UP	1.21184	0.000211919	KVH92002	Glutathione S-transferase/chloride channel, C-terminal [Cynara cardunculus var. scolymus]
CtAH12G0161900	CtAH12T0161900.1	2	1	1	2	455	50.5	7.55	1.06182	1.07991	1.05797	1.06657	0.860168	0.889624	0.891137	0.880309	UP	1.21158	0.000105281	KVI11921	hypothetical protein Ccrd_009663 [Cynara cardunculus var. scolymus]
CtAH09G0040500	CtAH09T0040500.1	3	1	1	1	399	45	8.44	0.988907	0.900056	0.915304	0.934756	0.777343	0.742742	0.795178	0.771754	UP	1.21121	0.00659667	XP_021984206	probable protein S-acyltransferase 7 [Helianthus annuus];gi|1191664682|gb|OTG16651.1| putative zinc finger, DHHC-type, palmitoyltransferase [Helianthus annuus]
CtAH11G0245800	CtAH11T0245800.1	42	23	32	179	837	94.1	5.24	1.0219	1.02115	1.11905	1.05404	0.885716	0.847448	0.878128	0.870431	UP	1.21094	0.00602928	KVH90897	Lipase/lipooxygenase, PLAT/LH2, partial [Cynara cardunculus var. scolymus]
CtAH12G0102600	CtAH12T0102600.6	31	5	8	17	220	25.5	5.91	0.989463	0.973435	0.976101	0.979667	0.778416	0.812167	0.836934	0.809173	UP	1.2107	0.000645167	XP_021673001	probable glutathione S-transferase parA [Hevea brasiliensis]
CtAH06G0022900	CtAH06T0022900.1	35	13	13	38	482	53.2	6.4	1.13992	1.14978	1.19338	1.16103	0.986914	0.965471	0.926995	0.959793	UP	1.20966	0.00111084	KVH99929	hypothetical protein Ccrd_021832 [Cynara cardunculus var. scolymus]
CtAH09G0157600	CtAH09T0157600.1	21	2	2	2	77	9.2	3.98	0.891319	0.864611	0.879955	0.878628	0.706404	0.74922	0.724033	0.726552	UP	1.20931	0.000484514	KVH98946	DSS1/SEM1-like protein [Cynara cardunculus var. scolymus]
CtAH10G0219400	CtAH10T0219400.1	20	3	3	6	177	20.2	7.43	0.97414	0.984207	1.02492	0.994424	0.80482	0.866428	0.795951	0.8224	UP	1.20917	0.00313772	XP_022013323	heavy metal-associated isoprenylated plant protein 39-like [Helianthus annuus];gi|1191644460|gb|OTF96434.1| putative heavy metal-associated domain, HMA [Helianthus annuus]
CtAH02G0021600	CtAH02T0021600.1	24	6	6	60	325	36.4	7.93	0.919141	0.90768	0.835946	0.887589	0.727317	0.737697	0.738043	0.734352	UP	1.20867	0.00430384	KVH95347	Plant disease resistance response protein [Cynara cardunculus var. scolymus]
CtAH06G0262300	CtAH06T0262300.1	6	4	8	20	2419	271.8	6.39	0.984149	0.959073	1.00436	0.982529	0.831037	0.794486	0.813299	0.812941	UP	1.20861	0.000544548	PNX89072	pleiotropic drug resistance protein 1-like, partial [Trifolium pratense]
CtAH03G0273300	CtAH03T0273300.1	23	6	6	20	178	20.1	7.18	0.962855	0.941821	1.00377	0.969483	0.796532	0.806224	0.803928	0.802228	UP	1.20849	0.000815981	KVH91807	Reticulon [Cynara cardunculus var. scolymus]
CtAH08G0295400	CtAH08T0295400.1	52	4	5	62	155	16.6	9.39	1.13638	1.10956	1.11247	1.11947	0.943139	0.966632	0.869302	0.926358	UP	1.20846	0.00319641	KVI07855	Electron transport accessory protein-like domain-containing protein [Cynara cardunculus var. scolymus]
CtAH10G0261700	CtAH10T0261700.3	20	2	2	22	81	9.4	6.05	1.112	1.14804	1.11862	1.12622	0.911949	0.916999	0.967958	0.932302	UP	1.208	0.000769821	KVI07546	DNA-binding WRKY [Cynara cardunculus var. scolymus]
CtAH02G0101200	CtAH02T0101200.1	3	1	3	16	811	90.9	7.46	1.06578	1.12299	1.13353	1.10744	0.934336	0.870713	0.946189	0.917079	UP	1.20757	0.00378136	KVH95941	hypothetical protein Ccrd_001973 [Cynara cardunculus var. scolymus]
CtAH11G0201200	CtAH11T0201200.1	7	1	3	9	493	54.7	6.01	1.00491	1.0202	1.06429	1.0298	0.828854	0.849428	0.881639	0.853307	UP	1.20684	0.00168533	KVH90492	UDP-glucuronosyl/UDP-glucosyltransferase [Cynara cardunculus var. scolymus]
CtAH03G0051700	CtAH03T0051700.1	22	8	8	32	564	60.2	9.07	1.00017	0.97731	1.01956	0.999012	0.820306	0.836302	0.826812	0.827806	UP	1.20682	0.000195732	KVI10647	cytochrome b561, eukaryote [Cynara cardunculus var. scolymus]
CtAH12G0013800	CtAH12T0013800.1	13	1	2	5	143	15.4	8.44	1.10741	1.08739	1.06676	1.08719	0.826324	0.903505	0.973046	0.900958	UP	1.2067	0.0133128	KVH92081	Twin-arginine translocation protein TatA/B/E [Cynara cardunculus var. scolymus]
CtAH01G0191400	CtAH01T0191400.1	6	2	2	4	233	26	8.56	1.0267	1.00709	1.03312	1.0223	0.832737	0.818278	0.893085	0.848033	UP	1.2055	0.00197402	KVH89381	CS domain-containing protein [Cynara cardunculus var. scolymus]
CtAH11G0180600	CtAH11T0180600.1	5	2	2	3	433	49.7	8.22	1.05715	1.04784	1.0216	1.0422	0.838667	0.90401	0.853666	0.865448	UP	1.20423	0.00140594	KVH90618	Peptidase S28 [Cynara cardunculus var. scolymus]
CtAH09G0001200	CtAH09T0001200.1	5	1	1	2	142	14.9	9.92	1.18839	1.14827	1.15714	1.1646	0.977641	0.964546	0.959395	0.967194	UP	1.2041	0.000120899	XP_023734278	uncharacterized protein LOC111882149 [Lactuca sativa];gi|1322373226|gb|PLY73462.1| hypothetical protein LSAT_4X106261 [Lactuca sativa]
CtAH11G0187600	CtAH11T0187600.1	30	2	4	12	151	16	10.61	0.885281	0.912776	0.995264	0.931107	0.843436	0.738073	0.73866	0.77339	UP	1.20393	0.0306342	XP_022006436	histone H2A-like [Helianthus annuus];gi|1191647710|gb|OTF99683.1| putative histone H2A [Helianthus annuus]
CtAH04G0197400	CtAH04T0197400.2	12	3	3	6	232	26.1	9.32	1.05378	1.15076	1.14062	1.11505	0.929772	0.901782	0.947956	0.926503	UP	1.20351	0.00494341	KVI11890	hypothetical protein Ccrd_009698 [Cynara cardunculus var. scolymus]
CtAH09G0277900	CtAH09T0277900.1	19	4	6	16	372	42.9	5.76	1.0518	1.11793	0.967528	1.04575	0.885395	0.894451	0.832143	0.870663	UP	1.2011	0.0213287	XP_021977947	mitogen-activated protein kinase 3-like [Helianthus annuus];gi|1191667102|gb|OTG19070.1| putative mitogen-activated protein kinase 3 [Helianthus annuus]
CtAH06G0134200	CtAH06T0134200.1	11	2	4	8	479	54.4	4.82	0.944614	0.944909	0.940692	0.943405	1.13242	1.14803	1.11668	1.13238	DOWN	0.833119	3.24752e-05	KVH80021	hypothetical protein Ccrd_025499 [Cynara cardunculus var. scolymus]
CtAH01G0009300	CtAH01T0009300.1	52	10	12	175	328	35.3	6.3	0.996002	0.957072	1.14304	1.03204	1.2604	1.21474	1.2418	1.23898	DOWN	0.832974	0.023623	KVI02571	Carbonic anhydrase [Cynara cardunculus var. scolymus]
CtAH11G0034300	CtAH11T0034300.1	3	1	1	2	389	41.9	5.66	0.92023	0.889223	1.01747	0.942308	1.12963	1.13094	1.13369	1.13142	DOWN	0.832857	0.00808611	XP_022012963	PI-PLC X domain-containing protein At5g67130-like [Helianthus annuus];gi|1191644158|gb|OTF96132.1| putative PLC-like phosphodiesterase, TIM beta/alpha-barrel domain-containing protein [Helianthus annuus]
CtAH06G0064100	CtAH06T0064100.1	11	1	7	29	632	67.6	8.25	1.03615	0.980903	0.964859	0.99397	1.27415	1.16371	1.14279	1.19355	DOWN	0.832787	0.0123721	KVI00242	hypothetical protein Ccrd_021507 [Cynara cardunculus var. scolymus]
CtAH08G0090200	CtAH08T0090200.1	7	1	5	7	754	82.6	6.84	0.931389	0.934842	0.968435	0.944888	1.18082	1.21124	1.01311	1.13506	DOWN	0.832458	0.0387113	KVI09502	AAA+ ATPase domain-containing protein [Cynara cardunculus var. scolymus]
CtAH10G0002000	CtAH10T0002000.2	19	3	3	14	187	20.7	5.25	0.951187	0.920842	1.00084	0.957621	1.15183	1.13944	1.16047	1.15058	DOWN	0.832295	0.00131999	XP_023770681	acetyltransferase NSI isoform X1 [Lactuca sativa]
CtAH10G0206600	CtAH10T0206600.1	41	2	4	31	116	13.2	10.39	0.984969	0.96406	0.983045	0.977358	1.20732	1.15026	1.16544	1.17434	DOWN	0.83226	0.000424225	KVI09855	Ribosomal protein L35A [Cynara cardunculus var. scolymus]
CtAH04G0246700	CtAH04T0246700.1	17	2	4	19	244	26.3	5.11	0.87698	0.890785	0.911771	0.893179	1.03549	1.06013	1.12465	1.07342	DOWN	0.832085	0.00317502	XP_021999192	ATP-citrate synthase alpha chain protein 1 [Helianthus annuus];gi|1228891015|ref|XP_021999193.1| ATP-citrate synthase alpha chain protein 1 [Helianthus annuus];gi|1191654390|gb|OTG06362.1| putative ATP-citrate lyase A-1 [Helianthus annuus]
CtAH08G0045400	CtAH08T0045400.1	25	4	4	26	116	12.3	10.14	0.984431	0.940445	0.979381	0.968086	1.1893	1.10879	1.19333	1.16381	DOWN	0.831828	0.00315825	XP_017221936	PREDICTED: 30S ribosomal protein S31, chloroplastic [Daucus carota subsp. sativus];gi|1021025974|gb|KZM83761.1| hypothetical protein DCAR_028817 [Daucus carota subsp. sativus]
CtAH10G0014700	CtAH10T0014700.1	61	20	20	230	400	43.1	7.52	0.977066	0.992444	1.03629	1.00193	1.22776	1.2061	1.17985	1.20457	DOWN	0.831777	0.000843103	XP_022010664	chloroplast stem-loop binding protein of 41 kDa a, chloroplastic [Helianthus annuus];gi|1191641961|gb|OTF93935.1| putative NAD(P)-binding domain-containing protein [Helianthus annuus]
CtAH08G0213700	CtAH08T0213700.1	23	3	5	17	283	33	7.4	0.808523	0.806929	0.874654	0.830035	1.02605	1.01115	0.961271	0.999488	DOWN	0.830461	0.00466017	KVI08421	Ricin B lectin domain-containing protein [Cynara cardunculus var. scolymus]
CtAH11G0021400	CtAH11T0021400.1	54	3	18	127	452	49.8	4.98	0.911804	0.980457	0.917204	0.936488	1.14203	1.12555	1.11603	1.12787	DOWN	0.830318	0.0011996	XP_023757910	tubulin alpha chain-like [Lactuca sativa];gi|1322407081|gb|PLY89858.1| hypothetical protein LSAT_4X159141 [Lactuca sativa]
CtAH04G0247300	CtAH04T0247300.1	18	17	20	50	1369	152.1	5.67	0.946775	0.96166	0.939709	0.949382	1.1688	1.16588	1.09562	1.14343	DOWN	0.830291	0.00143636	XP_023762231	alpha-glucan water dikinase 1, chloroplastic-like isoform X4 [Lactuca sativa]
CtAH04G0020900	CtAH04T0020900.1	37	9	9	25	298	32.4	8.78	0.952208	0.997099	0.960341	0.969882	1.17239	1.17058	1.16204	1.16834	DOWN	0.830139	0.000150944	PIA57196	hypothetical protein AQUCO_00600137v1 [Aquilegia coerulea]
CtAH08G0034200	CtAH08T0034200.2	22	4	5	24	288	31	7.97	0.990123	0.982488	0.985784	0.986132	1.20909	1.15801	1.19843	1.18851	DOWN	0.829721	0.000209519	KVI09980	Biotin/lipoyl attachment, partial [Cynara cardunculus var. scolymus]
CtAH08G0063700	CtAH08T0063700.1	10	1	1	2	86	9.4	9.99	0.940948	0.881405	0.928882	0.917078	1.12822	1.04348	1.14517	1.10562	DOWN	0.829466	0.00655987	KVI09774	CDP-alcohol phosphatidyltransferase [Cynara cardunculus var. scolymus]
CtAH05G0107300	CtAH05T0107300.1	22	7	9	56	434	47.5	7.99	0.945771	0.955275	0.979235	0.960094	1.17299	1.16642	1.13764	1.15901	DOWN	0.828372	0.000173994	KVH93198	hypothetical protein Ccrd_004770 [Cynara cardunculus var. scolymus]
CtAH06G0269300	CtAH06T0269300.1	49	1	6	18	142	15.1	6	0.879847	0.839053	0.903315	0.874072	1.04394	1.02848	1.09391	1.05544	DOWN	0.828157	0.00264537	XP_023744151	40S ribosomal protein S12-like [Lactuca sativa]
CtAH02G0146600	CtAH02T0146600.1	20	3	5	16	346	38.1	5.92	0.987459	0.946849	0.996917	0.977075	1.16689	1.16357	1.20952	1.17999	DOWN	0.828034	0.000680662	KVH96236	Sec-independent periplasmic protein translocase, conserved site-containing protein [Cynara cardunculus var. scolymus]
CtAH05G0131200	CtAH05T0131200.1	7	5	5	6	771	86	8.65	0.800861	0.822378	0.919296	0.847512	1.00192	1.04154	1.02767	1.02371	DOWN	0.827881	0.00996363	XP_023761836	kinesin-like protein KIN-13B isoform X2 [Lactuca sativa]
CtAH03G0269300	CtAH03T0269300.1	7	1	2	6	291	32.2	7.17	0.922491	1.01871	0.879881	0.94036	1.05476	1.23003	1.123	1.13593	DOWN	0.827833	0.040472	PLY95606	hypothetical protein LSAT_6X83821 [Lactuca sativa]
CtAH06G0034900	CtAH06T0034900.1	40	2	6	60	134	14.9	9.94	0.941209	0.903556	0.90088	0.915215	1.09535	0.998927	1.2244	1.10623	DOWN	0.82733	0.0455596	XP_023763240	probable histone H2B.1 [Lactuca sativa]
CtAH12G0160700	CtAH12T0160700.1	3	1	1	2	488	54.1	5.5	0.912678	0.813861	0.790818	0.839119	0.987337	1.10303	0.953283	1.01455	DOWN	0.827086	0.0404809	XP_023745010	uncharacterized protein LOC111893175 [Lactuca sativa];gi|1322355950|gb|PLY65280.1| hypothetical protein LSAT_8X71080 [Lactuca sativa]
CtAH07G0259900	CtAH07T0259900.1	4	1	1	1	227	26.5	5.38	0.791729	0.718754	0.623417	0.7113	0.828337	0.862751	0.889232	0.860107	DOWN	0.826991	0.045397	KVI02372	hypothetical protein Ccrd_019365 [Cynara cardunculus var. scolymus]
CtAH10G0260800	CtAH10T0260800.1	16	4	5	27	347	38	7.14	0.939947	0.947751	1.03293	0.973544	1.14639	1.19766	1.18917	1.17774	DOWN	0.82662	0.00376275	KDP26915	hypothetical protein JCGZ_18073 [Jatropha curcas]
CtAH11G0028600	CtAH11T0028600.1	10	2	2	14	191	21.7	10.15	1.05892	1.07095	1.02895	1.05294	1.28554	1.31325	1.22288	1.27389	DOWN	0.826557	0.00170034	KVH92443	Acyl-CoA N-acyltransferase [Cynara cardunculus var. scolymus]
CtAH01G0050500	CtAH01T0050500.2	9	4	4	10	404	43.1	6.47	0.983159	0.980089	0.928953	0.964067	1.15538	1.20135	1.14583	1.16752	DOWN	0.825741	0.00115758	XP_023765044	anthranilate phosphoribosyltransferase, chloroplastic-like [Lactuca sativa]
CtAH05G0137200	CtAH05T0137200.1	42	11	11	52	341	35.8	6.79	0.962555	0.951392	0.963675	0.959207	1.15545	1.16487	1.1659	1.16207	DOWN	0.825429	2.46554e-06	XP_023761921	glyoxylate/succinic semialdehyde reductase 2, chloroplastic isoform X2 [Lactuca sativa]
CtAH07G0007600	CtAH07T0007600.1	7	2	2	3	373	42.4	5.24	1.00813	0.984935	1.15502	1.04936	1.26926	1.23274	1.31318	1.27172	DOWN	0.825148	0.0186695	KVI05771	Tetratricopeptide-like helical [Cynara cardunculus var. scolymus]
CtAH04G0015700	CtAH04T0015700.1	59	15	16	119	324	34.3	6.9	0.929524	0.934753	0.964784	0.94302	1.15822	1.12408	1.14745	1.14325	DOWN	0.82486	0.000177714	XP_022023148	triosephosphate isomerase, chloroplastic-like [Helianthus annuus];gi|1191634806|gb|OTF86949.1| putative triosephosphate isomerase protein [Helianthus annuus]
CtAH05G0113500	CtAH05T0113500.1	51	11	11	54	226	25.1	10.02	0.956953	0.961336	0.991928	0.970073	1.18382	1.13461	1.21001	1.17615	DOWN	0.824786	0.00112598	XP_021989402	50S ribosomal protein L6, chloroplastic isoform X1 [Helianthus annuus];gi|1228867929|ref|XP_021989403.1| 50S ribosomal protein L6, chloroplastic isoform X2 [Helianthus annuus];gi|1191660110|gb|OTG12080.1| putative ribosomal protein L6 family [Helianthus annuus]
CtAH09G0166500	CtAH09T0166500.5	26	2	5	54	305	33	8.38	0.966307	0.956821	0.940217	0.954448	1.14845	1.19128	1.13231	1.15735	DOWN	0.824687	0.000451531	XP_012839346	PREDICTED: ribulose-phosphate 3-epimerase, chloroplastic [Erythranthe guttata];gi|604330905|gb|EYU35806.1| hypothetical protein MIMGU_mgv1a011410mg [Erythranthe guttata];gi|604330906|gb|EYU35807.1| hypothetical protein MIMGU_mgv1a011410mg [Erythranthe guttata]
CtAH06G0183000	CtAH06T0183000.1	16	5	7	23	516	55	6.16	0.968206	0.949161	0.958933	0.958766	1.16854	1.18771	1.13307	1.16311	DOWN	0.824315	0.000269768	XP_023729250	3-phosphoshikimate 1-carboxyvinyltransferase 2 [Lactuca sativa];gi|1322381636|gb|PLY77394.1| hypothetical protein LSAT_7X9680 [Lactuca sativa]
CtAH10G0167300	CtAH10T0167300.1	47	2	17	200	448	50.3	4.83	1.05438	0.960014	0.947526	0.987307	1.22682	1.17041	1.19749	1.19824	DOWN	0.823963	0.00489257	PNT30709	hypothetical protein POPTR_006G095000v3 [Populus trichocarpa]
CtAH01G0037300	CtAH01T0037300.1	49	7	8	46	223	25.3	8.05	0.845417	0.883319	0.900312	0.876349	1.06623	1.04445	1.08008	1.06359	DOWN	0.823956	0.000626261	KVI02743	Concanavalin A-like lectin/glucanase superfamily [Cynara cardunculus var. scolymus]
CtAH04G0171800	CtAH04T0171800.1	46	6	6	27	139	14.9	8.41	1.01068	1.03662	1.05339	1.03356	1.2868	1.25444	1.22779	1.25634	DOWN	0.822676	0.000455671	KVH97220	Chaperonin Cpn10 [Cynara cardunculus var. scolymus]
CtAH11G0261200	CtAH11T0261200.1	2	1	1	1	502	55.5	8.63	0.82114	1.00011	0.899849	0.907035	1.14837	1.08285	1.07683	1.10268	DOWN	0.822569	0.0259406	XP_023769004	UPF0481 protein At3g47200-like [Lactuca sativa];gi|1322389656|gb|PLY81504.1| hypothetical protein LSAT_8X106060 [Lactuca sativa]
CtAH11G0167600	CtAH11T0167600.1	52	14	14	68	197	22	9.85	0.993876	0.996517	0.992696	0.994363	1.23363	1.21928	1.17513	1.20935	DOWN	0.822231	0.000260146	KVH90740	Ribosomal protein L9 [Cynara cardunculus var. scolymus]
CtAH11G0237900	CtAH11T0237900.1	19	6	6	17	262	29	8.98	1.03344	1.04462	1.06836	1.0488	1.29383	1.25165	1.28152	1.27567	DOWN	0.822162	0.000151369	PKU67907	putative mitochondrial protein [Dendrobium catenatum]
CtAH11G0245500	CtAH11T0245500.1	15	5	12	36	899	100.9	5.92	0.939774	0.935582	0.937933	0.937763	1.17236	1.16286	1.08974	1.14165	DOWN	0.821408	0.00145531	KVH90900	Lipase/lipooxygenase, PLAT/LH2 [Cynara cardunculus var. scolymus]
CtAH01G0219600	CtAH01T0219600.1	51	11	13	58	318	35.8	5.02	0.898309	0.902846	0.926079	0.909078	1.12208	1.07498	1.12344	1.10683	DOWN	0.821331	0.000399074	KVH89554	Epoxide hydrolase-like protein [Cynara cardunculus var. scolymus]
CtAH06G0077800	CtAH06T0077800.1	1	1	1	2	1145	123.6	5.55	1.00809	0.82403	0.961036	0.931053	1.19348	1.0549	1.15352	1.13397	DOWN	0.821059	0.0421344	KVI00322	Leucine-rich repeat-containing protein [Cynara cardunculus var. scolymus]
CtAH02G0167200	CtAH02T0167200.1	49	1	7	21	183	21	9.35	1.02796	0.981149	0.944486	0.984531	1.29046	1.11583	1.19328	1.19986	DOWN	0.82054	0.0183746	KVH68527	Ribosomal protein S7e [Cynara cardunculus var. scolymus]
CtAH09G0116400	CtAH09T0116400.1	1	1	1	1	746	83.9	7.24	1.03508	0.989367	0.915926	0.980125	1.20564	1.20179	1.1768	1.19474	DOWN	0.820364	0.00392067	KVH99676	hypothetical protein Ccrd_022092 [Cynara cardunculus var. scolymus]
CtAH06G0096400	CtAH06T0096400.1	29	7	11	65	544	60.4	8.13	1.00556	0.978966	1.05222	1.01225	1.28187	1.19001	1.23046	1.23411	DOWN	0.820224	0.00288941	KVI00490	Chaperonin 21, chloroplast [Cynara cardunculus var. scolymus]
CtAH06G0022800	CtAH06T0022800.1	8	2	3	6	482	53.3	5.92	0.786906	0.764715	0.830463	0.794028	0.927621	1.00431	0.973695	0.968544	DOWN	0.819816	0.00408412	KVH99929	hypothetical protein Ccrd_021832 [Cynara cardunculus var. scolymus]
CtAH10G0105500	CtAH10T0105500.1	3	1	1	7	511	56.7	9.47	0.930651	0.924419	0.953867	0.936312	1.22909	1.02658	1.17546	1.14371	DOWN	0.818663	0.0276084	XP_023772335	pectinesterase-like [Lactuca sativa];gi|1322422807|gb|PLY97813.1| hypothetical protein LSAT_9X2560 [Lactuca sativa]
CtAH10G0202500	CtAH10T0202500.1	78	11	32	630	479	52.1	5.76	0.989488	0.99773	1.10574	1.03099	1.29924	1.24919	1.23199	1.26014	DOWN	0.818154	0.00574244	AAG22094	ribulose 1,5-bisphosphate carboxylase/oxygenase activase precursor, partial [Zea mays]
CtAH05G0017500	CtAH05T0017500.2	29	30	30	146	1074	116.9	4.67	0.963139	0.974968	1.00421	0.980773	1.21594	1.18281	1.2	1.19958	DOWN	0.817595	0.000146494	KVH93894	Nucleic acid-binding, OB-fold [Cynara cardunculus var. scolymus]
CtAH06G0185100	CtAH06T0185100.1	2	1	1	2	586	66.7	5.58	0.915557	0.981481	0.950799	0.949279	1.20386	1.09558	1.18742	1.16229	DOWN	0.816733	0.00531355	XP_023756129	uncharacterized protein LOC111904613 [Lactuca sativa]
CtAH06G0096400	CtAH06T0096400.5	52	5	9	35	251	26.4	6.28	0.924906	0.955725	0.978785	0.953139	1.20174	1.12839	1.17134	1.16716	DOWN	0.816634	0.00125643	KVI00490	Chaperonin 21, chloroplast [Cynara cardunculus var. scolymus]
CtAH02G0168500	CtAH02T0168500.2	7	1	1	5	112	12.5	8.84	0.980469	1.06168	0.989153	1.01043	1.24664	1.25909	1.20634	1.23736	DOWN	0.816605	0.0016933	CtAH02G0168500	-
CtAH07G0212700	CtAH07T0212700.1	1	1	1	1	1937	211.2	6.34	0.876325	0.860825	0.822773	0.853307	0.986431	1.12618	1.02241	1.04501	DOWN	0.816556	0.0128711	PLY92336	hypothetical protein LSAT_9X110121 [Lactuca sativa]
CtAH04G0194600	CtAH04T0194600.1	8	3	3	10	296	31.5	6.7	0.972976	0.99026	0.969285	0.977507	1.16312	1.17758	1.25309	1.19793	DOWN	0.815995	0.00153208	XP_023752280	ferredoxin-thioredoxin reductase, variable chain-like [Lactuca sativa]
CtAH11G0203400	CtAH11T0203400.1	56	2	16	74	390	42.7	6.13	0.922691	0.941249	0.899873	0.921271	1.13704	1.15586	1.0955	1.12947	DOWN	0.815668	0.000633452	XP_023745899	S-adenosylmethionine synthase 2-like [Lactuca sativa];gi|1322354280|gb|PLY64532.1| hypothetical protein LSAT_6X24520 [Lactuca sativa]
CtAH07G0198900	CtAH07T0198900.1	66	18	20	129	354	37.3	8.27	1.00537	1.02118	1.03516	1.02057	1.2581	1.27074	1.22515	1.25133	DOWN	0.815588	0.000137135	XP_023733173	malate dehydrogenase, glyoxysomal [Lactuca sativa];gi|1322374967|gb|PLY74307.1| hypothetical protein LSAT_9X114521 [Lactuca sativa]
CtAH07G0047200	CtAH07T0047200.1	4	1	1	2	348	38.6	6.23	0.922153	0.909067	0.927742	0.919654	1.13855	1.12625	1.11857	1.12779	DOWN	0.81545	1.31577e-05	PLY86289	hypothetical protein LSAT_8X41400 [Lactuca sativa]
CtAH05G0001100	CtAH05T0001100.3	42	11	11	129	257	29.1	9.28	0.881136	0.896288	0.907197	0.894874	1.08826	1.10607	1.09824	1.09752	DOWN	0.815357	2.45711e-05	XP_021805054	peroxiredoxin Q, chloroplastic [Prunus avium]
CtAH09G0295900	CtAH09T0295900.1	13	2	2	4	141	15.2	8.1	0.971384	0.912245	0.905695	0.929775	1.15806	1.14932	1.11445	1.14061	DOWN	0.815154	0.00104596	XP_021996158	LOW QUALITY PROTEIN: CENP-B homolog protein 2-like [Helianthus annuus]
CtAH11G0103500	CtAH11T0103500.1	46	21	21	1199	407	45.3	9.33	1.06724	1.07193	1.06333	1.0675	1.32521	1.33266	1.27288	1.31025	DOWN	0.814729	0.000215086	ACB29042	ribulose-1,5-bisphosphate carboxylase/oxygenase large subunit, partial (chloroplast) [Carthamus tinctorius]
CtAH08G0026000	CtAH08T0026000.1	33	5	5	8	212	23.8	7.24	1.02544	0.976161	0.946363	0.982655	1.21992	1.21768	1.18199	1.20653	DOWN	0.814448	0.00101868	KVI10034	Transcriptional coactivator/pterin dehydratase [Cynara cardunculus var. scolymus]
CtAH10G0003500	CtAH10T0003500.1	38	8	8	43	231	25.7	9	0.950447	0.954467	1.07231	0.992409	1.23538	1.18811	1.23256	1.21868	DOWN	0.814329	0.00614184	XP_023739840	uncharacterized protein LOC111887937 [Lactuca sativa];gi|1322364114|gb|PLY69118.1| hypothetical protein LSAT_5X152381 [Lactuca sativa]
CtAH11G0204200	CtAH11T0204200.1	25	2	2	2	107	11.5	9.36	0.965148	0.976298	1.06616	1.00254	1.26605	1.29161	1.13855	1.23207	DOWN	0.813702	0.0158908	KVH90391	Acylphosphatase [Cynara cardunculus var. scolymus]
CtAH07G0096100	CtAH07T0096100.1	7	3	3	4	546	60.8	5.83	0.976346	0.966435	0.90234	0.948374	1.10946	1.20496	1.18327	1.1659	DOWN	0.813429	0.00420835	KVI05059	hypothetical protein Ccrd_016619 [Cynara cardunculus var. scolymus]
CtAH05G0140000	CtAH05T0140000.1	1	1	1	2	633	70.2	5.77	0.972266	0.949733	1.08834	1.00344	1.2563	1.19769	1.24704	1.23368	DOWN	0.813376	0.00783402	KVH92919	hypothetical protein Ccrd_005043 [Cynara cardunculus var. scolymus]
CtAH04G0209200	CtAH04T0209200.1	18	5	10	18	584	68	8.35	0.855331	0.839714	0.799807	0.831617	1.03768	1.04477	0.986268	1.02291	DOWN	0.812994	0.00151154	XP_021986201	delta(24)-sterol reductase [Helianthus annuus]
CtAH08G0191500	CtAH08T0191500.1	8	2	2	5	331	36.3	9.03	1.00177	0.972858	0.99971	0.991447	1.18638	1.22977	1.24264	1.2196	DOWN	0.81293	0.000299227	XP_022011190	NADPH-dependent 1-acyldihydroxyacetone phosphate reductase-like [Helianthus annuus];gi|1191642430|gb|OTF94404.1| putative NAD(P)-binding Rossmann-fold superfamily protein [Helianthus annuus]
CtAH03G0037700	CtAH03T0037700.1	12	2	2	4	219	24.1	5.4	0.957685	1.00671	0.965439	0.97661	1.24798	1.19111	1.1663	1.2018	DOWN	0.812626	0.00139992	KVI10553	Chalcone isomerase [Cynara cardunculus var. scolymus]
CtAH02G0174100	CtAH02T0174100.1	37	3	3	9	87	10.2	8.78	0.921281	0.94978	0.872507	0.914523	1.12873	1.06142	1.18769	1.12595	DOWN	0.812226	0.00787739	KVH96368	NADH:ubiquinone oxidoreductase, 17.2kDa subunit [Cynara cardunculus var. scolymus]
CtAH08G0230300	CtAH08T0230300.1	5	2	4	9	769	85.3	6.28	0.895558	0.94108	0.827522	0.888053	1.02415	1.19236	1.06592	1.09414	DOWN	0.811643	0.0269471	OTG22667	putative ribonuclease H-like domain-containing protein [Helianthus annuus]
CtAH07G0109900	CtAH07T0109900.1	47	7	8	24	212	23.5	7.96	0.882408	0.927377	0.944234	0.918006	1.10088	1.17586	1.1187	1.13181	DOWN	0.811094	0.00184848	XP_009622865	PREDICTED: glutathione S-transferase DHAR2-like, partial [Nicotiana tomentosiformis]
CtAH08G0301800	CtAH08T0301800.1	1	2	2	23	1586	180.4	6.81	0.999418	1.02504	0.887845	0.970767	1.21848	1.21143	1.16154	1.19715	DOWN	0.810897	0.00778223	PLY81668	hypothetical protein LSAT_2X14581 [Lactuca sativa]
CtAH07G0071600	CtAH07T0071600.1	1	1	2	14	2032	226.7	5.73	0.879053	0.978748	0.864794	0.907532	1.15696	1.12741	1.0746	1.11966	DOWN	0.810543	0.00797632	KVI05233	Apple-like protein [Cynara cardunculus var. scolymus]
CtAH04G0097400	CtAH04T0097400.1	50	14	15	551	179	20	8.94	1.10474	1.10273	1.08282	1.09676	1.37459	1.36123	1.32398	1.35326	DOWN	0.810456	0.000104368	AFP23635	ribulose-1,5-bisphosphate carboxylase/oxygenase large subunit, partial (plastid) [Nannoglottis hookeri]
CtAH04G0157500	CtAH04T0157500.1	26	8	8	23	254	27.8	8.98	0.938237	0.950706	0.976316	0.955087	1.18847	1.14687	1.20115	1.17883	DOWN	0.810199	0.000353566	KVH97072	Nucleotide-binding, alpha-beta plait [Cynara cardunculus var. scolymus]
CtAH07G0072800	CtAH07T0072800.1	11	1	7	19	982	111.8	8.94	0.961498	0.969264	0.934172	0.954978	1.2923	1.14696	1.10008	1.17978	DOWN	0.809456	0.018765	KVI05688	hypothetical protein Ccrd_015975 [Cynara cardunculus var. scolymus]
CtAH03G0041700	CtAH03T0041700.1	18	2	3	9	153	17.3	8.4	1.0401	0.967215	0.949312	0.985543	1.1276	1.269	1.25894	1.21851	DOWN	0.808808	0.0119945	XP_021992987	uncharacterized protein LOC110889729 [Helianthus annuus]
CtAH06G0073000	CtAH06T0073000.1	66	10	25	196	487	53.3	5.88	0.865513	0.895706	0.889805	0.883675	1.11244	1.0819	1.08716	1.09383	DOWN	0.807869	9.09615e-05	XP_021981166	adenosylhomocysteinase 1-like [Helianthus annuus];gi|1191685781|gb|OTG37742.1| putative S-adenosyl-L-homocysteine hydrolase [Helianthus annuus]
CtAH01G0058400	CtAH01T0058400.1	56	21	21	363	362	40.5	7.25	0.932765	0.93761	1.00059	0.95699	1.18705	1.18536	1.18693	1.18644	DOWN	0.806603	0.000465234	XP_022015851	ferredoxin--NADP reductase, leaf-type isozyme, chloroplastic-like [Helianthus annuus];gi|1191641297|gb|OTF93299.1| putative ferredoxin--NADP reductase, leaf isozyme [Helianthus annuus]
CtAH10G0039400	CtAH10T0039400.1	10	3	3	4	386	42.4	5.58	0.873167	0.895345	0.868819	0.879111	1.13391	1.07018	1.06691	1.09034	DOWN	0.806274	0.000821171	KVI03547	Tetratricopeptide-like helical, partial [Cynara cardunculus var. scolymus]
CtAH10G0045300	CtAH10T0045300.1	24	5	5	13	315	35.1	8.38	0.992612	1.00304	1.00052	0.998722	1.25822	1.20209	1.25622	1.23884	DOWN	0.806173	0.000209828	KVI03560	Glutaredoxin active site-containing protein [Cynara cardunculus var. scolymus]
CtAH08G0344200	CtAH08T0344200.1	0	1	1	3	1634	186.7	6.35	1.07287	1.00339	1.04961	1.04196	1.36739	1.23595	1.27487	1.29274	DOWN	0.806008	0.0046855	KVI08098	Disease resistance protein [Cynara cardunculus var. scolymus]
CtAH03G0047700	CtAH03T0047700.2	14	4	6	30	415	45.6	8.21	0.926064	0.917279	0.968269	0.937204	1.15882	1.16256	1.16815	1.16317	DOWN	0.805731	0.000144821	KVI10604	Aldolase-type TIM barrel [Cynara cardunculus var. scolymus]
CtAH08G0249400	CtAH08T0249400.1	24	4	4	15	199	22.4	7.87	1.03759	1.058	0.950463	1.01535	1.25571	1.30303	1.22458	1.26111	DOWN	0.805124	0.00358881	KVI07994	DNA repair metallo-beta-lactamase, partial [Cynara cardunculus var. scolymus]
CtAH09G0126500	CtAH09T0126500.1	27	6	6	101	312	34.2	4.75	0.930035	0.946009	0.956908	0.944317	1.18414	1.16212	1.17358	1.17328	DOWN	0.804851	2.21203e-05	KVH99000	Nucleotide-binding, alpha-beta plait [Cynara cardunculus var. scolymus]
CtAH03G0018400	CtAH03T0018400.2	38	8	8	37	325	33.8	8.94	0.962657	0.96801	0.985717	0.972128	1.22342	1.21107	1.19094	1.20848	DOWN	0.804425	3.61024e-05	AJD09726	FTSZ1-1, partial [Hesperis matronalis]
CtAH08G0111300	CtAH08T0111300.1	44	11	23	124	594	62.6	5.41	1.00035	1.03599	0.973643	1.00333	1.27	1.25836	1.21806	1.2488	DOWN	0.803431	0.000511114	XP_023753087	ruBisCO large subunit-binding protein subunit alpha [Lactuca sativa];gi|1322414011|gb|PLY93565.1| hypothetical protein LSAT_2X99701 [Lactuca sativa]
CtAH03G0181000	CtAH03T0181000.1	8	3	3	4	513	57.8	8.34	0.93299	0.824805	0.859416	0.872403	1.08713	1.15221	1.01924	1.08619	DOWN	0.803177	0.0128135	KVH88751	hypothetical protein Ccrd_025813 [Cynara cardunculus var. scolymus]
CtAH09G0268900	CtAH09T0268900.1	3	1	1	1	508	57.2	6.02	0.927463	0.862008	0.889723	0.893065	0.97795	1.15119	1.20705	1.11206	DOWN	0.80307	0.0375971	KVH94122	Pseudouridine synthase, catalytic domain-containing protein [Cynara cardunculus var. scolymus]
CtAH03G0052700	CtAH03T0052700.7	5	1	1	1	134	13	8.48	0.63173	0.751734	0.806205	0.72989	0.915707	0.855923	0.955154	0.908928	DOWN	0.803023	0.0387262	OTG37453	putative ribonuclease H-like domain-containing protein [Helianthus annuus]
CtAH08G0079600	CtAH08T0079600.1	1	1	1	5	1293	145.2	7.02	0.914806	0.932557	0.901662	0.916341	1.13351	1.14001	1.15387	1.14246	DOWN	0.802078	3.05139e-05	BAA22288	polyprotein [Oryza australiensis]
CtAH11G0022100	CtAH11T0022100.1	38	6	8	41	295	33.6	6.43	0.860197	0.880527	0.902584	0.881103	1.09366	1.0832	1.11912	1.09866	DOWN	0.801981	0.000179359	XP_023755674	probable xyloglucan endotransglucosylase/hydrolase protein 7 [Lactuca sativa];gi|1322410302|gb|PLY91589.1| hypothetical protein LSAT_4X159341 [Lactuca sativa]
CtAH10G0092800	CtAH10T0092800.1	2	1	1	1	533	59.3	9.44	0.946801	0.94451	0.894416	0.928575	1.17255	1.26683	1.03496	1.15812	DOWN	0.801799	0.029801	KVI03960	hypothetical protein Ccrd_017756 [Cynara cardunculus var. scolymus]
CtAH08G0122200	CtAH08T0122200.1	30	4	4	19	185	20.8	9.33	0.973078	0.937492	0.992187	0.967586	1.21186	1.23384	1.17802	1.20791	DOWN	0.801044	0.000459158	KVI09217	Ribosomal protein S21 [Cynara cardunculus var. scolymus]
CtAH08G0086300	CtAH08T0086300.1	2	2	2	4	1037	112.3	6.65	1.0186	0.958629	0.972956	0.983396	1.23959	1.26593	1.17914	1.22822	DOWN	0.800666	0.00146243	KVI06247	Concanavalin A-like lectin/glucanase, subgroup [Cynara cardunculus var. scolymus]
CtAH09G0134000	CtAH09T0134000.1	31	8	11	63	372	40.6	6.37	0.98026	0.983494	0.999573	0.987776	1.25631	1.22307	1.22313	1.23417	DOWN	0.800357	4.00334e-05	XP_023766322	ACT domain-containing protein ACR11-like [Lactuca sativa];gi|1322393564|gb|PLY83577.1| hypothetical protein LSAT_5X9221 [Lactuca sativa]
CtAH11G0010600	CtAH11T0010600.1	57	13	13	86	197	20.6	5.69	1.0072	1.07607	1.05513	1.04613	1.37143	1.28038	1.27024	1.30735	DOWN	0.800193	0.00236634	KVH92878	Ribosomal protein L7/L12 [Cynara cardunculus var. scolymus]
CtAH07G0220300	CtAH07T0220300.2	1	1	1	1	634	72.2	8.18	0.99352	1.04834	0.91574	0.985867	1.26235	1.31279	1.12213	1.23243	DOWN	0.79994	0.0230899	KVI01992	Cellular retinaldehyde binding/alpha-tocopherol transport [Cynara cardunculus var. scolymus]
CtAH04G0139200	CtAH04T0139200.1	7	2	2	2	295	33.4	8.6	1.06711	0.977853	0.943689	0.996217	1.20973	1.29464	1.23178	1.24538	DOWN	0.799929	0.0050881	KHG00319	phoE [Gossypium arboreum]
CtAH08G0032300	CtAH08T0032300.1	50	15	15	74	330	36.4	6	0.97017	1.02237	0.983805	0.992114	1.26403	1.2392	1.21836	1.24053	DOWN	0.799751	0.000264039	KVI10018	Uroporphyrinogen decarboxylase HemE [Cynara cardunculus var. scolymus]
CtAH06G0182800	CtAH06T0182800.1	49	22	28	256	742	80.1	6.58	0.951952	0.962414	1.03921	0.984527	1.2725	1.19076	1.23401	1.23242	DOWN	0.798854	0.00239227	XP_022035896	transketolase, chloroplastic [Helianthus annuus];gi|1191677513|gb|OTG29477.1| putative transketolase protein [Helianthus annuus]
CtAH12G0083100	CtAH12T0083100.1	2	1	1	1	589	64.2	5.33	0.952455	0.936531	0.805804	0.898263	1.1457	1.01888	1.21119	1.12526	DOWN	0.798274	0.0360465	KVI11229	ENTH/VHS-like protein [Cynara cardunculus var. scolymus]
CtAH03G0291000	CtAH03T0291000.1	41	10	10	50	241	27.2	5.25	0.998198	0.98752	1.05772	1.01448	1.31505	1.25559	1.2457	1.27212	DOWN	0.797474	0.001111	XP_017634219	PREDICTED: uncharacterized protein LOC108476512 [Gossypium arboreum];gi|728837197|gb|KHG16640.1| High molecular mass early light-inducible HV58, chloroplastic [Gossypium arboreum]
CtAH08G0098900	CtAH08T0098900.1	5	1	2	4	317	34.5	7.25	0.997937	1.01163	0.909516	0.973027	1.1859	1.2555	1.22076	1.22072	DOWN	0.797092	0.00280011	XP_022005932	short-chain dehydrogenase TIC 32, chloroplastic-like isoform X1 [Helianthus annuus];gi|1191647200|gb|OTF99173.1| putative NAD(P)-binding Rossmann-fold superfamily protein [Helianthus annuus]
CtAH12G0070700	CtAH12T0070700.1	13	3	5	15	423	46.6	5.58	0.949625	0.904182	0.975621	0.943142	1.2001	1.21243	1.14146	1.18466	DOWN	0.796127	0.00133391	XP_022037073	ATP-citrate synthase alpha chain protein 2 isoform X1 [Helianthus annuus];gi|1191672044|gb|OTG24009.1| putative ATP-citrate lyase A-3 [Helianthus annuus]
CtAH07G0230400	CtAH07T0230400.1	29	8	8	47	409	43.5	5.71	0.884263	0.926391	0.93224	0.914298	1.17057	1.15435	1.13292	1.15261	DOWN	0.793239	0.000215434	KVI02069	FAS1 domain-containing protein [Cynara cardunculus var. scolymus]
CtAH07G0250900	CtAH07T0250900.1	46	3	11	46	235	25.1	8.31	0.819798	0.842079	0.901789	0.854555	1.07946	1.05316	1.10122	1.07794	DOWN	0.792765	0.0013645	PNX98433	ribonuclease UK114 [Trifolium pratense]
CtAH06G0057400	CtAH06T0057400.1	57	17	29	214	574	60.7	5.4	0.991788	0.996797	1.03229	1.00696	1.32233	1.27549	1.22323	1.27368	DOWN	0.790587	0.0010445	XP_023738113	ruBisCO large subunit-binding protein subunit alpha-like [Lactuca sativa];gi|1322366903|gb|PLY70492.1| hypothetical protein LSAT_1X63701 [Lactuca sativa]
CtAH11G0243700	CtAH11T0243700.1	26	1	10	125	383	41.8	9.74	0.971526	0.794703	0.881423	0.882551	1.15161	1.12766	1.08578	1.12168	DOWN	0.786808	0.0118417	XP_023729770	ADP,ATP carrier protein 1, mitochondrial [Lactuca sativa];gi|1340497171|ref|XP_023729771.1| ADP,ATP carrier protein 1, mitochondrial [Lactuca sativa];gi|1322380508|gb|PLY76979.1| hypothetical protein LSAT_6X47340 [Lactuca sativa]
CtAH10G0238200	CtAH10T0238200.3	32	6	9	31	317	35.1	6.11	0.947143	0.927409	1.01512	0.963225	1.21318	1.2551	1.20455	1.22427	DOWN	0.786772	0.00106405	KVH94771	HAD-like domain-containing protein [Cynara cardunculus var. scolymus]
CtAH04G0061600	CtAH04T0061600.1	5	3	3	5	591	60.5	11.75	0.836566	0.831496	0.774756	0.814272	1.0405	1.0208	1.0506	1.0373	DOWN	0.784992	0.000501723	PHT79538	Non-specific lipid-transfer protein 2 [Capsicum annuum]
CtAH02G0043500	CtAH02T0043500.1	6	2	2	2	423	46.8	6.19	0.913452	0.861455	0.912512	0.895806	1.01422	1.23753	1.17558	1.14244	DOWN	0.784113	0.0230057	XP_023750168	uncharacterized protein LOC111898501 [Lactuca sativa]
CtAH08G0352100	CtAH08T0352100.1	13	3	5	13	348	39	5.71	0.888848	0.949506	0.844692	0.894349	1.12962	1.21546	1.08615	1.14374	DOWN	0.781949	0.00685437	KVI07653	Cysteine peptidase, asparagine active site-containing protein [Cynara cardunculus var. scolymus]
CtAH05G0133500	CtAH05T0133500.1	70	20	36	266	612	64.9	5.66	0.987935	1.0037	1.01104	1.00089	1.3337	1.28902	1.21991	1.28087	DOWN	0.781413	0.0011586	KVH92946	Chaperonin Cpn60 [Cynara cardunculus var. scolymus]
CtAH11G0186000	CtAH11T0186000.1	54	17	36	272	1618	179.9	6.65	0.873404	0.881778	0.884665	0.879949	1.12853	1.14492	1.10654	1.12666	DOWN	0.781021	2.91088e-05	KVH90539	Cobalamin-independent methionine synthase, partial [Cynara cardunculus var. scolymus]
CtAH10G0003800	CtAH10T0003800.2	42	3	6	18	249	25.6	8.4	0.776954	0.803435	0.840602	0.806997	1.02202	1.00047	1.08238	1.03496	DOWN	0.779739	0.00175332	XP_021988229	non-specific lipid-transfer protein 1-like [Helianthus annuus];gi|1191658828|gb|OTG10798.1| putative non-specific lipid-transfer protein 3 [Helianthus annuus]
CtAH07G0040700	CtAH07T0040700.1	21	5	5	32	331	38.3	5.63	0.851293	0.884834	0.864532	0.866886	1.13493	1.12289	1.07767	1.11183	DOWN	0.779694	0.000253983	XP_023747217	uncharacterized protein LOC111895365 [Lactuca sativa]
CtAH09G0006000	CtAH09T0006000.1	2	1	1	5	418	45.1	8.34	0.963499	0.997795	0.933259	0.964851	1.25589	1.23187	1.22493	1.23756	DOWN	0.779638	0.000197971	POE84256	3-oxoacyl-[acyl-carrier-protein] synthase ii, chloroplastic [Quercus suber]
CtAH10G0271100	CtAH10T0271100.1	23	11	11	24	601	66.3	5.9	0.950073	0.941067	0.951067	0.947402	1.21809	1.22103	1.21646	1.21853	DOWN	0.777498	1.57359e-07	KVI07603	Glycogen/starch synthase, ADP-glucose type, partial [Cynara cardunculus var. scolymus]
CtAH01G0004200	CtAH01T0004200.2	1	1	1	1	1014	112	5.36	0.899487	0.799885	0.79325	0.830874	1.15345	1.09122	0.964125	1.0696	DOWN	0.776808	0.0218275	KVH87851	Armadillo-type fold [Cynara cardunculus var. scolymus]
CtAH01G0152100	CtAH01T0152100.1	3	1	3	3	1024	113.2	6.38	0.955838	0.829689	0.92336	0.902962	1.14904	1.2373	1.10976	1.16537	DOWN	0.774829	0.00796728	KVH87491	Vacuolar protein sorting-associated protein 54 [Cynara cardunculus var. scolymus]
CtAH09G0264100	CtAH09T0264100.1	34	6	6	37	264	28.2	8.69	1.0431	1.02387	1.04199	1.03632	1.36467	1.33183	1.32949	1.34199	DOWN	0.772224	1.91241e-05	KVH94170	Protein of unknown function DUF2996 [Cynara cardunculus var. scolymus]
CtAH06G0191500	CtAH06T0191500.1	10	1	1	2	134	14.5	10.13	0.926335	0.848803	0.876781	0.883973	1.09271	1.23193	1.11493	1.14652	DOWN	0.771004	0.00575593	XP_022035848	histone deacetylase complex subunit SAP18-like [Helianthus annuus];gi|1191677462|gb|OTG29426.1| putative SIN3 associated polypeptide P18 [Helianthus annuus]
CtAH10G0069600	CtAH10T0069600.1	4	1	2	2	694	76.4	7.56	0.893068	0.827626	0.881717	0.86747	1.20454	1.11241	1.06438	1.12711	DOWN	0.769642	0.00477939	KVI03713	Concanavalin A-like lectin/glucanase, subgroup [Cynara cardunculus var. scolymus]
CtAH02G0184900	CtAH02T0184900.1	7	3	4	10	483	54	8.47	0.927165	0.971327	0.871778	0.923423	1.282	1.19935	1.11897	1.20011	DOWN	0.769451	0.0074129	PAN17603	hypothetical protein PAHAL_C01584 [Panicum hallii]
CtAH08G0114600	CtAH08T0114600.1	6	1	2	2	375	40.2	7.21	0.884115	0.949118	0.949057	0.92743	1.1964	1.1916	1.22813	1.20538	DOWN	0.769409	0.000344373	N/A	N/A
CtAH06G0077200	CtAH06T0077200.1	5	1	2	8	413	46.6	8.68	0.777802	0.860449	0.868095	0.835449	1.13126	1.04032	1.09205	1.08787	DOWN	0.767964	0.00296543	KVH99939	DNA/RNA helicase, DEAD/DEAH box type, N-terminal [Cynara cardunculus var. scolymus]
CtAH11G0245200	CtAH11T0245200.1	23	15	20	58	900	102.4	6.64	1	1.0012	0.990519	0.997239	1.32618	1.31947	1.25483	1.30016	DOWN	0.767012	0.000191814	KVH90816	Lipase/lipooxygenase, PLAT/LH2 [Cynara cardunculus var. scolymus]
CtAH01G0213500	CtAH01T0213500.1	8	2	2	4	284	29.9	10.04	0.892104	0.90385	0.800236	0.865397	1.11546	1.10816	1.17037	1.13133	DOWN	0.764937	0.00223548	KVH89528	Pistil-specific extensin-like protein [Cynara cardunculus var. scolymus]
CtAH08G0051300	CtAH08T0051300.1	69	16	33	678	494	54.6	7.21	0.950597	0.972087	0.980104	0.967596	1.28213	1.28645	1.23684	1.26848	DOWN	0.762802	7.75002e-05	XP_022574129	ribulose bisphosphate carboxylase/oxygenase activase, chloroplastic isoform X2 [Brassica napus]
CtAH08G0103600	CtAH08T0103600.2	2	2	2	3	1024	114.5	6.23	0.861935	0.907817	0.846095	0.871949	1.13594	1.13717	1.15623	1.14311	DOWN	0.762785	0.000159439	KVI09419	Pentatricopeptide repeat-containing protein [Cynara cardunculus var. scolymus]
CtAH10G0208900	CtAH10T0208900.1	1	1	1	1	1533	175	7.56	1.03929	0.935285	1.04928	1.00795	1.36538	1.29906	1.30579	1.32341	DOWN	0.761633	0.00169697	ESQ31006	hypothetical protein EUTSA_v10012231mg, partial [Eutrema salsugineum]
CtAH03G0067600	CtAH03T0067600.1	48	2	2	14	61	6.8	4.3	0.857987	0.888634	0.865827	0.870816	1.17463	1.101	1.16068	1.14544	DOWN	0.760249	0.000353757	XP_019151026	PREDICTED: glycine-rich RNA-binding protein-like [Ipomoea nil]
CtAH06G0320000	CtAH06T0320000.1	30	2	5	78	302	32.4	7.08	0.893171	0.876906	0.988783	0.91962	1.21124	1.2467	1.1738	1.21058	DOWN	0.759652	0.00203562	XP_021634729	ribulose-phosphate 3-epimerase, chloroplastic isoform X3 [Manihot esculenta]
CtAH03G0152800	CtAH03T0152800.1	3	1	2	3	509	58.1	5.71	0.57104	0.546314	0.646447	0.587934	0.843249	0.819597	0.672912	0.778586	DOWN	0.75513	0.0356883	N/A	N/A
CtAH02G0176900	CtAH02T0176900.1	2	1	1	1	326	36.7	8.51	0.866676	0.865716	0.867548	0.866646	1.14844	1.11776	1.17727	1.14782	DOWN	0.755035	8.17408e-05	KVH96385	AAA+ ATPase domain-containing protein [Cynara cardunculus var. scolymus]
CtAH05G0094300	CtAH05T0094300.1	23	4	4	17	252	28.2	5.03	0.935281	0.954706	0.923107	0.937698	1.25586	1.23996	1.25282	1.24955	DOWN	0.750431	7.40042e-06	BAG71893	caffeoyl CoA O-methyltransferase [Carthamus tinctorius]
CtAH12G0157000	CtAH12T0157000.2	80	29	36	533	482	50.1	6.83	0.973724	0.982364	0.995469	0.983853	1.35613	1.34916	1.24739	1.31756	DOWN	0.746723	0.000729867	XP_023748805	phosphoglycerate kinase, chloroplastic [Lactuca sativa];gi|1322349668|gb|PLY62388.1| hypothetical protein LSAT_7X69401 [Lactuca sativa]
CtAH09G0171600	CtAH09T0171600.1	5	1	1	5	186	18.8	5.71	0.894925	0.855326	0.823996	0.858083	1.13018	1.14827	1.17982	1.15276	DOWN	0.744375	0.000302599	KVH99281	X8-like protein [Cynara cardunculus var. scolymus]
CtAH11G0194200	CtAH11T0194200.1	9	6	6	45	912	102.8	8.02	0.868026	0.884159	0.864074	0.872086	1.1575	1.181	1.17791	1.17214	DOWN	0.744014	6.23189e-06	PLY65382	hypothetical protein LSAT_6X30881 [Lactuca sativa]
CtAH01G0099200	CtAH01T0099200.2	3	2	2	4	1199	136.1	6.02	0.925883	0.928254	0.963316	0.939151	1.24477	1.27279	1.27775	1.2651	DOWN	0.742352	3.31784e-05	OTG32794	putative reverse transcriptase domain-containing protein [Helianthus annuus]
CtAH02G0170900	CtAH02T0170900.1	13	2	2	6	175	19.9	5.9	0.984067	0.920149	0.904658	0.936291	1.25964	1.26827	1.25859	1.26217	DOWN	0.741813	0.000184536	KVH96355	hypothetical protein Ccrd_001556 [Cynara cardunculus var. scolymus]
CtAH06G0288900	CtAH06T0288900.1	3	1	1	2	709	79.6	5.76	0.931255	0.714617	0.854606	0.833493	1.05417	1.17362	1.14738	1.12505	DOWN	0.740846	0.0162463	N/A	N/A
CtAH07G0254300	CtAH07T0254300.1	46	20	20	136	446	49.9	5.54	0.918638	0.948045	0.972696	0.946459	1.32352	1.25625	1.26111	1.28029	DOWN	0.739254	0.000235662	XP_023744640	trigger factor-like protein TIG, Chloroplastic [Lactuca sativa];gi|1322356476|gb|PLY65548.1| hypothetical protein LSAT_9X90660 [Lactuca sativa]
CtAH03G0122100	CtAH03T0122100.1	7	1	1	5	219	25.2	9.55	0.90779	1.06333	1.19619	1.05577	1.62418	1.32973	1.33337	1.42909	DOWN	0.738771	0.0436894	KVH92200	Pathogenic type III effector avirulence factor Avr cleavage site-containing protein [Cynara cardunculus var. scolymus]
CtAH10G0113700	CtAH10T0113700.2	2	1	1	1	496	55	9.04	0.807623	0.881405	0.818516	0.835848	1.26476	0.987227	1.16431	1.13876	DOWN	0.733996	0.0229143	KVH94418	BTB/POZ-like protein [Cynara cardunculus var. scolymus]
CtAH03G0085300	CtAH03T0085300.1	14	2	2	5	160	17.4	11.43	0.964309	0.966596	0.943422	0.958109	1.36088	1.33569	1.23399	1.31019	DOWN	0.731277	0.000873994	YP_009412682	ribosomal protein S12 (chloroplast) [Phellodendron amurense];gi|1236517189|ref|YP_009412637.1| ribosomal protein S12 (chloroplast) [Phellodendron amurense];gi|1215207178|gb|ASK50985.1| ribosomal protein S12 (chloroplast) [Phellodendron amurense];gi|1215207179|gb|ASK50986.1| ribosomal protein S12 (chloroplast) [Phellodendron amurense]
CtAH02G0185200	CtAH02T0185200.1	3	1	2	9	908	102.5	7.81	0.939311	0.988397	0.893172	0.940293	1.28233	1.31476	1.26573	1.28761	DOWN	0.730265	0.000363005	KVG06349	AAA+ ATPase domain-containing protein [Cynara cardunculus var. scolymus]
CtAH10G0112500	CtAH10T0112500.1	2	1	1	1	349	39.1	6.47	1.07308	1.02629	0.974118	1.0245	1.50102	1.34648	1.37621	1.4079	DOWN	0.727674	0.00227273	XP_023738471	gibberellin receptor GID1B-like [Lactuca sativa];gi|385296175|dbj|BAM14052.1| GA Insensitive Dwarf1 A [Lactuca sativa];gi|1322366390|gb|PLY70188.1| hypothetical protein LSAT_9X161 [Lactuca sativa]
CtAH05G0190400	CtAH05T0190400.1	0	1	1	4	1659	190.4	5.01	1.07178	0.875055	0.976111	0.974315	1.50341	1.29679	1.22559	1.34193	DOWN	0.726055	0.021853	KVI01714	KIP1-like protein [Cynara cardunculus var. scolymus]
CtAH02G0175800	CtAH02T0175800.2	1	1	1	2	1757	195.9	8.78	0.813876	0.897087	1.16982	0.96026	1.46842	1.23918	1.28203	1.32988	DOWN	0.722067	0.0451563	KVH87991	Enhancer of polycomb-like, N-terminal [Cynara cardunculus var. scolymus]
CtAH10G0241800	CtAH10T0241800.1	4	1	2	4	479	51.9	7.84	0.832477	0.807841	0.8462	0.828839	1.22113	1.14965	1.07351	1.14809	DOWN	0.721927	0.00192786	KVI06882	Aspartic peptidase [Cynara cardunculus var. scolymus]
CtAH09G0283300	CtAH09T0283300.1	1	1	1	2	692	77.5	5.81	0.807643	0.75005	0.924116	0.82727	1.05184	1.18604	1.20013	1.146	DOWN	0.721875	0.0102248	KVH94626	hypothetical protein Ccrd_003308 [Cynara cardunculus var. scolymus]
CtAH11G0258000	CtAH11T0258000.1	40	6	21	117	593	64.8	7.9	0.881475	0.913081	0.838697	0.877751	1.21718	1.27018	1.16641	1.21792	DOWN	0.720694	0.000769968	BAT13922	Os11g0455500, partial [Oryza sativa Japonica Group]
CtAH01G0061800	CtAH01T0061800.1	53	7	7	29	190	20.5	8.92	0.922623	0.927045	0.923513	0.924393	1.32689	1.21756	1.32241	1.28895	DOWN	0.717165	0.000520797	KVI02958	Rhodanese-like domain-containing protein [Cynara cardunculus var. scolymus]
CtAH08G0347500	CtAH08T0347500.1	16	3	3	7	166	17.6	7.18	0.826344	0.867668	0.795915	0.829976	1.23264	1.13773	1.11819	1.16285	DOWN	0.713742	0.00125268	KVI07670	hypothetical protein Ccrd_013975 [Cynara cardunculus var. scolymus]
CtAH03G0007200	CtAH03T0007200.1	38	6	14	133	435	45.8	7.93	0.778682	0.870251	0.853231	0.834055	1.15337	1.2034	1.16121	1.17266	DOWN	0.71125	0.00045824	KVI10260	Phosphoglycerate kinase [Cynara cardunculus var. scolymus]
CtAH11G0203700	CtAH11T0203700.1	3	1	1	4	261	27.8	5.96	0.908711	0.992138	1.01208	0.970975	1.48024	1.33818	1.38167	1.40003	DOWN	0.693539	0.00123074	PIA37212	hypothetical protein AQUCO_03000063v1 [Aquilegia coerulea]
CtAH08G0263800	CtAH08T0263800.1	5	2	2	2	359	39.8	6.95	0.765951	0.789676	0.876831	0.810819	1.12749	1.2524	1.18257	1.18749	DOWN	0.682803	0.00159111	KVI07976	Imidazoleglycerol-phosphate dehydratase [Cynara cardunculus var. scolymus]
CtAH09G0145200	CtAH09T0145200.1	47	2	10	43	192	20.3	8.82	0.879854	0.897415	0.823644	0.866971	1.33067	1.36436	1.15226	1.28243	DOWN	0.676037	0.00392857	XP_022039472	reactive Intermediate Deaminase A, chloroplastic-like [Helianthus annuus];gi|1191674532|gb|OTG26497.1| putative yjgF/YER057c/UK114 family, Endoribonuclease L-PSP/chorismate mutase-like protein [Helianthus annuus]
CtAH09G0012200	CtAH09T0012200.1	6	3	4	15	823	92.2	7.39	0.893571	0.889986	0.94634	0.909966	1.37501	1.33167	1.37795	1.36155	DOWN	0.668332	4.37485e-05	KVI05891	Galactose-binding domain-like protein [Cynara cardunculus var. scolymus]
CtAH01G0123300	CtAH01T0123300.1	22	5	5	14	250	27.4	8	0.970394	0.915738	0.931608	0.939247	1.40491	1.4233	1.41168	1.4133	DOWN	0.664579	1.00661e-05	KVI00975	protein of unknown function DUF3700 [Cynara cardunculus var. scolymus]
CtAH04G0029300	CtAH04T0029300.1	21	5	6	22	271	31	8.97	0.859271	0.916311	0.927046	0.900876	1.39098	1.34662	1.41237	1.38333	DOWN	0.65124	7.22746e-05	KVI04202	Photosystem II Psp29, biogenesis [Cynara cardunculus var. scolymus]
CtAH02G0035100	CtAH02T0035100.1	3	2	2	2	556	62.2	7.05	0.96917	0.937249	0.967671	0.95803	1.54025	1.46499	1.4707	1.49198	DOWN	0.642119	3.49139e-05	KVH95266	Glycoside hydrolase, catalytic domain-containing protein [Cynara cardunculus var. scolymus]
CtAH03G0153300	CtAH03T0153300.1	10	1	8	21	544	62.4	5.63	0.868828	0.83326	0.711289	0.804459	1.3088	1.25823	1.25794	1.27499	DOWN	0.630954	0.000744699	KVH91149	Glycoside hydrolase, catalytic domain-containing protein [Cynara cardunculus var. scolymus]
CtAH03G0154200	CtAH03T0154200.3	22	1	13	55	512	58.9	6.99	0.659671	0.69207	0.714939	0.688893	1.01976	0.982313	1.3191	1.10706	DOWN	0.622276	0.0178386	KVH91149	Glycoside hydrolase, catalytic domain-containing protein [Cynara cardunculus var. scolymus]
CtAH04G0207300	CtAH04T0207300.3	5	2	2	2	476	54.2	6.21	0.907508	0.860944	0.887743	0.885398	1.38886	1.44597	1.47627	1.43703	DOWN	0.61613	4.47481e-05	KVG04787	Caffeate O-methyltransferase (COMT) family [Cynara cardunculus var. scolymus]
CtAH12G0001800	CtAH12T0001800.1	1	1	1	2	479	52	6.09	0.876278	0.864942	0.884929	0.875383	1.416	1.47877	1.40118	1.43198	DOWN	0.611308	2.21403e-05	KVH94020	Ysc84 actin-binding domain-containing protein [Cynara cardunculus var. scolymus]
CtAH05G0009900	CtAH05T0009900.1	25	12	12	40	629	69.9	5.92	0.90428	0.87723	0.894315	0.891941	1.45895	1.45536	1.4723	1.4622	DOWN	0.609999	4.47875e-07	KVH93961	Galactose-binding domain-like protein [Cynara cardunculus var. scolymus]
CtAH04G0023200	CtAH04T0023200.1	5	3	3	3	575	64.1	7.39	0.992525	0.842342	0.840561	0.891809	1.45096	1.51491	1.4476	1.47116	DOWN	0.606195	0.000456661	PLY91885	hypothetical protein LSAT_8X128420 [Lactuca sativa]
CtAH08G0325700	CtAH08T0325700.1	16	2	4	15	300	33.1	10.13	0.931651	0.890308	0.85232	0.891426	1.46846	1.63192	1.37065	1.49035	DOWN	0.598134	0.00166893	XP_017634797	PREDICTED: uncharacterized protein LOC108476935 [Gossypium arboreum];gi|728843209|gb|KHG22652.1| Ribonuclease P subunit p25 [Gossypium arboreum]
CtAH10G0102800	CtAH10T0102800.1	1	1	1	4	632	71.2	7.99	0.709495	0.766335	0.708849	0.728226	1.29177	1.20471	1.24871	1.2484	DOWN	0.583327	7.91412e-05	N/A	N/A
CtAH11G0184700	CtAH11T0184700.1	1	1	1	1	858	95.5	8.63	0.79604	0.84277	0.856162	0.831657	1.50823	1.53935	1.27318	1.44026	DOWN	0.577437	0.0021018	KVH90556	AAA+ ATPase domain-containing protein [Cynara cardunculus var. scolymus]
CtAH05G0073100	CtAH05T0073100.1	26	2	3	13	198	21.7	4.61	0.779731	0.784586	0.757824	0.774047	1.2962	1.35972	1.36562	1.34051	DOWN	0.577427	1.81614e-05	XP_011458118	PREDICTED: ankyrin repeat domain-containing protein 2 [Fragaria vesca subsp. vesca]
CtAH03G0154900	CtAH03T0154900.4	21	2	15	63	639	73	5.43	0.669537	0.662811	0.66214	0.664829	1.19788	1.08769	1.18974	1.15843	DOWN	0.573903	0.000155653	KVH91149	Glycoside hydrolase, catalytic domain-containing protein [Cynara cardunculus var. scolymus]
CtAH02G0006500	CtAH02T0006500.1	5	1	2	3	446	49.2	5.05	0.648579	0.813876	0.579603	0.680686	1.18118	1.3495	1.06083	1.19717	DOWN	0.568578	0.00899267	KVH95500	Peptidase C13, legumain [Cynara cardunculus var. scolymus]
CtAH10G0107700	CtAH10T0107700.1	4	1	1	3	418	46.9	6.09	0.714702	0.733237	0.706001	0.71798	1.33561	1.33067	1.25333	1.30654	DOWN	0.549529	2.95394e-05	XP_022010520	beta-glucosidase 22-like isoform X3 [Helianthus annuus];gi|1228919332|ref|XP_022010521.1| beta-glucosidase 22-like isoform X3 [Helianthus annuus]
CtAH10G0138800	CtAH10T0138800.1	6	2	2	8	124	13.4	8.27	0.673415	0.664183	0.671435	0.669678	1.207	1.22207	1.32524	1.25143	DOWN	0.535128	9.82947e-05	KVH94908	Bifunctional inhibitor/plant lipid transfer protein/seed storage helical domain-containing protein [Cynara cardunculus var. scolymus]
CtAH10G0234300	CtAH10T0234300.1	1	1	1	1	1643	189.2	9.52	0.871879	0.865387	0.970834	0.9027	1.94348	1.59667	1.61348	1.71788	DOWN	0.525474	0.00229933	XP_023770886	transcription termination factor MTERF4, chloroplastic-like [Lactuca sativa];gi|1322386517|gb|PLY80012.1| hypothetical protein LSAT_9X43021 [Lactuca sativa]
CtAH10G0004400	CtAH10T0004400.1	39	4	4	10	116	11.6	8.41	0.601711	0.64573	0.681085	0.642842	1.29218	1.21296	1.38693	1.29736	DOWN	0.495501	0.000291356	XP_022004455	non-specific lipid-transfer protein-like [Helianthus annuus]
CtAH01G0216100	CtAH01T0216100.1	1	1	1	7	935	104.8	5.03	0.652456	0.686462	0.610216	0.649712	1.4853	1.47717	1.34584	1.4361	DOWN	0.452413	9.76512e-05	KVG70788	Alpha/beta hydrolase fold-1 [Cynara cardunculus var. scolymus]
CtAH04G0107500	CtAH04T0107500.1	30	1	6	22	205	23	7.85	0.56815	0.650605	0.625668	0.614808	1.3822	1.33915	1.3733	1.36489	DOWN	0.450446	1.10852e-05	N/A	N/A
CtAH07G0097700	CtAH07T0097700.1	13	3	3	8	270	29.7	5.2	0.468531	0.448131	0.43455	0.450404	1.3109	1.47384	1.32049	1.36841	DOWN	0.329144	6.87e-05	XP_023764681	kunitz trypsin inhibitor 2-like [Lactuca sativa];gi|1322395779|gb|PLY84822.1| hypothetical protein LSAT_8X18560 [Lactuca sativa]
CtAH03G0142900	CtAH03T0142900.1	8	1	1	3	151	17.2	5.72	0.459314	0.471662	0.451052	0.460676	1.44497	1.49841	1.33978	1.42772	DOWN	0.322665	3.28985e-05	KVH97671	Bet v I domain-containing protein [Cynara cardunculus var. scolymus]
CtAH02G0103900	CtAH02T0103900.3	1	1	1	3	959	109.9	6.11	0.595255	0.67335	0.563912	0.610839	2.28786	2.26871	2.27543	2.27733	DOWN	0.268225	9.22227e-07	OTG18542	putative ribonuclease H-like domain-containing protein [Helianthus annuus]

## Sheet: 72hpi DEPs
gene_id	Accession	Coverage	Unique Peptides	Peptides	PSMs	AAs	MW [kDa]	calc. pI	gene_id	pr-A.alternata-72hpi-1	pr-A.alternata-72hpi-2	pr-A.alternata-72hpi-3	average pr-A.alternata-72hpi	pr-CK72h-1	pr-CK72h-2	pr-CK72h-3	average pr-CK72h	UP/DOWN	pr-A.alternata-72hpi/pr-CK72h	t test p value	symbol	description
CtAH05G0238300	CtAH05T0238300.2	77	1	4	9	98	10.3	5.29	CtAH05G0238300	2.05958	2.11606	2.51293	2.22952	0.352985	0.434432	0.392097	0.393171	UP	5.67061	0.000221225	KVI01363	hypothetical protein Ccrd_020367 [Cynara cardunculus var. scolymus]
CtAH05G0085700	CtAH05T0085700.1	44	2	4	37	148	16.4	8.27	CtAH05G0085700	2.07203	2.12435	2.17988	2.12542	0.360671	0.441386	0.401638	0.401231	UP	5.29724	1.54798e-06	PLY69782	hypothetical protein LSAT_5X111580 [Lactuca sativa]
CtAH05G0238200	CtAH05T0238200.1	51	1	4	11	148	16.2	7.68	CtAH05G0238200	1.79695	1.77955	1.85872	1.81174	0.407661	0.423587	0.352123	0.394457	UP	4.593	1.6221e-06	OTG36410	putative ribonuclease H-like domain-containing protein [Helianthus annuus]
CtAH02G0200000	CtAH02T0200000.1	69	1	9	161	123	13.4	5	CtAH02G0200000	2.28875	2.18488	2.07787	2.18383	0.476972	0.525145	0.426112	0.476076	UP	4.58714	1.42877e-05	KVH96485	Bet v I domain-containing protein [Cynara cardunculus var. scolymus]
CtAH02G0200700	CtAH02T0200700.1	48	1	7	49	158	17.4	5.03	CtAH02G0200700	2.17411	1.91169	2.14216	2.07599	0.430001	0.461603	0.504546	0.465384	UP	4.46081	4.66373e-05	KVH96487	Bet v I domain-containing protein [Cynara cardunculus var. scolymus]
CtAH02G0199900	CtAH02T0199900.1	63	5	11	188	158	17.2	4.97	CtAH02G0199900	2.04635	2.18587	2.20472	2.14564	0.549069	0.57535	0.546556	0.556991	UP	3.8522	6.22374e-06	KVH96457	Bet v I domain-containing protein [Cynara cardunculus var. scolymus];gi|976909340|gb|KVH96474.1| hypothetical protein Ccrd_001440 [Cynara cardunculus var. scolymus]
CtAH02G0201200	CtAH02T0201200.1	58	1	8	86	158	17.4	4.86	CtAH02G0201200	1.89997	1.90382	1.97911	1.92763	0.529275	0.534882	0.507653	0.523936	UP	3.67913	8.27358e-07	KVH96487	Bet v I domain-containing protein [Cynara cardunculus var. scolymus]
CtAH02G0200600	CtAH02T0200600.1	50	4	16	157	428	47	5.05	CtAH02G0200600	1.94228	1.9993	2.08879	2.01012	0.556039	0.571308	0.550726	0.559358	UP	3.59363	4.63967e-06	KVH96454	hypothetical protein Ccrd_001456 [Cynara cardunculus var. scolymus]
CtAH12G0102900	CtAH12T0102900.1	20	2	4	7	202	23.4	6.79	CtAH12G0102900	1.679	1.77737	1.76142	1.73927	0.49152	0.510429	0.496322	0.499424	UP	3.48254	2.33666e-06	KVI11422	Glutathione S-transferase/chloride channel, C-terminal, partial [Cynara cardunculus var. scolymus]
CtAH02G0202900	CtAH02T0202900.1	58	5	8	110	158	17.3	4.93	CtAH02G0202900	2.03819	2.08418	2.00591	2.04276	0.649694	0.631821	0.57143	0.617648	UP	3.30732	1.67961e-06	KVH96489	Bet v I domain-containing protein [Cynara cardunculus var. scolymus]
CtAH02G0199300	CtAH02T0199300.1	59	8	10	66	157	17.1	5.07	CtAH02G0199300	1.86305	1.8764	1.88207	1.87384	0.586059	0.623505	0.574522	0.594695	UP	3.15092	1.40357e-07	KVH96485	Bet v I domain-containing protein [Cynara cardunculus var. scolymus]
CtAH05G0085600	CtAH05T0085600.1	63	4	6	32	163	18.2	8.47	CtAH05G0085600	1.78453	1.81795	1.83185	1.81145	0.560923	0.606773	0.571063	0.579586	UP	3.12541	3.96714e-07	PLY69782	hypothetical protein LSAT_5X111580 [Lactuca sativa]
CtAH02G0202100	CtAH02T0202100.1	58	3	8	71	158	17.4	4.77	CtAH02G0202100	1.80386	1.85621	1.92161	1.86056	0.596615	0.633139	0.606799	0.612184	UP	3.03921	4.01545e-06	KVH96487	Bet v I domain-containing protein [Cynara cardunculus var. scolymus]
CtAH10G0099000	CtAH10T0099000.1	3	1	2	3	561	61.4	7.64	CtAH10G0099000	1.62982	1.65076	1.76321	1.68126	0.654281	0.763938	0.295704	0.571308	UP	2.94283	0.00166246	KVI03998	Pectinesterase, active site-containing protein [Cynara cardunculus var. scolymus]
CtAH02G0199700	CtAH02T0199700.1	63	2	11	140	158	17.2	5.07	CtAH02G0199700	1.86339	1.90388	2.03467	1.93398	0.646101	0.682128	0.644306	0.657512	UP	2.94136	1.78057e-05	KVH96457	Bet v I domain-containing protein [Cynara cardunculus var. scolymus];gi|976909340|gb|KVH96474.1| hypothetical protein Ccrd_001440 [Cynara cardunculus var. scolymus]
CtAH02G0201100	CtAH02T0201100.1	17	1	3	62	185	20.3	5.39	CtAH02G0201100	1.98415	1.6973	1.91867	1.86671	0.707355	0.638419	0.571955	0.639243	UP	2.92018	0.000208505	KVH96487	Bet v I domain-containing protein [Cynara cardunculus var. scolymus]
CtAH02G0124900	CtAH02T0124900.1	27	3	3	9	176	19.5	9.88	CtAH02G0124900	1.71515	1.78919	2.03205	1.84547	0.627615	0.655849	0.629033	0.637499	UP	2.89485	0.000230984	KVH96145	Plant transcription factor, partial [Cynara cardunculus var. scolymus]
CtAH02G0203700	CtAH02T0203700.1	51	2	7	95	158	17.4	4.77	CtAH02G0203700	1.69688	1.67309	1.8066	1.72552	0.559393	0.612889	0.622333	0.598205	UP	2.8845	1.58152e-05	KVH96487	Bet v I domain-containing protein [Cynara cardunculus var. scolymus]
CtAH02G0200500	CtAH02T0200500.1	62	2	9	115	157	17.2	5.05	CtAH02G0200500	1.79364	1.86181	1.76911	1.80819	0.66217	0.650798	0.587592	0.63352	UP	2.85419	5.35007e-06	KVH96490	Bet v I domain-containing protein [Cynara cardunculus var. scolymus]
CtAH02G0200100	CtAH02T0200100.1	62	1	9	83	157	17.1	5.16	CtAH02G0200100	1.69892	1.82257	1.74311	1.75487	0.619644	0.644286	0.582116	0.615349	UP	2.85183	9.43883e-06	KVH96485	Bet v I domain-containing protein [Cynara cardunculus var. scolymus]
CtAH08G0272400	CtAH08T0272400.1	18	4	4	13	323	34.8	8.32	CtAH08G0272400	1.34626	1.42579	1.424	1.39868	0.461407	0.54819	0.465968	0.491855	UP	2.84369	1.92696e-05	KVI07972	Thaumatin [Cynara cardunculus var. scolymus]
CtAH06G0018500	CtAH06T0018500.1	25	7	7	39	329	35.7	4.89	CtAH06G0018500	1.58269	1.57389	1.54772	1.5681	0.606812	0.659023	0.589253	0.618363	UP	2.53589	2.21621e-06	KVH99895	Glycoside hydrolase, catalytic domain-containing protein [Cynara cardunculus var. scolymus]
CtAH12G0003100	CtAH12T0003100.1	14	3	3	13	316	34.2	5.82	CtAH12G0003100	1.52527	1.56667	1.5409	1.54428	0.632757	0.671858	0.58748	0.630698	UP	2.44852	4.68965e-06	KVH92153	Chitin-binding, type 1 [Cynara cardunculus var. scolymus]
CtAH07G0074700	CtAH07T0074700.1	7	6	6	10	929	101	5.35	CtAH07G0074700	1.63309	1.62311	2.16615	1.80745	0.686517	0.767323	0.763297	0.739046	UP	2.44565	0.00414601	KVH90423	hypothetical protein Ccrd_007563 [Cynara cardunculus var. scolymus]
CtAH06G0287000	CtAH06T0287000.1	2	1	1	2	453	50.1	8.84	CtAH06G0287000	1.5922	1.64027	1.4537	1.56206	0.673521	0.646365	0.620273	0.64672	UP	2.41535	9.4189e-05	N/A	N/A
CtAH03G0139600	CtAH03T0139600.1	2	1	1	1	558	59.8	7.56	CtAH03G0139600	1.49878	1.62939	1.54523	1.5578	0.541121	0.678899	0.755565	0.658528	UP	2.36558	0.000255744	KVH92280	RNA-binding protein Lupus La [Cynara cardunculus var. scolymus]
CtAH01G0174300	CtAH01T0174300.1	41	6	6	21	190	20.8	8.75	CtAH01G0174300	1.64116	1.72654	1.89967	1.75579	0.721341	0.771508	0.736286	0.743045	UP	2.36297	0.000197829	AAD11576	lectin 3 [Helianthus tuberosus]
CtAH12G0132700	CtAH12T0132700.1	58	5	9	41	202	22.8	5.8	CtAH12G0132700	1.52761	1.59585	1.5312	1.55155	0.663683	0.681011	0.636016	0.660236	UP	2.35	4.15841e-06	KVH88688	Protein of unknown function DUF538 [Cynara cardunculus var. scolymus]
CtAH03G0283900	CtAH03T0283900.1	12	6	6	17	444	50.6	6.34	CtAH03G0283900	1.64889	1.70824	1.67036	1.67583	0.755616	0.752788	0.672146	0.72685	UP	2.30561	8.09035e-06	KVH91906	cytochrome P450 [Cynara cardunculus var. scolymus]
CtAH12G0213400	CtAH12T0213400.3	60	11	11	49	209	24.1	8.57	CtAH12G0213400	1.50723	1.52562	1.51222	1.51502	0.678785	0.734049	0.65619	0.689675	UP	2.19672	4.10423e-06	KVI12466	Glutathione S-transferase/chloride channel, C-terminal [Cynara cardunculus var. scolymus]
CtAH06G0018400	CtAH06T0018400.1	49	15	15	49	335	36.9	8.51	CtAH06G0018400	1.36989	1.36259	1.34757	1.36002	0.59044	0.658768	0.62458	0.624596	UP	2.17743	3.81114e-06	KVG36940	Glycoside hydrolase, catalytic domain-containing protein [Cynara cardunculus var. scolymus]
CtAH10G0200500	CtAH10T0200500.1	62	9	9	20	217	23.1	5.94	CtAH10G0200500	1.54904	1.57117	1.52511	1.54844	0.708952	0.708736	0.716699	0.711462	UP	2.17642	4.12259e-07	ALG75881	chalcone isomerase [Carthamus tinctorius]
CtAH03G0291400	CtAH03T0291400.1	6	1	1	1	111	11.8	8.62	CtAH03G0291400	1.47955	1.56226	1.73545	1.59242	0.683893	0.748822	0.762986	0.7319	UP	2.17573	0.000407855	KVH88624	Bifunctional inhibitor/plant lipid transfer protein/seed storage helical domain-containing protein [Cynara cardunculus var. scolymus]
CtAH12G0167800	CtAH12T0167800.2	54	3	27	209	651	71.2	5.29	CtAH12G0167800	1.79869	1.71748	1.61359	1.70992	0.825145	0.855404	0.810978	0.830509	UP	2.05888	9.03878e-05	XP_022018948	heat shock cognate 70 kDa protein 2-like [Helianthus annuus];gi|1191682359|gb|OTG34321.1| putative heat shock protein 70 (Hsp 70) family protein [Helianthus annuus]
CtAH12G0008700	CtAH12T0008700.1	20	7	7	23	387	42.6	5.29	CtAH12G0008700	1.51285	1.59035	1.6025	1.56857	0.752919	0.797712	0.771367	0.774	UP	2.02657	1.36583e-05	KVH92127	Six-bladed beta-propeller, TolB-like protein [Cynara cardunculus var. scolymus]
CtAH05G0100100	CtAH05T0100100.2	6	3	3	4	538	58.9	9.16	CtAH05G0100100	1.5858	1.68055	1.52633	1.59756	0.78753	0.828646	0.792518	0.802898	UP	1.98974	7.01743e-05	XP_023730452	polyol transporter 5-like [Lactuca sativa];gi|1322422398|gb|PLY97588.1| hypothetical protein LSAT_5X118500 [Lactuca sativa]
CtAH11G0248500	CtAH11T0248500.1	8	2	2	16	225	24.7	9.58	CtAH11G0248500	1.44847	1.54861	1.38154	1.45954	0.675494	0.658093	0.869706	0.734431	UP	1.98731	0.000963801	KVH90864	Protein of unknown function DUF538 [Cynara cardunculus var. scolymus]
CtAH10G0242000	CtAH10T0242000.1	34	8	8	46	397	41.9	4.83	CtAH10G0242000	1.2718	1.34747	1.36354	1.3276	0.650779	0.690085	0.677501	0.672788	UP	1.97329	2.80839e-05	KVI06882	Aspartic peptidase [Cynara cardunculus var. scolymus]
CtAH01G0133400	CtAH01T0133400.1	8	2	6	13	647	70.7	7.58	CtAH01G0133400	1.42428	1.45633	1.54246	1.47436	0.744788	0.761327	0.737241	0.747785	UP	1.97163	3.55653e-05	KZN00833	hypothetical protein DCAR_009587 [Daucus carota subsp. sativus]
CtAH07G0085100	CtAH07T0085100.1	47	15	18	158	567	64.8	6.6	CtAH07G0085100	1.53535	1.5303	1.58095	1.54887	0.766743	0.787356	0.815887	0.789995	UP	1.9606	3.8481e-06	XP_021997685	catalase-like [Helianthus annuus];gi|1191652942|gb|OTG04914.1| putative catalase isozyme 1 [Helianthus annuus]
CtAH11G0232100	CtAH11T0232100.1	24	6	6	31	265	28.7	9.03	CtAH11G0232100	1.42789	1.44825	1.47572	1.45062	0.717358	0.742852	0.763166	0.741125	UP	1.95732	3.18429e-06	XP_023752018	short-chain dehydrogenase TIC 32, chloroplastic-like [Lactuca sativa];gi|1322415682|gb|PLY94364.1| hypothetical protein LSAT_6X5620 [Lactuca sativa]
CtAH03G0152700	CtAH03T0152700.1	8	2	2	3	285	30.9	6.73	CtAH03G0152700	1.342	1.39853	1.56361	1.43472	0.721439	0.689992	0.79404	0.735157	UP	1.95158	0.00067228	KVH91139	dTDP-4-dehydrorhamnose reductase [Cynara cardunculus var. scolymus]
CtAH02G0202200	CtAH02T0202200.1	59	1	8	98	158	17.4	5.06	CtAH02G0202200	1.48406	1.51688	1.56731	1.52275	0.790686	0.779315	0.787772	0.785924	UP	1.93753	7.22346e-06	KVH96487	Bet v I domain-containing protein [Cynara cardunculus var. scolymus]
CtAH10G0217700	CtAH10T0217700.1	6	1	1	2	166	17.9	9.55	CtAH10G0217700	1.30942	1.48834	1.39726	1.39834	0.737801	0.800475	0.633932	0.724069	UP	1.93122	0.00068235	KRH06542	hypothetical protein GLYMA_16G029300 [Glycine max]
CtAH06G0261300	CtAH06T0261300.1	36	5	8	44	281	32.2	5.15	CtAH06G0261300	1.49036	1.46861	1.44541	1.46813	0.77716	0.795784	0.715222	0.762722	UP	1.92485	1.39081e-05	KVI01026	G-protein beta WD-40 repeat-containing protein [Cynara cardunculus var. scolymus]
CtAH12G0090200	CtAH12T0090200.1	11	1	2	9	220	25	5.68	CtAH12G0090200	1.28508	1.30574	1.42149	1.33744	0.676216	0.693627	0.72061	0.696818	UP	1.91935	0.000133736	KVI11394	Ferritin [Cynara cardunculus var. scolymus]
CtAH10G0097700	CtAH10T0097700.1	7	1	4	7	592	65.7	6.49	CtAH10G0097700	1.45198	1.52662	1.40939	1.46266	0.77689	0.802125	0.708455	0.76249	UP	1.91827	9.30859e-05	XP_023772847	ABC transporter C family member 4-like [Lactuca sativa];gi|1340492783|ref|XP_023772848.1| ABC transporter C family member 4-like [Lactuca sativa];gi|1340492785|ref|XP_023772849.1| ABC transporter C family member 4-like [Lactuca sativa];gi|1322383858|gb|PLY78512.1| hypothetical protein LSAT_5X191480 [Lactuca sativa]
CtAH06G0300300	CtAH06T0300300.2	14	5	5	9	449	49.9	6.55	CtAH06G0300300	1.47603	1.53007	1.54443	1.51684	0.779452	0.837249	0.755796	0.790832	UP	1.91803	2.21342e-05	KVH98361	Acyl transferase/acyl hydrolase/lysophospholipase [Cynara cardunculus var. scolymus]
CtAH05G0183400	CtAH05T0183400.1	5	3	3	10	948	101.5	8.79	CtAH05G0183400	1.40636	1.4741	1.45456	1.44501	0.787925	0.752389	0.732665	0.75766	UP	1.9072	1.18315e-05	N/A	N/A
CtAH11G0015100	CtAH11T0015100.1	16	4	4	20	478	54	7.4	CtAH11G0015100	1.27865	1.23264	1.26424	1.25851	0.652821	0.733197	0.608401	0.664806	UP	1.89305	0.000108214	KVH92769	Metallopeptidase, catalytic domain-containing protein [Cynara cardunculus var. scolymus]
CtAH06G0076100	CtAH06T0076100.1	1	1	1	1	1007	112.7	6.09	CtAH06G0076100	1.47401	1.43191	1.52615	1.47736	0.692404	0.854733	0.798115	0.781751	UP	1.8898	0.000222247	KVI00309	AAA+ ATPase domain-containing protein, partial [Cynara cardunculus var. scolymus]
CtAH03G0248400	CtAH03T0248400.1	23	11	13	37	1018	117.5	6.58	CtAH03G0248400	1.46298	1.4239	1.43364	1.44017	0.754844	0.78455	0.754622	0.764672	UP	1.88338	1.60899e-06	KVH91646	AAA+ ATPase domain-containing protein [Cynara cardunculus var. scolymus]
CtAH08G0323000	CtAH08T0323000.1	9	2	2	2	271	29.9	4.51	CtAH08G0323000	1.29493	1.411	1.33308	1.34634	0.657024	0.769533	0.730903	0.719153	UP	1.87211	0.000190038	KVI07759	Lipase, GDSL [Cynara cardunculus var. scolymus]
CtAH03G0032600	CtAH03T0032600.1	31	6	13	63	486	53.8	6.84	CtAH03G0032600	1.39807	1.42255	1.37748	1.39937	0.737061	0.766488	0.754922	0.752824	UP	1.85882	2.0188e-06	XP_023765261	epidermis-specific secreted glycoprotein EP1-like [Lactuca sativa]
CtAH06G0052300	CtAH06T0052300.1	1	1	1	4	1217	137.6	5.11	CtAH06G0052300	1.49127	1.58079	1.53483	1.53563	0.802723	0.829543	0.848316	0.826861	UP	1.85718	1.67067e-05	PLY70490	hypothetical protein LSAT_1X61581 [Lactuca sativa]
CtAH07G0074200	CtAH07T0074200.3	11	4	4	9	381	45.1	7.52	CtAH07G0074200	1.53372	1.44558	1.38575	1.45502	0.782146	0.791953	0.781026	0.785042	UP	1.85342	0.000100121	AGC65502	FAD2-5 protein [Carthamus tinctorius]
CtAH08G0074300	CtAH08T0074300.4	15	6	6	13	598	65.7	7.09	CtAH08G0074300	1.35197	1.40705	1.44394	1.40099	0.756217	0.782736	0.73903	0.759328	UP	1.84504	2.6762e-05	XP_022039672	kunitz trypsin inhibitor 2-like [Helianthus annuus];gi|1191674717|gb|OTG26682.1| putative kunitz family trypsin and protease inhibitor protein [Helianthus annuus]
CtAH07G0084600	CtAH07T0084600.1	3	2	2	3	611	66.8	7.84	CtAH07G0084600	1.56143	1.35517	1.48064	1.46575	0.814511	0.782883	0.811355	0.802916	UP	1.82553	0.000403089	KVI05178	Bromodomain-containing protein [Cynara cardunculus var. scolymus]
CtAH12G0089800	CtAH12T0089800.1	35	6	8	52	303	34	5.33	CtAH12G0089800	1.29727	1.34832	1.33982	1.32847	0.72711	0.707497	0.750213	0.728273	UP	1.82413	7.40631e-06	KVI11394	Ferritin [Cynara cardunculus var. scolymus]
CtAH12G0024300	CtAH12T0024300.1	18	5	5	8	331	37.6	8.35	CtAH12G0024300	1.33723	1.40795	1.33527	1.36015	0.787259	0.748771	0.712042	0.749357	UP	1.81509	4.60367e-05	KVH92002	Glutathione S-transferase/chloride channel, C-terminal [Cynara cardunculus var. scolymus]
CtAH05G0262600	CtAH05T0262600.1	27	1	22	97	1028	116	7.31	CtAH05G0262600	1.1197	1.14151	1.15135	1.13752	0.681826	0.649361	0.5619	0.631029	UP	1.80264	0.000165192	KVI01320	hypothetical protein Ccrd_020418 [Cynara cardunculus var. scolymus]
CtAH05G0094300	CtAH05T0094300.1	23	4	4	17	252	28.2	5.03	CtAH05G0094300	1.12315	1.12903	1.1741	1.14209	0.631823	0.639257	0.634072	0.635051	UP	1.79843	6.27513e-06	BAG71893	caffeoyl CoA O-methyltransferase [Carthamus tinctorius]
CtAH03G0152800	CtAH03T0152800.1	3	1	2	3	509	58.1	5.71	CtAH03G0152800	1.29632	1.265	1.27295	1.27809	0.685664	0.781617	0.664744	0.710675	UP	1.79841	0.000107612	N/A	N/A
CtAH06G0088700	CtAH06T0088700.1	6	1	1	1	245	27.2	5.08	CtAH06G0088700	1.16405	1.62641	1.28686	1.35911	0.762046	0.798201	0.712644	0.75763	UP	1.79389	0.012831	KVI00461	Zinc finger, B-box [Cynara cardunculus var. scolymus]
CtAH01G0132300	CtAH01T0132300.2	10	3	5	10	542	59.8	9.2	CtAH01G0132300	1.46036	1.50632	1.54175	1.50281	0.801921	0.824452	0.887065	0.837813	UP	1.79373	4.3671e-05	KVI01060	Glucose-methanol-choline oxidoreductase [Cynara cardunculus var. scolymus]
CtAH08G0006100	CtAH08T0006100.1	14	5	5	26	549	59.1	4.49	CtAH08G0006100	1.35906	1.46467	1.40586	1.40986	0.732278	0.787096	0.84573	0.788368	UP	1.78833	0.000156427	XP_023740752	acidic endochitinase SE2-like [Lactuca sativa];gi|1322362858|gb|PLY68482.1| hypothetical protein LSAT_2X134540 [Lactuca sativa]
CtAH05G0226100	CtAH05T0226100.1	32	8	8	27	269	28.3	6.9	CtAH05G0226100	1.17475	1.17862	1.14694	1.16677	0.652898	0.682501	0.624685	0.653361	UP	1.7858	1.22308e-05	KVI01412	Glucose/ribitol dehydrogenase [Cynara cardunculus var. scolymus]
CtAH08G0205900	CtAH08T0205900.1	3	1	2	5	679	75.8	6.54	CtAH08G0205900	1.35646	1.31908	1.28655	1.3207	0.720758	0.742264	0.758033	0.740352	UP	1.78388	1.44069e-05	KVI08465	Concanavalin A-like lectin/glucanase, subgroup [Cynara cardunculus var. scolymus]
CtAH04G0029700	CtAH04T0029700.1	5	1	2	2	448	49.6	6.54	CtAH04G0029700	1.31242	1.41523	1.43407	1.38724	0.777894	0.779668	0.786697	0.78142	UP	1.77528	8.95402e-05	KVI04201	Chloramphenicol acetyltransferase-like domain-containing protein [Cynara cardunculus var. scolymus]
CtAH03G0233400	CtAH03T0233400.1	15	3	5	14	333	37.7	8.24	CtAH03G0233400	1.40585	1.34999	1.48826	1.4147	0.790664	0.778737	0.83197	0.800457	UP	1.76737	0.000143078	KVH91480	Alternative oxidase [Cynara cardunculus var. scolymus]
CtAH02G0202700	CtAH02T0202700.1	50	1	7	49	158	17.4	4.86	CtAH02G0202700	1.36901	1.39758	1.3659	1.3775	0.811514	0.845662	0.711705	0.789627	UP	1.74449	0.00014329	KVH96487	Bet v I domain-containing protein [Cynara cardunculus var. scolymus]
CtAH08G0250100	CtAH08T0250100.1	28	4	4	14	236	25.7	4.93	CtAH08G0250100	1.24334	1.21874	1.19594	1.21934	0.681301	0.749583	0.675082	0.701989	UP	1.73698	4.7088e-05	KVI08180	Glycoside hydrolase, family 19 [Cynara cardunculus var. scolymus]
CtAH02G0021600	CtAH02T0021600.1	24	6	6	60	325	36.4	7.93	CtAH02G0021600	1.41925	1.3692	1.36291	1.38379	0.798223	0.809506	0.800693	0.802807	UP	1.72368	5.67884e-06	KVH95347	Plant disease resistance response protein [Cynara cardunculus var. scolymus]
CtAH09G0207900	CtAH09T0207900.1	44	4	4	16	106	12.2	9.1	CtAH09G0207900	1.27447	1.36353	1.3789	1.33897	0.750772	0.780142	0.802186	0.7777	UP	1.7217	9.66383e-05	KVH99364	Yippee-like protein, partial [Cynara cardunculus var. scolymus]
CtAH06G0026800	CtAH06T0026800.1	30	14	14	31	537	58.9	8.16	CtAH06G0026800	1.35615	1.42251	1.38584	1.38817	0.817518	0.804242	0.802353	0.808038	UP	1.71795	8.04123e-06	XP_023744862	4-coumarate--CoA ligase-like 7 [Lactuca sativa];gi|1322356134|gb|PLY65398.1| hypothetical protein LSAT_1X51701 [Lactuca sativa]
CtAH09G0108500	CtAH09T0108500.1	8	1	1	3	109	11.8	5.16	CtAH09G0108500	1.12949	1.18368	1.17763	1.1636	0.623174	0.640277	0.774	0.67915	UP	1.71332	0.000668507	KVI02459	hypothetical protein Ccrd_019235 [Cynara cardunculus var. scolymus]
CtAH04G0077300	CtAH04T0077300.1	11	5	5	16	420	46.9	7.39	CtAH04G0077300	1.47018	1.44957	1.44391	1.45455	0.909412	0.844278	0.794929	0.84954	UP	1.71217	5.92909e-05	KVH88552	putative AB-hydrolase YheT [Cynara cardunculus var. scolymus]
CtAH10G0184700	CtAH10T0184700.3	3	1	1	1	394	43.8	6.4	CtAH10G0184700	1.35031	1.38798	1.47773	1.40534	0.948999	0.615958	0.900726	0.821894	UP	1.70988	0.00618314	AHY99671	flavanone 3-hydroxylase [Carthamus tinctorius];gi|1316064312|gb|AUH25686.1| DAO1 [Carthamus tinctorius]
CtAH05G0238400	CtAH05T0238400.1	53	2	4	7	130	13.7	5.97	CtAH05G0238400	1.424	1.369	1.46623	1.41974	0.816321	0.880276	0.797279	0.831292	UP	1.70788	9.85232e-05	XP_023731750	EG45-like domain containing protein [Lactuca sativa];gi|1322377452|gb|PLY75466.1| hypothetical protein LSAT_7X52320 [Lactuca sativa]
CtAH03G0153800	CtAH03T0153800.1	38	11	20	73	545	62.3	6	CtAH03G0153800	1.21563	1.19311	1.19868	1.20247	0.689339	0.73174	0.695966	0.705682	UP	1.70398	4.70854e-06	KVH91152	Glycoside hydrolase, catalytic domain-containing protein [Cynara cardunculus var. scolymus]
CtAH10G0122700	CtAH10T0122700.1	59	13	13	52	302	32.7	8.34	CtAH10G0122700	1.33878	1.37852	1.3642	1.3605	0.797773	0.804241	0.80718	0.803065	UP	1.69413	1.26209e-06	KVH95053	Glucose/ribitol dehydrogenase [Cynara cardunculus var. scolymus]
CtAH04G0040000	CtAH04T0040000.1	3	1	1	3	402	44	6.79	CtAH04G0040000	1.34053	1.47883	1.2584	1.35925	0.816051	0.857897	0.740767	0.804905	UP	1.68871	0.00160308	N/A	N/A
CtAH06G0172300	CtAH06T0172300.1	44	11	11	48	274	30.3	5.41	CtAH06G0172300	1.34491	1.34321	1.44789	1.37867	0.790105	0.812949	0.846271	0.816441	UP	1.68863	0.00012481	KVH89285	Histidine phosphatase superfamily, clade-1 [Cynara cardunculus var. scolymus]
CtAH01G0238200	CtAH01T0238200.1	3	1	1	1	268	30.4	9.23	CtAH01G0238200	1.06794	1.24598	1.2844	1.19944	0.715245	0.726856	0.695363	0.712488	UP	1.68346	0.00193684	N/A	N/A
CtAH04G0013600	CtAH04T0013600.1	9	3	3	12	365	40.2	7.58	CtAH04G0013600	1.54856	1.49783	1.52956	1.52532	0.943973	0.893804	0.88602	0.907933	UP	1.67999	1.2316e-05	XP_022022789	dirigent protein 22-like [Helianthus annuus]
CtAH11G0072000	CtAH11T0072000.1	19	2	2	11	245	27.4	8.63	CtAH11G0072000	1.28858	1.28411	1.31574	1.29614	0.788174	0.78712	0.744845	0.77338	UP	1.67595	7.24073e-06	KVI00162	Bifunctional inhibitor/plant lipid transfer protein/seed storage helical domain-containing protein [Cynara cardunculus var. scolymus]
CtAH05G0069800	CtAH05T0069800.1	19	1	4	8	201	22.4	6.01	CtAH05G0069800	1.2991	1.2263	1.25799	1.26113	0.754549	0.77535	0.731128	0.753676	UP	1.67331	3.28481e-05	KVH87778	Ankyrin repeat-containing protein [Cynara cardunculus var. scolymus]
CtAH03G0303900	CtAH03T0303900.1	22	9	9	22	474	52.5	5.49	CtAH03G0303900	1.30035	1.35687	1.29992	1.31905	0.791455	0.822212	0.759841	0.791169	UP	1.66721	3.53486e-05	XP_023770764	UDP-glycosyltransferase 71E1-like [Lactuca sativa];gi|1322386646|gb|PLY80108.1| hypothetical protein LSAT_5X64321 [Lactuca sativa]
CtAH12G0008100	CtAH12T0008100.1	1	1	1	1	696	76.4	8.73	CtAH12G0008100	1.292	1.26981	1.30263	1.28815	0.796333	0.785162	0.736756	0.77275	UP	1.66696	1.5394e-05	XP_023767583	probable metal-nicotianamine transporter YSL7 isoform X1 [Lactuca sativa]
CtAH06G0261100	CtAH06T0261100.1	24	2	5	30	245	27.7	5.71	CtAH06G0261100	1.47016	1.36147	1.3077	1.37978	0.799305	0.879838	0.805244	0.828129	UP	1.66614	0.00053074	KVH98033	Coatomer, WD associated region [Cynara cardunculus var. scolymus]
CtAH09G0017800	CtAH09T0017800.1	19	11	25	86	1360	152.9	7.28	CtAH09G0017800	1.33503	1.35138	1.2762	1.32087	0.803901	0.842102	0.737749	0.794584	UP	1.66234	0.000158927	XP_023759506	ABC transporter G family member 36-like isoform X2 [Lactuca sativa]
CtAH12G0168000	CtAH12T0168000.3	54	2	27	216	649	71	5.29	CtAH12G0168000	1.40405	1.41332	1.45129	1.42289	0.871898	0.845258	0.869575	0.862244	UP	1.65022	4.78303e-06	XP_022018941	heat shock cognate 70 kDa protein 2-like [Helianthus annuus];gi|1191682358|gb|OTG34320.1| putative heat shock protein 70 family [Helianthus annuus]
CtAH08G0128100	CtAH08T0128100.2	19	10	14	22	1118	127.3	6.55	CtAH08G0128100	1.34268	1.31868	1.31971	1.32702	0.8263	0.791721	0.796346	0.804789	UP	1.64891	2.56941e-06	XP_022005535	alpha-dioxygenase 1-like isoform X1 [Helianthus annuus];gi|1191646868|gb|OTF98841.1| putative peroxidase superfamily protein [Helianthus annuus]
CtAH08G0285400	CtAH08T0285400.1	4	1	1	2	258	28.3	4.7	CtAH08G0285400	1.40744	1.30783	1.36106	1.35878	0.808005	0.818728	0.846337	0.824357	UP	1.64829	6.61018e-05	PLY62089	hypothetical protein LSAT_2X25300 [Lactuca sativa]
CtAH09G0017400	CtAH09T0017400.4	26	19	30	167	1187	133.7	6.87	CtAH09G0017400	1.40565	1.3667	1.41992	1.39742	0.8243	0.859377	0.865925	0.849868	UP	1.64428	1.16662e-05	KVI05933	AAA+ ATPase domain-containing protein [Cynara cardunculus var. scolymus]
CtAH10G0228200	CtAH10T0228200.1	53	12	20	106	470	50.9	8.18	CtAH10G0228200	1.20092	1.22376	1.22495	1.21654	0.737273	0.748061	0.735805	0.74038	UP	1.64313	6.74192e-07	KVI07194	Enolase [Cynara cardunculus var. scolymus]
CtAH03G0239500	CtAH03T0239500.1	7	5	5	10	688	76.6	7.24	CtAH03G0239500	1.36774	1.31113	1.32592	1.33493	0.829505	0.804837	0.80895	0.814431	UP	1.6391	9.67997e-06	KVH91352	Inosine/uridine-preferring nucleoside hydrolase [Cynara cardunculus var. scolymus]
CtAH07G0196300	CtAH07T0196300.1	4	1	1	1	244	26.8	5.73	CtAH07G0196300	1.25853	1.65731	1.44816	1.45466	0.820037	0.930264	0.9433	0.897867	UP	1.62013	0.0101971	XP_023750703	nicotinamidase 1-like [Lactuca sativa];gi|1322417728|gb|PLY95409.1| hypothetical protein LSAT_9X115741 [Lactuca sativa]
CtAH07G0073800	CtAH07T0073800.1	4	4	4	10	1310	152.1	6.81	CtAH07G0073800	1.25706	1.32828	1.26007	1.2818	0.779415	0.820685	0.777998	0.792699	UP	1.61701	5.57598e-05	OTG05221	putative reverse transcriptase domain-containing protein [Helianthus annuus]
CtAH08G0048800	CtAH08T0048800.1	13	7	8	16	833	93.3	6.27	CtAH08G0048800	1.24684	1.33407	1.2322	1.27104	0.819398	0.799275	0.747543	0.788739	UP	1.61148	0.000229606	XP_022006336	UDP-glycosyltransferase 76G1-like isoform X2 [Helianthus annuus]
CtAH09G0043700	CtAH09T0043700.1	9	1	1	4	105	11.7	11.11	CtAH09G0043700	1.19546	1.11611	1.60418	1.30525	0.82973	0.800166	0.800431	0.810109	UP	1.6112	0.0308578	PLY74691	hypothetical protein LSAT_5X12541 [Lactuca sativa]
CtAH09G0081400	CtAH09T0081400.1	1	1	1	1	715	80.7	6.86	CtAH09G0081400	1.3326	1.20957	1.17893	1.24037	0.765702	0.729658	0.817628	0.770996	UP	1.60879	0.000927304	KVI06545	Armadillo-like helical [Cynara cardunculus var. scolymus]
CtAH08G0008900	CtAH08T0008900.1	33	5	25	131	703	80.9	5.08	CtAH08G0008900	1.37802	1.40764	1.40234	1.396	0.876371	0.878238	0.858235	0.870948	UP	1.60285	1.207e-06	XP_023740399	heat shock protein 83-like [Lactuca sativa];gi|1322363432|gb|PLY68764.1| hypothetical protein LSAT_2X131360 [Lactuca sativa]
CtAH04G0176200	CtAH04T0176200.1	2	1	1	1	369	42.3	5.36	CtAH04G0176200	1.22761	1.38206	1.29709	1.30225	0.779036	0.782046	0.877628	0.812903	UP	1.60198	0.000891787	KVH88272	hypothetical protein Ccrd_024281 [Cynara cardunculus var. scolymus]
CtAH12G0051200	CtAH12T0051200.1	5	1	1	1	286	33	8.92	CtAH12G0051200	1.19377	1.42505	1.18251	1.26711	0.776856	0.866968	0.731936	0.79192	UP	1.60005	0.00579763	XP_017252510	PREDICTED: zinc finger MYM-type protein 1-like [Daucus carota subsp. sativus]
CtAH07G0081300	CtAH07T0081300.1	29	12	12	37	546	59.3	7.65	CtAH07G0081300	1.30043	1.29693	1.28629	1.29455	0.826083	0.808153	0.800489	0.811575	UP	1.59511	6.28729e-07	KVI05191	AMP-binding, conserved site-containing protein [Cynara cardunculus var. scolymus]
CtAH10G0074500	CtAH10T0074500.1	39	11	13	61	383	40.4	8.37	CtAH10G0074500	1.34269	1.35199	1.35257	1.34908	0.852201	0.849737	0.83857	0.846836	UP	1.59309	7.29557e-08	KVI03791	Alcohol dehydrogenase GroES-like protein [Cynara cardunculus var. scolymus]
CtAH05G0091300	CtAH05T0091300.1	5	1	1	3	214	24	6.54	CtAH05G0091300	1.14337	1.15508	1.19925	1.1659	0.707521	0.75188	0.738871	0.732757	UP	1.59111	3.59235e-05	XP_022028077	uncharacterized protein LOC110929244 [Helianthus annuus];gi|1191679019|gb|OTG30982.1| putative plant basic secretory protein (BSP) family protein [Helianthus annuus]
CtAH03G0178000	CtAH03T0178000.1	49	8	8	39	253	26.9	7.81	CtAH03G0178000	1.25963	1.27906	1.27457	1.27109	0.775732	0.824865	0.796592	0.799063	UP	1.59072	6.75163e-06	KVH91273	Chitin-binding, type 1 [Cynara cardunculus var. scolymus]
CtAH09G0142200	CtAH09T0142200.1	50	1	6	21	133	13.9	10.05	CtAH09G0142200	1.51462	1.57637	1.4891	1.5267	0.959357	1.01051	0.923089	0.964319	UP	1.58319	0.000100773	KVH99104	Histone core [Cynara cardunculus var. scolymus]
CtAH09G0078600	CtAH09T0078600.1	25	4	7	19	365	39.9	5.53	CtAH09G0078600	1.27375	1.25263	1.27586	1.26741	0.773836	0.81606	0.813845	0.801247	UP	1.5818	7.46392e-06	KVI06529	Cysteine peptidase, asparagine active site-containing protein, partial [Cynara cardunculus var. scolymus]
CtAH04G0021000	CtAH04T0021000.5	1	1	1	2	1552	175.7	6.54	CtAH04G0021000	1.2664	1.32732	1.23733	1.27701	0.853522	0.895897	0.673234	0.807551	UP	1.58134	0.00304216	PLY68996	hypothetical protein LSAT_9X91521 [Lactuca sativa]
CtAH10G0008000	CtAH10T0008000.1	14	2	3	11	302	31.7	5.83	CtAH10G0008000	1.2481	1.39945	1.31726	1.32161	0.856337	0.784979	0.871246	0.83752	UP	1.578	0.000698339	XP_021999902	cationic peroxidase 1-like [Helianthus annuus];gi|1191648281|gb|OTG00254.1| putative peroxidase [Helianthus annuus]
CtAH10G0017300	CtAH10T0017300.1	63	7	10	44	137	15.4	5.21	CtAH10G0017300	1.09855	1.10996	1.09479	1.1011	0.695153	0.718198	0.686009	0.699786	UP	1.57348	2.91484e-06	OMO66400	ATPase, AAA-type, core [Corchorus capsularis]
CtAH02G0017400	CtAH02T0017400.1	48	12	13	36	349	38.1	9.32	CtAH02G0017400	1.3378	1.39304	1.35196	1.36094	0.861443	0.885282	0.848823	0.865183	UP	1.573	1.48489e-05	KVH95422	Glucose/ribitol dehydrogenase, partial [Cynara cardunculus var. scolymus]
CtAH09G0171800	CtAH09T0171800.1	28	10	10	28	353	40.6	5.78	CtAH09G0171800	1.31417	1.32247	1.34126	1.32597	0.816886	0.846845	0.866512	0.843414	UP	1.57215	8.14588e-06	KVH99277	protein of unknown function DUF296, partial [Cynara cardunculus var. scolymus]
CtAH09G0037000	CtAH09T0037000.1	30	10	10	26	483	53.4	6.47	CtAH09G0037000	1.26856	1.31921	1.31502	1.30093	0.833474	0.832243	0.81995	0.828556	UP	1.57012	9.50854e-06	KVI06133	Stress up-regulated Nod 19 [Cynara cardunculus var. scolymus]
CtAH03G0187200	CtAH03T0187200.1	21	5	7	14	359	39.8	5.3	CtAH03G0187200	1.27638	1.31745	1.25841	1.28408	0.823769	0.821709	0.808995	0.818158	UP	1.56948	1.34431e-05	KVI02772	Non-heme dioxygenase N-terminal domain-containing protein [Cynara cardunculus var. scolymus]
CtAH04G0048000	CtAH04T0048000.1	8	3	3	3	343	39.6	9.64	CtAH04G0048000	1.35922	1.38315	1.27563	1.33933	0.794833	0.847494	0.919676	0.854001	UP	1.5683	0.0005695	XP_023752270	protein trichome birefringence-like 39 [Lactuca sativa]
CtAH10G0064800	CtAH10T0064800.1	7	2	2	4	271	30.3	5.71	CtAH10G0064800	1.03809	1.10817	1.11151	1.08592	0.659266	0.721656	0.696469	0.692464	UP	1.5682	0.000195721	XP_023764285	gamma-interferon-inducible lysosomal thiol reductase-like [Lactuca sativa];gi|1322423797|gb|PLY98396.1| hypothetical protein LSAT_5X174381 [Lactuca sativa]
CtAH01G0045200	CtAH01T0045200.1	3	2	2	3	622	70.3	6.51	CtAH01G0045200	1.07067	1.20022	1.15708	1.14266	0.698997	0.74584	0.744743	0.72986	UP	1.56559	0.000552316	KVI02809	FAD-binding, type 1 [Cynara cardunculus var. scolymus]
CtAH02G0033700	CtAH02T0033700.1	1	1	1	2	977	110	7.65	CtAH02G0033700	1.06664	1.25168	1.26695	1.19509	0.794387	0.763123	0.732906	0.763472	UP	1.56534	0.00295117	XP_023758925	DNA repair endonuclease UVH1 isoform X1 [Lactuca sativa]
CtAH03G0032200	CtAH03T0032200.1	9	1	4	13	384	43.1	8.21	CtAH03G0032200	0.861323	0.873459	0.739148	0.824644	0.433967	0.618452	0.53092	0.52778	UP	1.56248	0.0122508	OTF87639	putative epidermis-specific secreted glycoprotein EP1 [Helianthus annuus]
CtAH11G0231100	CtAH11T0231100.1	3	1	1	2	250	27.5	6.27	CtAH11G0231100	1.31616	1.34813	1.33151	1.33193	0.780392	0.924912	0.854112	0.853139	UP	1.56121	0.000361276	PLY78238	hypothetical protein LSAT_6X5060 [Lactuca sativa]
CtAH02G0066500	CtAH02T0066500.1	35	18	18	107	570	64.4	5.03	CtAH02G0066500	1.35043	1.29553	1.31442	1.32013	0.843694	0.845239	0.848221	0.845718	UP	1.56095	8.01117e-06	KVH95556	C1-like protein [Cynara cardunculus var. scolymus]
CtAH12G0116700	CtAH12T0116700.1	22	10	10	25	511	55.3	5.8	CtAH12G0116700	1.34218	1.33539	1.34718	1.34158	0.855487	0.862517	0.861389	0.859798	UP	1.56035	3.00496e-08	XP_023750860	aldehyde dehydrogenase family 2 member C4-like isoform X1 [Lactuca sativa];gi|1322417294|gb|PLY95257.1| hypothetical protein LSAT_8X93701 [Lactuca sativa]
CtAH02G0194500	CtAH02T0194500.1	7	2	3	29	219	25	8.62	CtAH02G0194500	1.24914	1.61809	1.08217	1.31647	0.841033	0.905415	0.793103	0.846517	UP	1.55516	0.0437886	AFC79483	ribulose-1,5-bisphosphate carboxylase/oxygenase large subunit, partial (chloroplast) [Carduus nutans]
CtAH10G0078600	CtAH10T0078600.1	34	5	7	13	289	30.5	8.15	CtAH10G0078600	1.30512	1.3517	1.30482	1.32055	0.852913	0.852892	0.842348	0.849384	UP	1.55471	7.85584e-06	CAH66031	H0515C11.7 [Oryza sativa]
CtAH05G0070000	CtAH05T0070000.1	8	1	3	5	448	49.6	8	CtAH05G0070000	1.34475	1.32831	1.38078	1.35128	0.79385	0.937596	0.877776	0.86974	UP	1.55366	0.000412889	OTG04124	putative ankyrin repeat-containing domain, PGG domain protein [Helianthus annuus]
CtAH12G0171000	CtAH12T0171000.1	1	1	1	8	601	66.8	6.07	CtAH12G0171000	1.26655	1.16215	1.17503	1.20124	0.756045	0.772695	0.792902	0.773881	UP	1.55223	0.000245534	N/A	N/A
CtAH06G0041200	CtAH06T0041200.1	32	7	7	26	295	33	8.02	CtAH06G0041200	1.27586	1.28472	1.26769	1.27609	0.81071	0.83005	0.826283	0.822348	UP	1.55176	4.95398e-07	KVI00040	Syntaxin/epimorphin, conserved site-containing protein [Cynara cardunculus var. scolymus]
CtAH06G0294100	CtAH06T0294100.1	13	9	9	18	815	92.3	9.14	CtAH06G0294100	1.32133	1.24418	1.28414	1.28322	0.837251	0.826515	0.818443	0.827403	UP	1.5509	3.78104e-05	XP_022015578	isoflavone 2&apos;-hydroxylase-like [Helianthus annuus];gi|1191681963|gb|OTG33925.1| putative cytochrome P450, family 81, subfamily D, polypeptide 3 [Helianthus annuus]
CtAH12G0164600	CtAH12T0164600.1	6	2	2	3	335	36.2	6.65	CtAH12G0164600	1.38508	1.25318	1.34462	1.32763	0.897576	0.90219	0.773096	0.857621	UP	1.54804	0.00122226	KVI11955	Zinc/iron permease [Cynara cardunculus var. scolymus]
CtAH02G0017300	CtAH02T0017300.4	33	8	9	44	513	55.8	9.11	CtAH02G0017300	1.29613	1.31801	1.3407	1.31828	0.86256	0.860871	0.834178	0.852537	UP	1.5463	7.90954e-06	XP_023772195	short-chain dehydrogenase TIC 32, chloroplastic-like [Lactuca sativa]
CtAH03G0202300	CtAH03T0202300.1	2	1	1	7	547	59.2	5.12	CtAH03G0202300	1.27807	1.27971	1.24545	1.26774	0.843654	0.813569	0.809243	0.822155	UP	1.54197	8.8095e-06	OTG02940	putative glucose-methanol-choline oxidoreductase, FAD/NAD(P)-binding domain protein [Helianthus annuus]
CtAH08G0091300	CtAH08T0091300.1	39	3	26	87	805	89.6	5.21	CtAH08G0091300	1.35539	1.27797	1.2792	1.30419	0.85904	0.880975	0.808815	0.84961	UP	1.53504	0.000167611	KVI09510	AAA+ ATPase domain-containing protein [Cynara cardunculus var. scolymus]
CtAH06G0262300	CtAH06T0262300.1	6	4	8	20	2419	271.8	6.39	CtAH06G0262300	1.23672	1.28936	1.21561	1.24723	0.820392	0.855685	0.778195	0.818091	UP	1.52456	0.000164885	PNX89072	pleiotropic drug resistance protein 1-like, partial [Trifolium pratense]
CtAH08G0127400	CtAH08T0127400.1	45	19	21	125	535	58.1	6.95	CtAH08G0127400	1.21706	1.30913	1.24079	1.25566	0.801101	0.844758	0.830537	0.825465	UP	1.52115	0.000145642	PIA40491	hypothetical protein AQUCO_02500299v1 [Aquilegia coerulea]
CtAH06G0048900	CtAH06T0048900.1	15	2	2	9	203	21.6	6.73	CtAH06G0048900	1.133	1.32574	1.29848	1.25241	0.832209	0.881762	0.766849	0.82694	UP	1.51451	0.00347528	KVI00071	2Fe-2S ferredoxin, iron-sulfur binding site-containing protein [Cynara cardunculus var. scolymus]
CtAH07G0019600	CtAH07T0019600.1	4	2	3	7	654	71.4	5.29	CtAH07G0019600	1.18396	1.17149	1.22779	1.19441	0.773513	0.791388	0.803261	0.789387	UP	1.51309	2.94617e-05	KVI05594	hypothetical protein Ccrd_016082 [Cynara cardunculus var. scolymus]
CtAH06G0134900	CtAH06T0134900.1	38	7	7	23	257	28.2	5.71	CtAH06G0134900	1.20764	1.18146	1.16642	1.18517	0.807878	0.808052	0.739637	0.785189	UP	1.50941	0.000100496	XP_023764176	probable carboxylesterase 13 [Lactuca sativa];gi|1322396651|gb|PLY85221.1| hypothetical protein LSAT_1X105461 [Lactuca sativa]
CtAH02G0060300	CtAH02T0060300.1	1	1	1	1	599	67.4	9.44	CtAH02G0060300	0.98565	1.11454	0.972624	1.02427	0.712882	0.697163	0.628242	0.679429	UP	1.50755	0.00272506	KVH95600	PWWP-like protein [Cynara cardunculus var. scolymus]
CtAH10G0005600	CtAH10T0005600.1	2	1	1	3	492	53.3	8.06	CtAH10G0005600	1.23166	1.12194	1.15401	1.1692	0.796015	0.821172	0.711177	0.776122	UP	1.50647	0.00107851	KVI03265	Ammonium transporter, partial [Cynara cardunculus var. scolymus]
CtAH03G0227000	CtAH03T0227000.1	1	1	1	1	1355	148.3	9.16	CtAH03G0227000	1.21879	1.1242	1.18888	1.17729	0.892027	0.692419	0.762117	0.782188	UP	1.50513	0.0036618	KVH91385	Coactivator CBP, KIX domain-containing protein [Cynara cardunculus var. scolymus]
CtAH12G0059000	CtAH12T0059000.1	0	1	1	1	1427	160.4	9.47	CtAH12G0059000	1.13929	1.29326	1.27556	1.23604	0.862646	0.796226	0.836274	0.831715	UP	1.48613	0.0015115	OTG15986	putative ribonuclease H-like domain-containing protein [Helianthus annuus]
CtAH02G0049600	CtAH02T0049600.1	17	5	5	11	380	44.2	7.77	CtAH02G0049600	1.29878	1.29976	1.24573	1.28142	0.874209	0.85459	0.857979	0.86226	UP	1.48612	2.41954e-05	AGC65501	FAD2-4 protein [Carthamus tinctorius]
CtAH05G0087200	CtAH05T0087200.1	9	4	5	12	524	59.9	5.91	CtAH05G0087200	1.25454	1.21809	1.29466	1.25576	0.827235	0.880911	0.827648	0.845265	UP	1.48565	0.000133177	KVH93346	Glutathione S-transferase/chloride channel, C-terminal [Cynara cardunculus var. scolymus]
CtAH10G0203100	CtAH10T0203100.1	26	7	7	22	264	28.3	6.99	CtAH10G0203100	1.3129	1.32383	1.35912	1.33195	0.902193	0.886519	0.904902	0.897871	UP	1.48346	8.66789e-06	KVI06981	hypothetical protein Ccrd_014668 [Cynara cardunculus var. scolymus]
CtAH11G0201200	CtAH11T0201200.1	7	1	3	9	493	54.7	6.01	CtAH11G0201200	1.21004	1.26093	1.23424	1.23507	0.853683	0.854207	0.792752	0.833547	UP	1.4817	8.9869e-05	KVH90492	UDP-glucuronosyl/UDP-glucosyltransferase [Cynara cardunculus var. scolymus]
CtAH01G0133000	CtAH01T0133000.1	4	1	2	4	540	58.9	9.06	CtAH01G0133000	1.07657	1.08803	1.34265	1.16908	0.907975	0.814818	0.645389	0.789394	UP	1.48099	0.0306752	KVI01059	Glucose-methanol-choline oxidoreductase [Cynara cardunculus var. scolymus]
CtAH08G0119800	CtAH08T0119800.1	38	8	8	46	247	27.4	9.07	CtAH08G0119800	1.26811	1.31239	1.24518	1.27522	0.863015	0.859932	0.860343	0.861097	UP	1.48093	3.0571e-05	XP_023740816	uncharacterized protein LOC111888909 [Lactuca sativa];gi|1322420656|gb|PLY96759.1| hypothetical protein LSAT_2X94301 [Lactuca sativa]
CtAH04G0050900	CtAH04T0050900.1	1	1	2	9	1977	225	8.94	CtAH04G0050900	1.27625	1.29643	1.29461	1.2891	0.874181	0.803748	0.934308	0.870746	UP	1.48045	0.000397938	N/A	N/A
CtAH05G0141000	CtAH05T0141000.1	8	3	3	8	443	50.8	8.85	CtAH05G0141000	1.22231	1.09854	1.21819	1.17968	0.794928	0.793557	0.803276	0.797254	UP	1.47968	0.000714832	OTG17523	putative ergosterol biosynthesis ERG4/ERG24 [Helianthus annuus]
CtAH11G0014400	CtAH11T0014400.6	24	11	13	29	553	63.6	8.24	CtAH11G0014400	1.25924	1.26439	1.22395	1.2492	0.831337	0.868218	0.833995	0.844517	UP	1.47918	2.02258e-05	KVH92757	Lipase, class 3, partial [Cynara cardunculus var. scolymus]
CtAH08G0313100	CtAH08T0313100.1	1	1	1	1	1304	149.1	7.02	CtAH08G0313100	1.28599	1.39291	1.23254	1.30381	1.0357	0.857213	0.756788	0.883232	UP	1.47618	0.011121	XP_023729998	putative disease resistance protein RGA3 [Lactuca sativa];gi|1322380200|gb|PLY76814.1| hypothetical protein LSAT_0X2980 [Lactuca sativa]
CtAH03G0034800	CtAH03T0034800.1	2	1	2	2	1013	112.2	5.36	CtAH03G0034800	1.13817	1.15633	1.19773	1.16408	0.82776	0.750948	0.789786	0.789498	UP	1.47445	0.000188916	CAN78284	hypothetical protein VITISV_000422 [Vitis vinifera]
CtAH10G0015700	CtAH10T0015700.1	41	6	8	34	264	29.7	7.9	CtAH10G0015700	1.19331	1.26916	1.27017	1.24421	0.860611	0.81466	0.864736	0.846669	UP	1.46954	0.00018964	KVI03362	hypothetical protein Ccrd_018341 [Cynara cardunculus var. scolymus]
CtAH08G0043800	CtAH08T0043800.1	6	2	2	3	330	36.1	9.76	CtAH08G0043800	1.34862	1.35104	1.25112	1.31693	0.893389	0.910327	0.885398	0.896371	UP	1.46917	0.000237778	XP_021973737	peroxisomal nicotinamide adenine dinucleotide carrier [Helianthus annuus];gi|1191669155|gb|OTG21122.1| putative substrate carrier protein [Helianthus annuus]
CtAH05G0069700	CtAH05T0069700.1	14	3	6	15	462	51.2	7.87	CtAH05G0069700	1.13775	1.16546	1.18698	1.1634	0.779961	0.826147	0.771347	0.792485	UP	1.46804	7.51073e-05	KVH87778	Ankyrin repeat-containing protein [Cynara cardunculus var. scolymus]
CtAH04G0077500	CtAH04T0077500.1	2	1	1	1	498	56.4	7.3	CtAH04G0077500	1.35352	1.27001	1.3184	1.31398	0.877769	0.872105	0.946958	0.898944	UP	1.46169	0.000262483	XP_022018524	embryogenesis-associated protein EMB8-like [Helianthus annuus];gi|1191639317|gb|OTF91319.1| putative AB hydrolase 4 family, Serine aminopeptidase, S33 [Helianthus annuus]
CtAH05G0086600	CtAH05T0086600.3	17	2	2	16	174	19.5	6.51	CtAH05G0086600	1.21817	1.187	1.17221	1.19246	0.847753	0.851854	0.748061	0.81589	UP	1.46155	0.000500056	KVH93360	hypothetical protein Ccrd_004588 [Cynara cardunculus var. scolymus]
CtAH11G0180600	CtAH11T0180600.1	5	2	2	3	433	49.7	8.22	CtAH11G0180600	1.29089	1.28671	1.25952	1.27904	0.874711	0.884352	0.868306	0.87579	UP	1.46044	3.16894e-06	KVH90618	Peptidase S28 [Cynara cardunculus var. scolymus]
CtAH03G0179300	CtAH03T0179300.1	3	1	1	1	358	39.5	6.51	CtAH03G0179300	1.12552	1.31084	1.26489	1.23375	0.907725	0.83078	0.799429	0.845978	UP	1.45837	0.00381928	OTG33014	putative chitinase [Helianthus annuus]
CtAH01G0173500	CtAH01T0173500.1	25	4	4	6	220	23.4	5.15	CtAH01G0173500	0.884058	0.861779	0.895833	0.880557	0.572688	0.664171	0.575225	0.604028	UP	1.45781	0.000950611	KVF00177	Mannose-binding lectin [Cynara cardunculus var. scolymus]
CtAH04G0206300	CtAH04T0206300.1	37	19	19	63	682	76.4	7.75	CtAH04G0206300	1.28156	1.29978	1.2948	1.29205	0.873333	0.89042	0.897511	0.887088	UP	1.4565	1.46076e-06	KVI09835	Acyl-CoA dehydrogenase/oxidase [Cynara cardunculus var. scolymus]
CtAH03G0178600	CtAH03T0178600.1	9	5	5	12	536	58.2	6.74	CtAH03G0178600	0.872632	0.903145	0.944391	0.906723	0.606166	0.619778	0.641669	0.622538	UP	1.45649	0.00025601	KVI08093	Chitin-binding, type 1 [Cynara cardunculus var. scolymus]
CtAH05G0033700	CtAH05T0033700.1	16	8	8	19	541	60.2	5.55	CtAH05G0033700	1.24094	1.26142	1.21075	1.2377	0.848802	0.878318	0.822602	0.849907	UP	1.45628	5.87539e-05	XP_023734001	NEDD8 ultimate buster 1 [Lactuca sativa];gi|1322373525|gb|PLY73616.1| hypothetical protein LSAT_5X92700 [Lactuca sativa]
CtAH05G0271500	CtAH05T0271500.1	22	10	10	61	525	58.8	5.03	CtAH05G0271500	1.22452	1.21021	1.24542	1.22672	0.813143	0.831767	0.882642	0.842518	UP	1.45601	7.72259e-05	KVH94578	Malectin-like carbohydrate-binding domain-containing protein [Cynara cardunculus var. scolymus]
CtAH02G0015700	CtAH02T0015700.1	60	7	9	58	167	18.6	8.19	CtAH02G0015700	1.29612	1.30239	1.33502	1.31118	0.89441	0.892472	0.918991	0.901958	UP	1.4537	1.01025e-05	KVH95382	Glutathione peroxidase [Cynara cardunculus var. scolymus]
CtAH11G0248600	CtAH11T0248600.1	12	3	3	3	525	57.7	6.01	CtAH11G0248600	1.14667	1.1781	1.2412	1.18866	0.76941	0.848382	0.83694	0.818244	UP	1.45269	0.000568071	KVH90864	Protein of unknown function DUF538 [Cynara cardunculus var. scolymus]
CtAH04G0201100	CtAH04T0201100.1	25	5	8	74	364	40	8.76	CtAH04G0201100	1.30022	1.31834	1.3335	1.31735	0.881566	0.882658	0.956405	0.906876	UP	1.45263	0.000102446	CtAH04G0201100	-
CtAH10G0180900	CtAH10T0180900.1	18	4	4	22	240	27.4	5.96	CtAH10G0180900	1.19586	1.23406	1.23134	1.22042	0.840154	0.851349	0.830541	0.840681	UP	1.4517	1.00678e-05	XP_023764893	glutathione transferase GST 23-like [Lactuca sativa];gi|1322395500|gb|PLY84653.1| hypothetical protein LSAT_9X74380 [Lactuca sativa]
CtAH08G0056000	CtAH08T0056000.1	33	3	17	133	648	70.8	5.36	CtAH08G0056000	1.14822	1.20744	1.20676	1.18747	0.814818	0.799666	0.842459	0.818981	UP	1.44994	9.31689e-05	GAU49026	hypothetical protein TSUD_87280 [Trifolium subterraneum]
CtAH06G0294600	CtAH06T0294600.1	5	2	2	3	507	57.5	7.61	CtAH06G0294600	1.26334	1.24838	1.26904	1.26026	0.867587	0.926213	0.814497	0.869432	UP	1.44952	0.000285742	KVH98296	cytochrome P450, partial [Cynara cardunculus var. scolymus]
CtAH06G0022900	CtAH06T0022900.1	35	13	13	38	482	53.2	6.4	CtAH06G0022900	1.11313	1.12759	1.12866	1.12313	0.760291	0.818297	0.756127	0.778238	UP	1.44317	7.57529e-05	KVH99929	hypothetical protein Ccrd_021832 [Cynara cardunculus var. scolymus]
CtAH11G0201600	CtAH11T0201600.1	5	3	3	4	964	108	6.14	CtAH11G0201600	1.28904	1.28121	1.30259	1.29095	1.00613	0.874939	0.803048	0.894706	UP	1.44287	0.00268744	KVH90492	UDP-glucuronosyl/UDP-glucosyltransferase [Cynara cardunculus var. scolymus]
CtAH01G0216100	CtAH01T0216100.2	19	9	10	27	634	71.1	5.59	CtAH01G0216100	1.23035	1.25616	1.24144	1.24265	0.862574	0.864205	0.86214	0.862973	UP	1.43996	9.1214e-07	KVG70788	Alpha/beta hydrolase fold-1 [Cynara cardunculus var. scolymus]
CtAH12G0011100	CtAH12T0011100.1	18	6	6	25	482	51.9	5.39	CtAH12G0011100	1.47587	1.54868	1.56223	1.52893	1.04633	0.996747	1.15394	1.06567	UP	1.4347	0.000984996	KVH92104	Peptidase S8/S53 domain-containing protein [Cynara cardunculus var. scolymus]
CtAH02G0011500	CtAH02T0011500.2	4	4	6	17	1534	171.3	7.37	CtAH02G0011500	1.19316	1.24314	1.27454	1.23695	0.839394	0.893799	0.858236	0.863809	UP	1.43197	0.000198298	KVH95442	hypothetical protein Ccrd_002482 [Cynara cardunculus var. scolymus]
CtAH06G0236000	CtAH06T0236000.1	2	1	1	2	411	47.9	6.98	CtAH06G0236000	1.40577	1.34605	1.3661	1.37264	1.01773	0.923051	0.937021	0.959268	UP	1.43093	0.000272778	N/A	N/A
CtAH12G0060400	CtAH12T0060400.1	41	7	7	40	214	22.7	6.54	CtAH12G0060400	1.1865	1.16595	1.17588	1.17611	0.810111	0.821083	0.837828	0.823008	UP	1.42904	3.8508e-06	KVH88098	Cupin 1 [Cynara cardunculus var. scolymus]
CtAH09G0281700	CtAH09T0281700.1	29	3	4	12	158	16.8	10.65	CtAH09G0281700	0.907946	1.09545	1.06578	1.02306	0.610665	0.780426	0.757781	0.716291	UP	1.42828	0.017686	KVH94614	Histone core [Cynara cardunculus var. scolymus]
CtAH07G0039000	CtAH07T0039000.1	34	12	12	40	536	58.1	9.35	CtAH07G0039000	1.25137	1.30025	1.28224	1.27795	0.867909	0.881828	0.941466	0.897068	UP	1.42459	0.00014017	KVI05430	hypothetical protein Ccrd_016223 [Cynara cardunculus var. scolymus]
CtAH04G0064800	CtAH04T0064800.1	22	14	17	66	821	94	5.94	CtAH04G0064800	1.27206	1.24895	1.21363	1.24488	0.862949	0.878448	0.884423	0.875273	UP	1.42228	3.43639e-05	KVH87489	Lipase/lipooxygenase, PLAT/LH2 [Cynara cardunculus var. scolymus]
CtAH02G0052400	CtAH02T0052400.1	13	3	3	4	319	36	5.96	CtAH02G0052400	1.33	1.38005	1.37416	1.3614	0.923715	0.921341	1.031	0.958684	UP	1.42008	0.00051943	KVH95075	Alpha/beta hydrolase fold-1 [Cynara cardunculus var. scolymus]
CtAH10G0269900	CtAH10T0269900.1	33	4	4	17	136	15.2	5.55	CtAH10G0269900	1.23991	1.30331	1.14024	1.22782	0.857108	0.874479	0.868309	0.866632	UP	1.41677	0.00163485	XP_021977565	cytochrome b5-like [Helianthus annuus]
CtAH01G0030500	CtAH01T0030500.1	17	3	4	20	247	27.6	5.86	CtAH01G0030500	1.18637	1.25108	1.23511	1.22418	0.787108	0.860712	0.947413	0.865078	UP	1.41512	0.00202821	BAG71891	caffeoyl CoA O-methyltransferase [Carthamus tinctorius]
CtAH04G0195500	CtAH04T0195500.1	29	1	8	28	333	37.2	5.29	CtAH04G0195500	1.1582	1.14503	1.05949	1.12091	0.784751	0.839332	0.752758	0.79228	UP	1.41479	0.00119082	KVH97284	Alpha/beta hydrolase fold-3, partial [Cynara cardunculus var. scolymus]
CtAH06G0013700	CtAH06T0013700.1	2	1	2	9	1270	144	8.09	CtAH06G0013700	1.09398	1.24249	1.29748	1.21132	0.945524	0.825063	0.801391	0.857326	UP	1.41291	0.00934472	KVH99845	AAA+ ATPase domain-containing protein [Cynara cardunculus var. scolymus]
CtAH02G0042900	CtAH02T0042900.1	18	5	5	9	678	73.6	7.87	CtAH02G0042900	1.03299	1.08698	1.0984	1.07279	0.718939	0.76833	0.79073	0.759333	UP	1.4128	0.000430626	KVH95152	Thaumatin [Cynara cardunculus var. scolymus]
CtAH03G0007100	CtAH03T0007100.1	16	12	12	17	859	97.7	5.22	CtAH03G0007100	1.22415	1.2489	1.28674	1.25326	0.851842	0.883197	0.928003	0.887681	UP	1.41184	0.000216693	KVI10259	Armadillo-type fold [Cynara cardunculus var. scolymus]
CtAH05G0197700	CtAH05T0197700.1	2	1	2	9	1064	116.4	6.7	CtAH05G0197700	1.10546	1.10432	1.20877	1.13952	0.786252	0.868983	0.767398	0.807544	UP	1.41109	0.00205406	KJB77968	hypothetical protein B456_012G170200 [Gossypium raimondii]
CtAH06G0027400	CtAH06T0027400.1	41	3	32	105	808	89.5	5.19	CtAH06G0027400	1.27738	1.29245	1.19767	1.25583	0.868977	0.947476	0.861075	0.89251	UP	1.40708	0.000839298	KVH99987	AAA+ ATPase domain-containing protein [Cynara cardunculus var. scolymus]
CtAH10G0221900	CtAH10T0221900.1	13	7	7	14	521	56.2	6.54	CtAH10G0221900	1.34142	1.37967	1.32909	1.35006	0.947474	0.955915	0.97514	0.95951	UP	1.40703	2.27377e-05	N/A	N/A
CtAH03G0077900	CtAH03T0077900.1	9	1	7	22	851	96.1	5.33	CtAH03G0077900	1.04408	1.20755	1.19979	1.15048	0.811905	0.814239	0.828953	0.818366	UP	1.40582	0.00342863	KVH95818	hypothetical protein Ccrd_002106 [Cynara cardunculus var. scolymus]
CtAH10G0097700	CtAH10T0097700.4	15	14	18	45	1395	155	7.28	CtAH10G0097700	1.26381	1.23157	1.26251	1.25263	0.881675	0.890187	0.903056	0.89164	UP	1.40486	7.85404e-06	XP_023772847	ABC transporter C family member 4-like [Lactuca sativa];gi|1340492783|ref|XP_023772848.1| ABC transporter C family member 4-like [Lactuca sativa];gi|1340492785|ref|XP_023772849.1| ABC transporter C family member 4-like [Lactuca sativa];gi|1322383858|gb|PLY78512.1| hypothetical protein LSAT_5X191480 [Lactuca sativa]
CtAH07G0091200	CtAH07T0091200.1	13	2	7	18	463	51.3	6.74	CtAH07G0091200	1.23627	1.25001	1.10603	1.19744	0.901999	0.86161	0.795619	0.853076	UP	1.40367	0.00340282	KDO48715	hypothetical protein CISIN_1g015695mg [Citrus sinensis]
CtAH02G0076200	CtAH02T0076200.2	4	1	1	3	159	17.5	7.33	CtAH02G0076200	1.28551	1.27299	1.44819	1.33556	0.916672	0.933612	1.00501	0.951764	UP	1.40325	0.00358337	XP_023763822	GEM-like protein 5 [Lactuca sativa];gi|1322397185|gb|PLY85457.1| hypothetical protein LSAT_3X31500 [Lactuca sativa]
CtAH12G0179100	CtAH12T0179100.2	33	7	7	13	277	29.9	8.13	CtAH12G0179100	1.17946	1.24734	1.20994	1.21225	0.828266	0.899193	0.867879	0.865112	UP	1.40126	0.000257176	OTG07182	putative zinc finger, CCHC-type [Helianthus annuus]
CtAH10G0007900	CtAH10T0007900.1	17	1	3	11	248	26.4	7.94	CtAH10G0007900	1.12714	1.13675	1.308	1.19063	0.831551	0.904942	0.81972	0.852071	UP	1.39734	0.00630683	KVH81844	heme peroxidase [Cynara cardunculus var. scolymus]
CtAH05G0110800	CtAH05T0110800.1	9	1	4	11	633	71.6	5.67	CtAH05G0110800	1.24036	1.12427	1.29151	1.21872	0.774538	0.845408	1.00003	0.873324	UP	1.39549	0.0140984	KVH93086	Non-heme dioxygenase N-terminal domain-containing protein [Cynara cardunculus var. scolymus]
CtAH09G0034300	CtAH09T0034300.1	3	2	2	3	434	48.1	6.13	CtAH09G0034300	1.25347	1.13729	1.20487	1.19854	0.847485	0.866427	0.863055	0.858989	UP	1.3953	0.000577035	XP_021984245	shikimate O-hydroxycinnamoyltransferase-like [Helianthus annuus];gi|1191664718|gb|OTG16687.1| putative shikimate O-hydroxycinnamoyltransferase [Helianthus annuus]
CtAH12G0102600	CtAH12T0102600.6	31	5	8	17	220	25.5	5.91	CtAH12G0102600	1.19314	1.20116	1.20248	1.19893	0.854673	0.885671	0.838792	0.859712	UP	1.39457	1.75634e-05	XP_021673001	probable glutathione S-transferase parA [Hevea brasiliensis]
CtAH09G0159400	CtAH09T0159400.2	10	5	6	11	824	96.1	5.92	CtAH09G0159400	1.27546	1.23034	1.21527	1.24036	0.953951	0.91827	0.798955	0.890392	UP	1.39305	0.0022314	KVH98879	Lipase, class 3 [Cynara cardunculus var. scolymus]
CtAH09G0158200	CtAH09T0158200.1	21	2	3	6	141	15.8	9.35	CtAH09G0158200	1.33152	1.25121	1.27081	1.28451	0.95133	0.855376	0.961498	0.922735	UP	1.39207	0.00095906	KVH98942	Zinc finger, LIM-type [Cynara cardunculus var. scolymus]
CtAH08G0081300	CtAH08T0081300.1	11	3	3	4	343	37.7	7.9	CtAH08G0081300	1.11424	1.16777	1.18953	1.15718	0.793014	0.846052	0.855051	0.831372	UP	1.39189	0.000386265	OVA18418	Methyltransferase type 11 [Macleaya cordata]
CtAH03G0032400	CtAH03T0032400.1	15	2	6	28	439	48.8	7.65	CtAH03G0032400	1.12035	1.10555	1.07526	1.10038	0.802331	0.81569	0.754896	0.790972	UP	1.39118	0.000168406	XP_023765261	epidermis-specific secreted glycoprotein EP1-like [Lactuca sativa]
CtAH06G0198900	CtAH06T0198900.1	7	1	1	2	94	10.5	9.19	CtAH06G0198900	1.176	1.21711	1.15317	1.1821	0.874404	0.814339	0.863997	0.850913	UP	1.38921	0.000230042	KVH89146	hypothetical protein Ccrd_008890 [Cynara cardunculus var. scolymus]
CtAH08G0168100	CtAH08T0168100.1	7	2	2	5	394	43.4	6.27	CtAH08G0168100	1.19502	1.28097	1.18675	1.22091	0.961768	0.867559	0.810312	0.87988	UP	1.38759	0.003096	KVI08726	Six-bladed beta-propeller, TolB-like protein [Cynara cardunculus var. scolymus]
CtAH05G0123500	CtAH05T0123500.1	7	1	2	3	339	37.5	7.94	CtAH05G0123500	1.17834	1.20387	1.12078	1.16767	0.879686	0.863563	0.781285	0.841511	UP	1.38758	0.00113392	KVH93038	3-deoxy-D-manno-octulosonate cytidylyltransferase [Cynara cardunculus var. scolymus]
CtAH11G0111800	CtAH11T0111800.1	13	3	4	10	390	42.6	9.1	CtAH11G0111800	1.19649	1.2014	1.19723	1.19837	0.854593	0.949274	0.787131	0.863666	UP	1.38754	0.0020635	KVH89772	Aromatic-ring hydroxylase-like protein [Cynara cardunculus var. scolymus]
CtAH10G0247600	CtAH10T0247600.1	16	2	2	52	282	29.1	9.94	CtAH10G0247600	0.993415	1.03704	0.938624	0.989693	0.772526	0.760161	0.608609	0.713766	UP	1.38658	0.00998123	KVI07299	Blue (type 1) copper domain-containing protein [Cynara cardunculus var. scolymus]
CtAH11G0063300	CtAH11T0063300.1	47	11	11	77	368	40.9	8.38	CtAH11G0063300	1.19145	1.24184	1.20311	1.21213	0.84626	0.889723	0.887362	0.874448	UP	1.38617	8.36312e-05	KVH92716	Aldose 1-epimerase [Cynara cardunculus var. scolymus]
CtAH11G0166300	CtAH11T0166300.1	39	13	18	62	571	62.6	9.17	CtAH11G0166300	1.27423	1.29054	1.20154	1.25544	0.892755	0.899483	0.930126	0.907455	UP	1.38347	0.000302512	KVH90732	AMP-binding, conserved site-containing protein [Cynara cardunculus var. scolymus]
CtAH08G0296000	CtAH08T0296000.1	9	3	3	7	509	54.3	7.69	CtAH08G0296000	1.16646	1.24636	1.30948	1.24077	0.836313	0.880759	0.97617	0.897747	UP	1.38209	0.00420626	KVH55998	Ammonium transporter [Cynara cardunculus var. scolymus]
CtAH03G0023700	CtAH03T0023700.1	50	2	6	146	264	28.6	5.26	CtAH03G0023700	0.999742	1.18038	1.19913	1.12642	0.747594	0.811207	0.890266	0.816356	UP	1.37981	0.0149612	XP_021978327	chlorophyll a-b binding protein 3, chloroplastic-like [Helianthus annuus];gi|1191667487|gb|OTG19455.1| putative light-harvesting chlorophyll B-binding protein 3 [Helianthus annuus]
CtAH09G0252700	CtAH09T0252700.1	18	3	3	12	228	24.9	9.28	CtAH09G0252700	1.34084	1.3041	1.33049	1.32514	0.978082	0.931361	0.97512	0.961521	UP	1.37817	4.07943e-05	KVH94247	Pathogenic type III effector avirulence factor Avr cleavage site-containing protein, partial [Cynara cardunculus var. scolymus]
CtAH01G0024400	CtAH01T0024400.1	4	1	1	1	275	30.1	5.14	CtAH01G0024400	1.18282	1.19916	1.2959	1.22596	0.890904	0.832903	0.946546	0.890117	UP	1.37731	0.0022274	XP_021998610	wall-associated receptor kinase-like 14 [Helianthus annuus]
CtAH08G0256000	CtAH08T0256000.1	32	1	26	61	862	96.2	9	CtAH08G0256000	1.23076	1.22927	1.20331	1.22111	0.890517	0.912454	0.859472	0.887481	UP	1.37593	4.73584e-05	KVI08080	Argonaute/Dicer protein, PAZ [Cynara cardunculus var. scolymus]
CtAH04G0163000	CtAH04T0163000.1	14	4	4	8	503	55	8.68	CtAH04G0163000	1.30279	1.14688	1.19343	1.21436	0.910384	0.906453	0.834909	0.883916	UP	1.37385	0.0032134	KVH97110	Like-Sm (LSM) domain-containing protein [Cynara cardunculus var. scolymus]
CtAH09G0132100	CtAH09T0132100.1	31	6	10	47	359	38.2	9.14	CtAH09G0132100	1.17967	1.20911	1.24475	1.21118	0.887054	0.878699	0.880312	0.882022	UP	1.37318	6.49921e-05	KVH99038	Mitochondrial carrier domain-containing protein [Cynara cardunculus var. scolymus]
CtAH11G0027800	CtAH11T0027800.2	3	1	1	1	583	64.4	7.75	CtAH11G0027800	1.07186	1.19042	1.07765	1.11331	0.779581	0.845109	0.811614	0.812101	UP	1.3709	0.00218233	XP_018831391	PREDICTED: uncharacterized protein LOC108999052 [Juglans regia]
CtAH08G0156600	CtAH08T0156600.1	12	4	4	4	342	38.5	6.74	CtAH08G0156600	1.24764	1.23596	1.20453	1.22938	0.887535	0.904703	0.900331	0.897523	UP	1.36974	1.80816e-05	XP_022009436	caffeoylshikimate esterase [Helianthus annuus]
CtAH04G0207500	CtAH04T0207500.1	24	4	4	8	266	28.1	4.75	CtAH04G0207500	1.08479	1.12578	1.08448	1.09835	0.803095	0.786949	0.816794	0.802279	UP	1.36904	5.27219e-05	KVH97540	heme peroxidase [Cynara cardunculus var. scolymus]
CtAH11G0192400	CtAH11T0192400.1	34	9	9	34	334	37.4	6.44	CtAH11G0192400	1.14645	1.19951	1.14332	1.16309	0.839216	0.877985	0.832705	0.849969	UP	1.3684	0.000170471	XP_022000765	glutathione S-transferase L3-like isoform X1 [Helianthus annuus];gi|1191649253|gb|OTG01226.1| putative glutathione transferase lambda 1 [Helianthus annuus]
CtAH12G0115600	CtAH12T0115600.1	4	2	2	2	486	53	9.13	CtAH12G0115600	1.27064	1.27765	1.27672	1.275	0.962718	0.87733	0.955492	0.931846	UP	1.36825	0.000234742	APR64169	hypothetical protein [Populus tomentosa]
CtAH07G0224400	CtAH07T0224400.1	22	3	6	23	319	36	5.39	CtAH07G0224400	1.23192	1.14932	1.1512	1.17748	0.881967	0.874102	0.82785	0.861306	UP	1.36709	0.000591243	XP_023772468	1-aminocyclopropane-1-carboxylate oxidase 3 [Lactuca sativa];gi|1322384318|gb|PLY78809.1| hypothetical protein LSAT_9X105880 [Lactuca sativa]
CtAH03G0171500	CtAH03T0171500.1	14	1	4	10	445	50.8	4.87	CtAH03G0171500	1.14779	1.11684	1.1979	1.15417	0.869378	0.842373	0.825063	0.845605	UP	1.36491	0.000330013	XP_023738906	uncharacterized protein LOC111886897 [Lactuca sativa]
CtAH09G0078900	CtAH09T0078900.1	47	6	6	18	121	13.4	6.62	CtAH09G0078900	1.05474	1.14893	1.1083	1.10399	0.779172	0.825507	0.822602	0.809094	UP	1.36448	0.00069187	KVI06527	Thioredoxin [Cynara cardunculus var. scolymus]
CtAH03G0004100	CtAH03T0004100.1	21	6	9	30	513	57.5	7.53	CtAH03G0004100	1.22878	1.28885	1.28606	1.2679	0.846658	0.886249	1.05559	0.929499	UP	1.36406	0.00722617	KVI10335	hypothetical protein Ccrd_011278 [Cynara cardunculus var. scolymus]
CtAH02G0032500	CtAH02T0032500.1	4	1	1	1	395	42.8	6.79	CtAH02G0032500	1.09168	1.27357	1.0516	1.13895	0.839574	0.903795	0.761797	0.835055	UP	1.36392	0.0188829	XP_023770467	alcohol dehydrogenase-like 3 [Lactuca sativa]
CtAH11G0214800	CtAH11T0214800.1	2	1	1	1	518	56.3	5.9	CtAH11G0214800	1.33562	1.15478	1.01444	1.16828	0.935156	0.748066	0.886822	0.856681	UP	1.36373	0.0454597	XP_022001034	probable LRR receptor-like serine/threonine-protein kinase At1g56130 [Helianthus annuus];gi|1191649552|gb|OTG01525.1| putative malectin, Leucine-rich repeat domain, L domain-like protein [Helianthus annuus]
CtAH03G0131700	CtAH03T0131700.1	13	9	9	15	736	82.7	8.38	CtAH03G0131700	1.18764	1.27791	1.24382	1.23646	0.896437	0.899169	0.929937	0.908514	UP	1.36097	0.000322313	XP_023728931	acyl-coenzyme A oxidase 2, peroxisomal [Lactuca sativa];gi|1322382109|gb|PLY77631.1| hypothetical protein LSAT_4X141661 [Lactuca sativa]
CtAH03G0082700	CtAH03T0082700.1	6	2	2	26	153	17.5	8.73	CtAH03G0082700	1.00876	1.15055	1.11844	1.09258	0.703825	0.763669	0.944167	0.803887	UP	1.35912	0.0263966	XP_022036428	photosystem I subunit O [Helianthus annuus];gi|1191678060|gb|OTG30024.1| putative photosystem I subunit O [Helianthus annuus]
CtAH07G0080100	CtAH07T0080100.1	2	1	1	1	691	78.3	6.89	CtAH07G0080100	1.31234	1.25351	1.18022	1.24869	1.0509	0.831238	0.876147	0.919429	UP	1.35811	0.0129646	KVI05196	Peptidase S9A/B/C, oligopeptidase, N-terminal beta-propeller [Cynara cardunculus var. scolymus]
CtAH01G0216900	CtAH01T0216900.1	10	1	3	8	317	35.8	5.49	CtAH01G0216900	1.11057	1.37804	1.11744	1.20202	0.953203	0.900301	0.802977	0.885494	UP	1.35745	0.0323998	KVH96866	Alpha/beta hydrolase fold-1 [Cynara cardunculus var. scolymus]
CtAH05G0139400	CtAH05T0139400.1	11	5	5	8	517	59.2	8.34	CtAH05G0139400	1.19953	1.18532	1.1263	1.17038	0.882496	0.870223	0.834556	0.862425	UP	1.35708	0.000319655	KVH92899	cytochrome P450 [Cynara cardunculus var. scolymus]
CtAH11G0183600	CtAH11T0183600.1	1	1	1	1	907	103.2	5.08	CtAH11G0183600	1.14238	1.13417	1.04354	1.1067	0.736183	0.850946	0.861636	0.816255	UP	1.35582	0.00474356	KVH90549	Peptidase C19, ubiquitin carboxyl-terminal hydrolase 2, partial [Cynara cardunculus var. scolymus]
CtAH08G0353900	CtAH08T0353900.1	12	2	2	5	174	20.2	8.75	CtAH08G0353900	1.13681	1.19862	1.31986	1.21843	0.836986	0.883816	0.97605	0.898951	UP	1.35539	0.00909416	XP_023730072	outer envelope pore protein 37, chloroplastic [Lactuca sativa];gi|1322380052|gb|PLY76737.1| hypothetical protein LSAT_7X44620 [Lactuca sativa]
CtAH03G0166700	CtAH03T0166700.1	18	1	3	6	179	19.5	5.63	CtAH03G0166700	1.25012	1.19411	1.15666	1.20029	0.970526	0.855135	0.832253	0.885971	UP	1.35478	0.00343773	KVH91217	Major sperm protein [Cynara cardunculus var. scolymus]
CtAH10G0093400	CtAH10T0093400.1	7	1	1	2	110	11.9	10.29	CtAH10G0093400	1.16416	1.13941	1.31349	1.20569	0.832572	0.846195	0.998294	0.892354	UP	1.35113	0.0145866	PLY96531	hypothetical protein LSAT_5X187541 [Lactuca sativa]
CtAH04G0028800	CtAH04T0028800.1	14	3	6	13	470	53	5.71	CtAH04G0028800	1.16169	1.13369	1.1486	1.14799	0.872494	0.888758	0.790675	0.850642	UP	1.34956	0.000694429	KVI04205	Chloramphenicol acetyltransferase-like domain-containing protein [Cynara cardunculus var. scolymus]
CtAH08G0290600	CtAH08T0290600.1	8	2	2	3	381	42.4	5.97	CtAH08G0290600	1.33436	1.31563	1.38024	1.34341	0.973733	0.999045	1.01489	0.99589	UP	1.34896	0.000104866	PLY90480	hypothetical protein LSAT_2X3461 [Lactuca sativa]
CtAH07G0020900	CtAH07T0020900.1	50	10	13	47	286	31.4	5.14	CtAH07G0020900	1.10003	1.12605	1.06573	1.09727	0.805257	0.854889	0.786896	0.81568	UP	1.34522	0.000463012	XP_022151314	hypersensitive-induced response protein 1 [Momordica charantia];gi|1229795345|ref|XP_022151315.1| hypersensitive-induced response protein 1 [Momordica charantia];gi|1229795347|ref|XP_022151317.1| hypersensitive-induced response protein 1 [Momordica charantia];gi|1229795349|ref|XP_022151318.1| hypersensitive-induced response protein 1 [Momordica charantia]
CtAH01G0232200	CtAH01T0232200.1	18	3	7	15	466	51.7	6.8	CtAH01G0232200	1.13789	1.19756	1.14597	1.16047	0.882951	0.882559	0.82296	0.862824	UP	1.34497	0.000403075	XP_023759430	5&apos;-adenylylsulfate reductase 3, chloroplastic-like [Lactuca sativa];gi|1322404725|gb|PLY88820.1| hypothetical protein LSAT_4X59381 [Lactuca sativa]
CtAH11G0152300	CtAH11T0152300.1	32	1	22	136	650	71.7	5.24	CtAH11G0152300	1.11642	1.19136	1.24281	1.18353	0.851777	0.893536	0.89484	0.880051	UP	1.34484	0.00151762	KJB18908	hypothetical protein B456_003G074600 [Gossypium raimondii];gi|763751524|gb|KJB18912.1| hypothetical protein B456_003G074600 [Gossypium raimondii];gi|763751526|gb|KJB18914.1| hypothetical protein B456_003G074600 [Gossypium raimondii];gi|763751528|gb|KJB18916.1| hypothetical protein B456_003G074600 [Gossypium raimondii]
CtAH04G0011800	CtAH04T0011800.2	41	7	11	48	285	31.3	7.02	CtAH04G0011800	1.19185	1.20658	1.18752	1.19531	0.885261	0.913159	0.869045	0.889155	UP	1.34433	2.67306e-05	KVI04093	heme peroxidase [Cynara cardunculus var. scolymus]
CtAH06G0203100	CtAH06T0203100.1	6	3	3	5	431	49.1	5.16	CtAH06G0203100	0.961669	0.992602	1.20265	1.05231	0.799112	0.79946	0.750211	0.782928	UP	1.34407	0.0253935	XP_023754271	beta-amylase 2, chloroplastic [Lactuca sativa]
CtAH07G0100400	CtAH07T0100400.1	2	1	1	1	347	37.1	9.85	CtAH07G0100400	1.18035	1.20078	1.23233	1.20449	0.860714	0.780128	1.04886	0.896568	UP	1.34344	0.0191128	XP_023764701	small nuclear ribonucleoprotein-associated protein B&apos;-like [Lactuca sativa];gi|1340475642|ref|XP_023764702.1| small nuclear ribonucleoprotein-associated protein B&apos;-like [Lactuca sativa];gi|1322395776|gb|PLY84819.1| hypothetical protein LSAT_8X20501 [Lactuca sativa]
CtAH01G0025700	CtAH01T0025700.1	13	2	3	15	263	29.4	5.97	CtAH01G0025700	1.02169	1.06484	0.975497	1.02068	0.756167	0.825599	0.699226	0.760331	UP	1.34241	0.00433807	KVI02660	hypothetical protein Ccrd_019052 [Cynara cardunculus var. scolymus]
CtAH06G0046800	CtAH06T0046800.1	35	1	11	68	424	47	5.17	CtAH06G0046800	0.976618	1.20442	1.08423	1.08842	0.785025	0.868066	0.784703	0.812598	UP	1.33943	0.0180999	XP_022029886	tubulin alpha-3 chain-like [Helianthus annuus];gi|1191680826|gb|OTG32789.1| putative alpha-1 tubulin [Helianthus annuus]
CtAH02G0066000	CtAH02T0066000.1	18	4	6	10	358	39.5	7.21	CtAH02G0066000	1.21223	1.18963	1.17159	1.19115	0.876985	0.910035	0.881515	0.889512	UP	1.33911	4.27935e-05	KVH95585	Aldo/keto reductase [Cynara cardunculus var. scolymus]
CtAH05G0161700	CtAH05T0161700.1	30	7	9	22	416	46.7	7.01	CtAH05G0161700	1.14877	1.2083	1.14817	1.16841	0.846739	0.91458	0.857663	0.872994	UP	1.33839	0.000521947	XP_021988107	12-oxophytodienoate reductase 2-like [Helianthus annuus];gi|1191658692|gb|OTG10662.1| putative 12-oxophytodienoate reductase 2 [Helianthus annuus]
CtAH09G0295800	CtAH09T0295800.1	29	1	2	9	84	9.5	7.42	CtAH09G0295800	1.10881	1.12479	1.10221	1.11194	0.820819	0.870889	0.80078	0.830829	UP	1.33835	0.000212338	KVH94744	hypothetical protein Ccrd_003194 [Cynara cardunculus var. scolymus]
CtAH10G0055100	CtAH10T0055100.1	1	1	1	2	987	106.5	6.05	CtAH10G0055100	1.18552	1.14238	1.27019	1.19937	0.88917	0.935484	0.864118	0.896257	UP	1.33819	0.00212907	KVI03625	Armadillo-like helical [Cynara cardunculus var. scolymus]
CtAH08G0231600	CtAH08T0231600.1	5	3	3	4	615	67.6	4.84	CtAH08G0231600	1.18636	1.14188	1.34018	1.22281	0.896516	0.8586	0.987008	0.914041	UP	1.3378	0.0122463	KVI08289	Zinc finger, C2H2, partial [Cynara cardunculus var. scolymus]
CtAH06G0075800	CtAH06T0075800.2	8	1	1	1	202	22.4	8.92	CtAH06G0075800	1.24254	1.06529	1.15243	1.15342	0.870526	0.866603	0.850963	0.862697	UP	1.337	0.00485493	XP_020540704	ADP-ribosylation factor-like protein 2, partial [Jatropha curcas]
CtAH03G0165400	CtAH03T0165400.1	15	6	7	18	524	56.5	9.07	CtAH03G0165400	1.13346	1.06779	1.14194	1.11439	0.808864	0.853192	0.83918	0.833745	UP	1.33661	0.000472481	KVH91209	Pectinesterase, active site-containing protein [Cynara cardunculus var. scolymus]
CtAH06G0019200	CtAH06T0019200.1	10	3	3	5	378	42.1	7.42	CtAH06G0019200	1.18166	1.19343	1.24971	1.20827	0.917993	0.861399	0.934787	0.904726	UP	1.33551	0.000576776	XP_021998529	uncharacterized protein LOC110895512 [Helianthus annuus];gi|1191653803|gb|OTG05775.1| putative alpha/beta-Hydrolases superfamily protein [Helianthus annuus]
CtAH01G0219900	CtAH01T0219900.1	1	1	1	1	767	85.2	5.8	CtAH01G0219900	0.939192	1.00676	1.00536	0.983772	0.794665	0.78057	0.635082	0.736773	UP	1.33525	0.0113594	KVH89569	hypothetical protein Ccrd_008443, partial [Cynara cardunculus var. scolymus]
CtAH05G0217100	CtAH05T0217100.1	21	6	6	13	198	22.6	6.15	CtAH05G0217100	1.16101	1.20702	1.15664	1.17489	0.898517	0.911816	0.830293	0.880209	UP	1.33478	0.000598847	KVI01444	Activator of Hsp90 ATPase, N-terminal [Cynara cardunculus var. scolymus]
CtAH03G0243800	CtAH03T0243800.2	16	5	5	25	326	36.1	4.83	CtAH03G0243800	1.18734	1.19392	1.2093	1.19685	0.88534	0.885879	0.920095	0.897105	UP	1.33413	2.23403e-05	KVH91632	putative cyclase [Cynara cardunculus var. scolymus]
CtAH01G0004400	CtAH01T0004400.1	6	3	3	7	554	62.2	8.92	CtAH01G0004400	1.13609	1.10319	1.16663	1.1353	0.834101	0.865834	0.854324	0.85142	UP	1.33342	0.000158593	XP_022011489	lysine histidine transporter 1-like [Helianthus annuus];gi|1191642697|gb|OTF94671.1| putative amino acid transporter, transmembrane domain-containing protein [Helianthus annuus]
CtAH11G0228400	CtAH11T0228400.1	14	3	3	11	167	17.7	8.31	CtAH11G0228400	1.14465	1.18876	1.16235	1.16525	0.829886	0.844451	0.950726	0.875021	UP	1.33169	0.00194912	KVH90138	Bifunctional inhibitor/plant lipid transfer protein/seed storage helical domain-containing protein [Cynara cardunculus var. scolymus]
CtAH10G0235800	CtAH10T0235800.1	2	1	1	1	659	72.7	8.91	CtAH10G0235800	1.15856	1.14128	1.14837	1.1494	0.850121	0.861304	0.878547	0.863324	UP	1.33137	7.77684e-06	XP_021992320	sulfate transporter 1.3-like isoform X2 [Helianthus annuus]
CtAH05G0105600	CtAH05T0105600.1	26	4	7	23	235	27.4	6.44	CtAH05G0105600	1.1567	1.23061	1.14386	1.17706	0.908237	0.907048	0.841749	0.885678	UP	1.32899	0.00111666	KVH93193	Glutathione S-transferase/chloride channel, C-terminal [Cynara cardunculus var. scolymus]
CtAH03G0192900	CtAH03T0192900.1	13	3	5	9	487	53.8	5.1	CtAH03G0192900	1.20665	1.14095	1.19105	1.17955	0.91841	0.875485	0.869193	0.887696	UP	1.32877	0.00031451	KVH91361	UDP-glucuronosyl/UDP-glucosyltransferase [Cynara cardunculus var. scolymus]
CtAH12G0038700	CtAH12T0038700.1	5	1	2	3	382	42.4	5.58	CtAH12G0038700	1.2674	1.34819	1.21335	1.27631	0.981315	0.871777	1.0339	0.962329	UP	1.32627	0.0070646	KVI11068	Aldolase-type TIM barrel [Cynara cardunculus var. scolymus]
CtAH05G0071300	CtAH05T0071300.1	18	8	10	17	642	68.6	7.14	CtAH05G0071300	1.22537	1.22307	1.2098	1.21942	0.920438	0.93459	0.903491	0.919506	UP	1.32616	8.01349e-06	KVH93499	hypothetical protein Ccrd_004461, partial [Cynara cardunculus var. scolymus]
CtAH01G0228600	CtAH01T0228600.1	3	1	1	1	544	60.9	6.14	CtAH01G0228600	1.32848	1.39657	1.12564	1.28356	0.996742	0.88887	1.02802	0.971211	UP	1.32161	0.0270672	KVH87509	Concanavalin A-like lectin/glucanase, subgroup [Cynara cardunculus var. scolymus]
CtAH05G0116100	CtAH05T0116100.1	1	1	1	2	759	85.5	8.19	CtAH05G0116100	1.14671	1.11507	1.17314	1.14497	0.782741	0.858698	0.959269	0.866902	UP	1.32076	0.00666223	XP_021320624	uncharacterized protein LOC110437007 [Sorghum bicolor]
CtAH11G0200900	CtAH11T0200900.1	5	2	2	3	490	54	5.8	CtAH11G0200900	1.18886	1.27253	1.19259	1.21799	0.91674	0.893297	0.962169	0.924068	UP	1.31808	0.000980709	KVH90497	UDP-glucuronosyl/UDP-glucosyltransferase [Cynara cardunculus var. scolymus]
CtAH01G0111400	CtAH01T0111400.1	34	6	7	13	191	20.4	8.59	CtAH01G0111400	1.14092	1.18627	1.2296	1.1856	0.87892	0.888856	0.930951	0.899576	UP	1.31795	0.000690149	XP_021987438	tropinone reductase-like 3 [Helianthus annuus];gi|1191657968|gb|OTG09938.1| putative tropinone reductase-like 3 [Helianthus annuus]
CtAH09G0060900	CtAH09T0060900.1	10	4	5	28	624	67.7	4.97	CtAH09G0060900	1.06448	1.10193	1.13421	1.10021	0.823214	0.820848	0.865006	0.836356	UP	1.31548	0.000437154	XP_023734285	HIPL1 protein-like [Lactuca sativa];gi|1322373211|gb|PLY73447.1| hypothetical protein LSAT_4X105600 [Lactuca sativa]
CtAH09G0277900	CtAH09T0277900.1	19	4	6	16	372	42.9	5.76	CtAH09G0277900	1.18973	1.13846	1.15664	1.16161	0.86164	0.904999	0.882662	0.8831	UP	1.31538	0.000140829	XP_021977947	mitogen-activated protein kinase 3-like [Helianthus annuus];gi|1191667102|gb|OTG19070.1| putative mitogen-activated protein kinase 3 [Helianthus annuus]
CtAH09G0158100	CtAH09T0158100.1	3	2	2	2	928	103.4	7.59	CtAH09G0158100	0.969734	0.931101	1.01949	0.973441	0.685997	0.725627	0.808969	0.740198	UP	1.31511	0.00626245	KVH98948	Pentatricopeptide repeat-containing protein [Cynara cardunculus var. scolymus]
CtAH11G0124300	CtAH11T0124300.1	22	1	1	5	105	10.7	5.58	CtAH11G0124300	1.07407	1.18774	0.994711	1.08551	0.785712	0.904457	0.788894	0.826354	UP	1.31361	0.019188	XP_021972666	superoxide dismutase [Cu-Zn]-like [Helianthus annuus];gi|1191668209|gb|OTG20176.1| putative superoxide dismutase, copper/zinc binding domain-containing protein [Helianthus annuus]
CtAH07G0040600	CtAH07T0040600.1	37	6	6	28	180	21	6.43	CtAH07G0040600	1.17314	1.22364	1.11113	1.1693	0.919106	0.909539	0.846767	0.891804	UP	1.31117	0.00219634	KVI05459	Bet v I domain-containing protein [Cynara cardunculus var. scolymus]
CtAH08G0255000	CtAH08T0255000.1	3	2	2	4	666	73.7	5.4	CtAH08G0255000	1.19186	1.18484	1.1205	1.16573	0.871409	0.89144	0.905108	0.889319	UP	1.31081	0.000364517	KVI08216	Peptidyl-prolyl cis-trans isomerase, FKBP-type [Cynara cardunculus var. scolymus]
CtAH09G0143000	CtAH09T0143000.1	7	2	2	4	345	38.7	9.28	CtAH09G0143000	1.09094	1.11951	1.1961	1.13551	0.897156	0.870835	0.832408	0.8668	UP	1.31001	0.00183087	KVH99071	hypothetical protein Ccrd_022647 [Cynara cardunculus var. scolymus]
CtAH09G0090300	CtAH09T0090300.1	17	1	1	4	123	13.3	9.44	CtAH09G0090300	1.24991	1.13335	1.15195	1.1784	0.966652	0.9389	0.794434	0.899995	UP	1.30934	0.0124666	KVH99436	SCP2 sterol-binding domain-containing protein [Cynara cardunculus var. scolymus]
CtAH10G0267800	CtAH10T0267800.1	22	8	8	25	389	43.4	4.73	CtAH10G0267800	1.18355	1.15551	1.16216	1.16708	0.875647	0.899218	0.899537	0.891467	UP	1.30916	1.8495e-05	KVI07554	ENTH/VHS-like protein [Cynara cardunculus var. scolymus]
CtAH08G0180700	CtAH08T0180700.2	19	17	17	51	970	108.4	7.81	CtAH08G0180700	1.20246	1.21306	1.24818	1.22123	0.907803	0.91314	0.978155	0.933033	UP	1.30889	0.000405771	KVI08658	hypothetical protein Ccrd_012956 [Cynara cardunculus var. scolymus]
CtAH08G0086800	CtAH08T0086800.1	50	19	19	134	399	44.3	6.93	CtAH08G0086800	1.20284	1.235	1.19734	1.21173	0.909567	0.908001	0.961149	0.926239	UP	1.30822	0.000170876	KVI06262	Aldolase-type TIM barrel [Cynara cardunculus var. scolymus]
CtAH10G0007800	CtAH10T0007800.1	11	2	5	20	1077	115.7	7.25	CtAH10G0007800	1.19731	1.16718	1.19012	1.18487	0.926664	0.91376	0.878464	0.906296	UP	1.30738	8.17715e-05	XP_023739841	cationic peroxidase 1-like [Lactuca sativa];gi|1322364141|gb|PLY69145.1| hypothetical protein LSAT_5X151081 [Lactuca sativa]
CtAH10G0052100	CtAH10T0052100.1	64	1	10	78	103	11.4	11.47	CtAH10G0052100	1.09517	0.971505	1.05325	1.03997	0.732299	0.764165	0.890039	0.795501	UP	1.30732	0.0154307	EOY07570	Histone superfamily protein isoform 2, partial [Theobroma cacao]
CtAH09G0214800	CtAH09T0214800.1	2	1	1	2	669	77.3	8.82	CtAH09G0214800	1.28231	1.15328	1.09765	1.17775	0.930637	0.904508	0.868593	0.901246	UP	1.3068	0.00863213	N/A	N/A
CtAH10G0101600	CtAH10T0101600.1	10	5	5	6	646	71.3	6.43	CtAH10G0101600	1.29346	1.15873	1.29941	1.25053	0.947367	0.889065	1.03567	0.957368	UP	1.30622	0.00945617	XP_023752506	uncharacterized protein LOC111900858 [Lactuca sativa];gi|1322425355|gb|PLY99320.1| hypothetical protein LSAT_1X59561 [Lactuca sativa]
CtAH11G0072500	CtAH11T0072500.1	10	5	6	7	702	77.8	6.44	CtAH11G0072500	1.14807	1.22149	1.18568	1.18508	0.923923	0.901385	0.899554	0.908288	UP	1.30474	0.000255164	XP_023769305	LEAF RUST 10 DISEASE-RESISTANCE LOCUS RECEPTOR-LIKE PROTEIN KINASE-like 1.4 isoform X1 [Lactuca sativa];gi|1322389081|gb|PLY81240.1| hypothetical protein LSAT_4X155840 [Lactuca sativa]
CtAH04G0233900	CtAH04T0233900.1	29	9	9	37	356	39.7	5.4	CtAH04G0233900	1.23672	1.21941	1.22716	1.22776	0.951933	0.926999	0.944323	0.941085	UP	1.30462	5.57899e-06	AUH25688	ACO1 [Carthamus tinctorius]
CtAH04G0082500	CtAH04T0082500.1	36	7	9	29	358	38.4	5.31	CtAH04G0082500	1.16296	1.17792	1.21728	1.18605	0.899341	0.913049	0.915168	0.909186	UP	1.30452	8.20625e-05	KVI01770	11-S seed storage protein, plant [Cynara cardunculus var. scolymus]
CtAH04G0068300	CtAH04T0068300.1	3	1	1	1	267	30.1	6.21	CtAH04G0068300	1.49233	1.60651	1.40695	1.50193	1.30894	1.14187	1.00592	1.15224	UP	1.30349	0.0290758	KVH87493	Nicotianamine synthase [Cynara cardunculus var. scolymus]
CtAH07G0118800	CtAH07T0118800.1	12	4	5	14	491	54.9	5.8	CtAH07G0118800	1.22057	1.20265	1.22451	1.21591	0.896365	0.962681	0.940991	0.933346	UP	1.30274	0.000165181	KVF86493	UDP-glucuronosyl/UDP-glucosyltransferase [Cynara cardunculus var. scolymus]
CtAH04G0134200	CtAH04T0134200.1	5	1	2	2	365	40	6.84	CtAH04G0134200	1.20107	1.19155	1.29755	1.23006	0.94458	0.956902	0.932178	0.944554	UP	1.30226	0.00117712	KVH96837	hypothetical protein Ccrd_001070 [Cynara cardunculus var. scolymus]
CtAH03G0234000	CtAH03T0234000.1	3	1	1	6	292	33.2	6.09	CtAH03G0234000	1.12431	1.09669	1.13095	1.11732	0.882477	0.831756	0.860775	0.858336	UP	1.30173	0.00013719	XP_021829822	uncharacterized protein LOC110770049, partial [Prunus avium]
CtAH10G0266200	CtAH10T0266200.1	40	1	3	20	78	8.4	9.33	CtAH10G0266200	1.12779	1.31441	1.16748	1.20323	0.890109	0.970367	0.913395	0.924624	UP	1.30131	0.0106135	KRH69075	hypothetical protein GLYMA_02G002300 [Glycine max]
CtAH02G0012100	CtAH02T0012100.1	24	8	10	30	458	50.4	6.38	CtAH02G0012100	1.1729	1.19706	1.18798	1.18598	0.927861	0.919251	0.891161	0.912758	UP	1.29934	3.15166e-05	KVH95444	Hydroxymethylglutaryl-coenzyme A synthase, active site-containing protein [Cynara cardunculus var. scolymus]
CtAH11G0230100	CtAH11T0230100.1	3	1	1	1	476	52.1	5.78	CtAH11G0230100	1.13638	1.15565	1.17378	1.15527	0.808536	0.905834	0.953566	0.889312	UP	1.29906	0.00378446	POE63842	putative polygalacturonase [Quercus suber]
CtAH02G0101200	CtAH02T0101200.1	3	1	3	16	811	90.9	7.46	CtAH02G0101200	1.21533	1.26577	1.26947	1.25019	0.871567	0.951946	1.06477	0.962761	UP	1.29855	0.00805993	KVH95941	hypothetical protein Ccrd_001973 [Cynara cardunculus var. scolymus]
CtAH08G0127000	CtAH08T0127000.1	25	8	8	43	431	47.8	7.42	CtAH08G0127000	1.17107	1.18558	1.16703	1.17456	0.886085	0.932303	0.895408	0.904598	UP	1.29843	5.89373e-05	XP_022034203	formate dehydrogenase, mitochondrial [Helianthus annuus];gi|1191675825|gb|OTG27789.1| putative formate dehydrogenaseprotein [Helianthus annuus]
CtAH03G0032500	CtAH03T0032500.1	22	9	19	95	1146	127.6	6.33	CtAH03G0032500	1.14976	1.15086	1.18971	1.16344	0.880316	0.86372	0.945863	0.896633	UP	1.29757	0.000706609	OTG22667	putative ribonuclease H-like domain-containing protein [Helianthus annuus]
CtAH12G0009900	CtAH12T0009900.1	26	2	5	19	176	20.2	10.14	CtAH12G0009900	1.08671	1.10091	1.06811	1.08524	0.843047	0.857427	0.809119	0.836531	UP	1.29731	0.000132458	KZV26751	hypothetical protein F511_20920 [Dorcoceras hygrometricum]
CtAH08G0225800	CtAH08T0225800.1	3	4	4	14	1372	149.9	9.54	CtAH08G0225800	1.17193	1.14688	1.17214	1.16365	0.926171	0.884747	0.883697	0.898205	UP	1.29553	8.33422e-05	OTG31441	putative extensin domain-containing protein [Helianthus annuus]
CtAH06G0323000	CtAH06T0323000.2	22	2	14	55	715	79.6	7.49	CtAH06G0323000	1.27026	1.25693	1.16387	1.23035	0.98177	1.00334	0.864611	0.949906	UP	1.29524	0.00679354	KVH98737	Major facilitator superfamily domain, general substrate transporter [Cynara cardunculus var. scolymus]
CtAH05G0260800	CtAH05T0260800.1	19	2	5	12	290	32.5	8.72	CtAH05G0260800	0.900873	0.998319	0.943799	0.947663	0.75044	0.754922	0.689833	0.731732	UP	1.2951	0.00356084	KVI01317	6-phosphogluconolactonase, DevB-type [Cynara cardunculus var. scolymus]
CtAH10G0231000	CtAH10T0231000.1	17	5	6	14	461	51.1	6.61	CtAH10G0231000	1.20307	1.19405	1.21658	1.20457	0.833932	0.929721	1.02682	0.930159	UP	1.29501	0.00807687	XP_022000100	tryptophan aminotransferase-related protein 3-like [Helianthus annuus];gi|1228893880|ref|XP_022000101.1| tryptophan aminotransferase-related protein 3-like [Helianthus annuus];gi|1191648525|gb|OTG00498.1| putative pyridoxal phosphate-dependent transferase [Helianthus annuus];gi|1191648528|gb|OTG00501.1| putative pyridoxal phosphate-dependent transferase [Helianthus annuus]
CtAH06G0304200	CtAH06T0304200.1	1	1	1	1	753	85.5	6.6	CtAH06G0304200	1.00284	1.07465	1.12993	1.06914	0.776496	0.876152	0.825139	0.825929	UP	1.29447	0.00648232	PKA59920	hypothetical protein AXF42_Ash015978 [Apostasia shenzhenica]
CtAH11G0232600	CtAH11T0232600.1	5	1	1	2	221	24.2	4.94	CtAH11G0232600	1.13932	1.14629	1.18411	1.15657	0.824569	0.955322	0.901686	0.893859	UP	1.29391	0.00289037	KVH90093	hypothetical protein Ccrd_007897 [Cynara cardunculus var. scolymus]
CtAH08G0093900	CtAH08T0093900.1	49	4	20	132	447	49.2	9.13	CtAH08G0093900	1.2071	1.13594	1.07625	1.13976	0.873996	0.887061	0.88183	0.880962	UP	1.29377	0.00243159	KVI09543	Elongation factor, GTP-binding domain-containing protein [Cynara cardunculus var. scolymus]
CtAH04G0002900	CtAH04T0002900.1	14	2	2	2	224	25.1	5.81	CtAH04G0002900	1.15558	1.08684	1.01662	1.08635	0.83351	0.857421	0.829306	0.840079	UP	1.29315	0.00388711	KVI04045	hypothetical protein Ccrd_017653 [Cynara cardunculus var. scolymus]
CtAH09G0040500	CtAH09T0040500.1	3	1	1	1	399	45	8.44	CtAH09G0040500	1.31648	1.18132	1.0557	1.1845	0.9166	0.954217	0.877829	0.916215	UP	1.29281	0.0267977	XP_021984206	probable protein S-acyltransferase 7 [Helianthus annuus];gi|1191664682|gb|OTG16651.1| putative zinc finger, DHHC-type, palmitoyltransferase [Helianthus annuus]
CtAH02G0140500	CtAH02T0140500.1	14	2	9	41	876	97.9	6.99	CtAH02G0140500	1.14071	1.13412	1.136	1.13694	0.860398	0.865073	0.912996	0.879489	UP	1.29273	0.000108816	KVH96257	Peptidase S10, serine carboxypeptidase [Cynara cardunculus var. scolymus]
CtAH07G0149000	CtAH07T0149000.1	30	1	24	139	708	81.2	5.08	CtAH07G0149000	1.19732	1.12266	1.31939	1.21312	1.00741	0.915882	0.89262	0.938636	UP	1.29243	0.0150366	XP_023903852	heat shock protein 83 [Quercus suber];gi|1336303170|gb|POE45951.1| heat shock protein 83 [Quercus suber]
CtAH11G0042000	CtAH11T0042000.1	64	4	20	396	332	34.9	5.67	CtAH11G0042000	1.07135	1.06315	1.16259	1.09903	0.823625	0.840145	0.888432	0.850734	UP	1.29186	0.00265359	KVH92563	Photosystem II PsbO, manganese-stabilising [Cynara cardunculus var. scolymus]
CtAH08G0219200	CtAH08T0219200.1	8	3	3	5	449	48.7	6.81	CtAH08G0219200	1.16475	1.15148	1.16841	1.16155	0.894364	0.929752	0.874806	0.899641	UP	1.29112	0.000100778	KVI08333	Amidohydrolase [Cynara cardunculus var. scolymus]
CtAH08G0052800	CtAH08T0052800.1	10	3	3	6	327	37.5	5.85	CtAH08G0052800	1.22	1.19318	1.33351	1.2489	0.864593	0.923807	1.11442	0.967607	UP	1.29071	0.0316291	XP_023757251	elicitor-responsive protein 1-like [Lactuca sativa];gi|1340460000|ref|XP_023757252.1| elicitor-responsive protein 1-like [Lactuca sativa];gi|1340460002|ref|XP_023757253.1| elicitor-responsive protein 1-like [Lactuca sativa]
CtAH09G0024900	CtAH09T0024900.1	9	1	1	1	177	18.9	8.65	CtAH09G0024900	1.09284	1.1136	1.27563	1.16069	0.851345	0.97612	0.871041	0.899502	UP	1.29037	0.0198637	XP_010417330	PREDICTED: V-type proton ATPase subunit c&apos;&apos;2-like [Camelina sativa];gi|62318833|dbj|BAD93887.1| H+-transporting ATPase like protein [Arabidopsis thaliana]
CtAH07G0246400	CtAH07T0246400.1	36	2	7	41	203	21.8	7.05	CtAH07G0246400	1.19797	1.16854	1.1911	1.18587	0.926476	0.926675	0.90423	0.919127	UP	1.29022	2.11752e-05	KHN27997	Flavoprotein wrbA [Glycine soja]
CtAH10G0219400	CtAH10T0219400.1	20	3	3	6	177	20.2	7.43	CtAH10G0219400	1.15186	1.13722	1.16078	1.14995	0.922822	0.907893	0.843427	0.89138	UP	1.29008	0.000517356	XP_022013323	heavy metal-associated isoprenylated plant protein 39-like [Helianthus annuus];gi|1191644460|gb|OTF96434.1| putative heavy metal-associated domain, HMA [Helianthus annuus]
CtAH08G0035100	CtAH08T0035100.1	57	9	11	84	259	28.6	5.49	CtAH08G0035100	1.12875	1.15147	1.12193	1.13405	0.87877	0.882628	0.876528	0.879309	UP	1.28971	9.70487e-06	KVI10004	hypothetical protein Ccrd_011632, partial [Cynara cardunculus var. scolymus]
CtAH03G0060000	CtAH03T0060000.1	43	11	32	170	1046	113.3	8.16	CtAH03G0060000	1.14773	1.23398	1.20187	1.19453	0.893423	0.955647	0.931419	0.92683	UP	1.28883	0.000989541	XP_015872607	PREDICTED: aconitate hydratase, cytoplasmic-like [Ziziphus jujuba]
CtAH04G0208700	CtAH04T0208700.1	49	7	10	46	263	28.4	8.21	CtAH04G0208700	1.11817	1.14751	1.15831	1.14133	0.886795	0.920375	0.850847	0.886005	UP	1.28817	0.000399583	KVH97565	Mog1/PsbP, alpha/beta/alpha sandwich [Cynara cardunculus var. scolymus]
CtAH05G0082800	CtAH05T0082800.1	2	1	1	1	381	41.4	6.2	CtAH05G0082800	1.26231	1.23916	1.20318	1.23488	1.01982	0.861077	0.995241	0.958712	UP	1.28807	0.00614431	KVH93397	Dynamin [Cynara cardunculus var. scolymus]
CtAH08G0213700	CtAH08T0213700.1	23	3	5	17	283	33	7.4	CtAH08G0213700	1.27186	1.28452	1.2505	1.26896	0.973249	1.00888	0.974655	0.985594	UP	1.28751	5.00903e-05	KVI08421	Ricin B lectin domain-containing protein [Cynara cardunculus var. scolymus]
CtAH01G0012700	CtAH01T0012700.1	52	24	41	205	886	97.7	6.09	CtAH01G0012700	1.19674	1.19725	1.16698	1.18699	0.92408	0.943057	0.899247	0.922128	UP	1.28723	8.10368e-05	XP_023731473	plasma membrane ATPase 3-like [Lactuca sativa];gi|1340500797|ref|XP_023731474.1| plasma membrane ATPase 3-like [Lactuca sativa];gi|1322377829|gb|PLY75686.1| hypothetical protein LSAT_3X101980 [Lactuca sativa]
CtAH12G0173300	CtAH12T0173300.1	18	6	9	27	577	65.9	8.91	CtAH12G0173300	1.14764	1.12573	1.15937	1.14425	0.887903	0.89596	0.884313	0.889392	UP	1.28655	1.67257e-05	KVI12026	Concanavalin A-like lectin/glucanase superfamily [Cynara cardunculus var. scolymus]
CtAH08G0301600	CtAH08T0301600.1	21	6	6	14	361	42.1	5.97	CtAH08G0301600	1.21114	1.25086	1.22577	1.22926	0.926514	1.00037	0.939781	0.955556	UP	1.28643	0.000428383	KVI07827	Methyltransferase type 11 [Cynara cardunculus var. scolymus]
CtAH01G0142900	CtAH01T0142900.1	3	1	4	11	1372	154.5	7.25	CtAH01G0142900	1.22796	1.31387	1.07704	1.20629	0.932108	0.888814	0.995187	0.938703	UP	1.28506	0.0242232	XP_009353554	PREDICTED: ABC transporter G family member 29-like isoform X1 [Pyrus x bretschneideri]
CtAH09G0120700	CtAH09T0120700.1	4	2	2	5	584	64.7	5.76	CtAH09G0120700	1.12683	1.16171	1.15112	1.14655	0.960103	0.885483	0.831868	0.892485	UP	1.28468	0.00275574	PNY14110	hypothetical protein L195_g010783 [Trifolium pratense]
CtAH09G0195800	CtAH09T0195800.1	33	7	22	195	674	72.4	5.25	CtAH09G0195800	1.14502	1.14205	1.15803	1.14837	0.895354	0.899833	0.887681	0.894289	UP	1.28411	1.92845e-06	XP_009609147	PREDICTED: stromal 70 kDa heat shock-related protein, chloroplastic-like, partial [Nicotiana tomentosiformis]
CtAH07G0010300	CtAH07T0010300.3	4	1	1	1	462	50.6	6.62	CtAH07G0010300	1.13465	1.14567	1.13152	1.13728	0.84669	0.927292	0.88316	0.885714	UP	1.28403	0.000445521	KVI05647	AAA+ ATPase domain-containing protein [Cynara cardunculus var. scolymus]
CtAH11G0262600	CtAH11T0262600.1	56	17	19	76	451	47.3	7.77	CtAH11G0262600	1.18958	1.24447	1.17616	1.2034	0.977588	0.948287	0.885946	0.937274	UP	1.28394	0.00146388	KVH90998	Thiolase [Cynara cardunculus var. scolymus]
CtAH06G0026000	CtAH06T0026000.1	1	1	1	2	587	63.9	8.48	CtAH06G0026000	1.20425	1.08043	1.18569	1.15679	0.953613	0.899019	0.855021	0.902551	UP	1.28169	0.00608013	XP_023744874	uncharacterized protein LOC111893034 [Lactuca sativa]
CtAH07G0055300	CtAH07T0055300.1	4	1	5	6	1198	135.1	6.29	CtAH07G0055300	1.14974	1.21476	1.14229	1.16893	0.832038	0.898874	1.00935	0.91342	UP	1.27973	0.0106981	KVI05338	Cation-transporting P-type ATPase [Cynara cardunculus var. scolymus]
CtAH12G0102600	CtAH12T0102600.3	20	2	5	8	226	26.2	6.57	CtAH12G0102600	1.09044	1.19796	1.16044	1.14961	0.889105	0.861665	0.944454	0.898408	UP	1.27961	0.00322822	XP_021673001	probable glutathione S-transferase parA [Hevea brasiliensis]
CtAH03G0290600	CtAH03T0290600.1	8	2	2	2	250	27.8	8.16	CtAH03G0290600	1.20427	1.14577	1.19132	1.18045	0.936569	0.890509	0.940754	0.922611	UP	1.27947	0.000422338	XP_023762947	LOW QUALITY PROTEIN: bax inhibitor 1-like [Lactuca sativa]
CtAH11G0178800	CtAH11T0178800.1	24	3	5	16	349	38.4	10.24	CtAH11G0178800	1.19414	1.14281	1.17005	1.169	0.942889	0.915744	0.882356	0.913663	UP	1.27946	0.000370828	KVH90595	Plant disease resistance response protein [Cynara cardunculus var. scolymus]
CtAH04G0011700	CtAH04T0011700.2	3	3	6	7	1867	200.7	5.9	CtAH04G0011700	1.21149	1.21172	1.1436	1.18894	0.963052	0.927303	0.897483	0.929279	UP	1.27942	0.000924835	KVI04083	Armadillo [Cynara cardunculus var. scolymus]
CtAH11G0103800	CtAH11T0103800.1	13	3	6	12	537	61.1	7.14	CtAH11G0103800	1.12328	1.13024	1.12677	1.12676	0.902918	0.895669	0.844593	0.88106	UP	1.27887	0.000184319	XP_022029902	calcium-dependent protein kinase 7-like [Helianthus annuus];gi|1191680844|gb|OTG32807.1| putative EF-hand domain pair [Helianthus annuus]
CtAH11G0166700	CtAH11T0166700.2	11	4	5	10	634	71.3	5.3	CtAH11G0166700	1.17158	1.20989	1.19975	1.19374	0.864829	0.953796	0.983827	0.934151	UP	1.27789	0.00229038	KVH90737	Peptidase S10, serine carboxypeptidase [Cynara cardunculus var. scolymus]
CtAH07G0045500	CtAH07T0045500.1	2	1	1	2	426	46.7	7.27	CtAH07G0045500	1.18778	1.1457	1.14296	1.15881	0.928379	0.937683	0.856179	0.907414	UP	1.27705	0.00104835	KVI05380	Multi antimicrobial extrusion protein [Cynara cardunculus var. scolymus]
CtAH09G0021700	CtAH09T0021700.1	11	1	1	2	63	6.9	9.99	CtAH09G0021700	1.16124	1.23829	1.13078	1.17677	0.931579	0.944233	0.890749	0.922187	UP	1.27606	0.00207299	CtAH09G0021700	-
CtAH09G0159400	CtAH09T0159400.1	9	6	7	11	793	91.2	5.45	CtAH09G0159400	1.10339	1.06419	1.11243	1.09334	0.842589	0.876486	0.855132	0.858069	UP	1.27418	0.000189567	KVH98879	Lipase, class 3 [Cynara cardunculus var. scolymus]
CtAH05G0132200	CtAH05T0132200.1	35	1	3	23	144	15.3	9.99	CtAH05G0132200	1.02866	1.15438	1.09998	1.09434	0.832911	0.868759	0.876145	0.859272	UP	1.27356	0.00373714	KVH92938	hypothetical protein Ccrd_004975 [Cynara cardunculus var. scolymus]
CtAH10G0001400	CtAH10T0001400.1	17	5	5	7	293	32.6	6.39	CtAH10G0001400	1.12337	1.11881	1.18165	1.14128	0.859983	0.901996	0.926679	0.896219	UP	1.27343	0.000949314	KVI03239	Calcium-binding EF-hand [Cynara cardunculus var. scolymus]
CtAH01G0219600	CtAH01T0219600.1	51	11	13	58	318	35.8	5.02	CtAH01G0219600	1.28303	1.29762	1.26677	1.28247	0.976332	0.985145	1.06155	1.00767	UP	1.27271	0.000645742	KVH89554	Epoxide hydrolase-like protein [Cynara cardunculus var. scolymus]
CtAH06G0290500	CtAH06T0290500.2	3	1	1	2	259	28.4	9.67	CtAH06G0290500	1.07972	1.06243	1.17458	1.10558	0.914952	0.928287	0.764765	0.869335	UP	1.27175	0.0199059	KVH98248	Double-stranded RNA-binding-like domain-containing protein [Cynara cardunculus var. scolymus]
CtAH02G0104200	CtAH02T0104200.1	2	1	1	2	393	44.1	4.77	CtAH02G0104200	1.12079	0.970545	1.11883	1.07006	0.909083	0.75302	0.864065	0.842056	UP	1.27076	0.0285161	XP_023753735	STOREKEEPER protein-like [Lactuca sativa];gi|1322413273|gb|PLY93129.1| hypothetical protein LSAT_3X43101 [Lactuca sativa]
CtAH04G0165100	CtAH04T0165100.1	1	1	1	1	654	72.6	5.5	CtAH04G0165100	1.1699	1.04456	1.06046	1.09164	0.826418	0.815579	0.937551	0.859849	UP	1.26957	0.0138911	GAY31910	hypothetical protein CUMW_286390, partial [Citrus unshiu]
CtAH08G0073700	CtAH08T0073700.1	43	5	6	11	209	22.6	9.03	CtAH08G0073700	1.15654	1.11096	1.14268	1.13672	0.879482	0.880858	0.926699	0.89568	UP	1.26912	0.000302771	XP_023734690	miraculin-like [Lactuca sativa]
CtAH04G0195300	CtAH04T0195300.1	33	2	9	28	334	37.3	5.29	CtAH04G0195300	1.1064	1.10298	1.10059	1.10332	0.857877	0.878823	0.871624	0.869441	UP	1.269	3.28806e-06	KVH97284	Alpha/beta hydrolase fold-3, partial [Cynara cardunculus var. scolymus]
CtAH03G0051700	CtAH03T0051700.1	22	8	8	32	564	60.2	9.07	CtAH03G0051700	1.16174	1.13664	1.19923	1.16587	0.913462	0.886189	0.956765	0.918805	UP	1.26889	0.000842518	KVI10647	cytochrome b561, eukaryote [Cynara cardunculus var. scolymus]
CtAH09G0017500	CtAH09T0017500.1	35	27	47	213	1468	165.4	7.46	CtAH09G0017500	1.22898	1.18347	1.22428	1.21224	0.925705	0.944761	0.995703	0.95539	UP	1.26884	0.000538539	OTG16837	putative pleiotropic drug resistance protein PDR/CDR [Helianthus annuus]
CtAH10G0218600	CtAH10T0218600.1	25	13	13	58	658	72.4	5.66	CtAH10G0218600	1.15381	1.13525	1.16489	1.15132	0.899837	0.907822	0.91526	0.90764	UP	1.26847	1.5079e-05	KVI07143	UDP-glucuronosyl/UDP-glucosyltransferase [Cynara cardunculus var. scolymus]
CtAH08G0214400	CtAH08T0214400.1	1	2	2	2	1877	210	8.54	CtAH08G0214400	1.07622	1.14075	1.2056	1.14086	0.876409	0.926719	0.895517	0.899548	UP	1.26826	0.0038494	KVI08401	Nucleic acid-binding, OB-fold [Cynara cardunculus var. scolymus]
CtAH03G0074800	CtAH03T0074800.1	9	1	4	10	456	50.1	6.13	CtAH03G0074800	1.15595	1.20916	1.20693	1.19068	0.879233	0.933998	1.0036	0.938945	UP	1.2681	0.0032465	KVI10769	Nucleotide-binding, alpha-beta plait, partial [Cynara cardunculus var. scolymus]
CtAH11G0067000	CtAH11T0067000.1	23	3	3	4	164	18.8	5.64	CtAH11G0067000	1.21184	1.17966	1.17536	1.18895	0.959301	0.966607	0.888359	0.938089	UP	1.26742	0.000799041	KVH92391	C2 calcium-dependent membrane targeting [Cynara cardunculus var. scolymus]
CtAH11G0241000	CtAH11T0241000.1	12	1	1	1	67	7.5	6.55	CtAH11G0241000	1.07193	1.15134	0.997503	1.07359	0.919656	0.905241	0.716999	0.847299	UP	1.26708	0.0456558	KVH90051	Cysteine alpha-hairpin motif superfamily [Cynara cardunculus var. scolymus]
CtAH07G0085200	CtAH07T0085200.1	3	1	1	2	252	28.3	9.45	CtAH07G0085200	0.961493	1.13025	1.14308	1.07827	0.839925	0.906122	0.807486	0.851178	UP	1.2668	0.0254183	KVI05174	hypothetical protein Ccrd_016516 [Cynara cardunculus var. scolymus]
CtAH11G0014400	CtAH11T0014400.4	6	1	2	2	508	57.8	8.43	CtAH11G0014400	1.06202	1.1945	0.996653	1.08439	0.840871	0.927137	0.800455	0.856155	UP	1.26658	0.0299276	KVH92757	Lipase, class 3, partial [Cynara cardunculus var. scolymus]
CtAH02G0074800	CtAH02T0074800.1	8	2	2	2	323	35.5	7.81	CtAH02G0074800	1.15494	1.17671	1.14354	1.1584	0.879197	0.93782	0.927064	0.914694	UP	1.26643	0.000285535	KVH95699	Glucose/ribitol dehydrogenase [Cynara cardunculus var. scolymus]
CtAH08G0234700	CtAH08T0234700.1	25	3	3	15	138	14.8	8.16	CtAH08G0234700	1.07978	1.07935	1.07571	1.07828	0.877547	0.860489	0.816953	0.851663	UP	1.26609	0.000233438	KVI08264	Nucleotide-binding, alpha-beta plait [Cynara cardunculus var. scolymus]
CtAH05G0115200	CtAH05T0115200.1	5	1	1	3	373	43.2	7.53	CtAH05G0115200	1.16766	1.18635	1.08369	1.1459	0.94337	0.994335	0.778206	0.905304	UP	1.26577	0.0293758	XP_023756011	C2 domain-containing protein At1g53590-like [Lactuca sativa];gi|1340457405|ref|XP_023756012.1| C2 domain-containing protein At1g53590-like [Lactuca sativa];gi|1322409836|gb|PLY91293.1| hypothetical protein LSAT_5X126041 [Lactuca sativa]
CtAH05G0107500	CtAH05T0107500.1	34	6	10	32	476	49.5	7.88	CtAH05G0107500	1.14188	1.17646	1.17251	1.16362	0.911183	0.946436	0.901202	0.919607	UP	1.26534	0.000154827	KVH93196	Thiolase [Cynara cardunculus var. scolymus]
CtAH08G0162300	CtAH08T0162300.2	10	3	5	9	510	58.6	6.01	CtAH08G0162300	1.14648	1.12615	1.14402	1.13888	0.869192	0.89721	0.936906	0.901103	UP	1.26387	0.000325563	XP_023749087	AAA-ATPase At3g50940-like [Lactuca sativa];gi|1322349315|gb|PLY62171.1| hypothetical protein LSAT_2X77800 [Lactuca sativa]
CtAH05G0218300	CtAH05T0218300.1	32	8	8	18	290	31.6	7.33	CtAH05G0218300	1.21768	1.17767	1.19948	1.19828	0.957923	0.938451	0.948055	0.948143	UP	1.26381	4.12013e-05	XP_017240334	PREDICTED: probable protein phosphatase 2C 44 [Daucus carota subsp. sativus]
CtAH08G0147900	CtAH08T0147900.1	30	6	6	11	331	35.7	8.65	CtAH08G0147900	1.17922	1.17927	1.15286	1.17045	0.928656	0.922801	0.927019	0.926159	UP	1.26377	1.07835e-05	KVI08957	heme peroxidase [Cynara cardunculus var. scolymus]
CtAH05G0103100	CtAH05T0103100.1	4	2	2	4	520	58.6	6.52	CtAH05G0103100	1.13239	1.19948	1.16725	1.16637	0.945254	0.884802	0.939088	0.923048	UP	1.26361	0.000873214	PLY88256	hypothetical protein LSAT_4X93741 [Lactuca sativa]
CtAH04G0003500	CtAH04T0003500.1	3	3	3	36	1507	168.2	5.73	CtAH04G0003500	1.10625	1.14756	1.1353	1.1297	0.85947	0.89473	0.93014	0.89478	UP	1.26255	0.000590581	XP_023751612	uncharacterized protein LOC111899971 [Lactuca sativa]
CtAH08G0084000	CtAH08T0084000.1	21	5	10	34	452	50.3	6.93	CtAH08G0084000	1.13311	1.16396	1.10849	1.13519	0.900312	0.914604	0.884139	0.899685	UP	1.26176	0.000210278	XP_011032891	PREDICTED: dnaJ protein homolog [Populus euphratica];gi|743868033|ref|XP_011032892.1| PREDICTED: dnaJ protein homolog [Populus euphratica]
CtAH05G0060000	CtAH05T0060000.1	36	13	15	51	467	52.1	7.49	CtAH05G0060000	1.16775	1.20206	1.22125	1.19702	0.938344	0.941574	0.966699	0.948873	UP	1.26152	0.000161577	KVH93587	ATP-sulfurylase PUA-like domain-containing protein, partial [Cynara cardunculus var. scolymus]
CtAH01G0236500	CtAH01T0236500.1	33	7	8	41	275	31.1	8.76	CtAH01G0236500	1.16313	1.15732	1.15082	1.15709	0.927549	0.900945	0.924924	0.917806	UP	1.26071	1.28797e-05	BAH15312	ACC oxidase 2 [Lactuca sativa]
CtAH04G0180900	CtAH04T0180900.1	1	3	3	4	2242	250.7	9.11	CtAH04G0180900	1.02342	1.09352	1.13832	1.08509	0.859734	0.869628	0.855192	0.861518	UP	1.2595	0.00268104	KVH97273	Bromodomain-containing protein [Cynara cardunculus var. scolymus]
CtAH11G0182800	CtAH11T0182800.3	2	1	1	1	682	74.5	7.24	CtAH11G0182800	1.18307	1.19522	1.0728	1.15036	0.941973	0.98108	0.817118	0.913391	UP	1.25944	0.0196839	KVH90544	Homeobox KN domain-containing protein [Cynara cardunculus var. scolymus]
CtAH07G0004500	CtAH07T0004500.1	3	1	1	1	511	56.1	6.16	CtAH07G0004500	1.07179	1.23475	1.12069	1.14241	0.90181	0.881402	0.939455	0.907555	UP	1.25878	0.0101193	XP_022010270	heat shock cognate 70 kDa protein-like [Helianthus annuus];gi|1191641645|gb|OTF93619.1| putative heat shock protein 70 family [Helianthus annuus]
CtAH06G0055500	CtAH06T0055500.2	46	7	34	107	854	94.6	5.43	CtAH06G0055500	1.19147	1.17489	1.1631	1.17649	0.950081	0.936837	0.917809	0.934909	UP	1.2584	4.18071e-05	KVI00134	AAA+ ATPase domain-containing protein [Cynara cardunculus var. scolymus]
CtAH01G0137100	CtAH01T0137100.1	2	1	1	3	649	73.2	7.47	CtAH01G0137100	1.19111	1.16322	1.1946	1.18298	0.978563	0.933323	0.90937	0.940418	UP	1.25793	0.000426174	KVI01067	Concanavalin A-like lectin/glucanase, subgroup [Cynara cardunculus var. scolymus]
CtAH09G0024400	CtAH09T0024400.2	9	5	10	22	1119	125.5	6.6	CtAH09G0024400	1.16727	1.15706	1.10804	1.14412	0.904997	0.941803	0.882423	0.909741	UP	1.25763	0.000740366	XP_023729457	probable 2-oxoglutarate-dependent dioxygenase AOP1 [Lactuca sativa];gi|1322381188|gb|PLY77226.1| hypothetical protein LSAT_4X104060 [Lactuca sativa]
CtAH11G0223900	CtAH11T0223900.1	6	1	1	2	215	24.9	5.07	CtAH11G0223900	0.956848	1.15215	0.93758	1.01553	0.810824	0.831727	0.781569	0.80804	UP	1.25678	0.0414989	KVH90214	hypothetical protein Ccrd_007813 [Cynara cardunculus var. scolymus]
CtAH02G0036500	CtAH02T0036500.1	1	1	1	1	555	63.4	6.64	CtAH02G0036500	1.19351	1.17222	1.19397	1.18657	0.948009	0.949833	0.935351	0.944398	UP	1.25643	9.02418e-06	XP_022025668	type I inositol polyphosphate 5-phosphatase 2 isoform X1 [Helianthus annuus];gi|1191632907|gb|OTF85050.1| putative myo-inositol polyphosphate 5-phosphatase 2 [Helianthus annuus]
CtAH01G0016500	CtAH01T0016500.1	10	7	7	14	1127	118.4	6.48	CtAH01G0016500	1.00632	1.02951	1.09483	1.04355	0.782351	0.836717	0.874932	0.831333	UP	1.25528	0.00491425	KVI02479	UDP-glucuronosyl/UDP-glucosyltransferase [Cynara cardunculus var. scolymus]
CtAH03G0298900	CtAH03T0298900.1	5	2	2	3	463	52.3	8.1	CtAH03G0298900	1.10933	1.18812	1.10199	1.13315	0.943532	0.953958	0.813365	0.903619	UP	1.25401	0.0123156	PLY62102	hypothetical protein LSAT_6X65481 [Lactuca sativa]
CtAH06G0252200	CtAH06T0252200.1	2	1	1	1	576	63.5	6.48	CtAH06G0252200	0.998624	0.961072	1.0516	1.00376	0.795334	0.733195	0.873499	0.800676	UP	1.25365	0.0136853	XP_022030214	GDSL esterase/lipase 5-like [Helianthus annuus];gi|1191681158|gb|OTG33121.1| putative GDSL-motif lipase 5 [Helianthus annuus]
CtAH11G0167400	CtAH11T0167400.1	47	6	6	53	226	22.8	6.58	CtAH11G0167400	1.01188	1.00142	1.02405	1.01245	0.860701	0.832574	0.73011	0.807795	UP	1.25335	0.00703745	ONK57271	uncharacterized protein A4U43_C10F18360 [Asparagus officinalis]
CtAH05G0076100	CtAH05T0076100.1	44	5	9	89	259	27.5	6.58	CtAH05G0076100	0.926982	1.02431	1.08549	1.01226	0.733915	0.780519	0.911276	0.80857	UP	1.25191	0.0443099	OTG11187	putative chlorophyll a-b binding protein CP24 protein [Helianthus annuus]
CtAH08G0083700	CtAH08T0083700.1	20	3	10	45	431	48.2	7.81	CtAH08G0083700	1.18748	1.18124	1.14969	1.1728	0.948238	0.963655	0.898544	0.936813	UP	1.25191	0.000497136	XP_006378828	hypothetical protein POPTR_0010s24930g [Populus trichocarpa];gi|1334303413|gb|PNT18463.1| hypothetical protein POPTR_010G243100v3 [Populus trichocarpa]
CtAH08G0080400	CtAH08T0080400.1	20	7	7	18	400	44	6.44	CtAH08G0080400	1.13207	1.1716	1.0626	1.12209	0.895405	0.920256	0.873807	0.896489	UP	1.25165	0.00284719	KVI09634	Diphosphomevalonate decarboxylase [Cynara cardunculus var. scolymus]
CtAH11G0137300	CtAH11T0137300.1	6	1	1	2	251	27	6.52	CtAH11G0137300	1.11404	1.08256	1.16091	1.11917	0.900143	0.837745	0.945989	0.894626	UP	1.25099	0.00441299	KVH89909	Uncharacterized protein family Ycf36 [Cynara cardunculus var. scolymus]
CtAH01G0107100	CtAH01T0107100.1	5	1	2	6	372	42.8	8.18	CtAH01G0107100	1.17764	1.14492	1.17583	1.16613	0.927245	0.896463	0.973338	0.932348	UP	1.25074	0.000698731	APU93382	putative gag-pol polyprotein [Marshallia obovata]
CtAH04G0187200	CtAH04T0187200.1	22	5	5	44	158	17.2	9.23	CtAH04G0187200	1.08721	1.12974	1.11569	1.11088	0.883875	0.924705	0.856316	0.888298	UP	1.25057	0.000690572	CtAH04G0187200	-
CtAH04G0029500	CtAH04T0029500.1	15	5	5	12	455	50.2	6.52	CtAH04G0029500	1.19681	1.16255	1.14653	1.16863	0.917588	0.939081	0.94735	0.934673	UP	1.25031	0.000172222	KVI04201	Chloramphenicol acetyltransferase-like domain-containing protein [Cynara cardunculus var. scolymus]
CtAH02G0012000	CtAH02T0012000.1	16	1	6	12	316	35.2	5.76	CtAH02G0012000	1.18609	1.12895	1.21702	1.17735	0.852867	0.967039	1.00508	0.941663	UP	1.25029	0.0109177	KVH95445	dTDP-4-dehydrorhamnose reductase [Cynara cardunculus var. scolymus]
CtAH06G0300500	CtAH06T0300500.1	1	1	1	1	1233	134.3	7.36	CtAH06G0300500	1.15867	1.15139	1.12728	1.14578	0.956989	0.929146	0.864199	0.916778	UP	1.24979	0.00140591	KVH98362	Armadillo-like helical [Cynara cardunculus var. scolymus]
CtAH07G0072400	CtAH07T0072400.1	29	14	14	37	511	55.8	8.1	CtAH07G0072400	1.15493	1.18092	1.1748	1.17021	0.919326	0.932785	0.959578	0.93723	UP	1.24859	8.06789e-05	XP_021593170	citrate synthase, glyoxysomal-like [Manihot esculenta];gi|1035931068|gb|OAY60654.1| hypothetical protein MANES_01G129000 [Manihot esculenta]
CtAH06G0329000	CtAH06T0329000.1	18	12	12	20	776	84.7	7.81	CtAH06G0329000	0.901136	0.882234	0.856567	0.879979	0.718286	0.746271	0.649861	0.704806	UP	1.24854	0.0050691	KVH98568	Fibronectin type III-like domain-containing protein [Cynara cardunculus var. scolymus]
CtAH09G0249900	CtAH09T0249900.1	8	2	2	4	285	31.1	9.55	CtAH09G0249900	1.16248	1.20077	1.14702	1.17009	0.967051	0.954951	0.890246	0.937416	UP	1.2482	0.00125865	KVH94241	Concanavalin A-like lectin/glucanase, subgroup [Cynara cardunculus var. scolymus]
CtAH06G0011800	CtAH06T0011800.1	2	1	1	1	813	92.5	5.35	CtAH06G0011800	1.1517	1.21058	1.14827	1.17018	1.00795	0.874158	0.932181	0.938097	UP	1.2474	0.00604095	KVH99850	hypothetical protein Ccrd_021909 [Cynara cardunculus var. scolymus]
CtAH10G0128100	CtAH10T0128100.1	12	5	5	11	455	50.9	6.21	CtAH10G0128100	1.20619	1.17487	1.13686	1.17264	0.959551	0.978072	0.882602	0.940075	UP	1.24739	0.0027905	KVH94932	UDP-glucuronosyl/UDP-glucosyltransferase [Cynara cardunculus var. scolymus]
CtAH07G0086900	CtAH07T0086900.1	1	1	1	1	1024	112.8	5.95	CtAH07G0086900	1.07768	1.21541	1.12924	1.14078	0.950501	0.953968	0.839403	0.914624	UP	1.24726	0.014748	KVI05112	Elongation factor G, III-V domain-containing protein [Cynara cardunculus var. scolymus]
CtAH02G0017200	CtAH02T0017200.1	18	4	5	35	364	38.8	8.78	CtAH02G0017200	1.2511	1.1296	1.17778	1.18616	0.930212	0.936537	0.988901	0.951883	UP	1.24612	0.00421011	KVH95423	hypothetical protein Ccrd_002525 [Cynara cardunculus var. scolymus]
CtAH10G0250700	CtAH10T0250700.1	7	2	2	6	266	30	9.04	CtAH10G0250700	0.981065	0.983271	0.960918	0.975085	0.762409	0.779826	0.808374	0.783536	UP	1.24447	0.000226398	KVI07405	hypothetical protein Ccrd_014237 [Cynara cardunculus var. scolymus]
CtAH05G0157900	CtAH05T0157900.1	11	4	6	13	621	66.8	6.65	CtAH05G0157900	1.1116	1.15363	1.14812	1.13778	0.906302	0.942594	0.894876	0.914591	UP	1.24404	0.000333575	KVH96570	DNA/RNA helicase, DEAD/DEAH box type, N-terminal [Cynara cardunculus var. scolymus]
CtAH11G0255100	CtAH11T0255100.1	6	3	3	6	495	53.1	6.93	CtAH11G0255100	1.18338	1.16232	1.1399	1.16187	0.954738	0.94427	0.903304	0.934104	UP	1.24383	0.000345549	KVH90905	putative S-adenosyl-L-methionine-dependent methyltransferase [Cynara cardunculus var. scolymus]
CtAH11G0229600	CtAH11T0229600.1	4	1	1	1	182	21.2	8.53	CtAH11G0229600	1.14462	1.08022	1.15884	1.12789	0.933894	0.940784	0.845952	0.906876	UP	1.24371	0.00475808	KVH90124	Heavy metal-associated domain, HMA [Cynara cardunculus var. scolymus]
CtAH10G0231100	CtAH10T0231100.1	21	7	8	22	464	51.4	5.81	CtAH10G0231100	1.21146	1.24928	1.28413	1.24829	0.983737	0.982546	1.04547	1.00392	UP	1.24342	0.00116405	XP_019071893	PREDICTED: LOW QUALITY PROTEIN: tryptophan aminotransferase-related protein 3 [Vitis vinifera]
CtAH12G0062600	CtAH12T0062600.1	9	1	2	6	224	25.2	5.59	CtAH12G0062600	1.07952	1.14467	1.08779	1.10399	0.894212	0.886656	0.883359	0.888076	UP	1.24313	0.000479558	KVI11350	Glutathione S-transferase/chloride channel, C-terminal [Cynara cardunculus var. scolymus]
CtAH01G0077300	CtAH01T0077300.1	40	5	13	79	357	39.2	5.76	CtAH01G0077300	1.19481	1.14233	1.19091	1.17602	1.004	0.922219	0.912722	0.946313	UP	1.24274	0.00237663	ONL95215	glutamine synthetase6 [Zea mays]
CtAH09G0060100	CtAH09T0060100.1	22	10	10	20	574	64.4	7.84	CtAH09G0060100	1.24245	1.25353	1.21406	1.23668	1.01324	0.986784	0.986151	0.99539	UP	1.24241	8.19057e-05	KVI06356	hypothetical protein Ccrd_015289 [Cynara cardunculus var. scolymus]
CtAH01G0048500	CtAH01T0048500.1	8	1	1	13	178	18.4	9.14	CtAH01G0048500	0.943388	1.04778	0.954994	0.982053	0.750345	0.817646	0.803599	0.79053	UP	1.24227	0.00789242	KVI02844	hypothetical protein Ccrd_018878 [Cynara cardunculus var. scolymus]
CtAH06G0014200	CtAH06T0014200.1	2	1	1	1	362	40.4	8.97	CtAH06G0014200	1.01203	1.14285	1.10563	1.08684	0.905071	0.844569	0.875847	0.875162	UP	1.24187	0.00769351	KVH99855	hypothetical protein Ccrd_021903 [Cynara cardunculus var. scolymus]
CtAH06G0154100	CtAH06T0154100.1	4	2	2	6	603	65.7	7.18	CtAH06G0154100	1.17589	1.05469	1.11606	1.11555	0.9106	0.927852	0.856757	0.898403	UP	1.2417	0.006113	XP_021968811	cationic amino acid transporter 1-like [Helianthus annuus];gi|1191684281|gb|OTG36242.1| putative amino acid transporter 1 [Helianthus annuus]
CtAH03G0114800	CtAH03T0114800.1	17	2	2	2	126	13.2	9.89	CtAH03G0114800	0.849144	0.817119	0.779187	0.81515	0.622831	0.732601	0.61609	0.657174	UP	1.24039	0.0210561	KVI10995	Cupredoxin [Cynara cardunculus var. scolymus]
CtAH08G0022500	CtAH08T0022500.1	3	2	2	3	752	83.3	6.87	CtAH08G0022500	1.09675	1.19046	1.25326	1.18015	0.995433	0.86547	0.993991	0.951631	UP	1.24014	0.0218061	KVI10077	ATP-NAD kinase-like domain-containing protein [Cynara cardunculus var. scolymus]
CtAH08G0148300	CtAH08T0148300.1	9	3	3	3	414	45.4	5.4	CtAH08G0148300	1.17203	1.19242	1.21377	1.19274	1.02103	0.97652	0.889105	0.962218	UP	1.23957	0.00473927	OTG13256	putative reverse transcriptase domain-containing protein [Helianthus annuus]
CtAH03G0045300	CtAH03T0045300.1	15	2	2	2	112	12.3	8.02	CtAH03G0045300	1.20962	1.18295	1.08769	1.16008	0.975096	0.987042	0.84601	0.936049	UP	1.23934	0.0184982	KVI10572	hypothetical protein Ccrd_011009 [Cynara cardunculus var. scolymus]
CtAH11G0262000	CtAH11T0262000.1	8	1	1	2	157	17.1	8.37	CtAH11G0262000	1.07914	1.10136	1.14311	1.10787	0.88301	0.93911	0.860346	0.894155	UP	1.23901	0.00205099	KVH90982	Pathogenic type III effector avirulence factor Avr cleavage site-containing protein, partial [Cynara cardunculus var. scolymus]
CtAH10G0071000	CtAH10T0071000.1	5	2	2	2	397	44	8.98	CtAH10G0071000	1.11855	1.13381	1.13734	1.1299	0.888642	0.872981	0.975527	0.912384	UP	1.23841	0.00256608	XP_021895404	MLO-like protein 1, partial [Carica papaya]
CtAH05G0016200	CtAH05T0016200.1	31	20	22	66	711	77.5	9.41	CtAH05G0016200	1.25323	1.20115	1.20505	1.21981	0.985654	0.973081	0.9974	0.985378	UP	1.23791	0.000207726	XP_021996564	peroxisomal fatty acid beta-oxidation multifunctional protein AIM1-like [Helianthus annuus];gi|1191651802|gb|OTG03774.1| putative enoyl-CoA hydratase/isomerase family [Helianthus annuus]
CtAH11G0124200	CtAH11T0124200.1	12	2	2	22	138	14.5	5.1	CtAH11G0124200	1.04123	1.13644	1.03833	1.072	0.860597	0.90997	0.828019	0.866195	UP	1.2376	0.00681386	OVA15077	Acyl carrier protein (ACP) [Macleaya cordata]
CtAH07G0041400	CtAH07T0041400.1	24	1	1	1	84	9.5	9.04	CtAH07G0041400	1.14994	1.20608	1.06736	1.14113	0.973081	0.941745	0.852182	0.922336	UP	1.23721	0.015626	KVI05464	hypothetical protein Ccrd_016243 [Cynara cardunculus var. scolymus]
CtAH09G0069000	CtAH09T0069000.1	6	1	1	1	259	28.6	6.71	CtAH09G0069000	1.13431	1.08929	1.17753	1.13371	0.85895	1.04519	0.845276	0.916471	UP	1.23703	0.0350708	KVI06409	Target SNARE coiled-coil domain-containing protein [Cynara cardunculus var. scolymus]
CtAH03G0130000	CtAH03T0130000.1	3	1	1	2	333	38.6	5.14	CtAH03G0130000	1.16908	1.06606	1.03861	1.09125	0.867619	0.880605	0.898755	0.882326	UP	1.23679	0.0068392	N/A	N/A
CtAH05G0192100	CtAH05T0192100.1	27	11	12	23	535	59.3	7.74	CtAH05G0192100	1.18047	1.15919	1.16968	1.16978	0.962065	0.929653	0.947178	0.946299	UP	1.23616	3.72409e-05	XP_002277936	PREDICTED: long chain acyl-CoA synthetase 6, peroxisomal [Vitis vinifera];gi|297737021|emb|CBI26222.3| unnamed protein product, partial [Vitis vinifera]
CtAH11G0254700	CtAH11T0254700.1	6	3	4	5	958	100.9	6.13	CtAH11G0254700	1.08149	1.12988	1.12235	1.11124	0.89482	0.921312	0.881073	0.899069	UP	1.23599	0.000374735	KVH90902	ENTH/VHS-like protein [Cynara cardunculus var. scolymus]
CtAH05G0104100	CtAH05T0104100.1	6	1	1	2	217	24.8	7.84	CtAH05G0104100	1.07589	1.13544	1.20811	1.13981	0.910779	0.921269	0.935423	0.92249	UP	1.23558	0.00503223	OTG05221	putative reverse transcriptase domain-containing protein [Helianthus annuus]
CtAH04G0228600	CtAH04T0228600.1	34	12	13	52	392	42.5	8.7	CtAH04G0228600	1.11165	1.12877	1.18582	1.14208	0.892291	0.915509	0.965821	0.92454	UP	1.2353	0.00222534	AQK89980	Fructose-bisphosphate aldolase [Zea mays]
CtAH10G0248200	CtAH10T0248200.1	4	1	1	2	176	20.9	10.15	CtAH10G0248200	1.12795	1.09298	1.145	1.12198	0.891922	0.86995	0.963035	0.908303	UP	1.23525	0.00261263	KVH93887	Ribosomal protein L30, ferredoxin-like fold domain-containing protein [Cynara cardunculus var. scolymus]
CtAH03G0008300	CtAH03T0008300.1	5	3	6	23	2309	255	5.8	CtAH03G0008300	1.06668	1.13784	1.0768	1.09377	0.893308	0.912405	0.852771	0.886161	UP	1.23428	0.00184777	XP_023757147	uncharacterized protein LOC111905682 [Lactuca sativa]
CtAH08G0324800	CtAH08T0324800.1	0	1	1	1	1679	184.8	6.23	CtAH08G0324800	1.04662	1.2038	1.10483	1.11842	0.878961	0.954168	0.886555	0.906562	UP	1.23369	0.0149117	KVI09934	Leucine-rich repeat-containing protein [Cynara cardunculus var. scolymus]
CtAH10G0101200	CtAH10T0101200.1	11	14	14	26	1400	151.6	7.5	CtAH10G0101200	1.14702	1.14193	1.14097	1.14331	0.911856	0.936355	0.933442	0.927218	UP	1.23305	1.09019e-05	KVH94550	AAA+ ATPase domain-containing protein [Cynara cardunculus var. scolymus]
CtAH11G0016800	CtAH11T0016800.1	30	11	13	25	498	56.4	6.62	CtAH11G0016800	1.21198	1.19898	1.2184	1.20979	1.00179	0.978393	0.963401	0.981196	UP	1.23298	5.33798e-05	KVH92741	AAA+ ATPase domain-containing protein [Cynara cardunculus var. scolymus]
CtAH08G0155700	CtAH08T0155700.1	22	2	2	3	96	10.4	8.41	CtAH08G0155700	1.12125	1.10928	1.15951	1.13002	0.91515	0.916105	0.918256	0.916504	UP	1.23296	0.000148124	XP_021973011	non-specific lipid-transfer protein 2-like [Helianthus annuus]
CtAH12G0095800	CtAH12T0095800.1	42	16	16	51	440	48.3	8.37	CtAH12G0095800	1.16412	1.17991	1.21005	1.18469	0.923359	0.954165	1.00516	0.960894	UP	1.23291	0.00122215	XP_022893520	acyl-coenzyme A oxidase 4, peroxisomal [Olea europaea var. sylvestris]
CtAH08G0134200	CtAH08T0134200.1	20	12	12	37	914	99.2	9.41	CtAH08G0134200	1.10362	1.13182	1.11526	1.1169	0.899096	0.926609	0.892213	0.905973	UP	1.23282	9.28676e-05	XP_023771406	probable mitochondrial saccharopine dehydrogenase-like oxidoreductase At5g39410 [Lactuca sativa];gi|1322385863|gb|PLY79608.1| hypothetical protein LSAT_2X87981 [Lactuca sativa]
CtAH08G0275800	CtAH08T0275800.1	2	1	1	1	533	60.9	8.81	CtAH08G0275800	1.0972	1.28392	1.11773	1.16628	0.927044	1.0076	0.903686	0.94611	UP	1.23271	0.0302878	KVI07963	hypothetical protein Ccrd_013671 [Cynara cardunculus var. scolymus]
CtAH03G0078600	CtAH03T0078600.1	7	3	3	3	459	51.3	6.7	CtAH03G0078600	1.13368	1.1262	1.15356	1.13781	0.940962	0.866998	0.963004	0.923655	UP	1.23186	0.00207782	KVI10792	O-acyltransferase, WSD1, N-terminal [Cynara cardunculus var. scolymus]
CtAH04G0154800	CtAH04T0154800.1	22	2	8	123	367	39.7	9.61	CtAH04G0154800	1.11836	1.18322	1.22716	1.17625	0.95334	0.961394	0.951438	0.955391	UP	1.23117	0.00224393	KVH97086	Adenine nucleotide translocator 1 [Cynara cardunculus var. scolymus]
CtAH11G0050600	CtAH11T0050600.1	6	3	5	6	1007	112.6	5.68	CtAH11G0050600	1.0426	0.999685	1.0554	1.03256	0.872887	0.881206	0.762242	0.838778	UP	1.23103	0.0098301	KVH92632	Concanavalin A-like lectin/glucanase, subgroup [Cynara cardunculus var. scolymus]
CtAH12G0206000	CtAH12T0206000.1	36	2	4	72	206	22.3	9.45	CtAH12G0206000	1.0458	1.09624	0.997876	1.04664	0.840043	0.90613	0.805291	0.850488	UP	1.23063	0.00874955	KVH94255	Electron transport accessory protein-like domain-containing protein [Cynara cardunculus var. scolymus]
CtAH02G0055200	CtAH02T0055200.1	13	3	3	7	290	31.8	10.24	CtAH02G0055200	1.1479	1.09668	1.07567	1.10675	0.90165	0.910851	0.885622	0.899374	UP	1.23058	0.00079405	KVH95082	Late embryogenesis abundant protein, LEA-14 [Cynara cardunculus var. scolymus]
CtAH06G0010000	CtAH06T0010000.1	1	1	1	1	1349	154.1	5.81	CtAH06G0010000	1.19214	1.19334	1.16912	1.18487	1.06839	0.916478	0.905567	0.963478	UP	1.22978	0.0140727	KVH99834	Chromo domain-containing protein [Cynara cardunculus var. scolymus]
CtAH11G0013900	CtAH11T0013900.1	7	1	1	1	178	20.4	4.51	CtAH11G0013900	1.042	1.0243	1.09376	1.05335	0.843859	0.858835	0.866936	0.856544	UP	1.22977	0.000849848	KVH92756	Ankyrin repeat-containing protein, partial [Cynara cardunculus var. scolymus]
CtAH01G0106400	CtAH01T0106400.1	7	3	4	7	615	69.1	8.7	CtAH01G0106400	1.16893	1.18941	1.17906	1.17913	0.941549	0.961711	0.974321	0.959194	UP	1.2293	4.00463e-05	KVI01132	Chloramphenicol acetyltransferase-like domain-containing protein [Cynara cardunculus var. scolymus]
CtAH11G0251300	CtAH11T0251300.1	9	4	4	8	576	63.2	8.78	CtAH11G0251300	1.16409	1.20311	1.16338	1.17686	0.989368	0.93429	0.949494	0.957717	UP	1.22882	0.000478629	KVH90879	hypothetical protein Ccrd_007097 [Cynara cardunculus var. scolymus]
CtAH05G0057400	CtAH05T0057400.1	11	2	2	3	190	20	9.39	CtAH05G0057400	1.05298	1.06674	1.06319	1.06097	0.865409	0.834941	0.890646	0.863665	UP	1.22845	0.000288604	KVH93578	hypothetical protein Ccrd_004370 [Cynara cardunculus var. scolymus]
CtAH05G0158700	CtAH05T0158700.1	14	2	7	34	539	60.4	6.95	CtAH05G0158700	1.04919	1.03574	1.05683	1.04725	0.823283	0.879574	0.855954	0.852937	UP	1.22782	0.000369699	KVH96583	Calcium-binding EF-hand [Cynara cardunculus var. scolymus]
CtAH05G0002200	CtAH05T0002200.1	4	1	2	2	434	47.1	7.47	CtAH05G0002200	1.08723	1.13237	1.07001	1.09653	0.950093	0.89409	0.835271	0.893151	UP	1.22771	0.00588155	XP_023744310	oligouridylate-binding protein 1-like [Lactuca sativa]
CtAH12G0122700	CtAH12T0122700.1	1	1	1	1	695	77.7	5.72	CtAH12G0122700	1.0824	1.07109	1.21534	1.12294	0.853146	0.870246	1.02071	0.9147	UP	1.22766	0.0419147	KVI11780	Mediator complex, subunit Med17 [Cynara cardunculus var. scolymus]
CtAH11G0140800	CtAH11T0140800.1	15	1	7	33	428	47	6.54	CtAH11G0140800	1.10188	1.15559	1.16043	1.1393	0.844479	0.888279	1.05186	0.928207	UP	1.22742	0.0327041	N/A	N/A
CtAH01G0089400	CtAH01T0089400.1	34	16	16	55	510	56.2	5.47	CtAH01G0089400	1.29332	1.28621	1.28354	1.28769	1.05824	1.01434	1.07874	1.05044	UP	1.22586	0.000247426	KVH41929	Myo-inositol-1-phosphate synthase [Cynara cardunculus var. scolymus]
CtAH05G0091600	CtAH05T0091600.1	13	6	6	13	458	51.9	6.01	CtAH05G0091600	1.15859	1.10637	1.12015	1.12837	0.894991	0.959762	0.90722	0.920658	UP	1.22562	0.00119527	KVH93318	Aminoglycoside phosphotransferase, partial [Cynara cardunculus var. scolymus]
CtAH05G0133000	CtAH05T0133000.1	7	1	1	1	178	19.6	6.02	CtAH05G0133000	1.24107	1.0436	1.16097	1.14855	0.875129	0.908187	1.02909	0.93747	UP	1.22516	0.0463027	KVH92947	Isochorismatase-like protein, partial [Cynara cardunculus var. scolymus]
CtAH07G0038800	CtAH07T0038800.1	11	2	2	5	199	21.8	7.36	CtAH07G0038800	1.13253	1.1013	1.09161	1.10848	0.941988	0.901536	0.874836	0.90612	UP	1.22332	0.00093557	KVI05432	Pectinesterase inhibitor [Cynara cardunculus var. scolymus]
CtAH09G0004600	CtAH09T0004600.2	23	19	22	128	1750	190.7	8.1	CtAH09G0004600	1.09329	1.10727	1.12171	1.10742	0.870927	0.876943	0.968019	0.905296	UP	1.22327	0.00338835	XP_023758432	pectinesterase 3-like [Lactuca sativa]
CtAH11G0189900	CtAH11T0189900.3	4	1	1	1	196	22.4	7.71	CtAH11G0189900	1.02867	1.16658	1.0638	1.08635	0.873292	0.869915	0.921068	0.888092	UP	1.22324	0.0112454	KVH90518	Transcription initiation factor TFIID, 23-30kDa subunit [Cynara cardunculus var. scolymus]
CtAH06G0285400	CtAH06T0285400.1	6	2	2	2	470	52	5.26	CtAH06G0285400	1.16643	1.18766	1.02517	1.12642	0.936962	0.993203	0.833279	0.921148	UP	1.22285	0.041362	KVH98178	UDP-glucuronosyl/UDP-glucosyltransferase [Cynara cardunculus var. scolymus]
CtAH12G0213100	CtAH12T0213100.1	15	3	3	6	232	26	9.54	CtAH12G0213100	1.04615	1.09641	1.11052	1.08436	0.849486	0.855356	0.956111	0.886984	UP	1.22252	0.00766806	KVI12471	Dephospho-CoA kinase [Cynara cardunculus var. scolymus]
CtAH05G0264600	CtAH05T0264600.1	9	1	1	5	129	14.2	9.95	CtAH05G0264600	1.24402	1.33961	1.30894	1.29752	1.04689	0.988209	1.14917	1.06142	UP	1.22243	0.0125829	KVI11642	hypothetical protein Ccrd_009941 [Cynara cardunculus var. scolymus]
CtAH06G0266800	CtAH06T0266800.1	4	1	1	3	281	31.8	6.24	CtAH06G0266800	1.36898	1.30168	1.27163	1.3141	1.13737	1.05875	1.03091	1.07568	UP	1.22165	0.00515167	KVH98058	Leucine-rich repeat-containing protein [Cynara cardunculus var. scolymus]
CtAH04G0072600	CtAH04T0072600.1	8	1	1	3	88	9.9	9.25	CtAH04G0072600	1.10477	1.08806	1.15646	1.11643	0.948441	0.919073	0.874147	0.913887	UP	1.22162	0.00246072	XP_004499522	PREDICTED: uncharacterized protein LOC101509306 [Cicer arietinum]
CtAH08G0133500	CtAH08T0133500.1	10	1	1	2	115	13	7.17	CtAH08G0133500	1.08909	1.07497	1.06136	1.07514	0.871211	0.951305	0.818257	0.880258	UP	1.22139	0.00784683	KVI09103	Protein of unknown function DUF872, transmembrane [Cynara cardunculus var. scolymus]
CtAH06G0106800	CtAH06T0106800.1	29	6	7	12	221	24.4	6.25	CtAH06G0106800	1.04974	1.03865	1.03732	1.0419	0.830644	0.868132	0.861136	0.853304	UP	1.22102	0.000100992	KVI00561	Adenylate kinase [Cynara cardunculus var. scolymus]
CtAH09G0035700	CtAH09T0035700.1	7	3	5	8	544	59.3	5.59	CtAH09G0035700	1.09644	1.11679	1.14528	1.11951	0.934425	0.898291	0.917871	0.916862	UP	1.22102	0.00032475	KVI06105	AMP-binding, conserved site-containing protein [Cynara cardunculus var. scolymus]
CtAH03G0187500	CtAH03T0187500.1	24	3	5	11	356	39.7	5.67	CtAH03G0187500	1.19218	1.11871	1.12544	1.14544	0.990216	0.975357	0.849795	0.938456	UP	1.22056	0.014705	KVI02772	Non-heme dioxygenase N-terminal domain-containing protein [Cynara cardunculus var. scolymus]
CtAH01G0153700	CtAH01T0153700.1	35	7	11	35	396	42.6	6.51	CtAH01G0153700	1.12052	1.23702	1.10332	1.15362	0.932681	0.968069	0.935448	0.945399	UP	1.22024	0.00873543	APU93382	putative gag-pol polyprotein [Marshallia obovata]
CtAH12G0089600	CtAH12T0089600.1	28	5	5	6	170	19.1	9.06	CtAH12G0089600	1.06922	1.11298	1.10037	1.09419	0.863351	0.909099	0.919392	0.897281	UP	1.21945	0.000800759	KVI11212	Protein of unknown function DUF538 [Cynara cardunculus var. scolymus]
CtAH12G0142100	CtAH12T0142100.1	8	4	4	5	524	60.7	7.06	CtAH12G0142100	1.14686	1.13121	1.08163	1.1199	0.994658	0.929456	0.830986	0.918367	UP	1.21945	0.0173178	KVI11773	HAD-like domain-containing protein [Cynara cardunculus var. scolymus]
CtAH07G0073000	CtAH07T0073000.1	6	2	11	27	2496	286.1	9.1	CtAH07G0073000	1.15594	1.11735	1.13158	1.13496	0.959555	0.911968	0.920761	0.930761	UP	1.21939	0.000379559	KVI05688	hypothetical protein Ccrd_015975 [Cynara cardunculus var. scolymus]
CtAH08G0047800	CtAH08T0047800.1	6	1	1	1	161	18.1	6.83	CtAH08G0047800	1.09214	1.10496	1.11375	1.10362	0.9498	0.900941	0.865057	0.905266	UP	1.21911	0.00143963	KVI09866	Alpha crystallin/Hsp20 domain-containing protein, partial [Cynara cardunculus var. scolymus]
CtAH08G0139600	CtAH08T0139600.1	15	4	5	9	429	48.2	5.49	CtAH08G0139600	1.16516	1.12281	1.17556	1.15451	0.934924	0.948566	0.960525	0.948005	UP	1.21783	0.00031169	KVI09022	Glycoside hydrolase, family 81 [Cynara cardunculus var. scolymus]
CtAH09G0289700	CtAH09T0289700.1	4	1	1	1	159	18.4	8.47	CtAH09G0289700	1.02376	1.1672	1.22039	1.13712	0.847973	0.986069	0.967668	0.933903	UP	1.2176	0.0495387	KVH94671	hypothetical protein Ccrd_003261 [Cynara cardunculus var. scolymus]
CtAH05G0243700	CtAH05T0243700.1	58	19	26	147	588	61.5	6.8	CtAH05G0243700	1.02372	1.0114	0.999426	1.01152	0.824802	0.83552	0.832977	0.8311	UP	1.21708	1.99065e-05	KVH88858	Leucine aminopeptidase/peptidase B [Cynara cardunculus var. scolymus]
CtAH03G0026900	CtAH03T0026900.1	12	1	2	4	283	31.7	6.43	CtAH03G0026900	1.1627	1.05762	1.07706	1.09912	0.914911	0.970919	0.823592	0.90314	UP	1.217	0.0217981	XP_010694996	PREDICTED: 3-deoxy-manno-octulosonate cytidylyltransferase, mitochondrial [Beta vulgaris subsp. vulgaris]
CtAH06G0143100	CtAH06T0143100.1	28	8	8	28	283	31	6.44	CtAH06G0143100	1.12871	1.14044	1.17322	1.14746	0.924853	0.945019	0.95912	0.942997	UP	1.21682	0.00025095	KVI00899	hypothetical protein Ccrd_020839 [Cynara cardunculus var. scolymus]
CtAH12G0210700	CtAH12T0210700.1	25	5	6	30	255	26	10.86	CtAH12G0210700	1.11092	1.13516	1.16786	1.13798	0.942558	0.934678	0.928647	0.935294	UP	1.21671	0.000282431	KVI12388	Histone H1/H5 [Cynara cardunculus var. scolymus]
CtAH09G0161300	CtAH09T0161300.1	64	7	18	51	285	31.2	5.78	CtAH09G0161300	1.12124	1.10522	1.10907	1.11185	0.900233	0.912311	0.929934	0.91416	UP	1.21625	3.68731e-05	KVH98870	Band 7 protein [Cynara cardunculus var. scolymus]
CtAH09G0157600	CtAH09T0157600.1	21	2	2	2	77	9.2	3.98	CtAH09G0157600	1.16096	1.18094	1.28094	1.20761	1.04458	0.978214	0.956884	0.993225	UP	1.21585	0.00926217	KVH98946	DSS1/SEM1-like protein [Cynara cardunculus var. scolymus]
CtAH12G0067000	CtAH12T0067000.1	29	9	9	39	501	54	4.77	CtAH12G0067000	1.14252	1.13808	1.11904	1.13322	0.915679	0.915616	0.966036	0.932444	UP	1.21532	0.00039009	XP_022005137	aspartic proteinase A1-like isoform X4 [Helianthus annuus]
CtAH04G0163100	CtAH04T0163100.1	18	5	5	18	353	38.8	6.54	CtAH04G0163100	1.10892	1.16841	1.11966	1.13233	0.929499	0.95182	0.915282	0.9322	UP	1.21468	0.00069829	KNA17418	hypothetical protein SOVF_080290 [Spinacia oleracea]
CtAH09G0104600	CtAH09T0104600.1	1	1	1	1	631	70.7	6.65	CtAH09G0104600	1.22354	1.12118	1.22786	1.19086	0.914871	1.03564	0.990706	0.980406	UP	1.21466	0.0132061	KVI07648	Meiotic recombination, Spo11 [Cynara cardunculus var. scolymus]
CtAH07G0078100	CtAH07T0078100.1	14	5	5	9	411	45.7	7.58	CtAH07G0078100	1.14252	1.11798	1.0818	1.1141	0.933271	0.912292	0.90783	0.917798	UP	1.21388	0.000526283	KVI05210	Aromatic-ring hydroxylase-like protein [Cynara cardunculus var. scolymus]
CtAH03G0296300	CtAH03T0296300.1	56	3	23	198	505	53.4	7.12	CtAH03G0296300	1.07513	1.20025	1.04333	1.10624	0.908477	0.977559	0.848733	0.91159	UP	1.21353	0.0326212	XP_023760775	dihydrolipoyl dehydrogenase, mitochondrial [Lactuca sativa];gi|1322402266|gb|PLY87775.1| hypothetical protein LSAT_1X40281 [Lactuca sativa]
CtAH04G0154000	CtAH04T0154000.1	7	4	4	8	756	84.5	8.25	CtAH04G0154000	1.11813	1.12523	1.17839	1.14058	0.946599	0.912926	0.960504	0.94001	UP	1.21337	0.0010658	KZV46985	hypothetical protein F511_15782 [Dorcoceras hygrometricum]
CtAH03G0069600	CtAH03T0069600.1	1	1	1	1	1002	108.9	5.1	CtAH03G0069600	1.08602	1.11858	1.04088	1.08183	0.80204	0.995064	0.877692	0.891599	UP	1.21336	0.034713	KVI10721	Homeodomain-like protein, partial [Cynara cardunculus var. scolymus]
CtAH07G0043900	CtAH07T0043900.1	14	14	14	28	1065	117.6	8.65	CtAH07G0043900	1.17621	1.14751	1.15602	1.15991	0.931825	0.931895	1.00439	0.956035	UP	1.21325	0.00135272	KVI05412	Berberine/berberine-like protein [Cynara cardunculus var. scolymus]
CtAH11G0256700	CtAH11T0256700.1	33	26	33	126	1514	165.6	6.18	CtAH11G0256700	1.11419	1.12064	1.12745	1.12076	0.916639	0.924651	0.930137	0.923809	UP	1.21319	3.57297e-06	XP_021993921	probable aldo-keto reductase 3 [Helianthus annuus];gi|1191656441|gb|OTG08412.1| putative NAD(P)-linked oxidoreductase superfamily protein [Helianthus annuus]
CtAH09G0165800	CtAH09T0165800.1	4	1	1	2	194	22.2	8.16	CtAH09G0165800	1.11392	1.10392	1.01432	1.07738	0.824556	0.919235	0.920963	0.888251	UP	1.21293	0.0135753	OTG03795	putative ribonuclease H-like domain-containing protein [Helianthus annuus]
CtAH01G0105400	CtAH01T0105400.1	7	2	2	3	351	39.4	8.82	CtAH01G0105400	1.12287	1.08828	1.08179	1.09764	0.898881	0.870564	0.945675	0.90504	UP	1.21281	0.00160784	KVI01136	Armadillo-like helical, partial [Cynara cardunculus var. scolymus]
CtAH12G0213400	CtAH12T0213400.1	25	12	12	50	427	47.7	7.09	CtAH12G0213400	1.14456	1.13868	1.15067	1.14464	0.925422	0.939395	0.969437	0.944751	UP	1.21158	0.000118971	KVI12466	Glutathione S-transferase/chloride channel, C-terminal [Cynara cardunculus var. scolymus]
CtAH08G0289500	CtAH08T0289500.1	51	21	22	77	432	50.5	6.18	CtAH08G0289500	1.15712	1.1435	1.15159	1.15074	0.935393	0.953199	0.960794	0.949796	UP	1.21156	1.90086e-05	KVI07869	Calreticulin [Cynara cardunculus var. scolymus]
CtAH01G0074000	CtAH01T0074000.1	7	2	5	22	642	71.5	7.31	CtAH01G0074000	1.12168	1.06611	1.21584	1.13454	0.858108	0.931866	1.02027	0.936749	UP	1.21115	0.0367034	XP_023894733	cysteine-rich receptor-like protein kinase 2 [Quercus suber]
CtAH10G0169400	CtAH10T0169400.1	8	3	3	3	342	38	5.86	CtAH10G0169400	1.20357	1.15498	1.15187	1.17014	0.968485	0.957925	0.972217	0.966209	UP	1.21106	0.000294972	KVH94850	HAD-like domain-containing protein [Cynara cardunculus var. scolymus]
CtAH08G0185000	CtAH08T0185000.1	35	5	10	58	344	37.3	6.83	CtAH08G0185000	1.10192	1.16079	1.14305	1.13525	0.984828	0.927778	0.900663	0.937756	UP	1.21061	0.00286663	XP_022009972	mannitol dehydrogenase-like [Helianthus annuus];gi|1191646354|gb|OTF98327.1| putative mannitol dehydrogenase [Helianthus annuus]
CtAH05G0059700	CtAH05T0059700.1	54	12	13	113	324	34.3	5.83	CtAH05G0059700	1.14581	1.12892	1.12469	1.13314	0.941482	0.936311	0.930692	0.936162	UP	1.21041	1.04052e-05	KVH88514	Cysteine synthase A [Cynara cardunculus var. scolymus]
CtAH08G0193500	CtAH08T0193500.1	9	7	9	17	1165	130.6	6.52	CtAH08G0193500	1.12909	1.12971	1.10631	1.12171	0.929943	0.936106	0.914219	0.926756	UP	1.21036	4.22152e-05	KVI08553	Cation-transporting P-type ATPase [Cynara cardunculus var. scolymus]
CtAH06G0223900	CtAH06T0223900.1	12	2	2	4	180	20.4	5.66	CtAH06G0223900	1.14577	1.13663	1.09576	1.12605	0.919899	0.996247	0.875921	0.930689	UP	1.20991	0.00702106	XP_023755723	gamma-glutamylcyclotransferase 2-3 isoform X2 [Lactuca sativa];gi|1322410223|gb|PLY91533.1| hypothetical protein LSAT_5X101420 [Lactuca sativa]
CtAH02G0042400	CtAH02T0042400.1	21	3	6	23	350	38.8	8.57	CtAH02G0042400	1.20276	1.21227	1.07877	1.1646	0.967817	0.959837	0.962036	0.96323	UP	1.20906	0.00947774	PLY71959	hypothetical protein LSAT_3X19561 [Lactuca sativa]
CtAH07G0252400	CtAH07T0252400.1	27	6	13	69	555	60.9	8.78	CtAH07G0252400	1.13665	1.15477	1.1177	1.13638	0.9452	0.940748	0.934041	0.939996	UP	1.20892	6.17491e-05	PKI77532	hypothetical protein CRG98_002138 [Punica granatum]
CtAH06G0056100	CtAH06T0056100.1	2	2	2	6	551	59.7	8.73	CtAH06G0056100	1.11852	1.18952	1.11663	1.14155	0.935116	0.934089	0.965081	0.944762	UP	1.2083	0.00164583	N/A	N/A
CtAH10G0107900	CtAH10T0107900.1	45	8	8	29	234	25.8	6.21	CtAH10G0107900	1.14033	1.15771	1.12032	1.13945	0.93192	0.974601	0.92267	0.943064	UP	1.20824	0.000525266	KVH94476	Rubber elongation factor [Cynara cardunculus var. scolymus]
CtAH04G0081100	CtAH04T0081100.1	16	6	6	11	453	49.2	6.7	CtAH04G0081100	1.03259	1.07463	1.09116	1.06612	0.887753	0.910869	0.848933	0.882518	UP	1.20805	0.00186069	XP_023734988	putative transferase At1g60990, chloroplastic [Lactuca sativa];gi|1322371791|gb|PLY72914.1| hypothetical protein LSAT_9X118621 [Lactuca sativa]
CtAH03G0238800	CtAH03T0238800.2	7	6	6	7	978	109.6	7.55	CtAH03G0238800	1.11862	1.10999	1.179	1.13587	0.987073	0.940669	0.893712	0.940485	UP	1.20775	0.00484654	KVH91349	Beta-lactamase-related protein [Cynara cardunculus var. scolymus]
CtAH09G0153300	CtAH09T0153300.1	51	6	37	276	697	79.8	5.07	CtAH09G0153300	1.08645	1.13184	1.10566	1.10799	0.909272	0.925731	0.918296	0.917766	UP	1.20726	0.000169387	XP_015880753	PREDICTED: heat shock cognate protein 80 [Ziziphus jujuba]
CtAH11G0171400	CtAH11T0171400.1	16	9	9	10	535	61.3	8.69	CtAH11G0171400	1.17237	1.08271	1.09903	1.11804	0.929213	0.914713	0.93564	0.926522	UP	1.2067	0.00247367	KVH90651	Protein of unknown function DUF247, plant [Cynara cardunculus var. scolymus]
CtAH12G0200900	CtAH12T0200900.1	4	1	2	2	584	67	9.04	CtAH12G0200900	0.969238	1.0995	0.952498	1.00708	0.838769	0.885999	0.780806	0.835192	UP	1.20581	0.0363936	XP_023759209	galacturonosyltransferase 8 [Lactuca sativa];gi|1322405148|gb|PLY88962.1| hypothetical protein LSAT_8X89281 [Lactuca sativa]
CtAH07G0069400	CtAH07T0069400.2	23	7	7	30	414	46.7	6.4	CtAH07G0069400	1.10348	1.10407	1.09339	1.10031	0.910525	0.898829	0.928751	0.912702	UP	1.20555	3.67264e-05	KVI05276	Peptidase S10, serine carboxypeptidase [Cynara cardunculus var. scolymus]
CtAH12G0172100	CtAH12T0172100.1	73	15	15	85	250	27.5	5.66	CtAH12G0172100	1.20203	1.20923	1.23442	1.21522	1.01644	1.01011	0.998057	1.0082	UP	1.20534	5.04465e-05	KVI12017	heme peroxidase [Cynara cardunculus var. scolymus]
CtAH02G0178200	CtAH02T0178200.1	17	6	6	12	447	50	4.77	CtAH02G0178200	1.17345	1.14982	1.0995	1.14092	0.911453	0.986399	0.94223	0.946694	UP	1.20517	0.00323196	KVH85773	hypothetical protein Ccrd_025428 [Cynara cardunculus var. scolymus]
CtAH12G0186500	CtAH12T0186500.1	21	10	10	54	678	76.9	5.12	CtAH12G0186500	1.17353	1.11046	1.16309	1.14903	0.944353	0.930971	0.985432	0.953585	UP	1.20495	0.00155422	KVH12457	Glutathione S-transferase/chloride channel, C-terminal, partial [Cynara cardunculus var. scolymus]
CtAH05G0194600	CtAH05T0194600.1	5	1	1	5	213	24.1	6.6	CtAH05G0194600	1.0935	1.06853	1.05478	1.07227	0.929541	0.897025	0.844054	0.890207	UP	1.20452	0.00265165	XP_021981634	transmembrane emp24 domain-containing protein p24beta3 [Helianthus annuus];gi|1191662301|gb|OTG14270.1| putative emp24/gp25L/p24 family/GOLD family protein [Helianthus annuus]
CtAH06G0077200	CtAH06T0077200.1	5	1	2	8	413	46.6	8.68	CtAH06G0077200	1.08974	1.16637	1.09051	1.11554	0.896231	0.941134	0.941144	0.92617	UP	1.20447	0.00302598	KVH99939	DNA/RNA helicase, DEAD/DEAH box type, N-terminal [Cynara cardunculus var. scolymus]
CtAH09G0247200	CtAH09T0247200.1	50	3	5	78	132	14.2	9.79	CtAH09G0247200	1.06534	1.07254	1.10443	1.08077	0.92693	0.896483	0.86852	0.897311	UP	1.20446	0.000896195	XP_021987888	photosystem I reaction center subunit IV A, chloroplastic-like [Helianthus annuus];gi|1191658435|gb|OTG10405.1| putative photosystem I PsaE, reaction centre subunit IV [Helianthus annuus]
CtAH04G0067000	CtAH04T0067000.1	2	2	2	2	802	91.1	6.4	CtAH04G0067000	1.12126	1.12589	1.19034	1.14583	0.893186	0.975245	0.987617	0.952016	UP	1.20358	0.00639883	XP_021993139	probable disease resistance protein At5g66900 [Helianthus annuus];gi|1191655567|gb|OTG07538.1| putative NB-ARC [Helianthus annuus]
CtAH11G0009200	CtAH11T0009200.1	1	1	1	7	680	74.2	7.27	CtAH11G0009200	1.20593	1.11824	1.11788	1.14735	0.949782	0.927888	0.982969	0.953547	UP	1.20325	0.00437818	KVH92835	Concanavalin A-like lectin/glucanase, subgroup [Cynara cardunculus var. scolymus]
CtAH03G0215000	CtAH03T0215000.1	51	39	40	311	1038	112.8	7.06	CtAH03G0215000	1.0658	1.12599	1.08405	1.09195	0.843468	0.981109	0.898203	0.907593	UP	1.20312	0.0135955	KVH91423	Glycine cleavage system P protein [Cynara cardunculus var. scolymus]
CtAH03G0006100	CtAH03T0006100.1	9	3	3	7	357	40	9.48	CtAH03G0006100	1.17723	1.08063	1.06123	1.10637	0.914334	0.890303	0.95511	0.919916	UP	1.20268	0.01005	KVI02984	hypothetical protein Ccrd_018723 [Cynara cardunculus var. scolymus]
CtAH05G0097000	CtAH05T0097000.1	9	1	4	7	446	49.1	6.29	CtAH05G0097000	1.1183	1.14548	1.1113	1.12503	0.973187	0.92841	0.906124	0.935907	UP	1.20207	0.00106057	KVH93254	Nucleotide-binding, alpha-beta plait [Cynara cardunculus var. scolymus]
CtAH09G0098500	CtAH09T0098500.3	43	2	13	295	281	30.1	6.37	CtAH09G0098500	1.01961	1.08281	0.999874	1.0341	0.834213	0.887226	0.859954	0.860464	UP	1.20179	0.00407535	AAL00920	ASCAB9, partial [Centromadia pungens]
CtAH09G0024400	CtAH09T0024400.1	5	3	3	3	528	60.6	5.72	CtAH09G0024400	1.18687	1.12065	1.11116	1.13956	0.946924	1.02652	0.8716	0.948349	UP	1.20163	0.0195447	XP_023729457	probable 2-oxoglutarate-dependent dioxygenase AOP1 [Lactuca sativa];gi|1322381188|gb|PLY77226.1| hypothetical protein LSAT_4X104060 [Lactuca sativa]
CtAH11G0029700	CtAH11T0029700.1	10	7	8	17	952	105.3	6.11	CtAH11G0029700	1.14304	1.1615	1.12749	1.14401	0.942376	0.978503	0.936183	0.952354	UP	1.20124	0.000310649	KVH92485	Concanavalin A-like lectin/glucanase, subgroup [Cynara cardunculus var. scolymus]
CtAH05G0078800	CtAH05T0078800.3	30	7	9	28	327	37.3	9.36	CtAH05G0078800	1.19091	1.16745	1.13222	1.16353	1.00594	0.998365	0.902817	0.96904	UP	1.2007	0.00645998	KVH93432	Alternative oxidase, partial [Cynara cardunculus var. scolymus]
CtAH10G0004100	CtAH10T0004100.1	31	5	5	39	134	14	8.56	CtAH10G0004100	1.12639	1.14485	1.15965	1.14363	0.929684	0.900139	1.02811	0.952645	UP	1.20048	0.00870587	PLY69119	hypothetical protein LSAT_5X152461 [Lactuca sativa]
CtAH09G0005700	CtAH09T0005700.1	17	2	2	2	133	14.6	5.49	CtAH09G0005700	1.16996	1.1654	1.22016	1.18517	0.920483	1.03302	1.00828	0.987258	UP	1.20047	0.00671721	KVH88894	2Fe-2S ferredoxin-type domain-containing protein [Cynara cardunculus var. scolymus]
CtAH07G0129500	CtAH07T0129500.1	19	5	6	13	327	34.7	8.12	CtAH07G0129500	1.09107	1.16125	1.12051	1.12428	0.950138	0.90612	0.953782	0.93668	UP	1.20028	0.00180959	YP_009040861	putative chloroplast RF19 (chloroplast) (chloroplast) [Centaurea diffusa];gi|645101215|gb|AIB03816.1| putative chloroplast RF19 (chloroplast) (chloroplast) [Centaurea diffusa]
CtAH06G0050400	CtAH06T0050400.1	31	1	1	5	36	3.8	8.98	CtAH06G0050400	0.931903	0.858042	0.942116	0.910687	1.07552	1.01281	1.19019	1.09284	DOWN	0.833322	0.0353681	KVI00091	hypothetical protein Ccrd_021666 [Cynara cardunculus var. scolymus]
CtAH11G0205100	CtAH11T0205100.1	11	4	4	8	373	39.6	8.38	CtAH11G0205100	0.940882	0.834994	0.981387	0.919087	1.10707	1.12836	1.07357	1.103	DOWN	0.833262	0.0167037	KVH90384	Protein of unknown function DUF3411 [Cynara cardunculus var. scolymus]
CtAH08G0164100	CtAH08T0164100.1	45	15	24	289	630	69.1	9.26	CtAH08G0164100	0.8841	0.936947	0.922693	0.91458	1.07343	1.10275	1.11703	1.09774	DOWN	0.833152	0.000842968	KVI08792	Protein of unknown function DUF3353 [Cynara cardunculus var. scolymus]
CtAH10G0044900	CtAH10T0044900.1	8	1	1	1	157	17.3	5.68	CtAH10G0044900	1.01038	0.891799	0.950994	0.951058	1.2126	1.09294	1.12161	1.14238	DOWN	0.83252	0.018343	XP_020549460	iron-sulfur assembly protein IscA-like 2, mitochondrial isoform X4 [Sesamum indicum];gi|1173792275|ref|XP_020549461.1| iron-sulfur assembly protein IscA-like 2, mitochondrial isoform X4 [Sesamum indicum]
CtAH04G0166300	CtAH04T0166300.1	46	13	13	129	297	32.3	10.74	CtAH04G0166300	0.908037	0.935886	0.891699	0.911874	1.06293	1.07047	1.15279	1.0954	DOWN	0.83246	0.0043412	XP_023735724	50S ribosomal protein L3, chloroplastic [Lactuca sativa];gi|1322370690|gb|PLY72315.1| hypothetical protein LSAT_4X42200 [Lactuca sativa]
CtAH12G0216100	CtAH12T0216100.1	50	7	10	43	172	19.2	9.29	CtAH12G0216100	0.929098	0.907624	0.96269	0.933137	1.10922	1.07877	1.17609	1.12136	DOWN	0.832147	0.00462319	KVI03935	Glutathione peroxidase [Cynara cardunculus var. scolymus]
CtAH09G0277700	CtAH09T0277700.1	45	10	15	77	459	48.7	5.66	CtAH09G0277700	0.863347	0.842052	0.82935	0.844917	1.02414	1.0385	0.983704	1.01545	DOWN	0.832064	0.000882337	KVH94575	Basic-leucine zipper domain-containing protein [Cynara cardunculus var. scolymus]
CtAH12G0087200	CtAH12T0087200.1	5	1	1	1	195	21.8	5.22	CtAH12G0087200	0.95645	0.866294	0.870815	0.897853	1.01789	1.05778	1.16217	1.07928	DOWN	0.8319	0.025241	XP_023730483	uncharacterized protein LOC111878210 [Lactuca sativa]
CtAH01G0213400	CtAH01T0213400.1	45	17	17	104	296	32	9.25	CtAH01G0213400	0.890179	0.904981	0.894488	0.896549	1.06198	1.05031	1.12199	1.07809	DOWN	0.831605	0.00131175	KVH89539	Double-stranded RNA-binding-like domain-containing protein [Cynara cardunculus var. scolymus]
CtAH03G0019800	CtAH03T0019800.1	2	1	1	2	511	57.4	5.4	CtAH03G0019800	1.00747	0.853961	0.917055	0.926162	1.0928	1.09662	1.15249	1.11397	DOWN	0.831405	0.0180126	N/A	N/A
CtAH08G0003000	CtAH08T0003000.1	6	1	3	4	461	50.8	6.87	CtAH08G0003000	0.871875	0.82347	0.832545	0.84263	1.04419	1.01603	0.981615	1.01395	DOWN	0.831041	0.00185503	PPE02929	hypothetical protein GOBAR_DD00051 [Gossypium barbadense]
CtAH03G0300700	CtAH03T0300700.2	67	16	16	165	361	39.7	7.08	CtAH03G0300700	0.986151	0.96398	0.974592	0.974907	1.16796	1.15924	1.19468	1.17396	DOWN	0.830444	8.90456e-05	XP_023733286	serine--glyoxylate aminotransferase [Lactuca sativa];gi|1322374744|gb|PLY74213.1| hypothetical protein LSAT_5X64980 [Lactuca sativa]
CtAH07G0211400	CtAH07T0211400.1	2	1	1	1	421	45	7.25	CtAH07G0211400	0.923439	0.846259	0.95157	0.907089	1.20756	1.04336	1.02682	1.09258	DOWN	0.830228	0.0477055	KVI01934	DJ-1-like protein [Cynara cardunculus var. scolymus]
CtAH05G0178700	CtAH05T0178700.1	2	1	1	1	533	57.5	9.04	CtAH05G0178700	0.864166	0.803217	0.953081	0.873488	1.08655	1.0123	1.05885	1.05256	DOWN	0.829867	0.0211273	OTG15986	putative ribonuclease H-like domain-containing protein [Helianthus annuus]
CtAH02G0014800	CtAH02T0014800.1	1	1	1	1	661	73.1	5.6	CtAH02G0014800	0.847749	0.95464	0.788076	0.863488	1.07576	1.03667	1.00926	1.04057	DOWN	0.829825	0.0278088	XP_018828839	PREDICTED: probable LRR receptor-like serine/threonine-protein kinase At1g63430 [Juglans regia]
CtAH08G0064200	CtAH08T0064200.1	16	2	2	3	177	19.1	9.42	CtAH08G0064200	0.867087	0.841464	0.885217	0.864589	1.09314	0.98621	1.04738	1.04224	DOWN	0.829546	0.0060574	N/A	N/A
CtAH09G0038200	CtAH09T0038200.1	49	15	15	84	311	33.8	7.39	CtAH09G0038200	0.828154	0.843494	0.803028	0.824892	0.988802	1.01028	0.984493	0.994524	DOWN	0.829434	0.00028428	KVI06111	Magnesium-protoporphyrin IX methyltransferase [Cynara cardunculus var. scolymus]
CtAH10G0264800	CtAH10T0264800.1	26	9	9	46	338	37.9	7.2	CtAH10G0264800	0.843908	0.887213	0.88199	0.871037	0.990147	1.03849	1.12224	1.0503	DOWN	0.829326	0.0118779	KVI07521	Ribosomal protein S30Ae/sigma 54 modulation protein [Cynara cardunculus var. scolymus]
CtAH01G0131000	CtAH01T0131000.1	37	4	7	11	180	20.3	8.79	CtAH01G0131000	0.890139	0.869196	0.947799	0.902378	1.10051	1.03604	1.12848	1.08834	DOWN	0.82913	0.00672209	PNX91972	retrovirus-related Pol polyprotein from transposon TNT 1-94 [Trifolium pratense]
CtAH12G0010500	CtAH12T0010500.1	5	3	3	3	619	66.8	6.48	CtAH12G0010500	0.938536	0.909423	0.921571	0.923177	1.07848	1.06566	1.19648	1.11354	DOWN	0.829047	0.0109815	KVH92109	Leucine rich repeat 4 [Cynara cardunculus var. scolymus]
CtAH02G0170700	CtAH02T0170700.1	17	6	10	15	614	68.6	7.8	CtAH02G0170700	0.8672	0.870937	0.868599	0.868912	1.06574	1.05196	1.02803	1.04858	DOWN	0.828659	8.4303e-05	PNY17486	Ty3/gypsy retrotransposon protein [Trifolium pratense]
CtAH10G0003900	CtAH10T0003900.1	47	1	4	11	122	12.5	8.25	CtAH10G0003900	0.858867	1.02055	0.955598	0.945004	1.17628	1.03812	1.2073	1.14057	DOWN	0.828538	0.0492744	XP_021988229	non-specific lipid-transfer protein 1-like [Helianthus annuus];gi|1191658828|gb|OTG10798.1| putative non-specific lipid-transfer protein 3 [Helianthus annuus]
CtAH12G0056100	CtAH12T0056100.1	7	1	1	6	130	15.2	8.13	CtAH12G0056100	0.930405	0.882048	0.894714	0.902389	1.0984	1.0388	1.13063	1.08928	DOWN	0.828429	0.0036143	ATL76545	hypothetical protein (plastid) [Chenopodium album]
CtAH08G0011300	CtAH08T0011300.1	34	5	7	30	193	21.5	5.39	CtAH08G0011300	0.906878	0.892356	0.871663	0.890299	1.08662	1.08073	1.05742	1.07492	DOWN	0.828247	0.000168517	KVI10131	Remorin, C-terminal [Cynara cardunculus var. scolymus]
CtAH08G0189300	CtAH08T0189300.1	68	7	17	247	258	28.8	4.74	CtAH08G0189300	0.898687	0.914687	0.885289	0.899554	1.12043	1.07655	1.06185	1.08628	DOWN	0.828109	0.000669971	KVI08597	hypothetical protein Ccrd_013033, partial [Cynara cardunculus var. scolymus]
CtAH09G0148800	CtAH09T0148800.1	5	1	1	8	217	22.6	8.47	CtAH09G0148800	1.02372	1.00122	1.06689	1.03061	1.24717	1.16309	1.32582	1.24536	DOWN	0.827561	0.0133828	KVH99196	Mitochondrial inner membrane translocase subunit Tim17/Tim22/Tim23/peroxisomal protein PMP24 [Cynara cardunculus var. scolymus]
CtAH02G0092900	CtAH02T0092900.1	15	1	1	4	80	8.7	4.65	CtAH02G0092900	0.912907	0.889344	0.866557	0.889603	1.14186	0.974236	1.11462	1.07691	DOWN	0.826072	0.0250656	AQK39644	Dihydrolipoyllysine-residue acetyltransferase component 5 of pyruvate dehydrogenase complex chloroplastic [Zea mays];gi|1142644660|gb|AQK39646.1| Dihydrolipoyllysine-residue acetyltransferase component 5 of pyruvate dehydrogenase complex chloroplastic [Zea mays];gi|1142644661|gb|AQK39647.1| Dihydrolipoyllysine-residue acetyltransferase component 5 of pyruvate dehydrogenase complex chloroplastic […
CtAH02G0016300	CtAH02T0016300.1	39	2	14	111	445	50.1	4.86	CtAH02G0016300	0.785565	0.819014	0.820879	0.808486	0.93277	1.0047	0.999062	0.978843	DOWN	0.825961	0.00272098	AIY99978	tubulin beta 2 [Marchantia polymorpha];gi|1026766761|gb|OAE27189.1| hypothetical protein AXG93_4009s1200 [Marchantia polymorpha subsp. ruderalis]
CtAH07G0235900	CtAH07T0235900.1	53	9	9	69	229	25.9	9.95	CtAH07G0235900	0.901007	0.880106	0.893862	0.891658	1.07863	1.06183	1.09889	1.07978	DOWN	0.825774	0.000108116	KVI02142	Ribosomal protein L13, partial [Cynara cardunculus var. scolymus]
CtAH05G0263600	CtAH05T0263600.1	2	1	1	2	576	62.6	8.43	CtAH05G0263600	0.897422	0.947106	0.966454	0.936994	1.12864	1.14194	1.13372	1.13477	DOWN	0.825716	0.000698381	KVI01290	Major facilitator superfamily domain, general substrate transporter [Cynara cardunculus var. scolymus]
CtAH06G0244400	CtAH06T0244400.1	0	1	1	1	2604	291.6	8.59	CtAH06G0244400	0.893854	1.01412	0.965542	0.957839	1.09775	1.17602	1.20779	1.16052	DOWN	0.82535	0.0133046	GAU22599	hypothetical protein TSUD_134990 [Trifolium subterraneum]
CtAH03G0172100	CtAH03T0172100.1	9	4	4	7	339	38	8.38	CtAH03G0172100	0.938065	0.903326	1.00771	0.9497	1.12264	1.15741	1.17318	1.15107	DOWN	0.825056	0.00412761	KVH91250	Leucine carboxyl methyltransferase [Cynara cardunculus var. scolymus]
CtAH09G0098700	CtAH09T0098700.1	18	5	5	14	329	37	8.29	CtAH09G0098700	0.936684	0.910569	0.98346	0.943571	1.12434	1.08169	1.22491	1.14365	DOWN	0.825054	0.013573	KVF38090	protein of unknown function DUF861, cupin-3 [Cynara cardunculus var. scolymus]
CtAH11G0212400	CtAH11T0212400.1	29	10	11	97	375	40.9	6.27	CtAH11G0212400	0.845687	0.842776	0.814522	0.834328	0.975304	0.971521	1.08706	1.01129	DOWN	0.82501	0.0106839	KVH90352	Galactose-binding domain-like protein [Cynara cardunculus var. scolymus]
CtAH06G0061000	CtAH06T0061000.1	3	2	2	5	768	81.7	9.44	CtAH06G0061000	0.991175	1.00239	0.985127	0.992899	1.10447	1.18773	1.3187	1.20363	DOWN	0.824918	0.0280752	KVI00213	Sodium/sulfate symporter [Cynara cardunculus var. scolymus]
CtAH08G0212200	CtAH08T0212200.1	61	15	16	95	198	22.1	6.38	CtAH08G0212200	0.812923	0.861781	0.821774	0.832159	0.984071	1.02202	1.02131	1.00913	DOWN	0.824628	0.000828338	PLY81549	hypothetical protein LSAT_2X59820 [Lactuca sativa]
CtAH07G0230400	CtAH07T0230400.1	29	8	8	47	409	43.5	5.71	CtAH07G0230400	0.828395	0.842891	0.812114	0.8278	1.0162	0.992188	1.00349	1.00396	DOWN	0.824537	9.79985e-05	KVI02069	FAS1 domain-containing protein [Cynara cardunculus var. scolymus]
CtAH02G0000400	CtAH02T0000400.1	6	2	2	9	307	34.9	9.2	CtAH02G0000400	0.921385	0.897318	0.877871	0.898858	1.0826	1.0276	1.16059	1.09026	DOWN	0.82444	0.00919505	ATI24814	NADH-plastoquinone oxidoreductase subunit 2 (plastid) [Plukenetia volubilis]
CtAH01G0111300	CtAH01T0111300.1	3	1	1	1	349	38	7.93	CtAH01G0111300	0.91091	0.883915	1.02525	0.940024	1.10028	1.09726	1.22381	1.14045	DOWN	0.824257	0.0290046	XP_023752217	probable carboxylesterase SOBER1-like [Lactuca sativa];gi|1322415503|gb|PLY94267.1| hypothetical protein LSAT_0X40241 [Lactuca sativa]
CtAH09G0277200	CtAH09T0277200.1	40	5	13	45	425	46.5	6.65	CtAH09G0277200	0.882864	0.891131	0.779997	0.851331	1.00709	1.02597	1.06632	1.03313	DOWN	0.824034	0.0102666	KVI04447	Aldolase-type TIM barrel [Cynara cardunculus var. scolymus]
CtAH06G0034900	CtAH06T0034900.1	40	2	6	60	134	14.9	9.94	CtAH06G0034900	0.95283	0.913045	1.01631	0.96073	1.23645	1.10165	1.15989	1.166	DOWN	0.823955	0.014077	XP_023763240	probable histone H2B.1 [Lactuca sativa]
CtAH12G0143700	CtAH12T0143700.1	5	2	2	11	333	36.3	6.13	CtAH12G0143700	0.831256	0.867684	0.842963	0.847301	1.01597	1.00908	1.06038	1.02848	DOWN	0.82384	0.000722066	N/A	N/A
CtAH01G0155200	CtAH01T0155200.1	1	1	1	1	644	69.7	5.91	CtAH01G0155200	0.7561	0.886425	0.903556	0.848694	0.984314	1.1111	0.995138	1.03018	DOWN	0.823828	0.0424482	KVG58581	Zinc finger, RING/FYVE/PHD-type, partial [Cynara cardunculus var. scolymus]
CtAH01G0145200	CtAH01T0145200.1	45	2	9	43	215	23.8	5.52	CtAH01G0145200	0.892528	0.854935	0.893173	0.880212	1.02448	1.06444	1.11681	1.06858	DOWN	0.823723	0.00311551	XP_023752614	ras-related protein RABA1c [Lactuca sativa];gi|1322414636|gb|PLY93940.1| hypothetical protein LSAT_1X109780 [Lactuca sativa]
CtAH06G0133200	CtAH06T0133200.1	24	7	7	23	371	39.7	8.91	CtAH06G0133200	0.810005	0.780214	0.792768	0.794329	0.973637	0.933781	0.985824	0.964414	DOWN	0.823639	0.000689339	XP_023764169	uncharacterized protein LOC111912653 [Lactuca sativa];gi|1322396658|gb|PLY85228.1| hypothetical protein LSAT_1X105220 [Lactuca sativa]
CtAH11G0071900	CtAH11T0071900.1	1	1	1	2	1162	130.1	5.1	CtAH11G0071900	0.971792	0.771828	0.908837	0.884153	1.07269	1.1105	1.03898	1.07406	DOWN	0.823191	0.0385347	KVI00180	Armadillo-like helical [Cynara cardunculus var. scolymus]
CtAH11G0103500	CtAH11T0103500.1	46	21	21	1199	407	45.3	9.33	CtAH11G0103500	0.952852	0.931827	1.02035	0.968344	1.17943	1.23292	1.11679	1.17638	DOWN	0.823156	0.00833464	ACB29042	ribulose-1,5-bisphosphate carboxylase/oxygenase large subunit, partial (chloroplast) [Carthamus tinctorius]
CtAH01G0094100	CtAH01T0094100.1	10	1	2	9	146	15.3	8.78	CtAH01G0094100	0.874048	0.879455	0.846988	0.86683	1.03644	1.03647	1.08807	1.05366	DOWN	0.822687	0.000720162	KVH88960	Twin-arginine translocation protein TatA/B/E [Cynara cardunculus var. scolymus]
CtAH06G0073000	CtAH06T0073000.1	66	10	25	196	487	53.3	5.88	CtAH06G0073000	0.967454	0.907955	0.952669	0.942693	1.15279	1.10107	1.18445	1.1461	DOWN	0.82252	0.00252313	XP_021981166	adenosylhomocysteinase 1-like [Helianthus annuus];gi|1191685781|gb|OTG37742.1| putative S-adenosyl-L-homocysteine hydrolase [Helianthus annuus]
CtAH12G0141100	CtAH12T0141100.7	16	1	5	21	467	52.3	6.24	CtAH12G0141100	0.798464	0.936746	0.93148	0.888897	1.1329	1.07835	1.03182	1.08102	DOWN	0.822274	0.0234242	KVI11735	Peptidase S10, serine carboxypeptidase [Cynara cardunculus var. scolymus]
CtAH01G0209400	CtAH01T0209400.1	10	3	3	9	356	40.1	8.92	CtAH01G0209400	0.936129	0.950755	0.937025	0.941303	1.14718	1.09527	1.19332	1.14526	DOWN	0.821915	0.00207513	KVH96779	PC-Esterase [Cynara cardunculus var. scolymus]
CtAH11G0251200	CtAH11T0251200.1	40	4	10	93	336	36.1	9.1	CtAH11G0251200	1.00547	0.996704	0.912972	0.971714	1.10835	1.20327	1.23538	1.18233	DOWN	0.821861	0.0119711	KVI08328	Mitochondrial carrier domain-containing protein [Cynara cardunculus var. scolymus]
CtAH04G0175200	CtAH04T0175200.1	28	13	13	35	522	56	8.1	CtAH04G0175200	0.900645	0.929241	0.866291	0.898725	1.08007	1.0977	1.10321	1.09366	DOWN	0.821761	0.000561595	KVH87800	C2 calcium-dependent membrane targeting [Cynara cardunculus var. scolymus]
CtAH06G0135900	CtAH06T0135900.1	3	1	1	5	277	30	8.06	CtAH06G0135900	0.830542	0.906743	0.851323	0.862869	1.07418	1.01297	1.06546	1.05087	DOWN	0.821101	0.0031914	XP_023737300	uncharacterized protein LOC111885264 [Lactuca sativa];gi|1322368037|gb|PLY71091.1| hypothetical protein LSAT_1X103441 [Lactuca sativa]
CtAH08G0059000	CtAH08T0059000.1	3	1	1	2	235	25.9	6.13	CtAH08G0059000	0.993119	0.850682	0.918804	0.920868	1.15204	1.04395	1.17377	1.12325	DOWN	0.819823	0.0244238	KVI09806	Protein of unknown function DUF674 [Cynara cardunculus var. scolymus]
CtAH10G0229700	CtAH10T0229700.1	22	5	5	34	176	19.6	8.57	CtAH10G0229700	0.875781	0.90412	0.828783	0.869561	1.04218	1.05218	1.08786	1.06074	DOWN	0.819767	0.00181618	KVI07254	Thioredoxin [Cynara cardunculus var. scolymus]
CtAH10G0254600	CtAH10T0254600.1	2	1	1	1	343	38.1	9.14	CtAH10G0254600	0.934435	0.780343	0.948058	0.887612	1.09359	1.06546	1.09251	1.08385	DOWN	0.818942	0.0228237	PLY99756	hypothetical protein LSAT_0X7541 [Lactuca sativa]
CtAH10G0200600	CtAH10T0200600.1	62	9	9	56	180	19.4	5.35	CtAH10G0200600	0.873298	0.857545	0.879009	0.869951	1.07968	1.04674	1.06144	1.06262	DOWN	0.818684	7.40838e-05	ATZ81755	CHI1 [Carthamus tinctorius]
CtAH06G0091500	CtAH06T0091500.1	20	6	6	17	306	33.5	8.62	CtAH06G0091500	0.829274	0.8204	0.849214	0.832963	1.02852	1.0003	1.02478	1.01787	DOWN	0.818342	0.000113533	KDP23839	hypothetical protein JCGZ_27128 [Jatropha curcas]
CtAH08G0200400	CtAH08T0200400.1	13	8	8	12	737	82.4	7.08	CtAH08G0200400	0.967467	0.849446	0.87549	0.897468	1.1173	1.11665	1.05807	1.09734	DOWN	0.817859	0.00807209	KVI08492	Diacylglycerol acyltransferase [Cynara cardunculus var. scolymus]
CtAH09G0044500	CtAH09T0044500.1	12	9	14	29	1160	130.2	6.3	CtAH09G0044500	0.961938	0.955513	0.980749	0.966067	1.15088	1.12849	1.26514	1.1815	DOWN	0.817661	0.00743009	XP_023766453	nucleotide pyrophosphatase/phosphodiesterase-like [Lactuca sativa]
CtAH08G0094000	CtAH08T0094000.1	6	3	3	5	464	50.6	10.11	CtAH08G0094000	0.912028	0.906473	0.935039	0.917847	1.06657	1.09406	1.20723	1.12262	DOWN	0.817593	0.0095732	KVI09542	protein of unknown function DUF4005 [Cynara cardunculus var. scolymus]
CtAH08G0020200	CtAH08T0020200.1	12	6	6	11	646	71.3	5.31	CtAH08G0020200	0.883564	0.896887	0.858602	0.879684	1.05012	1.04746	1.13148	1.07635	DOWN	0.817283	0.00272148	KVI10087	Concanavalin A-like lectin/glucanase superfamily [Cynara cardunculus var. scolymus]
CtAH03G0047700	CtAH03T0047700.2	14	4	6	30	415	45.6	8.21	CtAH03G0047700	0.921627	0.86605	0.851355	0.879677	1.03003	1.04574	1.15401	1.07659	DOWN	0.817093	0.0114323	KVI10604	Aldolase-type TIM barrel [Cynara cardunculus var. scolymus]
CtAH03G0216900	CtAH03T0216900.1	32	14	15	88	586	66.1	4.97	CtAH03G0216900	0.917191	0.947569	0.906134	0.923631	1.10188	1.1049	1.18535	1.13071	DOWN	0.816858	0.00231282	KVH87436	Concanavalin A-like lectin/glucanase superfamily [Cynara cardunculus var. scolymus]
CtAH08G0007400	CtAH08T0007400.1	16	3	8	12	567	62	6.89	CtAH08G0007400	0.847322	0.879399	0.880063	0.868928	1.0482	1.08692	1.05631	1.06381	DOWN	0.816807	0.000260242	KVI04671	Pyruvate kinase [Cynara cardunculus var. scolymus]
CtAH08G0222800	CtAH08T0222800.1	24	11	12	25	535	60.4	8.6	CtAH08G0222800	0.926829	0.9077	0.941192	0.925241	1.14251	1.1031	1.15313	1.13291	DOWN	0.816693	0.000325604	XP_017226885	PREDICTED: protochlorophyllide-dependent translocon component 52, chloroplastic [Daucus carota subsp. sativus]
CtAH11G0057300	CtAH11T0057300.1	10	3	3	8	261	30.4	9.64	CtAH11G0057300	0.873594	0.881267	0.882299	0.879053	1.087	1.0523	1.09049	1.0766	DOWN	0.816511	9.36029e-05	XP_023745765	uncharacterized protein LOC111893917 [Lactuca sativa];gi|1322419970|gb|PLY96435.1| hypothetical protein LSAT_4X169740 [Lactuca sativa]
CtAH08G0035900	CtAH08T0035900.1	37	8	8	46	259	27.3	9.48	CtAH08G0035900	0.905484	0.907589	0.89968	0.904251	1.07319	1.03183	1.21909	1.10804	DOWN	0.816084	0.0230657	KVI09931	Ribosomal protein L11 [Cynara cardunculus var. scolymus]
CtAH04G0145100	CtAH04T0145100.1	2	1	1	1	340	37.9	8.31	CtAH04G0145100	0.864709	0.830932	0.932125	0.875922	1.02614	1.02735	1.16719	1.07356	DOWN	0.815903	0.0235179	XP_023736400	GDSL esterase/lipase At5g45960 [Lactuca sativa];gi|1322421241|gb|PLY97086.1| hypothetical protein LSAT_4X50981 [Lactuca sativa]
CtAH08G0043200	CtAH08T0043200.1	56	19	19	204	393	42.4	5.77	CtAH08G0043200	0.910831	0.908232	0.903155	0.907406	1.13054	1.06748	1.13915	1.11239	DOWN	0.815727	0.000833657	XP_009351006	PREDICTED: sedoheptulose-1,7-bisphosphatase, chloroplastic-like [Pyrus x bretschneideri];gi|694320367|ref|XP_009351012.1| PREDICTED: sedoheptulose-1,7-bisphosphatase, chloroplastic-like [Pyrus x bretschneideri]
CtAH02G0034200	CtAH02T0034200.1	9	1	3	5	342	38.7	6.13	CtAH02G0034200	0.909794	0.868119	0.849901	0.875938	1.08888	1.10697	1.02585	1.0739	DOWN	0.815661	0.00283917	XP_023758923	serine/threonine-protein kinase SAPK3-like [Lactuca sativa];gi|1322405493|gb|PLY89146.1| hypothetical protein LSAT_3X15481 [Lactuca sativa]
CtAH11G0243700	CtAH11T0243700.1	26	1	10	125	383	41.8	9.74	CtAH11G0243700	0.958398	1.10257	1.04735	1.0361	1.18703	1.24934	1.37536	1.27058	DOWN	0.81546	0.0279661	XP_023729770	ADP,ATP carrier protein 1, mitochondrial [Lactuca sativa];gi|1340497171|ref|XP_023729771.1| ADP,ATP carrier protein 1, mitochondrial [Lactuca sativa];gi|1322380508|gb|PLY76979.1| hypothetical protein LSAT_6X47340 [Lactuca sativa]
CtAH07G0016700	CtAH07T0016700.1	3	1	1	2	424	47.1	6.74	CtAH07G0016700	0.805144	0.928851	0.946769	0.893588	1.11109	1.08249	1.09412	1.0959	DOWN	0.815393	0.0111014	XP_023762640	uncharacterized protein LOC111911089 [Lactuca sativa];gi|1322399244|gb|PLY86392.1| hypothetical protein LSAT_8X160241 [Lactuca sativa]
CtAH07G0033300	CtAH07T0033300.1	42	31	33	103	970	110.5	5.48	CtAH07G0033300	0.912848	0.905154	0.919415	0.912472	1.10654	1.14122	1.11029	1.11935	DOWN	0.815183	6.08291e-05	KVI05498	hypothetical protein Ccrd_016184 [Cynara cardunculus var. scolymus]
CtAH09G0112500	CtAH09T0112500.1	27	5	5	18	302	34	7.49	CtAH09G0112500	0.919286	0.867969	0.899159	0.895472	1.09403	1.11221	1.09044	1.09889	DOWN	0.814887	0.00024163	KVH99705	Nucleotide-binding, alpha-beta plait, partial [Cynara cardunculus var. scolymus]
CtAH11G0026100	CtAH11T0026100.1	5	1	1	4	154	17.3	9.66	CtAH11G0026100	0.866788	0.875942	0.927529	0.890086	1.06092	1.06397	1.15227	1.09239	DOWN	0.814809	0.00464929	XP_023757956	NADH dehydrogenase [ubiquinone] iron-sulfur protein 4, mitochondrial-like [Lactuca sativa];gi|1322407048|gb|PLY89853.1| hypothetical protein LSAT_4X161521 [Lactuca sativa]
CtAH02G0170900	CtAH02T0170900.1	13	2	2	6	175	19.9	5.9	CtAH02G0170900	0.863669	0.921426	0.925931	0.903675	1.10813	1.12166	1.09774	1.10917	DOWN	0.814728	0.000634847	KVH96355	hypothetical protein Ccrd_001556 [Cynara cardunculus var. scolymus]
CtAH07G0222300	CtAH07T0222300.1	1	1	1	4	598	64.1	6.79	CtAH07G0222300	0.88117	0.859148	0.878791	0.873036	1.07508	1.02928	1.11136	1.07191	DOWN	0.81447	0.00130197	XP_023769632	putative germin-like protein 2-2 isoform X4 [Lactuca sativa];gi|1322388495|gb|PLY81003.1| hypothetical protein LSAT_9X106481 [Lactuca sativa]
CtAH08G0095400	CtAH08T0095400.1	31	7	7	33	284	30.6	7.2	CtAH08G0095400	0.883685	0.913679	0.924961	0.907442	1.136	1.08906	1.11868	1.11458	DOWN	0.814155	0.000356572	XP_023767861	thioredoxin-like protein AAED1, chloroplastic [Lactuca sativa];gi|1322391270|gb|PLY82409.1| hypothetical protein LSAT_2X109921 [Lactuca sativa]
CtAH02G0168500	CtAH02T0168500.2	7	1	1	5	112	12.5	8.84	CtAH02G0168500	0.825798	0.880164	0.861796	0.855919	1.00645	1.11507	1.03385	1.05179	DOWN	0.813774	0.005715	CtAH02G0168500	-
CtAH10G0114400	CtAH10T0114400.1	23	9	9	19	444	49	5.74	CtAH10G0114400	0.871138	0.900706	0.913767	0.895204	1.04399	1.1224	1.13465	1.10035	DOWN	0.813565	0.00272738	KVH94386	FAD dependent oxidoreductase [Cynara cardunculus var. scolymus]
CtAH08G0344200	CtAH08T0344200.1	0	1	1	3	1634	186.7	6.35	CtAH08G0344200	0.893186	0.874998	0.821039	0.863074	1.1259	1.06358	0.993542	1.06101	DOWN	0.813448	0.0107849	KVI08098	Disease resistance protein [Cynara cardunculus var. scolymus]
CtAH01G0066600	CtAH01T0066600.1	13	2	2	2	164	17.8	9.76	CtAH01G0066600	0.789493	0.88903	0.887673	0.855399	1.07521	0.975737	1.10383	1.05159	DOWN	0.813432	0.0182554	KVI03004	hypothetical protein Ccrd_018707 [Cynara cardunculus var. scolymus]
CtAH09G0113700	CtAH09T0113700.1	28	2	16	66	576	62.7	5.72	CtAH09G0113700	0.849518	0.808162	0.90588	0.85452	1.029	1.0512	1.07179	1.05066	DOWN	0.813314	0.00315403	KVH99681	Phosphoglucose isomerase (PGI) [Cynara cardunculus var. scolymus]
CtAH09G0111300	CtAH09T0111300.1	14	1	7	19	546	60.2	8.22	CtAH09G0111300	0.864852	0.865689	0.875066	0.868535	1.04463	1.0205	1.13883	1.06799	DOWN	0.813246	0.00532024	AFD62807	3-deoxy-D-arabino-heptulosonate 7-phosphate synthase [Ipomoea purpurea]
CtAH08G0328100	CtAH08T0328100.1	10	1	1	1	157	18.7	9.42	CtAH08G0328100	0.933231	0.905021	0.91286	0.917037	1.10071	1.09555	1.18696	1.12774	DOWN	0.81316	0.00239348	KVH88716	Complex 1 LYR protein, partial [Cynara cardunculus var. scolymus]
CtAH08G0245400	CtAH08T0245400.1	1	1	1	1	719	80.9	6.3	CtAH08G0245400	0.884655	0.820439	0.766355	0.823817	0.945407	1.04724	1.04715	1.01326	DOWN	0.813033	0.0170602	KVI08112	Tetratricopeptide-like helical [Cynara cardunculus var. scolymus]
CtAH01G0222200	CtAH01T0222200.1	9	4	4	5	767	83.4	6.14	CtAH01G0222200	0.96186	1.034	0.963286	0.986383	1.2087	1.18652	1.24454	1.21325	DOWN	0.813006	0.00147975	KVH89579	Phox/Bem1p [Cynara cardunculus var. scolymus]
CtAH09G0272500	CtAH09T0272500.1	19	7	10	19	660	72.8	8.41	CtAH09G0272500	0.943398	0.937669	0.931332	0.937466	1.15605	1.13286	1.17041	1.15311	DOWN	0.812992	4.73165e-05	KVH94107	6-phosphofructo-2-kinase [Cynara cardunculus var. scolymus]
CtAH08G0075100	CtAH08T0075100.1	6	2	3	9	551	60.5	5.9	CtAH08G0075100	0.885679	0.850861	0.880714	0.872418	1.07881	1.13215	1.00973	1.07356	DOWN	0.812639	0.00559267	XP_021993469	4-coumarate--CoA ligase-like 5 [Helianthus annuus]
CtAH12G0130300	CtAH12T0130300.1	7	4	4	7	739	80.1	7.06	CtAH12G0130300	0.853453	0.896806	0.941461	0.89724	1.05631	1.09632	1.16094	1.10452	DOWN	0.812334	0.00641206	KVI11698	Chloride channel ClC-plant [Cynara cardunculus var. scolymus]
CtAH08G0053600	CtAH08T0053600.1	9	4	4	13	460	52.9	10.11	CtAH08G0053600	0.890035	0.817908	0.846171	0.851372	1.16866	1.03532	0.940241	1.04808	DOWN	0.812319	0.0473141	KVI09810	3-oxo-5-alpha-steroid 4-dehydrogenase, C-terminal [Cynara cardunculus var. scolymus]
CtAH09G0012200	CtAH09T0012200.1	6	3	4	15	823	92.2	7.39	CtAH09G0012200	0.852478	0.900904	0.881692	0.878358	1.02549	1.0622	1.15687	1.08152	DOWN	0.812151	0.00813242	KVI05891	Galactose-binding domain-like protein [Cynara cardunculus var. scolymus]
CtAH09G0143400	CtAH09T0143400.1	12	3	3	9	304	33.7	6.79	CtAH09G0143400	0.901496	0.903131	0.850859	0.885162	1.09513	1.10892	1.06592	1.08999	DOWN	0.812083	0.000657711	KVH99075	Cupredoxin [Cynara cardunculus var. scolymus]
CtAH08G0211900	CtAH08T0211900.1	7	1	1	1	94	10.4	9.41	CtAH08G0211900	0.944607	0.913993	0.858614	0.905738	1.20205	1.05796	1.08708	1.1157	DOWN	0.811813	0.0143385	XP_021982612	uncharacterized protein LOC110878577 [Helianthus annuus];gi|1191663233|gb|OTG15202.1| hypothetical protein HannXRQ_Chr09g0257861 [Helianthus annuus]
CtAH11G0062200	CtAH11T0062200.1	58	2	19	136	450	49.6	5.1	CtAH11G0062200	0.818491	0.81881	0.793737	0.810346	0.974237	0.978472	1.04203	0.998245	DOWN	0.81177	0.00131488	KVH92713	Alpha tubulin [Cynara cardunculus var. scolymus]
CtAH04G0200800	CtAH04T0200800.2	27	3	8	21	401	43.7	6.62	CtAH04G0200800	0.871166	0.878803	0.921269	0.890413	1.14847	1.08149	1.06079	1.09692	DOWN	0.811743	0.00254748	XP_023766200	pyruvate dehydrogenase E1 component subunit beta-3, chloroplastic-like [Lactuca sativa];gi|1322393753|gb|PLY83656.1| hypothetical protein LSAT_4X29381 [Lactuca sativa]
CtAH05G0140000	CtAH05T0140000.1	1	1	1	2	633	70.2	5.77	CtAH05G0140000	0.797292	0.856549	0.888969	0.847603	1.00758	0.973745	1.15158	1.0443	DOWN	0.811645	0.0317711	KVH92919	hypothetical protein Ccrd_005043 [Cynara cardunculus var. scolymus]
CtAH03G0041700	CtAH03T0041700.1	18	2	3	9	153	17.3	8.4	CtAH03G0041700	0.898348	0.839321	0.853503	0.863724	1.12539	1.04526	1.02465	1.0651	DOWN	0.810933	0.00476641	XP_021992987	uncharacterized protein LOC110889729 [Helianthus annuus]
CtAH08G0133800	CtAH08T0133800.1	8	1	2	5	314	35.6	7.01	CtAH08G0133800	0.874684	0.863505	0.874494	0.870894	1.07302	1.05939	1.09161	1.07467	DOWN	0.81038	3.48025e-05	KVI09100	Chorismate mutase, AroQ class, eukaryotic type, partial [Cynara cardunculus var. scolymus]
CtAH01G0105900	CtAH01T0105900.1	6	2	2	6	340	38.4	7.59	CtAH01G0105900	0.963208	0.834286	0.91814	0.905211	1.18952	1.03462	1.12703	1.11706	DOWN	0.810354	0.0226367	KVI01127	Nudix hydrolase 6-like protein [Cynara cardunculus var. scolymus]
CtAH04G0097400	CtAH04T0097400.1	50	14	15	551	179	20	8.94	CtAH04G0097400	0.958493	0.934023	0.949936	0.947484	1.14884	1.2171	1.14261	1.16952	DOWN	0.810149	0.000876185	AFP23635	ribulose-1,5-bisphosphate carboxylase/oxygenase large subunit, partial (plastid) [Nannoglottis hookeri]
CtAH11G0111300	CtAH11T0111300.1	24	5	5	21	214	23.3	6.6	CtAH11G0111300	0.870921	0.897459	0.904431	0.890937	1.07095	1.05698	1.17235	1.10009	DOWN	0.809873	0.00519342	KVH89771	Ribosomal protein L19 [Cynara cardunculus var. scolymus]
CtAH10G0002500	CtAH10T0002500.1	10	4	4	6	464	53	5.69	CtAH10G0002500	0.848595	0.878632	0.898261	0.875162	1.01912	1.05843	1.16473	1.08076	DOWN	0.809766	0.0109369	PLY69157	hypothetical protein LSAT_5X152101 [Lactuca sativa]
CtAH04G0172700	CtAH04T0172700.1	7	2	2	10	446	49.2	5.49	CtAH04G0172700	0.800416	0.802637	0.802844	0.801966	0.984838	1.05532	0.931571	0.990578	DOWN	0.809594	0.00624829	KVH97216	Multi antimicrobial extrusion protein, partial [Cynara cardunculus var. scolymus]
CtAH01G0042700	CtAH01T0042700.1	8	1	1	1	103	11	7.56	CtAH01G0042700	0.780843	0.81473	0.833591	0.809721	0.937923	1.00468	1.05804	1.00021	DOWN	0.809548	0.00743543	ANW06477	lipid-transfer protein [Carthamus tinctorius]
CtAH03G0285200	CtAH03T0285200.1	42	15	15	36	395	43.4	6.95	CtAH03G0285200	0.899548	0.915994	0.907208	0.907583	1.10424	1.10009	1.15998	1.12144	DOWN	0.809304	0.000423749	KVH91930	Aldolase-type TIM barrel [Cynara cardunculus var. scolymus]
CtAH11G0163900	CtAH11T0163900.1	22	13	15	29	848	92.3	7.44	CtAH11G0163900	0.95269	0.92174	0.981864	0.952098	1.17061	1.1223	1.23779	1.1769	DOWN	0.808988	0.00397935	XP_022026342	beta-galactosidase 8-like isoform X2 [Helianthus annuus]
CtAH03G0276400	CtAH03T0276400.1	21	2	2	13	95	10.8	9.28	CtAH03G0276400	0.935293	0.910017	0.93765	0.927653	1.14772	1.16892	1.12345	1.1467	DOWN	0.808979	0.000158357	KVH91866	Glutathione peroxidase [Cynara cardunculus var. scolymus]
CtAH12G0060800	CtAH12T0060800.1	10	1	5	10	769	82.3	8.22	CtAH12G0060800	0.855894	1.03593	1.0855	0.992438	1.23264	1.24956	1.19874	1.22698	DOWN	0.808845	0.0302779	XP_023763293	DEAD-box ATP-dependent RNA helicase 3, chloroplastic-like [Lactuca sativa]
CtAH06G0072300	CtAH06T0072300.1	19	12	15	33	967	105	6.84	CtAH06G0072300	0.876982	0.869366	0.912489	0.886279	1.07951	1.0751	1.13337	1.09599	DOWN	0.808655	0.000798	KVI00431	hypothetical protein Ccrd_021389 [Cynara cardunculus var. scolymus]
CtAH06G0265100	CtAH06T0265100.1	26	6	6	19	302	33.5	5.74	CtAH06G0265100	0.920959	0.890922	0.90049	0.904124	1.12037	1.10944	1.12466	1.11816	DOWN	0.808584	2.76242e-05	PNT55653	hypothetical protein POPTR_001G204300v3 [Populus trichocarpa]
CtAH04G0209200	CtAH04T0209200.1	18	5	10	18	584	68	8.35	CtAH04G0209200	0.879877	0.822653	0.814803	0.839111	1.05858	1.05776	0.996932	1.03776	DOWN	0.808582	0.00235793	XP_021986201	delta(24)-sterol reductase [Helianthus annuus]
CtAH10G0123500	CtAH10T0123500.1	6	1	1	1	221	24.3	4.92	CtAH10G0123500	0.918551	0.941446	0.888414	0.916137	1.1655	1.10649	1.12777	1.13325	DOWN	0.808413	0.000713776	XP_023731599	probable calcium-binding protein CML36 [Lactuca sativa];gi|1322377579|gb|PLY75543.1| hypothetical protein LSAT_9X29960 [Lactuca sativa]
CtAH09G0195000	CtAH09T0195000.1	13	2	2	5	142	15.5	9.17	CtAH09G0195000	0.922759	0.921183	0.929375	0.924439	1.13209	1.179	1.12032	1.1438	DOWN	0.808216	0.000265788	KVH99398	Glutaredoxin-like protein, partial [Cynara cardunculus var. scolymus]
CtAH07G0009800	CtAH07T0009800.1	19	1	8	17	493	56	6.7	CtAH07G0009800	0.905157	0.853642	0.849701	0.8695	1.17363	1.05798	0.9961	1.0759	DOWN	0.808158	0.0199089	KVI05683	Aldolase-type TIM barrel [Cynara cardunculus var. scolymus]
CtAH05G0073600	CtAH05T0073600.1	44	9	9	49	172	19.3	9.79	CtAH05G0073600	0.889061	0.896447	0.925491	0.903666	1.11018	1.09587	1.14961	1.11855	DOWN	0.807888	0.000388537	KVH93463	Ribosomal protein L18, bacterial-type [Cynara cardunculus var. scolymus]
CtAH04G0158900	CtAH04T0158900.1	4	1	1	2	175	19	8.41	CtAH04G0158900	0.895193	0.892747	0.923752	0.903898	1.1617	1.01846	1.17675	1.11897	DOWN	0.807793	0.013883	KVH88120	hypothetical protein Ccrd_024496 [Cynara cardunculus var. scolymus]
CtAH12G0164100	CtAH12T0164100.1	2	1	1	1	382	41.6	4.36	CtAH12G0164100	0.823393	0.875472	0.828065	0.84231	1.10278	1.00722	1.01937	1.04312	DOWN	0.807489	0.00426143	XP_023752522	uncharacterized protein LOC111900874 [Lactuca sativa]
CtAH01G0159200	CtAH01T0159200.2	9	1	1	1	120	13.3	6.93	CtAH01G0159200	0.897057	0.843216	0.982174	0.907482	1.19201	1.14329	1.03873	1.12468	DOWN	0.806883	0.0231683	XP_021969455	protein BOLA1, chloroplastic [Helianthus annuus];gi|1191670199|gb|OTG22165.1| putative bolA protein [Helianthus annuus]
CtAH03G0009200	CtAH03T0009200.1	38	10	10	59	335	36	5.63	CtAH03G0009200	0.822929	0.866614	0.825932	0.838491	1.03248	1.07083	1.01676	1.04002	DOWN	0.806223	0.000703838	KVI10228	Porphobilinogen deaminase, C-terminal [Cynara cardunculus var. scolymus]
CtAH10G0253800	CtAH10T0253800.1	4	1	1	1	327	37	7.52	CtAH10G0253800	0.861867	1.05895	1.01924	0.98002	1.22459	1.19326	1.22979	1.21588	DOWN	0.806015	0.0182903	XP_023909523	uncharacterized protein LOC112021187 [Quercus suber]
CtAH10G0014700	CtAH10T0014700.1	61	20	20	230	400	43.1	7.52	CtAH10G0014700	0.939128	0.930556	0.914787	0.928157	1.15309	1.15204	1.14969	1.15161	DOWN	0.805966	6.41791e-06	XP_022010664	chloroplast stem-loop binding protein of 41 kDa a, chloroplastic [Helianthus annuus];gi|1191641961|gb|OTF93935.1| putative NAD(P)-binding domain-containing protein [Helianthus annuus]
CtAH03G0145400	CtAH03T0145400.1	2	1	1	1	506	58.1	6.27	CtAH03G0145400	0.75118	0.842109	0.892453	0.828581	0.953761	1.13703	0.997195	1.02933	DOWN	0.804973	0.0437706	KVH91088	PC-Esterase, partial [Cynara cardunculus var. scolymus]
CtAH05G0073100	CtAH05T0073100.1	26	2	3	13	198	21.7	4.61	CtAH05G0073100	0.686169	0.738455	0.832709	0.752445	0.876711	0.951279	0.977215	0.935068	DOWN	0.804695	0.0252344	XP_011458118	PREDICTED: ankyrin repeat domain-containing protein 2 [Fragaria vesca subsp. vesca]
CtAH12G0205400	CtAH12T0205400.1	7	2	2	4	368	40.2	8.21	CtAH12G0205400	0.840055	0.808998	0.840858	0.82997	1.02061	0.997119	1.077	1.03158	DOWN	0.804566	0.00147323	XP_022890640	GDSL esterase/lipase At5g33370-like [Olea europaea var. sylvestris]
CtAH05G0090500	CtAH05T0090500.1	5	1	1	1	210	24	5.58	CtAH05G0090500	0.830996	0.971703	0.916309	0.906336	1.03556	1.13733	1.2067	1.12653	DOWN	0.804539	0.0267712	KVH93325	hypothetical protein Ccrd_004623 [Cynara cardunculus var. scolymus]
CtAH05G0137200	CtAH05T0137200.1	42	11	11	52	341	35.8	6.79	CtAH05G0137200	0.94125	0.926642	0.925897	0.931263	1.16575	1.16121	1.14649	1.15782	DOWN	0.804325	7.80774e-06	XP_023761921	glyoxylate/succinic semialdehyde reductase 2, chloroplastic isoform X2 [Lactuca sativa]
CtAH05G0113500	CtAH05T0113500.1	51	11	11	54	226	25.1	10.02	CtAH05G0113500	0.845002	0.852187	0.861273	0.85282	1.03222	1.04029	1.11002	1.06084	DOWN	0.803909	0.00116471	XP_021989402	50S ribosomal protein L6, chloroplastic isoform X1 [Helianthus annuus];gi|1228867929|ref|XP_021989403.1| 50S ribosomal protein L6, chloroplastic isoform X2 [Helianthus annuus];gi|1191660110|gb|OTG12080.1| putative ribosomal protein L6 family [Helianthus annuus]
CtAH08G0102400	CtAH08T0102400.1	11	4	4	4	412	44.2	9.29	CtAH08G0102400	0.897637	0.809012	0.756587	0.821079	1.01685	1.09947	0.948021	1.02145	DOWN	0.80384	0.0289879	KVI09425	TPX2, C-terminal domain-containing protein [Cynara cardunculus var. scolymus]
CtAH02G0058400	CtAH02T0058400.1	1	1	1	2	682	74.7	5.26	CtAH02G0058400	0.964034	0.882416	0.894478	0.913643	1.12296	1.10432	1.18399	1.13709	DOWN	0.803492	0.00309298	XP_023768571	glutamic acid-rich protein-like [Lactuca sativa];gi|1322390170|gb|PLY81758.1| hypothetical protein LSAT_3X25381 [Lactuca sativa]
CtAH09G0089400	CtAH09T0089400.1	2	1	1	2	465	50.7	6.29	CtAH09G0089400	0.856925	0.832818	0.919909	0.869884	1.11307	1.07438	1.06149	1.08298	DOWN	0.803232	0.00213678	OTG16118	putative PPM-type phosphatase domain, Protein phosphatase 2C family [Helianthus annuus]
CtAH02G0194400	CtAH02T0194400.1	7	1	1	1	191	21.9	9.19	CtAH02G0194400	0.868299	0.856363	0.973438	0.899367	1.04	1.0742	1.24502	1.11974	DOWN	0.803191	0.0400353	PHT74800	NAD(P)H-quinone oxidoreductase subunit 2 B, chloroplastic [Capsicum annuum]
CtAH08G0122200	CtAH08T0122200.1	30	4	4	19	185	20.8	9.33	CtAH08G0122200	0.877591	0.861876	0.876769	0.872079	1.07511	1.08851	1.09434	1.08599	DOWN	0.803029	9.72788e-06	KVI09217	Ribosomal protein S21 [Cynara cardunculus var. scolymus]
CtAH09G0134900	CtAH09T0134900.1	11	4	4	6	498	53.9	7.49	CtAH09G0134900	0.865682	0.770917	0.85566	0.830753	1.03705	1.0071	1.05964	1.0346	DOWN	0.802973	0.00376448	KVH99044	Aspartic peptidase [Cynara cardunculus var. scolymus]
CtAH07G0071600	CtAH07T0071600.1	1	1	2	14	2032	226.7	5.73	CtAH07G0071600	0.894913	0.854026	0.923509	0.890816	1.13644	1.10122	1.09099	1.10955	DOWN	0.802862	0.000858566	KVI05233	Apple-like protein [Cynara cardunculus var. scolymus]
CtAH09G0206900	CtAH09T0206900.1	9	2	2	3	246	27.2	10.04	CtAH09G0206900	0.882527	0.92157	0.855647	0.886581	1.06069	1.09567	1.15805	1.1048	DOWN	0.80248	0.00313125	KVH99366	protein of unknown function DUF2062 [Cynara cardunculus var. scolymus]
CtAH03G0030300	CtAH03T0030300.1	9	5	5	7	732	81.2	6.71	CtAH03G0030300	0.877432	0.892426	0.945929	0.905262	1.16084	1.10572	1.11879	1.12845	DOWN	0.802218	0.00110724	KVI10459	AAA+ ATPase domain-containing protein [Cynara cardunculus var. scolymus]
CtAH08G0073600	CtAH08T0073600.1	16	3	4	8	338	36.6	10.14	CtAH08G0073600	0.858892	0.873289	0.875428	0.869203	1.07525	1.07473	1.10129	1.08376	DOWN	0.802026	3.00543e-05	XP_023734690	miraculin-like [Lactuca sativa]
CtAH09G0106200	CtAH09T0106200.1	13	3	3	10	178	19.1	9.36	CtAH09G0106200	0.917111	0.910616	0.926726	0.918151	1.17907	1.13549	1.12186	1.14547	DOWN	0.801549	0.000220217	KVH99567	Chlorophyll a/b binding protein domain-containing protein [Cynara cardunculus var. scolymus]
CtAH03G0090600	CtAH03T0090600.1	3	1	2	6	576	63.8	5.58	CtAH03G0090600	0.80528	0.897285	0.926021	0.876195	1.08461	1.18821	1.00726	1.09336	DOWN	0.80138	0.0272173	KVI10854	Pyruvate kinase [Cynara cardunculus var. scolymus]
CtAH01G0077800	CtAH01T0077800.1	20	11	12	23	646	69.6	6.92	CtAH01G0077800	0.898397	0.857455	0.879192	0.878348	1.0998	1.08193	1.10705	1.09626	DOWN	0.80122	9.90328e-05	KVI03104	hypothetical protein Ccrd_018600 [Cynara cardunculus var. scolymus]
CtAH09G0196700	CtAH09T0196700.1	37	13	19	74	528	59.6	4.93	CtAH09G0196700	0.886213	0.861999	0.859775	0.869329	1.06689	1.07734	1.11207	1.08543	DOWN	0.800907	0.000176826	KVH99423	hypothetical protein Ccrd_022342 [Cynara cardunculus var. scolymus]
CtAH10G0086800	CtAH10T0086800.1	17	3	3	11	290	30.7	7.97	CtAH10G0086800	0.90816	0.871036	0.891016	0.890071	1.12071	1.12956	1.08403	1.11143	DOWN	0.800832	0.000229319	KVI03885	hypothetical protein Ccrd_017804 [Cynara cardunculus var. scolymus]
CtAH08G0063800	CtAH08T0063800.1	28	7	7	21	278	32.1	6.71	CtAH08G0063800	0.871041	0.925317	0.874864	0.890407	1.13299	1.13888	1.0648	1.11222	DOWN	0.800565	0.00167739	PLY68903	hypothetical protein LSAT_2X115281 [Lactuca sativa]
CtAH12G0135600	CtAH12T0135600.1	46	4	7	48	180	20.6	5.71	CtAH12G0135600	0.91661	0.893927	0.910224	0.906921	1.15537	1.12715	1.11604	1.13285	DOWN	0.800562	7.50199e-05	KVH88723	Calycin [Cynara cardunculus var. scolymus]
CtAH09G0044300	CtAH09T0044300.1	27	10	12	28	595	66.8	6.25	CtAH09G0044300	0.864434	0.861859	0.832794	0.853029	1.04786	1.02865	1.124	1.06684	DOWN	0.799587	0.00227001	KVI06206	Iron/zinc purple acid phosphatase-like C-terminal domain-containing protein [Cynara cardunculus var. scolymus]
CtAH09G0134000	CtAH09T0134000.1	31	8	11	63	372	40.6	6.37	CtAH09G0134000	0.925361	0.935287	0.921862	0.927504	1.15876	1.13671	1.18576	1.16041	DOWN	0.799289	9.37764e-05	XP_023766322	ACT domain-containing protein ACR11-like [Lactuca sativa];gi|1322393564|gb|PLY83577.1| hypothetical protein LSAT_5X9221 [Lactuca sativa]
CtAH03G0153300	CtAH03T0153300.1	10	1	8	21	544	62.4	5.63	CtAH03G0153300	0.793845	0.897524	0.744216	0.811862	1.08193	0.979598	0.988446	1.01666	DOWN	0.798559	0.0213629	KVH91149	Glycoside hydrolase, catalytic domain-containing protein [Cynara cardunculus var. scolymus]
CtAH11G0167600	CtAH11T0167600.1	52	14	14	68	197	22	9.85	CtAH11G0167600	0.848745	0.845593	0.823133	0.839157	1.08415	1.05156	1.01687	1.05086	DOWN	0.798542	0.000547836	KVH90740	Ribosomal protein L9 [Cynara cardunculus var. scolymus]
CtAH07G0233500	CtAH07T0233500.1	1	1	1	1	941	99.6	4.89	CtAH07G0233500	0.828912	0.973972	0.972817	0.925233	1.07522	1.16917	1.23257	1.15899	DOWN	0.798311	0.024439	KVI02121	hypothetical protein Ccrd_019601, partial [Cynara cardunculus var. scolymus]
CtAH08G0156500	CtAH08T0156500.1	8	3	3	6	531	55.9	9.48	CtAH08G0156500	0.923242	0.882767	0.943705	0.916571	1.07532	1.14753	1.22278	1.14854	DOWN	0.79803	0.00737098	EXC20499	Plastidic glucose transporter 4 [Morus notabilis]
CtAH07G0225700	CtAH07T0225700.1	2	1	1	1	758	81.4	4.15	CtAH07G0225700	0.819897	0.879622	0.903175	0.867565	1.07342	1.20173	0.986555	1.08723	DOWN	0.797957	0.0308674	KVI02031	hypothetical protein Ccrd_019684 [Cynara cardunculus var. scolymus]
CtAH09G0085400	CtAH09T0085400.1	4	2	2	6	473	52.8	7.8	CtAH09G0085400	1.02583	0.97597	0.954451	0.985417	1.26075	1.24196	1.20359	1.23543	DOWN	0.797628	0.000757969	Q40778	RecName: Full=Allene oxide synthase; AltName: Full=Cytochrome P450 74A2; AltName: Full=Rubber particle protein; Short=RPP;gi|206582008|pdb|3DAM|A Chain A, Crystal Structure Of Allene Oxide Synthase;gi|206582009|pdb|3DAN|A Chain A, Crystal Structure Of Allene Oxide Synthase;gi|206582010|pdb|3DBM|A Chain A, Crystal Structure Of Allene Oxide Synthase;gi|198446807|emb|CAA55025.2| rubber particle prot…
CtAH03G0108900	CtAH03T0108900.1	3	2	2	4	526	60.8	8.94	CtAH03G0108900	0.898454	0.866143	0.896383	0.886993	1.1	1.08412	1.15281	1.11231	DOWN	0.797435	0.000633473	KVI10951	cytochrome P450 [Cynara cardunculus var. scolymus]
CtAH10G0112500	CtAH10T0112500.1	2	1	1	1	349	39.1	6.47	CtAH10G0112500	0.880012	0.861562	0.749467	0.830347	1.05591	1.08105	0.989408	1.04212	DOWN	0.796783	0.0125177	XP_023738471	gibberellin receptor GID1B-like [Lactuca sativa];gi|385296175|dbj|BAM14052.1| GA Insensitive Dwarf1 A [Lactuca sativa];gi|1322366390|gb|PLY70188.1| hypothetical protein LSAT_9X161 [Lactuca sativa]
CtAH10G0257100	CtAH10T0257100.1	19	3	3	8	189	20.9	9.28	CtAH10G0257100	0.884546	0.909286	0.890981	0.894938	1.12876	1.11277	1.13015	1.12389	DOWN	0.796284	1.59734e-05	KVI07476	Thioredoxin [Cynara cardunculus var. scolymus]
CtAH02G0047000	CtAH02T0047000.1	40	4	4	32	87	9.9	6.1	CtAH02G0047000	0.771768	0.798217	0.74389	0.771292	0.962888	1.02052	0.922569	0.96866	DOWN	0.796246	0.0036992	PNT44802	hypothetical protein POPTR_003G103700v3 [Populus trichocarpa]
CtAH04G0029300	CtAH04T0029300.1	21	5	6	22	271	31	8.97	CtAH04G0029300	0.860934	0.914565	0.878993	0.884831	1.11656	1.0986	1.12161	1.11226	DOWN	0.795528	0.000190421	KVI04202	Photosystem II Psp29, biogenesis [Cynara cardunculus var. scolymus]
CtAH11G0084000	CtAH11T0084000.1	5	4	4	4	663	74.1	8.63	CtAH11G0084000	0.85956	0.870246	0.938779	0.889528	1.0312	1.10223	1.22191	1.11844	DOWN	0.795326	0.0198263	KVH92357	AAA+ ATPase domain-containing protein [Cynara cardunculus var. scolymus]
CtAH04G0060400	CtAH04T0060400.1	15	1	9	33	827	90.6	5.86	CtAH04G0060400	0.88335	0.820646	0.897862	0.867286	1.04931	1.12001	1.10228	1.09053	DOWN	0.795286	0.00217327	XP_019415140	PREDICTED: delta-aminolevulinic acid dehydratase, chloroplastic-like [Lupinus angustifolius];gi|1102698537|gb|OIV97949.1| hypothetical protein TanjilG_12706 [Lupinus angustifolius]
CtAH07G0096100	CtAH07T0096100.1	7	3	3	4	546	60.8	5.83	CtAH07G0096100	0.769466	0.815143	0.903616	0.829408	1.01461	1.11928	0.995878	1.04326	DOWN	0.795018	0.0177147	KVI05059	hypothetical protein Ccrd_016619 [Cynara cardunculus var. scolymus]
CtAH01G0197400	CtAH01T0197400.1	3	1	1	1	323	36.5	7.14	CtAH01G0197400	0.945273	0.838526	0.853504	0.879101	1.06002	1.0801	1.17802	1.10604	DOWN	0.794815	0.0100877	KVH89404	hypothetical protein Ccrd_008602 [Cynara cardunculus var. scolymus]
CtAH06G0183000	CtAH06T0183000.1	16	5	7	23	516	55	6.16	CtAH06G0183000	0.879157	0.844685	0.873221	0.865688	1.07271	1.08549	1.11205	1.09008	DOWN	0.794147	0.000140245	XP_023729250	3-phosphoshikimate 1-carboxyvinyltransferase 2 [Lactuca sativa];gi|1322381636|gb|PLY77394.1| hypothetical protein LSAT_7X9680 [Lactuca sativa]
CtAH10G0063200	CtAH10T0063200.1	11	4	7	13	769	85.5	7.88	CtAH10G0063200	0.928669	0.931237	0.930986	0.930297	1.22042	1.12667	1.16923	1.17211	DOWN	0.793697	0.000874005	KVI03670	Zinc/iron permease [Cynara cardunculus var. scolymus]
CtAH09G0006000	CtAH09T0006000.1	2	1	1	5	418	45.1	8.34	CtAH09G0006000	0.837955	0.828504	0.874211	0.84689	1.0655	1.06929	1.06707	1.06729	DOWN	0.793496	9.4403e-05	POE84256	3-oxoacyl-[acyl-carrier-protein] synthase ii, chloroplastic [Quercus suber]
CtAH08G0144700	CtAH08T0144700.4	1	1	1	2	971	109.1	5.43	CtAH08G0144700	0.779803	0.718745	0.798141	0.765563	0.925715	1.05489	0.913943	0.964849	DOWN	0.793454	0.017577	KVI09004	Protein of unknown function DUF869, plant, partial [Cynara cardunculus var. scolymus]
CtAH09G0257800	CtAH09T0257800.1	2	1	1	1	476	52.8	8.51	CtAH09G0257800	0.842804	0.913533	0.919204	0.891847	1.2339	1.05753	1.08454	1.12533	DOWN	0.792523	0.0177684	KVH94203	Armadillo [Cynara cardunculus var. scolymus]
CtAH03G0055600	CtAH03T0055600.1	2	1	1	1	492	53.2	6.16	CtAH03G0055600	0.951167	1.04778	1.00395	1.00097	1.28139	1.29357	1.21492	1.26329	DOWN	0.792346	0.00211418	KVI10661	Glycoside hydrolase, catalytic domain-containing protein [Cynara cardunculus var. scolymus]
CtAH10G0029300	CtAH10T0029300.1	13	1	1	1	171	19.6	4.7	CtAH10G0029300	1.0228	0.849074	0.90549	0.925789	1.14191	1.22006	1.14477	1.16891	DOWN	0.792009	0.0131605	KVI03473	Ataxin-2, C-terminal [Cynara cardunculus var. scolymus]
CtAH07G0102100	CtAH07T0102100.1	22	7	8	106	294	31.6	8.12	CtAH07G0102100	0.916243	0.924205	0.823678	0.888042	1.06977	1.11248	1.18225	1.1215	DOWN	0.791836	0.00710219	KVI04954	Aquaporin-like protein [Cynara cardunculus var. scolymus]
CtAH04G0091000	CtAH04T0091000.1	4	1	1	3	185	20	4.53	CtAH04G0091000	0.7469	0.808068	0.744835	0.766601	1.01738	0.9594	0.928047	0.968274	DOWN	0.791719	0.00378924	KVI04273	hypothetical protein Ccrd_017416 [Cynara cardunculus var. scolymus]
CtAH04G0031500	CtAH04T0031500.2	11	2	2	7	111	12.2	9.91	CtAH04G0031500	0.981723	0.920884	0.768744	0.89045	1.15758	1.05096	1.16756	1.12537	DOWN	0.791254	0.0330369	XP_023757705	uncharacterized protein LOC111906212 [Lactuca sativa]
CtAH08G0352100	CtAH08T0352100.1	13	3	5	13	348	39	5.71	CtAH08G0352100	0.941579	0.851636	0.845263	0.879493	1.16031	1.08501	1.08985	1.11172	DOWN	0.791109	0.00417737	KVI07653	Cysteine peptidase, asparagine active site-containing protein [Cynara cardunculus var. scolymus]
CtAH11G0134400	CtAH11T0134400.1	30	10	10	63	379	42.5	8.51	CtAH11G0134400	0.890331	0.904394	0.834375	0.876367	1.10721	1.07827	1.13841	1.10796	DOWN	0.79097	0.00109529	XP_021980198	uncharacterized protein LOC110876333 [Helianthus annuus]
CtAH03G0274200	CtAH03T0274200.1	26	5	5	8	234	25.1	7.88	CtAH03G0274200	0.926001	0.893855	0.900325	0.906727	1.14669	1.1154	1.17924	1.14711	DOWN	0.790445	0.000325228	KVH91803	2-C-methyl-D-erythritol 2,4-cyclodiphosphate synthase [Cynara cardunculus var. scolymus]
CtAH01G0050500	CtAH01T0050500.2	9	4	4	10	404	43.1	6.47	CtAH01G0050500	0.849328	0.858128	0.867258	0.858238	1.09766	1.11102	1.04949	1.08605	DOWN	0.790235	0.000300265	XP_023765044	anthranilate phosphoribosyltransferase, chloroplastic-like [Lactuca sativa]
CtAH07G0092700	CtAH07T0092700.1	3	1	1	1	245	27	9.74	CtAH07G0092700	0.926071	0.945078	0.879788	0.916979	1.20661	1.10973	1.16707	1.16113	DOWN	0.789727	0.00202728	XP_023752410	uncharacterized protein LOC111900763 [Lactuca sativa];gi|1322415109|gb|PLY94121.1| hypothetical protein LSAT_8X24101 [Lactuca sativa]
CtAH11G0208600	CtAH11T0208600.1	3	1	1	1	311	34	8.48	CtAH11G0208600	0.899938	0.950259	0.9296	0.926599	1.14587	1.16045	1.21804	1.17479	DOWN	0.788739	0.000717085	N/A	N/A
CtAH03G0018400	CtAH03T0018400.2	38	8	8	37	325	33.8	8.94	CtAH03G0018400	0.829755	0.834066	0.832939	0.832253	1.01406	1.0584	1.09389	1.05545	DOWN	0.788531	0.000645008	AJD09726	FTSZ1-1, partial [Hesperis matronalis]
CtAH04G0146300	CtAH04T0146300.1	38	17	17	81	464	50.7	6.3	CtAH04G0146300	0.835678	0.846751	0.845806	0.842745	1.0931	1.08322	1.03187	1.0694	DOWN	0.788057	0.000301118	XP_023736675	magnesium-chelatase subunit ChlI, chloroplastic [Lactuca sativa];gi|1322421263|gb|PLY97108.1| hypothetical protein LSAT_4X50480 [Lactuca sativa]
CtAH10G0202500	CtAH10T0202500.1	78	11	32	630	479	52.1	5.76	CtAH10G0202500	0.909294	0.932387	0.930574	0.924085	1.13859	1.1621	1.2174	1.1727	DOWN	0.788001	0.000531762	AAG22094	ribulose 1,5-bisphosphate carboxylase/oxygenase activase precursor, partial [Zea mays]
CtAH08G0147600	CtAH08T0147600.1	5	3	4	8	612	68.2	6.43	CtAH08G0147600	1.02095	0.829195	0.987669	0.945937	1.1948	1.17163	1.23568	1.2007	DOWN	0.787819	0.0147814	XP_023754345	BTB/POZ domain-containing protein SR1IP1-like [Lactuca sativa];gi|1322412197|gb|PLY92626.1| hypothetical protein LSAT_2X83740 [Lactuca sativa]
CtAH11G0059500	CtAH11T0059500.1	14	2	2	4	240	26	8.63	CtAH11G0059500	0.857769	0.877339	0.835809	0.856972	1.09321	1.04619	1.12689	1.08876	DOWN	0.787108	0.000914153	OTG15832	putative expansin A10 [Helianthus annuus]
CtAH08G0071500	CtAH08T0071500.1	2	1	1	3	425	46.1	5.48	CtAH08G0071500	0.943481	0.866554	0.94954	0.919859	1.18986	1.14651	1.17092	1.1691	DOWN	0.78681	0.00107654	KVI09698	Amino acid transporter, transmembrane [Cynara cardunculus var. scolymus]
CtAH11G0040100	CtAH11T0040100.1	7	1	3	14	424	48.4	5.39	CtAH11G0040100	0.980533	0.862103	0.979916	0.940851	1.08655	1.2135	1.29065	1.1969	DOWN	0.786073	0.0229892	XP_010680446	PREDICTED: serine/threonine-protein kinase SRK2I [Beta vulgaris subsp. vulgaris];gi|870857820|gb|KMT09368.1| hypothetical protein BVRB_6g134600 [Beta vulgaris subsp. vulgaris]
CtAH08G0151500	CtAH08T0151500.1	3	1	3	4	990	107.8	6.23	CtAH08G0151500	0.985017	1.03142	1.04015	1.01886	1.26097	1.22434	1.40424	1.29652	DOWN	0.785845	0.0084666	XP_023751877	leucine-rich repeat receptor-like serine/threonine-protein kinase BAM1 [Lactuca sativa];gi|1322415917|gb|PLY94501.1| hypothetical protein LSAT_2X81641 [Lactuca sativa]
CtAH11G0256100	CtAH11T0256100.1	6	1	2	5	295	33.4	4.84	CtAH11G0256100	0.908664	0.837822	1.02755	0.924678	1.20369	1.1019	1.22494	1.17684	DOWN	0.785727	0.0198317	N/A	N/A
CtAH06G0199400	CtAH06T0199400.1	29	6	6	10	217	24.5	5.36	CtAH06G0199400	0.899894	0.905615	0.92976	0.911756	1.13563	1.1145	1.23563	1.16192	DOWN	0.784697	0.00288266	KVH89143	Eukaryotic phosphomannomutase [Cynara cardunculus var. scolymus]
CtAH08G0299300	CtAH08T0299300.1	14	3	6	15	414	46.5	5.57	CtAH08G0299300	0.940814	0.909465	0.943025	0.931101	1.18657	1.23308	1.14193	1.18719	DOWN	0.784287	0.000844129	KVI07845	Glutamate decarboxylase [Cynara cardunculus var. scolymus]
CtAH02G0086000	CtAH02T0086000.1	9	3	3	11	293	33.8	8.4	CtAH02G0086000	0.883337	0.836436	0.834628	0.851467	1.11345	1.06096	1.08573	1.08671	DOWN	0.783526	0.000433386	XP_022021477	superoxide dismutase [Fe] 3, chloroplastic [Helianthus annuus];gi|1228944570|ref|XP_022021478.1| superoxide dismutase [Fe] 3, chloroplastic [Helianthus annuus];gi|1191633402|gb|OTF85545.1| putative superoxide dismutase [Fe] 2 protein [Helianthus annuus]
CtAH10G0187300	CtAH10T0187300.1	8	5	6	13	827	94.7	7.36	CtAH10G0187300	0.933459	0.901367	0.897525	0.910784	1.12113	1.17151	1.19541	1.16268	DOWN	0.783347	0.000519259	KVI06803	hypothetical protein Ccrd_014842 [Cynara cardunculus var. scolymus]
CtAH05G0115700	CtAH05T0115700.1	17	6	6	13	423	45.7	5.29	CtAH05G0115700	0.914342	0.896829	0.912809	0.907994	1.16897	1.14997	1.15967	1.15954	DOWN	0.783066	5.61992e-06	XP_021998171	probable solanesyl-diphosphate synthase 3, chloroplastic [Helianthus annuus];gi|1191653449|gb|OTG05421.1| putative solanesyl diphosphate synthase 1 [Helianthus annuus]
CtAH02G0076900	CtAH02T0076900.1	2	1	1	1	366	40.3	8.85	CtAH02G0076900	0.83666	0.811708	0.83295	0.827106	1.13712	1.07443	0.960249	1.05727	DOWN	0.782307	0.011726	XP_023763836	E3 ubiquitin-protein ligase ORTHRUS 2-like [Lactuca sativa];gi|1322397186|gb|PLY85458.1| hypothetical protein LSAT_3X32700 [Lactuca sativa]
CtAH11G0022100	CtAH11T0022100.1	38	6	8	41	295	33.6	6.43	CtAH11G0022100	0.849249	0.848641	0.85274	0.85021	1.08488	1.06502	1.11157	1.08716	DOWN	0.782048	6.26933e-05	XP_023755674	probable xyloglucan endotransglucosylase/hydrolase protein 7 [Lactuca sativa];gi|1322410302|gb|PLY91589.1| hypothetical protein LSAT_4X159341 [Lactuca sativa]
CtAH05G0143800	CtAH05T0143800.1	11	6	11	40	1153	127.2	7.53	CtAH05G0143800	0.920289	0.921446	0.931349	0.924361	1.20856	1.151	1.19183	1.18379	DOWN	0.780846	0.000119225	KVH92884	Aminotransferase, class I/classII [Cynara cardunculus var. scolymus]
CtAH05G0210000	CtAH05T0210000.1	4	1	1	4	230	24.1	7.14	CtAH05G0210000	0.917514	0.875326	0.93014	0.90766	1.12208	1.15859	1.20761	1.16276	DOWN	0.780608	0.00102383	KVI01480	hypothetical protein Ccrd_020239 [Cynara cardunculus var. scolymus]
CtAH09G0144100	CtAH09T0144100.1	14	3	3	24	174	19.1	5.68	CtAH09G0144100	0.838788	0.819916	0.842431	0.833711	1.09215	1.04512	1.0675	1.06826	DOWN	0.780442	0.000104823	XP_004294361	PREDICTED: protein LHCP TRANSLOCATION DEFECT [Fragaria vesca subsp. vesca]
CtAH01G0061800	CtAH01T0061800.1	53	7	7	29	190	20.5	8.92	CtAH01G0061800	0.880879	0.88137	0.910298	0.890849	1.13081	1.10539	1.18826	1.14149	DOWN	0.780429	0.000684055	KVI02958	Rhodanese-like domain-containing protein [Cynara cardunculus var. scolymus]
CtAH05G0257200	CtAH05T0257200.1	13	2	2	3	247	27.9	5.49	CtAH05G0257200	0.932488	0.847693	0.906986	0.895722	1.24082	1.12359	1.07947	1.14796	DOWN	0.780274	0.00969763	XP_023734377	protein CHLORORESPIRATORY REDUCTION 6, chloroplastic [Lactuca sativa];gi|1322372975|gb|PLY73367.1| hypothetical protein LSAT_7X46141 [Lactuca sativa]
CtAH01G0160600	CtAH01T0160600.1	7	1	1	2	124	13.7	9.09	CtAH01G0160600	0.914003	0.789564	0.953977	0.885848	1.10613	1.10035	1.19949	1.13532	DOWN	0.78026	0.0133987	N/A	N/A
CtAH11G0118400	CtAH11T0118400.1	62	21	21	321	405	44.7	6.38	CtAH11G0118400	0.864758	0.859682	0.794603	0.839681	1.09343	1.08084	1.0565	1.07692	DOWN	0.779703	0.000693722	KVH89793	Phosphoribulokinase [Cynara cardunculus var. scolymus]
CtAH02G0089800	CtAH02T0089800.1	35	10	18	85	588	63.4	6.48	CtAH02G0089800	0.885159	0.884041	0.89234	0.88718	1.13205	1.12311	1.16329	1.13948	DOWN	0.778582	3.50445e-05	KVH95857	6-phosphogluconate dehydrogenase, C-terminal-like protein [Cynara cardunculus var. scolymus]
CtAH12G0225300	CtAH12T0225300.1	20	5	5	12	296	34.4	9.52	CtAH12G0225300	0.784354	0.796555	0.760035	0.780315	0.924686	0.954157	1.12822	1.00235	DOWN	0.778482	0.0261146	N/A	N/A
CtAH01G0086700	CtAH01T0086700.1	46	12	13	20	316	36.1	6.21	CtAH01G0086700	0.902029	0.859407	0.872006	0.877814	1.13079	1.09463	1.1584	1.12794	DOWN	0.778244	0.000364713	XP_011653354	PREDICTED: annexin D2-like isoform X1 [Cucumis sativus]
CtAH12G0123300	CtAH12T0123300.1	4	2	2	5	595	65.3	9.38	CtAH12G0123300	0.961758	0.932451	0.894776	0.929662	1.28488	1.15203	1.14679	1.19457	DOWN	0.778241	0.00573775	KVI11676	Major facilitator superfamily domain, general substrate transporter [Cynara cardunculus var. scolymus]
CtAH10G0256200	CtAH10T0256200.1	38	9	14	70	511	56	6.34	CtAH10G0256200	0.855637	0.875839	0.885943	0.872473	1.09379	1.14714	1.12461	1.12185	DOWN	0.777711	0.000152058	XP_017235087	PREDICTED: pyruvate kinase 1, cytosolic-like [Daucus carota subsp. sativus]
CtAH08G0103600	CtAH08T0103600.2	2	2	2	3	1024	114.5	6.23	CtAH08G0103600	0.958724	0.826554	0.94554	0.910273	1.28459	1.06831	1.16132	1.17141	DOWN	0.777078	0.0257766	KVI09419	Pentatricopeptide repeat-containing protein [Cynara cardunculus var. scolymus]
CtAH08G0034200	CtAH08T0034200.2	22	4	5	24	288	31	7.97	CtAH08G0034200	0.850672	0.878476	0.857103	0.862084	1.12348	1.1336	1.0729	1.10999	DOWN	0.776656	0.000271861	KVI09980	Biotin/lipoyl attachment, partial [Cynara cardunculus var. scolymus]
CtAH01G0058400	CtAH01T0058400.1	56	21	21	363	362	40.5	7.25	CtAH01G0058400	0.877035	0.887701	0.892221	0.885652	1.13706	1.11493	1.17093	1.14097	DOWN	0.776225	0.000111797	XP_022015851	ferredoxin--NADP reductase, leaf-type isozyme, chloroplastic-like [Helianthus annuus];gi|1191641297|gb|OTF93299.1| putative ferredoxin--NADP reductase, leaf isozyme [Helianthus annuus]
CtAH10G0275000	CtAH10T0275000.1	17	14	25	53	1677	190.9	8.9	CtAH10G0275000	0.903529	0.857009	0.866706	0.875748	1.15798	1.10946	1.11916	1.12887	DOWN	0.775775	0.00024746	APD83327	RNA polymerase beta&apos; subunit (chloroplast) [Carthamus tinctorius]
CtAH06G0050600	CtAH06T0050600.1	43	5	5	21	106	11.9	5.2	CtAH06G0050600	0.814687	0.824052	0.716918	0.785219	1.01001	1.00724	1.01994	1.0124	DOWN	0.775604	0.00274625	XP_021994364	stress-response A/B barrel domain-containing protein At5g22580-like [Helianthus annuus];gi|1191656910|gb|OTG08881.1| putative stress responsive A/B Barrel domain-containing protein [Helianthus annuus]
CtAH06G0038600	CtAH06T0038600.1	19	3	3	9	183	20.8	8.09	CtAH06G0038600	0.845676	0.874757	0.843762	0.854732	1.08985	1.10269	1.11385	1.10213	DOWN	0.775526	3.48304e-05	KVI00050	Alpha crystallin/Hsp20 domain-containing protein [Cynara cardunculus var. scolymus]
CtAH11G0242100	CtAH11T0242100.1	10	5	5	11	460	50.8	6.61	CtAH11G0242100	0.764199	0.806849	0.814275	0.795108	0.994519	1.01159	1.07	1.02537	DOWN	0.775435	0.00113916	XP_023729774	aldehyde dehydrogenase family 3 member F1-like [Lactuca sativa]
CtAH02G0006700	CtAH02T0006700.1	23	6	6	30	250	28.3	6.83	CtAH02G0006700	0.829364	0.791287	0.81491	0.811854	1.08362	1.04972	1.00832	1.04722	DOWN	0.775246	0.000650019	KVH95499	hypothetical protein Ccrd_002430 [Cynara cardunculus var. scolymus]
CtAH09G0021300	CtAH09T0021300.1	6	1	1	3	137	15	9.99	CtAH09G0021300	0.755662	0.790622	0.795487	0.78059	1.10576	0.979222	0.936342	1.00711	DOWN	0.77508	0.0124035	KVH92973	Ribosomal protein L37ae/L37e [Cynara cardunculus var. scolymus]
CtAH08G0210000	CtAH08T0210000.1	35	13	13	82	327	35.2	9.54	CtAH08G0210000	0.829644	0.831314	0.834828	0.831928	1.06696	1.04445	1.11029	1.0739	DOWN	0.77468	0.000236633	XP_022009570	50S ribosomal protein L1, chloroplastic [Helianthus annuus];gi|1191645933|gb|OTF97906.1| putative ribosomal protein L1p/L10e family [Helianthus annuus]
CtAH07G0244200	CtAH07T0244200.1	29	10	10	35	419	46.5	5.15	CtAH07G0244200	0.872608	0.900238	0.879815	0.884221	1.10657	1.14764	1.17326	1.14249	DOWN	0.773942	0.000256354	KVI02230	Lipase, class 3 [Cynara cardunculus var. scolymus]
CtAH07G0262700	CtAH07T0262700.1	5	3	3	3	588	63.8	5.39	CtAH07G0262700	0.905392	0.903118	0.907676	0.905395	1.16357	1.16954	1.17761	1.17024	DOWN	0.773685	4.06924e-07	KVI02363	Peptidase S64, Ssy5 [Cynara cardunculus var. scolymus]
CtAH05G0141400	CtAH05T0141400.1	8	1	2	6	351	38.7	6.33	CtAH05G0141400	0.725189	0.865177	0.775443	0.788603	0.945012	1.06297	1.05159	1.01986	DOWN	0.77325	0.0141244	XP_023765392	uncharacterized protein LOC111913907 isoform X1 [Lactuca sativa];gi|1322394765|gb|PLY84282.1| hypothetical protein LSAT_1X39481 [Lactuca sativa]
CtAH08G0347500	CtAH08T0347500.1	16	3	3	7	166	17.6	7.18	CtAH08G0347500	0.86416	0.853846	0.79893	0.838979	1.13671	1.11961	0.999342	1.08522	DOWN	0.773095	0.00670147	KVI07670	hypothetical protein Ccrd_013975 [Cynara cardunculus var. scolymus]
CtAH06G0087300	CtAH06T0087300.1	2	1	1	1	1405	158.2	6.29	CtAH06G0087300	0.817391	0.996399	0.887238	0.900343	1.16436	1.11816	1.2125	1.16501	DOWN	0.772822	0.0108008	XP_021866143	uncharacterized protein LOC110804849 [Spinacia oleracea]
CtAH05G0106400	CtAH05T0106400.3	2	1	2	3	1704	191.9	6.25	CtAH05G0106400	0.874295	0.838564	0.776613	0.829824	1.08559	1.14512	0.993398	1.0747	DOWN	0.772144	0.00959392	KVH93165	Nonaspanin (TM9SF) [Cynara cardunculus var. scolymus]
CtAH09G0241800	CtAH09T0241800.1	4	1	1	2	181	21	6.29	CtAH09G0241800	0.91318	0.864494	0.780204	0.852626	1.22644	1.05466	1.03164	1.10424	DOWN	0.772135	0.0257955	XP_023738054	protein FAR1-RELATED SEQUENCE 5-like [Lactuca sativa]
CtAH02G0184900	CtAH02T0184900.1	7	3	4	10	483	54	8.47	CtAH02G0184900	0.924727	0.869705	0.815616	0.870016	1.22605	1.07584	1.08416	1.12869	DOWN	0.770822	0.0111834	PAN17603	hypothetical protein PAHAL_C01584 [Panicum hallii]
CtAH02G0009200	CtAH02T0009200.1	38	5	6	23	215	23.8	9.91	CtAH02G0009200	0.842438	0.862831	0.778584	0.827951	1.07234	1.03093	1.12521	1.07616	DOWN	0.769355	0.00263818	KVH95486	Clp, N-terminal [Cynara cardunculus var. scolymus]
CtAH12G0133100	CtAH12T0133100.1	14	5	5	14	423	46.3	8.56	CtAH12G0133100	0.901294	0.944466	0.887894	0.911218	1.20703	1.21248	1.13819	1.1859	DOWN	0.768377	0.000728168	KVH88701	Nucleic acid-binding, OB-fold [Cynara cardunculus var. scolymus]
CtAH10G0045300	CtAH10T0045300.1	24	5	5	13	315	35.1	8.38	CtAH10G0045300	0.806056	0.832384	0.819918	0.819453	1.00988	1.078	1.11413	1.06734	DOWN	0.767755	0.00140844	KVI03560	Glutaredoxin active site-containing protein [Cynara cardunculus var. scolymus]
CtAH07G0046700	CtAH07T0046700.1	2	2	2	2	801	88.8	6.55	CtAH07G0046700	0.960814	0.729103	0.938019	0.875979	1.13215	1.06732	1.22486	1.14144	DOWN	0.767432	0.0376606	KVI05393	WD40 repeat-containing protein [Cynara cardunculus var. scolymus]
CtAH12G0135700	CtAH12T0135700.1	25	3	4	14	186	21.3	6.81	CtAH12G0135700	0.858573	0.91361	0.90798	0.893388	1.19416	1.12922	1.17075	1.16471	DOWN	0.767047	0.00046314	XP_011078595	temperature-induced lipocalin-1 [Sesamum indicum]
CtAH01G0117600	CtAH01T0117600.1	13	1	1	1	160	17.9	9.33	CtAH01G0117600	0.91192	0.804387	0.916288	0.877531	1.10823	1.06466	1.25971	1.1442	DOWN	0.766939	0.0185231	XP_023738906	uncharacterized protein LOC111886897 [Lactuca sativa]
CtAH02G0212300	CtAH02T0212300.1	2	1	1	1	300	34.3	4.81	CtAH02G0212300	0.771013	0.805042	0.842577	0.806211	1.0401	0.968488	1.14538	1.05132	DOWN	0.766855	0.0114523	KVH87912	Ribosomal protein S6 [Cynara cardunculus var. scolymus]
CtAH02G0217700	CtAH02T0217700.1	7	1	1	3	157	16.8	8.78	CtAH02G0217700	0.867802	0.825058	0.835988	0.84295	1.05122	1.09991	1.15038	1.1005	DOWN	0.765968	0.00119914	XP_023730090	1,4-dihydroxy-2-naphthoyl-CoA thioesterase 1-like [Lactuca sativa];gi|1322380053|gb|PLY76738.1| hypothetical protein LSAT_7X44120 [Lactuca sativa]
CtAH03G0005700	CtAH03T0005700.1	12	2	2	4	161	17.6	6.39	CtAH03G0005700	0.88244	0.860855	0.896108	0.879801	1.05945	1.17743	1.20945	1.14878	DOWN	0.765859	0.00452558	XP_020595111	UPF0678 fatty acid-binding protein-like protein At1g79260 [Phalaenopsis equestris]
CtAH08G0230300	CtAH08T0230300.1	5	2	4	9	769	85.3	6.28	CtAH08G0230300	1.03364	0.977692	1.02309	1.01147	1.34697	1.28814	1.32741	1.32084	DOWN	0.765782	0.00022165	OTG22667	putative ribonuclease H-like domain-containing protein [Helianthus annuus]
CtAH08G0245300	CtAH08T0245300.1	33	8	8	30	149	16.4	10.55	CtAH08G0245300	0.873553	0.828292	0.935487	0.879111	1.14651	1.11092	1.18845	1.14863	DOWN	0.765359	0.00215061	XP_023738323	50S ribosomal protein L28, chloroplastic [Lactuca sativa];gi|1322366562|gb|PLY70302.1| hypothetical protein LSAT_2X39681 [Lactuca sativa]
CtAH01G0113100	CtAH01T0113100.1	18	2	2	4	136	15.5	8.34	CtAH01G0113100	0.880361	0.866584	0.84595	0.864298	1.13093	1.12722	1.13118	1.12978	DOWN	0.765016	1.23563e-05	XP_021295140	chaperonin-like RBCX protein 1, chloroplastic isoform X2 [Herrania umbratica]
CtAH07G0143400	CtAH07T0143400.1	2	1	1	1	362	39.9	10.54	CtAH07G0143400	0.957879	0.908476	0.887	0.917785	1.0554	1.22464	1.33296	1.20433	DOWN	0.762069	0.0264423	KVI04736	protein of unknown function DUF4005 [Cynara cardunculus var. scolymus]
CtAH01G0055900	CtAH01T0055900.1	31	4	4	32	98	11.4	9.36	CtAH01G0055900	0.846975	0.829497	0.86062	0.845697	1.10993	1.05786	1.16271	1.11017	DOWN	0.761773	0.0011119	N/A	N/A
CtAH07G0128200	CtAH07T0128200.1	20	3	3	12	210	23.4	4.84	CtAH07G0128200	0.830411	0.782247	0.767196	0.793285	1.08175	1.011	1.03143	1.0414	DOWN	0.761752	0.000943396	OTG18296	putative chalcone-flavanone isomerase family protein [Helianthus annuus]
CtAH06G0273900	CtAH06T0273900.1	28	16	16	73	831	90.6	7.4	CtAH06G0273900	0.834972	0.861212	0.851079	0.849087	1.07883	1.09545	1.17013	1.1148	DOWN	0.761647	0.000797929	KVH98123	Aminotransferase class-III [Cynara cardunculus var. scolymus]
CtAH09G0083600	CtAH09T0083600.2	2	1	1	1	698	75.3	8.27	CtAH09G0083600	0.789445	0.854157	0.81537	0.819657	1.03326	1.13674	1.06035	1.07678	DOWN	0.761209	0.00208429	KVI06580	DnaJ domain-containing protein [Cynara cardunculus var. scolymus]
CtAH07G0262500	CtAH07T0262500.1	11	5	5	7	524	59.9	8.34	CtAH07G0262500	0.951691	0.934077	0.945042	0.943603	1.2172	1.19829	1.31064	1.24204	DOWN	0.759719	0.00105035	KVI02348	cytochrome P450 [Cynara cardunculus var. scolymus]
CtAH11G0232200	CtAH11T0232200.1	35	5	7	59	287	30.5	7.85	CtAH11G0232200	0.997272	0.916928	0.905357	0.939852	1.24587	1.23983	1.22676	1.23749	DOWN	0.759483	0.000539304	KVH95423	hypothetical protein Ccrd_002525 [Cynara cardunculus var. scolymus]
CtAH12G0129200	CtAH12T0129200.1	15	3	3	20	343	35.4	8.62	CtAH12G0129200	0.95664	0.8354	0.890433	0.894157	1.1834	1.16113	1.1878	1.17744	DOWN	0.759407	0.00141082	KVI11686	Bifunctional inhibitor/plant lipid transfer protein/seed storage helical domain-containing protein [Cynara cardunculus var. scolymus]
CtAH07G0109900	CtAH07T0109900.1	47	7	8	24	212	23.5	7.96	CtAH07G0109900	0.834293	0.844418	0.861851	0.846854	1.10926	1.12761	1.10894	1.11527	DOWN	0.759327	1.21069e-05	XP_009622865	PREDICTED: glutathione S-transferase DHAR2-like, partial [Nicotiana tomentosiformis]
CtAH03G0072700	CtAH03T0072700.1	3	1	1	1	233	25.9	9.32	CtAH03G0072700	0.995939	0.788338	0.817503	0.86726	1.13286	1.09987	1.19449	1.14241	DOWN	0.759152	0.0175525	KVI10754	Cold acclimation protein WCOR413 [Cynara cardunculus var. scolymus]
CtAH04G0194600	CtAH04T0194600.1	8	3	3	10	296	31.5	6.7	CtAH04G0194600	0.863844	0.899149	0.87314	0.878711	1.16957	1.12816	1.17859	1.15877	DOWN	0.758311	0.00011778	XP_023752280	ferredoxin-thioredoxin reductase, variable chain-like [Lactuca sativa]
CtAH04G0157500	CtAH04T0157500.1	26	8	8	23	254	27.8	8.98	CtAH04G0157500	0.827403	0.851954	0.875788	0.851715	1.08601	1.06445	1.21934	1.12327	DOWN	0.758248	0.00574247	KVH97072	Nucleotide-binding, alpha-beta plait [Cynara cardunculus var. scolymus]
CtAH11G0194200	CtAH11T0194200.1	9	6	6	45	912	102.8	8.02	CtAH11G0194200	0.833174	0.827945	0.814707	0.825275	1.089	1.08399	1.09418	1.08906	DOWN	0.757789	1.86388e-06	PLY65382	hypothetical protein LSAT_6X30881 [Lactuca sativa]
CtAH11G0203700	CtAH11T0203700.1	3	1	1	4	261	27.8	5.96	CtAH11G0203700	0.839126	0.960024	0.833402	0.877517	1.11276	1.15393	1.2074	1.15803	DOWN	0.757767	0.0047992	PIA37212	hypothetical protein AQUCO_03000063v1 [Aquilegia coerulea]
CtAH04G0205300	CtAH04T0205300.1	36	9	17	81	597	64.4	6.48	CtAH04G0205300	0.884128	0.874776	0.891924	0.883609	1.19152	1.17663	1.13049	1.16621	DOWN	0.757674	0.00011964	KVH97422	6-phosphogluconate dehydrogenase, C-terminal-like protein [Cynara cardunculus var. scolymus]
CtAH07G0254300	CtAH07T0254300.1	46	20	20	136	446	49.9	5.54	CtAH07G0254300	0.838085	0.842331	0.808991	0.829802	1.08449	1.11893	1.08222	1.09521	DOWN	0.757663	7.43108e-05	XP_023744640	trigger factor-like protein TIG, Chloroplastic [Lactuca sativa];gi|1322356476|gb|PLY65548.1| hypothetical protein LSAT_9X90660 [Lactuca sativa]
CtAH10G0000400	CtAH10T0000400.1	5	2	2	8	382	41.2	9.35	CtAH10G0000400	0.9993	0.956302	0.932433	0.962678	1.22447	1.19091	1.39656	1.27065	DOWN	0.757629	0.00986852	KYP48090	hypothetical protein KK1_030285 [Cajanus cajan]
CtAH01G0110500	CtAH01T0110500.1	6	1	1	1	159	16.7	3.66	CtAH01G0110500	0.947743	0.813913	0.864978	0.875545	1.17545	1.19702	1.09623	1.15623	DOWN	0.75724	0.00480302	CtAH01G0110500	-
CtAH10G0207900	CtAH10T0207900.1	6	3	4	12	594	67	5.68	CtAH10G0207900	0.926066	0.919105	0.909457	0.91821	1.22219	1.15287	1.26292	1.21266	DOWN	0.757187	0.000820662	KVI07024	C2 calcium-dependent membrane targeting [Cynara cardunculus var. scolymus]
CtAH04G0246700	CtAH04T0246700.1	17	2	4	19	244	26.3	5.11	CtAH04G0246700	0.934028	0.826999	0.857507	0.872845	1.151	1.14537	1.16322	1.15319	DOWN	0.756893	0.000966001	XP_021999192	ATP-citrate synthase alpha chain protein 1 [Helianthus annuus];gi|1228891015|ref|XP_021999193.1| ATP-citrate synthase alpha chain protein 1 [Helianthus annuus];gi|1191654390|gb|OTG06362.1| putative ATP-citrate lyase A-1 [Helianthus annuus]
CtAH12G0096000	CtAH12T0096000.1	20	3	3	8	173	19	5.94	CtAH12G0096000	0.890358	0.937086	0.924403	0.917282	1.29777	1.16073	1.17904	1.21251	DOWN	0.756513	0.00282956	KVI11446	hypothetical protein Ccrd_010140 [Cynara cardunculus var. scolymus]
CtAH11G0186000	CtAH11T0186000.1	54	17	36	272	1618	179.9	6.65	CtAH11G0186000	0.853856	0.784483	0.802974	0.813771	1.09475	1.05664	1.07808	1.07649	DOWN	0.755949	0.000363983	KVH90539	Cobalamin-independent methionine synthase, partial [Cynara cardunculus var. scolymus]
CtAH12G0200300	CtAH12T0200300.1	22	5	7	24	330	34.7	8.84	CtAH12G0200300	0.857674	0.915344	0.928098	0.900372	1.15251	1.19486	1.22722	1.19153	DOWN	0.755644	0.000682164	XP_023759204	chloroplast envelope quinone oxidoreductase homolog [Lactuca sativa]
CtAH07G0102200	CtAH07T0102200.1	6	1	2	10	287	30.7	7.15	CtAH07G0102200	0.84263	0.880969	0.922554	0.882051	1.06946	1.18907	1.2438	1.16744	DOWN	0.755541	0.00718562	KVI04954	Aquaporin-like protein [Cynara cardunculus var. scolymus]
CtAH09G0166500	CtAH09T0166500.5	26	2	5	54	305	33	8.38	CtAH09G0166500	0.912223	0.845836	0.864334	0.874131	1.14439	1.19335	1.13345	1.15706	DOWN	0.755473	0.00047053	XP_012839346	PREDICTED: ribulose-phosphate 3-epimerase, chloroplastic [Erythranthe guttata];gi|604330905|gb|EYU35806.1| hypothetical protein MIMGU_mgv1a011410mg [Erythranthe guttata];gi|604330906|gb|EYU35807.1| hypothetical protein MIMGU_mgv1a011410mg [Erythranthe guttata]
CtAH07G0122100	CtAH07T0122100.1	16	3	3	4	250	28.3	5.82	CtAH07G0122100	0.841273	0.845158	0.820916	0.835782	1.19368	1.10739	1.02069	1.10726	DOWN	0.754823	0.00578559	XP_023771067	GDSL esterase/lipase CPRD49 [Lactuca sativa]
CtAH12G0157000	CtAH12T0157000.2	80	29	36	533	482	50.1	6.83	CtAH12G0157000	0.881415	0.884459	0.862205	0.876026	1.18415	1.15326	1.14593	1.16111	DOWN	0.754473	3.08573e-05	XP_023748805	phosphoglycerate kinase, chloroplastic [Lactuca sativa];gi|1322349668|gb|PLY62388.1| hypothetical protein LSAT_7X69401 [Lactuca sativa]
CtAH07G0051800	CtAH07T0051800.1	27	2	4	13	164	18.4	7.58	CtAH07G0051800	0.792318	0.810913	0.777388	0.79354	0.992633	1.04323	1.12018	1.05201	DOWN	0.754307	0.00251981	KVI05350	Ribosomal protein PSRP-3/Ycf65 [Cynara cardunculus var. scolymus]
CtAH09G0114500	CtAH09T0114500.1	5	1	1	2	220	24.5	5.29	CtAH09G0114500	0.931418	0.911382	0.726658	0.856486	1.17656	1.22805	1.00383	1.13615	DOWN	0.753851	0.0409964	AAC84133	MADS box protein, partial [Cichorium intybus]
CtAH05G0009900	CtAH05T0009900.1	25	12	12	40	629	69.9	5.92	CtAH05G0009900	0.847417	0.85427	0.82954	0.843742	1.09336	1.09291	1.17324	1.11984	DOWN	0.753451	0.000569215	KVH93961	Galactose-binding domain-like protein [Cynara cardunculus var. scolymus]
CtAH04G0247800	CtAH04T0247800.1	2	1	1	1	688	75.3	9.41	CtAH04G0247800	0.918222	0.952658	0.791528	0.887469	1.18918	1.12772	1.21695	1.17795	DOWN	0.753401	0.00642124	KVH88956	Armadillo [Cynara cardunculus var. scolymus]
CtAH06G0077800	CtAH06T0077800.1	1	1	1	2	1145	123.6	5.55	CtAH06G0077800	0.778326	0.882715	0.825169	0.828737	1.08288	1.00445	1.21349	1.10027	DOWN	0.753211	0.016248	KVI00322	Leucine-rich repeat-containing protein [Cynara cardunculus var. scolymus]
CtAH10G0167300	CtAH10T0167300.1	47	2	17	200	448	50.3	4.83	CtAH10G0167300	0.743169	0.77727	0.764044	0.761494	0.975132	0.997238	1.06369	1.01202	DOWN	0.75245	0.000911615	PNT30709	hypothetical protein POPTR_006G095000v3 [Populus trichocarpa]
CtAH01G0099200	CtAH01T0099200.2	3	2	2	4	1199	136.1	6.02	CtAH01G0099200	0.822176	0.818046	0.907961	0.849394	1.12466	1.05853	1.20436	1.12918	DOWN	0.752219	0.0055086	OTG32794	putative reverse transcriptase domain-containing protein [Helianthus annuus]
CtAH08G0300400	CtAH08T0300400.1	8	2	2	4	191	21.2	10.4	CtAH08G0300400	0.855163	0.677666	0.751909	0.761579	1.0823	0.984494	0.970632	1.01248	DOWN	0.752194	0.0157864	XP_022009043	organelle RRM domain-containing protein 6, chloroplastic-like [Helianthus annuus];gi|1191645345|gb|OTF97318.1| putative nucleotide-binding alpha-beta plait domain-containing protein [Helianthus annuus]
CtAH07G0040700	CtAH07T0040700.1	21	5	5	32	331	38.3	5.63	CtAH07G0040700	0.818009	0.813665	0.775248	0.802308	1.08138	1.10319	1.01729	1.06729	DOWN	0.751725	0.000811374	XP_023747217	uncharacterized protein LOC111895365 [Lactuca sativa]
CtAH08G0032300	CtAH08T0032300.1	50	15	15	74	330	36.4	6	CtAH08G0032300	0.805223	0.806479	0.76398	0.791894	1.07252	1.05199	1.03587	1.05346	DOWN	0.751709	0.000117596	KVI10018	Uroporphyrinogen decarboxylase HemE [Cynara cardunculus var. scolymus]
CtAH07G0047200	CtAH07T0047200.1	4	1	1	2	348	38.6	6.23	CtAH07G0047200	0.790091	0.785263	0.757588	0.777647	1.04178	1.08574	0.978737	1.03542	DOWN	0.751047	0.00139382	PLY86289	hypothetical protein LSAT_8X41400 [Lactuca sativa]
CtAH05G0032900	CtAH05T0032900.1	22	6	18	122	765	80.2	5.26	CtAH05G0032900	0.856558	0.840469	0.800315	0.832447	1.07914	1.0814	1.16741	1.10932	DOWN	0.750415	0.00117279	OTF86708	putative pyrophosphate-energised proton pump [Helianthus annuus]
CtAH10G0208900	CtAH10T0208900.1	1	1	1	1	1533	175	7.56	CtAH10G0208900	0.883192	0.88687	0.851171	0.873745	1.2272	1.11389	1.15348	1.16485	DOWN	0.750089	0.00115167	ESQ31006	hypothetical protein EUTSA_v10012231mg, partial [Eutrema salsugineum]
CtAH06G0026900	CtAH06T0026900.1	7	3	8	14	1290	141.8	7.69	CtAH06G0026900	0.822445	0.82283	0.841468	0.828914	1.08464	1.11989	1.11293	1.10582	DOWN	0.749593	2.43885e-05	XP_023744885	ABC transporter B family member 1-like [Lactuca sativa];gi|1322356153|gb|PLY65417.1| hypothetical protein LSAT_1X52361 [Lactuca sativa]
CtAH05G0061600	CtAH05T0061600.1	2	1	1	2	363	39.4	8.51	CtAH05G0061600	0.861591	0.970314	0.853033	0.894979	1.17084	1.18535	1.22848	1.19489	DOWN	0.749006	0.00194973	KVH88013	Protein of unknown function DUF1645 [Cynara cardunculus var. scolymus]
CtAH03G0056300	CtAH03T0056300.2	17	7	7	17	589	65.1	8.87	CtAH03G0056300	0.918803	0.926591	0.909386	0.91826	1.25624	1.21095	1.21307	1.22675	DOWN	0.748528	3.82804e-05	KVI10675	hypothetical protein Ccrd_010928 [Cynara cardunculus var. scolymus]
CtAH04G0063700	CtAH04T0063700.1	3	1	1	2	259	29.4	9.14	CtAH04G0063700	0.96644	0.711914	0.83047	0.836275	1.06101	1.22738	1.06525	1.11788	DOWN	0.748091	0.0372414	KVI01735	DnaJ domain-containing protein [Cynara cardunculus var. scolymus]
CtAH03G0165300	CtAH03T0165300.1	22	8	9	45	518	55.8	8.88	CtAH03G0165300	0.966664	0.959215	0.959357	0.961745	1.20291	1.15559	1.49854	1.28568	DOWN	0.748045	0.0392407	KVH91211	Pectinesterase, active site-containing protein [Cynara cardunculus var. scolymus]
CtAH02G0180800	CtAH02T0180800.1	2	1	1	1	347	39.5	8.22	CtAH02G0180800	0.929823	0.938875	0.895348	0.921349	1.1945	1.29323	1.20786	1.23186	DOWN	0.747932	0.00076634	KVH82793	hypothetical protein Ccrd_025478 [Cynara cardunculus var. scolymus]
CtAH08G0289300	CtAH08T0289300.1	10	1	1	8	130	14.2	9.92	CtAH08G0289300	0.838135	0.838348	0.853216	0.843233	1.08704	1.12597	1.1704	1.1278	DOWN	0.747677	0.000318752	KVI07867	Thioredoxin [Cynara cardunculus var. scolymus]
CtAH06G0297900	CtAH06T0297900.1	1	1	1	2	766	81.9	8.06	CtAH06G0297900	0.786621	0.861011	0.889784	0.845805	1.11464	1.14605	1.13366	1.13145	DOWN	0.747542	0.000877719	KVH98354	Peptidase S8/S53 domain-containing protein [Cynara cardunculus var. scolymus]
CtAH05G0029400	CtAH05T0029400.1	30	5	5	31	157	17	9.28	CtAH05G0029400	0.812958	0.820321	0.787348	0.806876	1.0483	1.03986	1.15085	1.07967	DOWN	0.747336	0.00181224	KVH93818	hypothetical protein Ccrd_004118 [Cynara cardunculus var. scolymus]
CtAH11G0021400	CtAH11T0021400.1	54	3	18	127	452	49.8	4.98	CtAH11G0021400	0.731755	0.699586	0.704581	0.711974	0.922606	0.975159	0.9639	0.953888	DOWN	0.746391	0.000212253	XP_023757910	tubulin alpha chain-like [Lactuca sativa];gi|1322407081|gb|PLY89858.1| hypothetical protein LSAT_4X159141 [Lactuca sativa]
CtAH09G0181900	CtAH09T0181900.1	2	1	1	5	418	46.2	9.99	CtAH09G0181900	0.889326	0.861106	0.825053	0.858495	1.09884	1.09508	1.25706	1.15033	DOWN	0.746304	0.00668472	KVH99319	Drug/metabolite transporter [Cynara cardunculus var. scolymus]
CtAH03G0142900	CtAH03T0142900.1	8	1	1	3	151	17.2	5.72	CtAH03G0142900	0.849606	0.822589	0.766496	0.812897	1.04064	1.26361	0.965496	1.08991	DOWN	0.745836	0.0405343	KVH97671	Bet v I domain-containing protein [Cynara cardunculus var. scolymus]
CtAH03G0291000	CtAH03T0291000.1	41	10	10	50	241	27.2	5.25	CtAH03G0291000	0.802507	0.842802	0.779659	0.808323	1.0741	1.1008	1.07732	1.08407	DOWN	0.745634	0.000169534	XP_017634219	PREDICTED: uncharacterized protein LOC108476512 [Gossypium arboreum];gi|728837197|gb|KHG16640.1| High molecular mass early light-inducible HV58, chloroplastic [Gossypium arboreum]
CtAH03G0154900	CtAH03T0154900.4	21	2	15	63	639	73	5.43	CtAH03G0154900	0.752675	0.761635	0.761246	0.758519	0.981348	1.08261	0.9891	1.01768	DOWN	0.745338	0.00136684	KVH91149	Glycoside hydrolase, catalytic domain-containing protein [Cynara cardunculus var. scolymus]
CtAH09G0189900	CtAH09T0189900.1	39	7	7	31	209	22.8	10.21	CtAH09G0189900	0.840361	0.81202	0.850771	0.834384	1.1347	1.09891	1.12809	1.12057	DOWN	0.744607	5.69743e-05	KVH88436	Ribosomal protein S5 domain 2-type fold [Cynara cardunculus var. scolymus]
CtAH07G0240200	CtAH07T0240200.1	3	2	2	6	907	104.2	5.59	CtAH07G0240200	0.893465	0.89188	0.882881	0.889408	1.17355	1.19329	1.22013	1.19566	DOWN	0.743866	2.50859e-05	KVI02244	Calcium-binding EF-hand [Cynara cardunculus var. scolymus]
CtAH08G0051300	CtAH08T0051300.1	69	16	33	678	494	54.6	7.21	CtAH08G0051300	0.882952	0.916177	0.902249	0.900459	1.21892	1.19425	1.2236	1.21226	DOWN	0.742794	1.93605e-05	XP_022574129	ribulose bisphosphate carboxylase/oxygenase activase, chloroplastic isoform X2 [Brassica napus]
CtAH12G0161800	CtAH12T0161800.1	22	3	3	18	164	18.2	4.97	CtAH12G0161800	0.937776	0.905288	0.912936	0.918666	1.25246	1.20029	1.25845	1.23707	DOWN	0.742616	0.000108479	KVI11928	hypothetical protein Ccrd_009664 [Cynara cardunculus var. scolymus]
CtAH08G0188800	CtAH08T0188800.1	4	3	3	4	944	102.9	6.05	CtAH08G0188800	0.815036	0.844907	0.860426	0.840123	1.15473	1.07582	1.16623	1.13226	DOWN	0.741988	0.000740932	KVI08578	hypothetical protein Ccrd_013026 [Cynara cardunculus var. scolymus]
CtAH02G0116800	CtAH02T0116800.1	73	11	11	52	152	16.9	5.16	CtAH02G0116800	0.839224	0.839116	0.833427	0.837255	1.14415	1.12016	1.12134	1.12855	DOWN	0.741886	3.45915e-06	KVH96066	Bet v I domain-containing protein [Cynara cardunculus var. scolymus]
CtAH11G0230800	CtAH11T0230800.1	3	1	1	1	289	33.7	9.03	CtAH11G0230800	0.985219	0.777186	0.906432	0.889612	1.1724	1.13066	1.29487	1.19931	DOWN	0.741771	0.0166284	KVH90127	Histidine phosphatase superfamily, clade-1 [Cynara cardunculus var. scolymus]
CtAH05G0035400	CtAH05T0035400.1	28	5	5	23	161	18	6.58	CtAH05G0035400	0.807001	0.814645	0.801373	0.807673	1.08881	1.08756	1.09937	1.09192	DOWN	0.739684	7.61894e-07	XP_021996751	uncharacterized protein LOC110893905 [Helianthus annuus];gi|1191651983|gb|OTG03955.1| Protein of unknown function, DUF538 [Helianthus annuus]
CtAH07G0009700	CtAH07T0009700.1	1	1	1	1	547	58.6	8.62	CtAH07G0009700	0.823301	0.83238	1.0443	0.899995	1.21957	1.16099	1.26966	1.21674	DOWN	0.739677	0.0158269	KVI05677	Plant specific eukaryotic initiation factor 4B [Cynara cardunculus var. scolymus]
CtAH12G0141100	CtAH12T0141100.10	30	5	9	25	441	50.2	6.8	CtAH12G0141100	0.940813	0.959031	0.905491	0.935112	1.30505	1.31321	1.17554	1.2646	DOWN	0.739452	0.00222893	KVI11735	Peptidase S10, serine carboxypeptidase [Cynara cardunculus var. scolymus]
CtAH09G0264100	CtAH09T0264100.1	34	6	6	37	264	28.2	8.69	CtAH09G0264100	0.775028	0.801059	0.812894	0.796327	1.09523	1.02571	1.11218	1.07771	DOWN	0.73891	0.000608597	KVH94170	Protein of unknown function DUF2996 [Cynara cardunculus var. scolymus]
CtAH10G0124200	CtAH10T0124200.1	1	1	1	2	748	83.5	8.88	CtAH10G0124200	0.877627	0.912987	0.820854	0.870489	1.31547	1.17521	1.05063	1.18044	DOWN	0.737429	0.0187247	KVH94982	hypothetical protein Ccrd_002949 [Cynara cardunculus var. scolymus]
CtAH12G0070700	CtAH12T0070700.1	13	3	5	15	423	46.6	5.58	CtAH12G0070700	0.906664	0.833874	0.851352	0.863964	1.21194	1.15607	1.14788	1.17197	DOWN	0.737192	0.000492656	XP_022037073	ATP-citrate synthase alpha chain protein 2 isoform X1 [Helianthus annuus];gi|1191672044|gb|OTG24009.1| putative ATP-citrate lyase A-3 [Helianthus annuus]
CtAH10G0262800	CtAH10T0262800.1	13	3	5	15	353	39.7	6.33	CtAH10G0262800	0.836099	0.805486	0.816858	0.819481	1.12667	1.09351	1.11581	1.112	DOWN	0.736945	2.47731e-05	XP_022015904	cysteine protease XCP1-like [Helianthus annuus];gi|1191640044|gb|OTF92046.1| putative peptidase C1A [Helianthus annuus]
CtAH05G0017500	CtAH05T0017500.2	29	30	30	146	1074	116.9	4.67	CtAH05G0017500	0.83455	0.831812	0.841465	0.835942	1.13363	1.12813	1.14191	1.13456	DOWN	0.7368	4.43968e-07	KVH93894	Nucleic acid-binding, OB-fold [Cynara cardunculus var. scolymus]
CtAH06G0040700	CtAH06T0040700.1	17	2	2	7	173	19.2	8.12	CtAH06G0040700	0.905073	0.928692	0.912573	0.915446	1.2507	1.25463	1.2235	1.24294	DOWN	0.736515	1.07769e-05	KVI00039	hypothetical protein Ccrd_021697 [Cynara cardunculus var. scolymus]
CtAH02G0185200	CtAH02T0185200.1	3	1	2	9	908	102.5	7.81	CtAH02G0185200	0.741288	0.87117	0.845423	0.819294	1.17284	1.14497	1.01955	1.11245	DOWN	0.736476	0.00892875	KVG06349	AAA+ ATPase domain-containing protein [Cynara cardunculus var. scolymus]
CtAH03G0253100	CtAH03T0253100.1	34	4	4	32	143	15.8	4.92	CtAH03G0253100	0.79304	0.817177	0.810228	0.806815	1.06318	1.06487	1.15976	1.09593	DOWN	0.736189	0.000904599	XP_023734101	major allergen Pru ar 1-like [Lactuca sativa];gi|1322373496|gb|PLY73602.1| hypothetical protein LSAT_6X76100 [Lactuca sativa]
CtAH04G0077800	CtAH04T0077800.1	2	1	1	1	326	36.7	8.54	CtAH04G0077800	0.684895	0.791955	0.779264	0.752038	1.00291	1.02728	1.04014	1.02344	DOWN	0.734811	0.00157118	CAN74194	hypothetical protein VITISV_040578 [Vitis vinifera]
CtAH01G0044700	CtAH01T0044700.1	2	1	1	2	494	55.4	9.2	CtAH01G0044700	0.852522	0.783468	0.844542	0.826844	1.24303	1.09925	1.03839	1.12689	DOWN	0.733738	0.00963245	KVI02803	3-Oxoacyl-[acyl-carrier-protein (ACP)] synthase III C-terminal [Cynara cardunculus var. scolymus]
CtAH11G0241700	CtAH11T0241700.1	8	2	2	3	250	29.1	9.35	CtAH11G0241700	0.813737	0.807838	0.878323	0.833299	1.05442	1.08362	1.27903	1.13902	DOWN	0.731592	0.0145011	KVH90794	Chaperonin-like RbcX [Cynara cardunculus var. scolymus]
CtAH01G0037300	CtAH01T0037300.1	49	7	8	46	223	25.3	8.05	CtAH01G0037300	0.817482	0.801118	0.796339	0.80498	1.06807	1.08243	1.15648	1.10233	DOWN	0.730255	0.000453049	KVI02743	Concanavalin A-like lectin/glucanase superfamily [Cynara cardunculus var. scolymus]
CtAH01G0190400	CtAH01T0190400.1	27	19	19	86	748	84.4	8.66	CtAH01G0190400	0.845018	0.828709	0.797502	0.823743	1.10293	1.09249	1.19081	1.12875	DOWN	0.729787	0.000869453	KVH89298	protein of unknown function DUF221 [Cynara cardunculus var. scolymus]
CtAH11G0183200	CtAH11T0183200.3	9	3	3	8	316	34.5	4.55	CtAH11G0183200	0.953543	0.912291	0.919157	0.92833	1.2729	1.20388	1.34291	1.27323	DOWN	0.729115	0.00121122	KVH90555	CCAAT-binding factor, conserved site-containing protein [Cynara cardunculus var. scolymus]
CtAH06G0251500	CtAH06T0251500.1	2	1	1	1	301	33	6.65	CtAH06G0251500	0.866751	0.94402	0.820397	0.877056	1.27818	1.08905	1.24451	1.20391	DOWN	0.728504	0.00883221	XP_021627892	protein FLUORESCENT IN BLUE LIGHT, chloroplastic [Manihot esculenta];gi|1035906780|gb|OAY36377.1| hypothetical protein MANES_11G016500 [Manihot esculenta]
CtAH07G0028700	CtAH07T0028700.1	1	1	1	1	1382	157.9	6.43	CtAH07G0028700	1.00512	0.706385	0.880756	0.864087	1.31854	1.15843	1.09263	1.18987	DOWN	0.726202	0.0410142	XP_023764580	TMV resistance protein N-like, partial [Lactuca sativa]
CtAH09G0117200	CtAH09T0117200.1	5	1	2	6	384	43.5	6.67	CtAH09G0117200	0.894228	0.923628	0.914048	0.910635	1.22562	1.21818	1.32098	1.25493	DOWN	0.725649	0.000548419	XP_023731900	homeotic protein knotted-1 isoform X1 [Lactuca sativa];gi|1322377313|gb|PLY75378.1| hypothetical protein LSAT_6X108340 [Lactuca sativa]
CtAH02G0080500	CtAH02T0080500.1	1	1	1	2	1062	115.3	8.76	CtAH02G0080500	0.908547	0.825726	0.868021	0.867431	1.34041	1.11586	1.13276	1.19634	DOWN	0.72507	0.0124014	KVH95776	FF domain-containing protein [Cynara cardunculus var. scolymus]
CtAH11G0056100	CtAH11T0056100.1	3	1	1	4	262	28.5	5.26	CtAH11G0056100	0.850208	0.837244	0.807054	0.831502	1.17959	1.02229	1.2486	1.15016	DOWN	0.722945	0.00949037	KVH92668	Protein of unknown function DUF179 [Cynara cardunculus var. scolymus]
CtAH03G0037700	CtAH03T0037700.1	12	2	2	4	219	24.1	5.4	CtAH03G0037700	0.743461	0.736058	0.791967	0.757162	1.06963	1.04802	1.02465	1.04743	DOWN	0.722874	0.000184594	KVI10553	Chalcone isomerase [Cynara cardunculus var. scolymus]
CtAH08G0114700	CtAH08T0114700.1	1	1	1	1	747	81	9.31	CtAH08G0114700	0.798321	0.674526	0.803427	0.758758	1.02714	1.01059	1.11819	1.05197	DOWN	0.721273	0.00550787	XP_021973437	nucleobase-ascorbate transporter 12-like [Helianthus annuus];gi|1191668894|gb|OTG20861.1| putative xanthine/uracil/vitamin C permease [Helianthus annuus]
CtAH11G0245300	CtAH11T0245300.1	14	3	13	46	898	100.8	5.78	CtAH11G0245300	0.97133	0.955569	0.955987	0.960962	1.31974	1.33424	1.34414	1.3327	DOWN	0.721061	1.86079e-06	KVH90900	Lipase/lipooxygenase, PLAT/LH2 [Cynara cardunculus var. scolymus]
CtAH08G0249400	CtAH08T0249400.1	24	4	4	15	199	22.4	7.87	CtAH08G0249400	0.805236	0.763907	0.872868	0.814004	1.22223	1.11213	1.05604	1.13013	DOWN	0.720273	0.00558517	KVI07994	DNA repair metallo-beta-lactamase, partial [Cynara cardunculus var. scolymus]
CtAH11G0010600	CtAH11T0010600.1	57	13	13	86	197	20.6	5.69	CtAH11G0010600	0.762118	0.788581	0.715478	0.755393	1.08179	1.09637	0.977358	1.05184	DOWN	0.718164	0.00234959	KVH92878	Ribosomal protein L7/L12 [Cynara cardunculus var. scolymus]
CtAH06G0034700	CtAH06T0034700.1	28	2	4	19	199	22.8	6.29	CtAH06G0034700	0.789283	0.87687	0.871785	0.845979	1.14271	1.12876	1.26265	1.17804	DOWN	0.718124	0.00289415	PIA53005	hypothetical protein AQUCO_01000697v1 [Aquilegia coerulea]
CtAH12G0091800	CtAH12T0091800.1	9	3	3	9	409	43.8	6.23	CtAH12G0091800	0.783737	0.79328	0.807794	0.794937	1.04043	1.0544	1.22645	1.10709	DOWN	0.718039	0.00659138	KVI11358	Calcium/proton exchanger [Cynara cardunculus var. scolymus]
CtAH02G0006900	CtAH02T0006900.1	4	3	3	3	719	81.5	8.47	CtAH02G0006900	0.929145	0.978882	0.905043	0.93769	1.24728	1.24224	1.44196	1.3105	DOWN	0.715523	0.00575551	OTG37453	putative ribonuclease H-like domain-containing protein [Helianthus annuus]
CtAH08G0009900	CtAH08T0009900.1	21	8	8	17	456	50.9	5.44	CtAH08G0009900	0.742253	0.759832	0.77282	0.758302	1.05911	1.06078	1.06686	1.06225	DOWN	0.713865	4.93132e-06	XP_023748054	BAHD acyltransferase DCR [Lactuca sativa];gi|1322350743|gb|PLY62956.1| hypothetical protein LSAT_2X132821 [Lactuca sativa]
CtAH08G0214800	CtAH08T0214800.1	9	5	11	23	1140	125.7	4.92	CtAH08G0214800	0.96059	0.974485	0.82706	0.920712	1.21453	1.25171	1.40647	1.2909	DOWN	0.71323	0.00793325	KVI08408	Armadillo-like helical [Cynara cardunculus var. scolymus]
CtAH04G0247300	CtAH04T0247300.1	18	17	20	50	1369	152.1	5.67	CtAH04G0247300	0.9122	0.867234	0.878194	0.885876	1.28464	1.24464	1.21331	1.24753	DOWN	0.710104	0.000126244	XP_023762231	alpha-glucan water dikinase 1, chloroplastic-like isoform X4 [Lactuca sativa]
CtAH10G0271100	CtAH10T0271100.1	23	11	11	24	601	66.3	5.9	CtAH10G0271100	0.864337	0.845175	0.846707	0.852073	1.17746	1.21035	1.21344	1.20042	DOWN	0.709815	1.17139e-05	KVI07603	Glycogen/starch synthase, ADP-glucose type, partial [Cynara cardunculus var. scolymus]
CtAH03G0085300	CtAH03T0085300.1	14	2	2	5	160	17.4	11.43	CtAH03G0085300	0.887207	0.787994	0.88621	0.853804	1.29181	1.26072	1.07151	1.20801	DOWN	0.706784	0.00971715	YP_009412682	ribosomal protein S12 (chloroplast) [Phellodendron amurense];gi|1236517189|ref|YP_009412637.1| ribosomal protein S12 (chloroplast) [Phellodendron amurense];gi|1215207178|gb|ASK50985.1| ribosomal protein S12 (chloroplast) [Phellodendron amurense];gi|1215207179|gb|ASK50986.1| ribosomal protein S12 (chloroplast) [Phellodendron amurense]
CtAH05G0104400	CtAH05T0104400.1	6	1	4	8	706	79.5	7.09	CtAH05G0104400	0.985509	1.02622	0.855398	0.95571	1.25229	1.45031	1.36572	1.35611	DOWN	0.704746	0.00654668	KVI02018	ATPase, V0 complex, subunit 116kDa [Cynara cardunculus var. scolymus]
CtAH04G0252400	CtAH04T0252400.1	23	4	4	19	185	19.1	7.05	CtAH04G0252400	0.831122	0.85304	0.880974	0.855045	1.1812	1.16768	1.29132	1.2134	DOWN	0.70467	0.00100993	KVH97825	Bifunctional inhibitor/plant lipid transfer protein/seed storage helical domain-containing protein [Cynara cardunculus var. scolymus]
CtAH03G0028400	CtAH03T0028400.1	5	3	3	4	665	73	7.64	CtAH03G0028400	0.919475	0.901952	0.882035	0.901154	1.30573	1.2313	1.30514	1.28072	DOWN	0.703629	0.00014803	XP_006348267	PREDICTED: serine/threonine-protein kinase sid1 [Solanum tuberosum]
CtAH08G0146800	CtAH08T0146800.1	18	2	2	7	104	11.1	8.6	CtAH08G0146800	0.754728	0.804472	0.837538	0.798913	1.12121	1.08192	1.20528	1.13614	DOWN	0.703184	0.00150786	KVI08947	Gibberellin regulated protein [Cynara cardunculus var. scolymus]
CtAH07G0041500	CtAH07T0041500.1	7	3	4	7	618	67.2	7.69	CtAH07G0041500	0.816456	0.824362	0.843346	0.828055	1.19968	1.15104	1.18213	1.17762	DOWN	0.703162	2.80069e-05	XP_023772506	auxin efflux carrier component 4-like [Lactuca sativa];gi|1322384215|gb|PLY78774.1| hypothetical protein LSAT_8X44041 [Lactuca sativa]
CtAH09G0295900	CtAH09T0295900.1	13	2	2	4	141	15.2	8.1	CtAH09G0295900	0.794967	0.83091	0.840565	0.822147	1.02488	1.11983	1.37196	1.17222	DOWN	0.701356	0.0285562	XP_021996158	LOW QUALITY PROTEIN: CENP-B homolog protein 2-like [Helianthus annuus]
CtAH02G0178400	CtAH02T0178400.2	8	3	4	11	481	52.4	8.56	CtAH02G0178400	0.822184	0.835741	0.768916	0.808947	1.20748	1.12202	1.132	1.15383	DOWN	0.701095	0.000520975	OWM82070	hypothetical protein CDL15_Pgr001644 [Punica granatum]
CtAH05G0159700	CtAH05T0159700.1	2	1	1	4	368	41.9	5.01	CtAH05G0159700	0.858333	0.790393	0.780302	0.809676	1.16749	1.09263	1.21867	1.1596	DOWN	0.698237	0.00135914	N/A	N/A
CtAH03G0276300	CtAH03T0276300.1	32	1	2	10	88	9.8	6.67	CtAH03G0276300	0.910487	0.864348	0.901784	0.892206	1.30918	1.28429	1.26668	1.28671	DOWN	0.693399	3.02908e-05	XP_009339915	PREDICTED: probable phospholipid hydroperoxide glutathione peroxidase [Pyrus x bretschneideri]
CtAH09G0145200	CtAH09T0145200.1	47	2	10	43	192	20.3	8.82	CtAH09G0145200	0.71353	0.833706	0.743128	0.763455	1.17077	1.17304	0.970477	1.10476	DOWN	0.691059	0.0110265	XP_022039472	reactive Intermediate Deaminase A, chloroplastic-like [Helianthus annuus];gi|1191674532|gb|OTG26497.1| putative yjgF/YER057c/UK114 family, Endoribonuclease L-PSP/chorismate mutase-like protein [Helianthus annuus]
CtAH12G0223800	CtAH12T0223800.2	10	2	2	3	186	21.2	8.84	CtAH12G0223800	0.883092	0.80635	0.854498	0.84798	1.24852	1.23186	1.21435	1.23158	DOWN	0.688533	9.66997e-05	XP_022870482	uncharacterized protein LOC111389753 isoform X1 [Olea europaea var. sylvestris]
CtAH01G0165600	CtAH01T0165600.1	3	1	1	1	426	47.7	9.01	CtAH01G0165600	0.841795	0.785134	0.823665	0.816865	1.17363	1.08958	1.30801	1.1904	DOWN	0.686208	0.00474284	KVH89324	Glycoside hydrolase, catalytic domain-containing protein [Cynara cardunculus var. scolymus]
CtAH03G0154200	CtAH03T0154200.3	22	1	13	55	512	58.9	6.99	CtAH03G0154200	0.602623	0.588913	0.614825	0.60212	0.907138	0.858839	0.869334	0.878437	DOWN	0.685445	7.3905e-05	KVH91149	Glycoside hydrolase, catalytic domain-containing protein [Cynara cardunculus var. scolymus]
CtAH06G0320000	CtAH06T0320000.1	30	2	5	78	302	32.4	7.08	CtAH06G0320000	0.870883	0.897141	0.782474	0.850166	1.27307	1.24389	1.20691	1.24129	DOWN	0.684904	0.000590503	XP_021634729	ribulose-phosphate 3-epimerase, chloroplastic isoform X3 [Manihot esculenta]
CtAH11G0259900	CtAH11T0259900.1	1	1	1	1	1066	119.3	7.88	CtAH11G0259900	0.864473	0.793226	0.817867	0.825189	1.16758	1.18986	1.25798	1.20514	DOWN	0.684725	0.00037734	XP_020266504	uncharacterized protein LOC109841993 [Asparagus officinalis]
CtAH06G0185100	CtAH06T0185100.1	2	1	1	2	586	66.7	5.58	CtAH06G0185100	0.763878	0.9277	1.00054	0.897374	1.38669	1.34031	1.21188	1.31296	DOWN	0.683475	0.00892182	XP_023756129	uncharacterized protein LOC111904613 [Lactuca sativa]
CtAH07G0144900	CtAH07T0144900.1	25	1	1	1	91	9.9	9.07	CtAH07G0144900	0.762449	0.975579	0.972979	0.903669	1.3478	1.30313	1.32478	1.32524	DOWN	0.681893	0.0041989	XP_023739262	uncharacterized protein LOC111887334 [Lactuca sativa];gi|1322365010|gb|PLY69591.1| hypothetical protein LSAT_8X8281 [Lactuca sativa]
CtAH05G0190400	CtAH05T0190400.1	0	1	1	4	1659	190.4	5.01	CtAH05G0190400	0.803017	0.715449	0.800759	0.773075	1.20322	1.19176	1.01335	1.13611	DOWN	0.680456	0.00589581	KVI01714	KIP1-like protein [Cynara cardunculus var. scolymus]
CtAH10G0168200	CtAH10T0168200.1	24	5	6	14	304	32.1	9.29	CtAH10G0168200	0.857544	0.840056	0.857779	0.851793	1.21446	1.20329	1.33946	1.2524	DOWN	0.680126	0.000809984	KZV47831	UNCOUPLING family protein [Dorcoceras hygrometricum]
CtAH08G0263800	CtAH08T0263800.1	5	2	2	2	359	39.8	6.95	CtAH08G0263800	0.864323	0.934594	0.949015	0.915977	1.30502	1.27228	1.46573	1.34768	DOWN	0.679671	0.00270611	KVI07976	Imidazoleglycerol-phosphate dehydratase [Cynara cardunculus var. scolymus]
CtAH10G0011500	CtAH10T0011500.1	3	1	2	2	630	68.8	8.53	CtAH10G0011500	0.851578	0.87852	0.817361	0.849153	1.27843	1.2381	1.23995	1.25216	DOWN	0.678149	5.26572e-05	XP_023773027	sulfate transporter 3.1-like [Lactuca sativa];gi|1322383592|gb|PLY78358.1| hypothetical protein LSAT_9X6000 [Lactuca sativa]
CtAH04G0061600	CtAH04T0061600.1	5	3	3	5	591	60.5	11.75	CtAH04G0061600	0.830772	0.835619	0.806191	0.824194	1.2288	1.15761	1.26127	1.21589	DOWN	0.677851	0.000253871	PHT79538	Non-specific lipid-transfer protein 2 [Capsicum annuum]
CtAH02G0176900	CtAH02T0176900.1	2	1	1	1	326	36.7	8.51	CtAH02G0176900	0.848877	0.832495	0.803242	0.828204	1.23788	1.1528	1.27938	1.22336	DOWN	0.676993	0.000565208	KVH96385	AAA+ ATPase domain-containing protein [Cynara cardunculus var. scolymus]
CtAH04G0023200	CtAH04T0023200.1	5	3	3	3	575	64.1	7.39	CtAH04G0023200	0.823574	0.763216	0.763806	0.783532	1.20438	1.13518	1.14578	1.16178	DOWN	0.674422	0.000210184	PLY91885	hypothetical protein LSAT_8X128420 [Lactuca sativa]
CtAH04G0197800	CtAH04T0197800.1	4	2	2	2	840	88.9	6.09	CtAH04G0197800	0.783178	0.745293	0.833881	0.787451	1.15167	1.03874	1.31297	1.16779	DOWN	0.674307	0.0104251	XP_022018302	subtilisin-like protease SBT2.2 [Helianthus annuus];gi|1191640721|gb|OTF92723.1| putative subtilase family protein [Helianthus annuus]
CtAH06G0091000	CtAH06T0091000.1	4	5	5	7	1519	171.1	5.83	CtAH06G0091000	0.904148	0.880634	0.948	0.910927	1.40699	1.31966	1.32719	1.35128	DOWN	0.674122	0.000210011	PNX93464	hypothetical protein L195_g016618 [Trifolium pratense]
CtAH11G0109400	CtAH11T0109400.1	5	1	1	3	184	20.4	5.08	CtAH11G0109400	0.796429	0.807634	0.6931	0.765721	1.07826	1.1315	1.20416	1.13797	DOWN	0.672883	0.00195458	XP_022029805	light-harvesting complex-like protein 3 isotype 1, chloroplastic [Helianthus annuus];gi|1191680752|gb|OTG32715.1| putative chlorophyll A-B binding family protein [Helianthus annuus]
CtAH03G0174000	CtAH03T0174000.1	3	1	1	4	300	33.6	7.42	CtAH03G0174000	0.740035	0.721452	0.663258	0.708248	1.03752	1.05282	1.07107	1.0538	DOWN	0.67209	0.000160732	N/A	N/A
CtAH11G0184700	CtAH11T0184700.1	1	1	1	1	858	95.5	8.63	CtAH11G0184700	0.771776	0.910657	0.742863	0.808432	1.23265	1.33578	1.05049	1.20631	DOWN	0.670171	0.0154412	KVH90556	AAA+ ATPase domain-containing protein [Cynara cardunculus var. scolymus]
CtAH10G0107700	CtAH10T0107700.1	4	1	1	3	418	46.9	6.09	CtAH10G0107700	0.941636	0.963132	0.932433	0.945734	1.40183	1.45785	1.40402	1.42123	DOWN	0.665432	2.02929e-05	XP_022010520	beta-glucosidase 22-like isoform X3 [Helianthus annuus];gi|1228919332|ref|XP_022010521.1| beta-glucosidase 22-like isoform X3 [Helianthus annuus]
CtAH03G0121400	CtAH03T0121400.1	1	1	1	1	971	107.6	7.05	CtAH03G0121400	0.858785	0.81941	0.807556	0.828584	1.08794	1.35057	1.32317	1.25389	DOWN	0.660808	0.0074023	KVI11054	CASTOR/POLLUX/SYM8 ion channel protein [Cynara cardunculus var. scolymus]
CtAH08G0156700	CtAH08T0156700.1	66	2	13	474	179	19.9	8.51	CtAH08G0156700	0.817789	0.837738	0.845838	0.833788	1.22002	1.27279	1.33193	1.27491	DOWN	0.653996	0.000189474	KVI00138	Ribulose-1,5-bisphosphate carboxylase small subunit, N-terminal [Cynara cardunculus var. scolymus]
CtAH12G0135800	CtAH12T0135800.1	48	6	8	45	185	21.4	5.48	CtAH12G0135800	0.793635	0.824214	0.808666	0.808838	1.2012	1.19507	1.3206	1.23895	DOWN	0.65284	0.000503202	KOM40224	hypothetical protein LR48_Vigan04g042200 [Vigna angularis]
CtAH09G0142500	CtAH09T0142500.1	8	1	1	1	124	14.2	9	CtAH09G0142500	0.835764	0.975264	0.770774	0.860601	1.16815	1.49913	1.31118	1.32615	DOWN	0.648946	0.014719	XP_023756619	thioredoxin-like protein CXXS1 isoform X1 [Lactuca sativa];gi|1322408727|gb|PLY90779.1| hypothetical protein LSAT_5X4600 [Lactuca sativa]
CtAH11G0245500	CtAH11T0245500.1	15	5	12	36	899	100.9	5.92	CtAH11G0245500	0.88844	0.921309	0.891159	0.900303	1.36252	1.45837	1.34542	1.38877	DOWN	0.648273	0.000184017	KVH90900	Lipase/lipooxygenase, PLAT/LH2 [Cynara cardunculus var. scolymus]
CtAH10G0241800	CtAH10T0241800.1	4	1	2	4	479	51.9	7.84	CtAH10G0241800	0.867413	0.893967	0.933594	0.898325	1.37097	1.34643	1.46082	1.39274	DOWN	0.645006	0.000239825	KVI06882	Aspartic peptidase [Cynara cardunculus var. scolymus]
CtAH04G0122400	CtAH04T0122400.1	6	1	1	4	181	21.2	5.5	CtAH04G0122400	0.989784	0.893675	0.942201	0.941887	1.57261	1.44559	1.37205	1.46342	DOWN	0.643621	0.00129517	KVI03916	KIP1-like protein [Cynara cardunculus var. scolymus]
CtAH06G0022800	CtAH06T0022800.1	8	2	3	6	482	53.3	5.92	CtAH06G0022800	0.988901	0.941576	1.11802	1.01616	1.59403	1.57213	1.60781	1.59132	DOWN	0.638566	0.000431838	KVH99929	hypothetical protein Ccrd_021832 [Cynara cardunculus var. scolymus]
CtAH03G0181000	CtAH03T0181000.1	8	3	3	4	513	57.8	8.34	CtAH03G0181000	0.853006	0.861051	0.828213	0.847424	1.33622	1.39633	1.2658	1.33278	DOWN	0.63583	0.000239495	KVH88751	hypothetical protein Ccrd_025813 [Cynara cardunculus var. scolymus]
CtAH04G0163400	CtAH04T0163400.1	12	3	5	14	459	48.6	6.99	CtAH04G0163400	0.85893	0.839729	0.893663	0.864107	1.33221	1.3169	1.46911	1.37274	DOWN	0.629476	0.0005635	AAT45243	5-enol-pyruvylshikimate-phosphate synthase [Erigeron canadensis]
CtAH09G0020000	CtAH09T0020000.1	1	1	1	1	580	63.8	8.59	CtAH09G0020000	0.615607	0.615419	0.621849	0.617625	1.0028	1.00971	1.0286	1.0137	DOWN	0.609276	9.9244e-07	KVI05944	Major facilitator superfamily domain, general substrate transporter [Cynara cardunculus var. scolymus];gi|976921313|gb|KVI06010.1| Major facilitator superfamily domain, general substrate transporter [Cynara cardunculus var. scolymus]
CtAH09G0171600	CtAH09T0171600.1	5	1	1	5	186	18.8	5.71	CtAH09G0171600	0.562894	0.554585	0.571297	0.562925	0.937513	0.946112	0.902914	0.928846	DOWN	0.606048	1.29338e-05	KVH99281	X8-like protein [Cynara cardunculus var. scolymus]
CtAH07G0007600	CtAH07T0007600.1	7	2	2	3	373	42.4	5.24	CtAH07G0007600	0.749348	0.774239	0.783814	0.769134	1.21242	1.20411	1.41727	1.27793	DOWN	0.601859	0.00195087	KVI05771	Tetratricopeptide-like helical [Cynara cardunculus var. scolymus]
CtAH01G0213500	CtAH01T0213500.1	8	2	2	4	284	29.9	10.04	CtAH01G0213500	0.755798	0.643253	0.69553	0.698194	1.14219	1.0507	1.31604	1.16964	DOWN	0.596928	0.00502452	KVH89528	Pistil-specific extensin-like protein [Cynara cardunculus var. scolymus]
CtAH11G0221600	CtAH11T0221600.1	2	1	1	1	295	32.2	5.15	CtAH11G0221600	0.816684	0.583913	0.894594	0.765064	1.54033	1.15229	1.20588	1.2995	DOWN	0.588737	0.0251209	XP_023748388	uncharacterized protein LOC111896649 [Lactuca sativa];gi|1322350301|gb|PLY62719.1| hypothetical protein LSAT_6X39741 [Lactuca sativa]
CtAH03G0175800	CtAH03T0175800.1	27	6	6	18	277	30.2	5.4	CtAH03G0175800	0.740213	0.73689	0.751063	0.742722	1.24918	1.20082	1.37262	1.27421	DOWN	0.58289	0.000490981	KVH91294	DNA repair protein XRCC4, C-terminal [Cynara cardunculus var. scolymus]
CtAH04G0007500	CtAH04T0007500.1	2	1	1	1	383	40.7	9.63	CtAH04G0007500	0.909776	1.03519	1.04054	0.995171		1.48491	1.94128	1.7131	DOWN	0.58092	0.0277299	KVI04074	Nickel/cobalt transporter, high-affinity, partial [Cynara cardunculus var. scolymus]
CtAH11G0161000	CtAH11T0161000.1	1	1	1	1	606	66.8	7.11	CtAH11G0161000	0.881751	0.749016	0.919279	0.850015	1.51321	1.65962	1.30452	1.49245	DOWN	0.569544	0.0050769	KVH89999	Leucine-rich repeat, cysteine-containing subtype, partial [Cynara cardunculus var. scolymus]
CtAH11G0035500	CtAH11T0035500.1	2	1	1	1	379	44.3	8.48	CtAH11G0035500	0.700382	0.729608	0.782245	0.737412	1.32449	1.19416	1.43491	1.31785	DOWN	0.559556	0.00139673	XP_022012932	uncharacterized protein LOC110912500 [Helianthus annuus];gi|1191644120|gb|OTF96094.1| putative alpha/Beta hydrolase fold protein [Helianthus annuus]
CtAH11G0258000	CtAH11T0258000.1	40	6	21	117	593	64.8	7.9	CtAH11G0258000	0.695508	0.69953	0.694485	0.696508	1.29637	1.20073	1.24669	1.24793	DOWN	0.558129	3.73462e-05	BAT13922	Os11g0455500, partial [Oryza sativa Japonica Group]
CtAH11G0203400	CtAH11T0203400.1	56	2	16	74	390	42.7	6.13	CtAH11G0203400	0.640606	0.518513	0.570012	0.576377	1.08972	1.04625	0.966468	1.03415	DOWN	0.557346	0.000823801	XP_023745899	S-adenosylmethionine synthase 2-like [Lactuca sativa];gi|1322354280|gb|PLY64532.1| hypothetical protein LSAT_6X24520 [Lactuca sativa]
CtAH04G0028100	CtAH04T0028100.1	4	1	2	3	472	52.8	6.05	CtAH04G0028100	0.586019	0.699117	0.602602	0.629246	1.23468	1.2088	1.06669	1.17006	DOWN	0.53779	0.00101235	KVI04205	Chloramphenicol acetyltransferase-like domain-containing protein [Cynara cardunculus var. scolymus]
CtAH12G0001800	CtAH12T0001800.1	1	1	1	2	479	52	6.09	CtAH12G0001800	0.631421	0.639263	0.68189	0.650858	1.2546	1.19632	1.34253	1.26448	DOWN	0.514724	0.000171856	KVH94020	Ysc84 actin-binding domain-containing protein [Cynara cardunculus var. scolymus]
CtAH08G0222600	CtAH08T0222600.1	1	1	1	3	601	67.9	6.06	CtAH08G0222600	0.778024	0.877712	0.888044	0.847926	1.69892	1.60948	1.74503	1.68447	DOWN	0.503377	9.44482e-05	KVI08319	hypothetical protein Ccrd_013312, partial [Cynara cardunculus var. scolymus]
CtAH10G0138800	CtAH10T0138800.1	6	2	2	8	124	13.4	8.27	CtAH10G0138800	0.574893	0.69347	0.719038	0.662467	1.2203	1.20098	1.65387	1.35838	DOWN	0.487689	0.0107563	KVH94908	Bifunctional inhibitor/plant lipid transfer protein/seed storage helical domain-containing protein [Cynara cardunculus var. scolymus]
CtAH07G0097700	CtAH07T0097700.1	13	3	3	8	270	29.7	5.2	CtAH07G0097700	0.751332	0.733011	0.733645	0.739329	1.65709	1.57397	1.63086	1.62064	DOWN	0.456197	4.02516e-06	XP_023764681	kunitz trypsin inhibitor 2-like [Lactuca sativa];gi|1322395779|gb|PLY84822.1| hypothetical protein LSAT_8X18560 [Lactuca sativa]
CtAH04G0158500	CtAH04T0158500.1	33	10	10	27	421	45.7	4.89	CtAH04G0158500	0.598554	0.577227	0.591781	0.589188	1.28581	1.25004	1.3726	1.30282	DOWN	0.452241	4.22607e-05	KVH87733	Peptidase C14, caspase catalytic [Cynara cardunculus var. scolymus]
CtAH08G0162500	CtAH08T0162500.1	32	3	3	5	156	15.9	6.2	CtAH08G0162500	0.657651	0.563647	0.575232	0.598843	1.36888	1.3994	1.27973	1.34934	DOWN	0.443806	8.63872e-05	KVI08808	Dehydrin [Cynara cardunculus var. scolymus]
CtAH10G0004400	CtAH10T0004400.1	39	4	4	10	116	11.6	8.41	CtAH10G0004400	0.737953	0.770109	0.77283	0.760297	1.58195	1.55367	2.1453	1.76031	DOWN	0.431912	0.00659938	XP_022004455	non-specific lipid-transfer protein-like [Helianthus annuus]
CtAH02G0103900	CtAH02T0103900.3	1	1	1	3	959	109.9	6.11	CtAH02G0103900	0.562576	0.574759	0.598963	0.578766	1.25796	1.22264	1.55271	1.34444	DOWN	0.430489	0.00189215	OTG18542	putative ribonuclease H-like domain-containing protein [Helianthus annuus]
CtAH04G0107500	CtAH04T0107500.1	30	1	6	22	205	23	7.85	CtAH04G0107500	0.849251	0.924709	0.880678	0.884879	1.9413	1.89648	2.42716	2.08832	DOWN	0.423729	0.00216357	N/A	N/A
CtAH12G0061200	CtAH12T0061200.1	3	1	1	2	467	53.8	8.28	CtAH12G0061200	0.598071	0.434123		0.516097	1.52667	1.60254	1.37013	1.49978	DOWN	0.344115	0.00275229	KVH16503	Mlo-related protein [Cynara cardunculus var. scolymus]
CtAH01G0216100	CtAH01T0216100.1	1	1	1	7	935	104.8	5.03	CtAH01G0216100	0.599521	0.582348	0.592379	0.591416	1.94393	1.86655	1.8025	1.87099	DOWN	0.316097	6.39927e-06	KVG70788	Alpha/beta hydrolase fold-1 [Cynara cardunculus var. scolymus]

## Sheet: both up in 48hpi and 72hpi
Gene_id	Accession	Coverage	Unique Peptides	Peptides	PSMs	AAs	MW [kDa]	calc. pI	pr_A. alternata_48hpi_1	pr_A. alternata_48hpi_2	pr_A. alternata_48hpi_3	average pr_A. alternata48hpi	pr_CK48h_1	pr_CK48h_2	pr_CK48h_3	average pr_CK48h	pr_A. alternata48hpi/pr_CK48h	t test p value	pr_A. alternata_72hpi_1	pr_A. alternata_72hpi_2	pr_A. alternata_72hpi_3	average pr_A. alternata72hpi	pr_CK72h_1	pr_CK72h_2	pr_CK72h_3	average pr_CK72h	pr_A. alternata72hpi/pr_CK72h	t test p value	nr:protein	nr:def
CtAH10G0099000	CtAH10T0099000.1	3	1	2	3	561	61.4	7.64	1.5496	1.45671	1.2473	1.41787	0.533404	0.395141	0.377353	0.435299	3.25723	0.000651973	1.62982	1.65076	1.76321	1.68126	0.654281	0.763938	0.295704	0.571308	2.94283	0.00166246	KVI03998.1	Pectinesterase, active site-containing protein [Cynara cardunculus var. scolymus]
CtAH12G0102900	CtAH12T0102900.1	20	2	4	7	202	23.4	6.79	1.36699	1.21775	1.24578	1.27684	0.419906	0.388693	0.401685	0.403428	3.16498	4.804e-05	1.679	1.77737	1.76142	1.73927	0.49152	0.510429	0.496322	0.499424	3.48254	2.33666e-06	XP_024967258.1	probable glutathione S-transferase parA [Cynara cardunculus var. scolymus]
CtAH05G0238200	CtAH05T0238200.1	51	1	4	11	148	16.2	7.68	1.09768	1.04048	1.13024	1.08946	0.418071	0.371045	0.426138	0.405085	2.68947	2.60854e-05	1.79695	1.77955	1.85872	1.81174	0.407661	0.423587	0.352123	0.394457	4.593	1.6221e-06	XP_024960153.1	EG45-like domain containing protein [Cynara cardunculus var. scolymus] &gt;KVI01363.1 hypothetical protein Ccrd_020367 [Cynara cardunculus var. scolymus]
CtAH02G0200700	CtAH02T0200700.1	48	1	7	49	158	17.4	5.03	0.946184	1.04682	1.02168	1.00489	0.394436	0.368766	0.381951	0.381718	2.63256	3.67675e-05	2.17411	1.91169	2.14216	2.07599	0.430001	0.461603	0.504546	0.465384	4.46081	4.66373e-05	XP_024994832.1	root allergen protein-like [Cynara cardunculus var. scolymus]
CtAH02G0200000	CtAH02T0200000.1	69	1	9	161	123	13.4	5	0.965178	0.927721	0.842529	0.911809	0.364317	0.368513	0.374574	0.369135	2.47013	0.000118024	2.28875	2.18488	2.07787	2.18383	0.476972	0.525145	0.426112	0.476076	4.58714	1.42877e-05	XP_024994890.1	root allergen protein-like [Cynara cardunculus var. scolymus] &gt;KVH96473.1 Bet v I domain-containing protein [Cynara cardunculus var. scolymus]
CtAH02G0199900	CtAH02T0199900.1	63	5	11	188	158	17.2	4.97	1.02132	1.023	1.05933	1.03455	0.436894	0.425384	0.4561	0.439459	2.35415	2.60842e-06	2.04635	2.18587	2.20472	2.14564	0.549069	0.57535	0.546556	0.556991	3.8522	6.22374e-06	XP_024994890.1	root allergen protein-like [Cynara cardunculus var. scolymus] &gt;KVH96473.1 Bet v I domain-containing protein [Cynara cardunculus var. scolymus]
CtAH02G0200600	CtAH02T0200600.1	50	4	16	157	428	47	5.05	1.0016	0.995233	0.999775	0.99887	0.434455	0.429454	0.450136	0.438015	2.28045	1.08914e-07	1.94228	1.9993	2.08879	2.01012	0.556039	0.571308	0.550726	0.559358	3.59363	4.63967e-06	KVH96489.1	Bet v I domain-containing protein [Cynara cardunculus var. scolymus]
CtAH02G0199300	CtAH02T0199300.1	59	8	10	66	157	17.1	5.07	1.12602	1.06362	1.18465	1.12476	0.530733	0.507421	0.521043	0.519732	2.16412	7.02091e-05	1.86305	1.8764	1.88207	1.87384	0.586059	0.623505	0.574522	0.594695	3.15092	1.40357e-07	XP_024994890.1	root allergen protein-like [Cynara cardunculus var. scolymus] &gt;KVH96473.1 Bet v I domain-containing protein [Cynara cardunculus var. scolymus]
CtAH02G0201200	CtAH02T0201200.1	58	1	8	86	158	17.4	4.86	1.00909	1.02656	1.02529	1.02031	0.481524	0.473934	0.531261	0.495573	2.05886	9.88026e-06	1.89997	1.90382	1.97911	1.92763	0.529275	0.534882	0.507653	0.523936	3.67913	8.27358e-07	XP_024994832.1	root allergen protein-like [Cynara cardunculus var. scolymus]
CtAH05G0238300	CtAH05T0238300.2	77	1	4	9	98	10.3	5.29	0.621586	0.662297	0.822937	0.702273	0.334894	0.320363	0.385398	0.346885	2.02451	0.00530785	2.05958	2.11606	2.51293	2.22952	0.352985	0.434432	0.392097	0.393171	5.67061	0.000221225	NA	NA
CtAH02G0202900	CtAH02T0202900.1	58	5	8	110	158	17.3	4.93	1.16278	1.13777	1.21624	1.17226	0.573556	0.579597	0.589733	0.580962	2.0178	1.51167e-05	2.03819	2.08418	2.00591	2.04276	0.649694	0.631821	0.57143	0.617648	3.30732	1.67961e-06	XP_024994832.1	root allergen protein-like [Cynara cardunculus var. scolymus]
CtAH08G0272400	CtAH08T0272400.1	18	4	4	13	323	34.8	8.32	0.843857	0.817794	0.856419	0.839357	0.417423	0.412497	0.422474	0.417464	2.01061	3.57151e-06	1.34626	1.42579	1.424	1.39868	0.461407	0.54819	0.465968	0.491855	2.84369	1.92696e-05	XP_024976194.1	thaumatin-like protein 1 [Cynara cardunculus var. scolymus]
CtAH02G0201100	CtAH02T0201100.1	17	1	3	62	185	20.3	5.39	1.19925	1.20506	0.99134	1.13189	0.562387	0.566093	0.573851	0.567444	1.99471	0.00131102	1.98415	1.6973	1.91867	1.86671	0.707355	0.638419	0.571955	0.639243	2.92018	0.000208505	XP_024994228.1	root allergen protein-like [Cynara cardunculus var. scolymus] &gt;KVH96488.1 Bet v I domain-containing protein [Cynara cardunculus var. scolymus]
CtAH02G0202100	CtAH02T0202100.1	58	3	8	71	158	17.4	4.77	1.05997	1.0275	1.05443	1.0473	0.560584	0.572573	0.562097	0.565085	1.85335	1.4565e-06	1.80386	1.85621	1.92161	1.86056	0.596615	0.633139	0.606799	0.612184	3.03921	4.01545e-06	XP_024994832.1	root allergen protein-like [Cynara cardunculus var. scolymus]
CtAH02G0200100	CtAH02T0200100.1	62	1	9	83	157	17.1	5.16	1.00672	1.02402	1.10147	1.04407	0.54334	0.544289	0.607279	0.564969	1.84801	0.000184334	1.69892	1.82257	1.74311	1.75487	0.619644	0.644286	0.582116	0.615349	2.85183	9.43883e-06	XP_024994920.1	root allergen protein-like [Cynara cardunculus var. scolymus] &gt;KVH96454.1 hypothetical protein Ccrd_001456 [Cynara cardunculus var. scolymus]
CtAH02G0200500	CtAH02T0200500.1	62	2	9	115	157	17.2	5.05	1.00055	1.01329	1.04636	1.02007	0.53423	0.55478	0.568963	0.552658	1.84575	1.03332e-05	1.79364	1.86181	1.76911	1.80819	0.66217	0.650798	0.587592	0.63352	2.85419	5.35007e-06	XP_024995488.1	root allergen protein-like [Cynara cardunculus var. scolymus] &gt;KVH96485.1 Bet v I domain-containing protein [Cynara cardunculus var. scolymus]
CtAH05G0262600	CtAH05T0262600.1	27	1	22	97	1028	116	7.31	1.25925	1.28628	1.19486	1.24679	0.650638	0.641315	0.741551	0.677835	1.83938	0.000170592	1.1197	1.14151	1.15135	1.13752	0.681826	0.649361	0.5619	0.631029	1.80264	0.000165192	XP_024960317.1	2-oxoglutarate dehydrogenase, mitochondrial-like [Cynara cardunculus var. scolymus]
CtAH02G0124900	CtAH02T0124900.1	27	3	3	9	176	19.5	9.88	0.992046	1.04996	1.09709	1.04637	0.572566	0.588788	0.559161	0.573505	1.82451	0.000115612	1.71515	1.78919	2.03205	1.84547	0.627615	0.655849	0.629033	0.637499	2.89485	0.000230984	KVH96145.1	Plant transcription factor, partial [Cynara cardunculus var. scolymus]
CtAH12G0132700	CtAH12T0132700.1	58	5	9	41	202	22.8	5.8	1.16785	1.16278	1.18924	1.17329	0.641245	0.636633	0.655362	0.644414	1.82071	7.2715e-07	1.52761	1.59585	1.5312	1.55155	0.663683	0.681011	0.636016	0.660236	2.35	4.15841e-06	XP_024961287.1	uncharacterized protein LOC112501796 [Cynara cardunculus var. scolymus] &gt;KVH88690.1 Protein of unknown function DUF538 [Cynara cardunculus var. scolymus]
CtAH10G0005600	CtAH10T0005600.1	2	1	1	3	492	53.3	8.06	1.09385	1.14475	1.03663	1.09174	0.565606	0.668992	0.566288	0.600295	1.81867	0.00045064	1.23166	1.12194	1.15401	1.1692	0.796015	0.821172	0.711177	0.776122	1.50647	0.00107851	XP_023739819.1	ammonium transporter 2 [Lactuca sativa] &gt;PLY69115.1 hypothetical protein LSAT_5X149621 [Lactuca sativa]
CtAH10G0217700	CtAH10T0217700.1	6	1	1	2	166	17.9	9.55	0.990901	1.1148	0.991342	1.03235	0.610449	0.645769	0.496864	0.584361	1.76663	0.00182722	1.30942	1.48834	1.39726	1.39834	0.737801	0.800475	0.633932	0.724069	1.93122	0.00068235	XP_024970409.1	protein CURVATURE THYLAKOID 1A, chloroplastic-like isoform X1 [Cynara cardunculus var. scolymus] &gt;KVI07114.1 protein of unknown function DUF4308 [Cynara cardunculus var. scolymus]
CtAH11G0248500	CtAH11T0248500.1	8	2	2	16	225	24.7	9.58	1.00748	0.907758	1.05481	0.990016	0.588832	0.497354	0.60696	0.564382	1.75416	0.00150537	1.44847	1.54861	1.38154	1.45954	0.675494	0.658093	0.869706	0.734431	1.98731	0.000963801	KVH90864.1	Protein of unknown function DUF538 [Cynara cardunculus var. scolymus]
CtAH02G0199700	CtAH02T0199700.1	63	2	11	140	158	17.2	5.07	0.954098	1.0061	0.980383	0.980194	0.532217	0.577096	0.568738	0.559351	1.75238	3.24725e-05	1.86339	1.90388	2.03467	1.93398	0.646101	0.682128	0.644306	0.657512	2.94136	1.78057e-05	XP_024994890.1	root allergen protein-like [Cynara cardunculus var. scolymus] &gt;KVH96473.1 Bet v I domain-containing protein [Cynara cardunculus var. scolymus]
CtAH05G0076100	CtAH05T0076100.1	44	5	9	89	259	27.5	6.58	1.32495	1.38693	1.55947	1.42378	0.829564	0.80574	0.815892	0.817065	1.74256	0.00100191	0.926982	1.02431	1.08549	1.01226	0.733915	0.780519	0.911276	0.80857	1.25191	0.0443099	XP_024979830.1	chlorophyll a-b binding protein CP24 10A, chloroplastic-like [Cynara cardunculus var. scolymus]
CtAH12G0011100	CtAH12T0011100.1	18	6	6	25	482	51.9	5.39	1.15765	1.17808	1.34007	1.22527	0.71799	0.695804	0.702833	0.705542	1.73663	0.000862307	1.47587	1.54868	1.56223	1.52893	1.04633	0.996747	1.15394	1.06567	1.4347	0.000984996	XP_024978144.1	cucumisin-like [Cynara cardunculus var. scolymus]
CtAH05G0100100	CtAH05T0100100.2	6	3	3	4	538	58.9	9.16	0.919579	1.00413	1.04618	0.989962	0.612508	0.525875	0.606252	0.581545	1.7023	0.000927979	1.5858	1.68055	1.52633	1.59756	0.78753	0.828646	0.792518	0.802898	1.98974	7.01743e-05	XP_024979942.1	polyol transporter 5-like [Cynara cardunculus var. scolymus]
CtAH12G0213400	CtAH12T0213400.3	60	11	11	49	209	24.1	8.57	1.12042	1.07655	1.10739	1.10145	0.652815	0.653592	0.64445	0.650285	1.6938	4.55103e-06	1.50723	1.52562	1.51222	1.51502	0.678785	0.734049	0.65619	0.689675	2.19672	4.10423e-06	KVI12466.1	Glutathione S-transferase/chloride channel, C-terminal [Cynara cardunculus var. scolymus]
CtAH03G0291400	CtAH03T0291400.1	6	1	1	1	111	11.8	8.62	0.907924	0.984245	0.92966	0.94061	0.592035	0.546156	0.550436	0.562876	1.67108	0.000151623	1.47955	1.56226	1.73545	1.59242	0.683893	0.748822	0.762986	0.7319	2.17573	0.000407855	XP_024961447.1	uncharacterized protein LOC112501910 [Cynara cardunculus var. scolymus]
CtAH09G0142200	CtAH09T0142200.1	50	1	6	21	133	13.9	10.05	0.889621	0.77376	0.879651	0.847677	0.510007	0.452787	0.563877	0.50889	1.66574	0.00229942	1.51462	1.57637	1.4891	1.5267	0.959357	1.01051	0.923089	0.964319	1.58319	0.000100773	XP_024976445.1	histone H2A.6 [Cynara cardunculus var. scolymus] &gt;KVH99104.1 Histone core [Cynara cardunculus var. scolymus]
CtAH11G0015100	CtAH11T0015100.1	16	4	4	20	478	54	7.4	0.869989	0.842878	0.844491	0.852453	0.504809	0.516323	0.51545	0.512194	1.66432	3.67093e-06	1.27865	1.23264	1.26424	1.25851	0.652821	0.733197	0.608401	0.664806	1.89305	0.000108214	XP_024978409.1	metalloendoproteinase 1-like [Cynara cardunculus var. scolymus] &gt;KVH92769.1 Metallopeptidase, catalytic domain-containing protein [Cynara cardunculus var. scolymus]
CtAH07G0074200	CtAH07T0074200.3	11	4	4	9	381	45.1	7.52	1.13695	1.11816	1.20949	1.15486	0.701287	0.676171	0.716813	0.69809	1.65432	0.000112241	1.53372	1.44558	1.38575	1.45502	0.782146	0.791953	0.781026	0.785042	1.85342	0.000100121	AGC65502.1	FAD2-5 protein [Carthamus tinctorius]
CtAH12G0164600	CtAH12T0164600.1	6	2	2	3	335	36.2	6.65	1.0944	1.14187	1.2005	1.14559	0.753095	0.623412	0.705604	0.694037	1.65062	0.000755447	1.38508	1.25318	1.34462	1.32763	0.897576	0.90219	0.773096	0.857621	1.54804	0.00122226	XP_024967974.1	zinc transporter 2 [Cynara cardunculus var. scolymus] &gt;KVI11955.1 Zinc/iron permease [Cynara cardunculus var. scolymus]
CtAH03G0152700	CtAH03T0152700.1	8	2	2	3	285	30.9	6.73	1.11755	1.14341	1.16843	1.14313	0.697259	0.674185	0.725296	0.698913	1.63558	2.86131e-05	1.342	1.39853	1.56361	1.43472	0.721439	0.689992	0.79404	0.735157	1.95158	0.00067228	XP_024996485.1	uncharacterized protein LOC112529436 [Cynara cardunculus var. scolymus]
CtAH06G0018500	CtAH06T0018500.1	25	7	7	39	329	35.7	4.89	0.8642	0.864636	0.854881	0.861239	0.519721	0.520576	0.561131	0.533809	1.61338	1.9973e-05	1.58269	1.57389	1.54772	1.5681	0.606812	0.659023	0.589253	0.618363	2.53589	2.21621e-06	XP_024982947.1	glucan endo-1,3-beta-glucosidase-like [Cynara cardunculus var. scolymus] &gt;KVH99895.1 Glycoside hydrolase, catalytic domain-containing protein [Cynara cardunculus var. scolymus]
CtAH01G0133400	CtAH01T0133400.1	8	2	6	13	647	70.7	7.58	1.20232	1.17382	1.18147	1.18587	0.733867	0.705534	0.775238	0.738213	1.60641	3.41786e-05	1.42428	1.45633	1.54246	1.47436	0.744788	0.761327	0.737241	0.747785	1.97163	3.55653e-05	XP_024983606.1	protein HOTHEAD-like [Cynara cardunculus var. scolymus] &gt;KVI01056.1 Glucose-methanol-choline oxidoreductase [Cynara cardunculus var. scolymus]
CtAH10G0064800	CtAH10T0064800.1	7	2	2	4	271	30.3	5.71	1.0524	1.01223	1.07563	1.04675	0.664444	0.657839	0.656815	0.659699	1.58671	3.19933e-05	1.03809	1.10817	1.11151	1.08592	0.659266	0.721656	0.696469	0.692464	1.5682	0.000195721	XP_024973589.1	gamma-interferon-inducible lysosomal thiol reductase-like isoform X1 [Cynara cardunculus var. scolymus]
CtAH08G0022500	CtAH08T0022500.1	3	2	2	3	752	83.3	6.87	1.00652	0.971331	1.07686	1.01824	0.620619	0.695644	0.670574	0.662279	1.53747	0.000727989	1.09675	1.19046	1.25326	1.18015	0.995433	0.86547	0.993991	0.951631	1.24014	0.0218061	KVI10077.1	ATP-NAD kinase-like domain-containing protein [Cynara cardunculus var. scolymus]
CtAH12G0008700	CtAH12T0008700.1	20	7	7	23	387	42.6	5.29	0.974745	0.970588	1.04222	0.995852	0.650307	0.656441	0.642246	0.649665	1.53287	0.000125181	1.51285	1.59035	1.6025	1.56857	0.752919	0.797712	0.771367	0.774	2.02657	1.36583e-05	XP_024978345.1	protein STRICTOSIDINE SYNTHASE-LIKE 5-like [Cynara cardunculus var. scolymus]
CtAH11G0232100	CtAH11T0232100.1	24	6	6	31	265	28.7	9.03	1.01197	1.01331	1.01798	1.01442	0.653524	0.661315	0.683155	0.665998	1.52315	2.72328e-06	1.42789	1.44825	1.47572	1.45062	0.717358	0.742852	0.763166	0.741125	1.95732	3.18429e-06	XP_024986018.1	short-chain dehydrogenase TIC 32, chloroplastic-like [Cynara cardunculus var. scolymus]
CtAH02G0203700	CtAH02T0203700.1	51	2	7	95	158	17.4	4.77	0.690622	0.717618	0.751999	0.720079	0.475395	0.46769	0.475192	0.472759	1.52314	0.000160472	1.69688	1.67309	1.8066	1.72552	0.559393	0.612889	0.622333	0.598205	2.8845	1.58152e-05	XP_024994832.1	root allergen protein-like [Cynara cardunculus var. scolymus]
CtAH05G0085700	CtAH05T0085700.1	44	2	4	37	148	16.4	8.27	0.471044	0.493947	0.489836	0.484943	0.308707	0.311028	0.33634	0.318692	1.52167	0.00012483	2.07203	2.12435	2.17988	2.12542	0.360671	0.441386	0.401638	0.401231	5.29724	1.54798e-06	XP_024979355.1	pathogenesis-related protein PR-1 type-like [Cynara cardunculus var. scolymus]
CtAH07G0073800	CtAH07T0073800.1	4	4	4	10	1310	152.1	6.81	1.04474	1.06497	1.09712	1.06894	0.696519	0.743557	0.711765	0.71728	1.49027	6.91525e-05	1.25706	1.32828	1.26007	1.2818	0.779415	0.820685	0.777998	0.792699	1.61701	5.57598e-05	KVH90428.1	Fatty acid desaturase, type 1 [Cynara cardunculus var. scolymus]
CtAH03G0023700	CtAH03T0023700.1	50	2	6	146	264	28.6	5.26	1.15066	1.17465	1.48062	1.26864	0.829435	0.847226	0.885953	0.854205	1.48517	0.0182312	0.999742	1.18038	1.19913	1.12642	0.747594	0.811207	0.890266	0.816356	1.37981	0.0149612	XP_024966246.1	chlorophyll a-b binding protein 13, chloroplastic [Cynara cardunculus var. scolymus]
CtAH01G0238200	CtAH01T0238200.1	3	1	1	1	268	30.4	9.23	0.973614	1.05074	0.888736	0.971029	0.670806	0.661412	0.64768	0.659966	1.47133	0.00275933	1.06794	1.24598	1.2844	1.19944	0.715245	0.726856	0.695363	0.712488	1.68346	0.00193684	BBH09762.1	proline iminopeptidase [Prunus dulcis]
CtAH10G0242000	CtAH10T0242000.1	34	8	8	46	397	41.9	4.83	1.05716	1.06442	1.13343	1.085	0.72896	0.74669	0.752777	0.742809	1.46068	0.000173801	1.2718	1.34747	1.36354	1.3276	0.650779	0.690085	0.677501	0.672788	1.97329	2.80839e-05	XP_024970354.1	aspartyl protease family protein At5g10770-like [Cynara cardunculus var. scolymus] &gt;KVI06882.1 Aspartic peptidase [Cynara cardunculus var. scolymus]
CtAH06G0013700	CtAH06T0013700.1	2	1	2	9	1270	144	8.09	1.05396	1.08408	1.20331	1.11378	0.742834	0.756298	0.789688	0.76294	1.45986	0.00181704	1.09398	1.24249	1.29748	1.21132	0.945524	0.825063	0.801391	0.857326	1.41291	0.00934472	XP_024982824.1	ABC transporter G family member 32-like [Cynara cardunculus var. scolymus]
CtAH05G0271500	CtAH05T0271500.1	22	10	10	61	525	58.8	5.03	0.986284	1.0051	1.06239	1.01792	0.68678	0.709604	0.710317	0.702234	1.44955	0.000197955	1.22452	1.21021	1.24542	1.22672	0.813143	0.831767	0.882642	0.842518	1.45601	7.72259e-05	XP_024958848.1	probable LRR receptor-like serine/threonine-protein kinase At1g05700 [Cynara cardunculus var. scolymus]
CtAH08G0285400	CtAH08T0285400.1	4	1	1	2	258	28.3	4.7	0.986325	1.01005	1.01341	1.00326	0.692733	0.688637	0.69789	0.693087	1.44753	4.10675e-06	1.40744	1.30783	1.36106	1.35878	0.808005	0.818728	0.846337	0.824357	1.64829	6.61018e-05	OTG17962.1	putative aspartic peptidase A1 family [Helianthus annuus]
CtAH12G0008100	CtAH12T0008100.1	1	1	1	1	696	76.4	8.73	1.12912	1.04553	1.19155	1.12207	0.776604	0.791788	0.771904	0.780099	1.43837	0.00132142	1.292	1.26981	1.30263	1.28815	0.796333	0.785162	0.736756	0.77275	1.66696	1.5394e-05	XP_024978261.1	probable metal-nicotianamine transporter YSL7 [Cynara cardunculus var. scolymus]
CtAH09G0017400	CtAH09T0017400.4	26	19	30	167	1187	133.7	6.87	0.962319	0.974191	1.05793	0.998145	0.692856	0.679903	0.718066	0.696941	1.43218	0.000719113	1.40565	1.3667	1.41992	1.39742	0.8243	0.859377	0.865925	0.849868	1.64428	1.16662e-05	XP_024970012.1	ABC transporter G family member 35-like [Cynara cardunculus var. scolymus]
CtAH06G0261300	CtAH06T0261300.1	36	5	8	44	281	32.2	5.15	1.05525	1.03351	1.0175	1.03542	0.727163	0.722882	0.72011	0.723385	1.43136	9.62586e-06	1.49036	1.46861	1.44541	1.46813	0.77716	0.795784	0.715222	0.762722	1.92485	1.39081e-05	XP_024983541.1	coatomer subunit beta&apos;-2-like [Cynara cardunculus var. scolymus] &gt;KVI01026.1 G-protein beta WD-40 repeat-containing protein [Cynara cardunculus var. scolymus]
CtAH10G0250700	CtAH10T0250700.1	7	2	2	6	266	30	9.04	1.20861	1.22327	1.25438	1.22876	0.893558	0.775318	0.90757	0.858815	1.43076	0.00110118	0.981065	0.983271	0.960918	0.975085	0.762409	0.779826	0.808374	0.783536	1.24447	0.000226398	XP_024971486.1	3-oxo-5-alpha-steroid 4-dehydrogenase 2-like [Cynara cardunculus var. scolymus]
CtAH12G0003100	CtAH12T0003100.1	14	3	3	13	316	34.2	5.82	0.933164	0.940599	0.95079	0.941517	0.65344	0.658899	0.666105	0.659482	1.42766	1.47849e-06	1.52527	1.56667	1.5409	1.54428	0.632757	0.671858	0.58748	0.630698	2.44852	4.68965e-06	XP_024977731.1	endochitinase-like [Cynara cardunculus var. scolymus] &gt;KVH92153.1 Chitin-binding, type 1 [Cynara cardunculus var. scolymus]
CtAH06G0018400	CtAH06T0018400.1	49	15	15	49	335	36.9	8.51	0.698872	0.712296	0.754758	0.721975	0.495687	0.493023	0.52944	0.50605	1.42669	0.000461215	1.36989	1.36259	1.34757	1.36002	0.59044	0.658768	0.62458	0.624596	2.17743	3.81114e-06	XP_024964642.1	glucan endo-1,3-beta-glucosidase-like [Cynara cardunculus var. scolymus] &gt;KVG36940.1 Glycoside hydrolase, catalytic domain-containing protein [Cynara cardunculus var. scolymus]
CtAH03G0298900	CtAH03T0298900.1	5	2	2	3	463	52.3	8.1	1.22996	1.24081	1.15477	1.20851	0.876251	0.823956	0.87627	0.858826	1.40717	0.000407258	1.10933	1.18812	1.10199	1.13315	0.943532	0.953958	0.813365	0.903619	1.25401	0.0123156	XP_024985474.1	IQ domain-containing protein IQM3-like [Cynara cardunculus var. scolymus]
CtAH10G0097700	CtAH10T0097700.1	7	1	4	7	592	65.7	6.49	1.03441	1.06683	1.08054	1.06059	0.771312	0.789943	0.734978	0.765411	1.38565	0.000153003	1.45198	1.52662	1.40939	1.46266	0.77689	0.802125	0.708455	0.76249	1.91827	9.30859e-05	KVI03988.1	AAA+ ATPase domain-containing protein [Cynara cardunculus var. scolymus]
CtAH09G0207900	CtAH09T0207900.1	44	4	4	16	106	12.2	9.1	0.977451	0.984296	1.04336	1.0017	0.73285	0.71123	0.728954	0.724344	1.38291	0.000226059	1.27447	1.36353	1.3789	1.33897	0.750772	0.780142	0.802186	0.7777	1.7217	9.66383e-05	KVH99364.1	Yippee-like protein, partial [Cynara cardunculus var. scolymus]
CtAH03G0248400	CtAH03T0248400.1	23	11	13	37	1018	117.5	6.58	0.928334	0.93518	0.940029	0.934515	0.668078	0.683333	0.67884	0.67675	1.38089	1.38664e-06	1.46298	1.4239	1.43364	1.44017	0.754844	0.78455	0.754622	0.764672	1.88338	1.60899e-06	RWR72617.1	AAA-ATPase ASD, mitochondrial [Cinnamomum micranthum f. kanehirae]
CtAH10G0122700	CtAH10T0122700.1	59	13	13	52	302	32.7	8.34	1.114	1.10821	1.16101	1.12774	0.824361	0.809228	0.817875	0.817155	1.38008	5.63531e-05	1.33878	1.37852	1.3642	1.3605	0.797773	0.804241	0.80718	0.803065	1.69413	1.26209e-06	XP_024981451.1	uncharacterized protein LOC112518107 [Cynara cardunculus var. scolymus]
CtAH10G0074500	CtAH10T0074500.1	39	11	13	61	383	40.4	8.37	1.07161	1.04661	1.05423	1.05748	0.771351	0.762183	0.76867	0.767401	1.37801	3.25423e-06	1.34269	1.35199	1.35257	1.34908	0.852201	0.849737	0.83857	0.846836	1.59309	7.29557e-08	XP_024975565.1	chloroplast envelope quinone oxidoreductase homolog [Cynara cardunculus var. scolymus] &gt;KVI03791.1 Alcohol dehydrogenase GroES-like protein [Cynara cardunculus var. scolymus]
CtAH03G0139600	CtAH03T0139600.1	2	1	1	1	558	59.8	7.56	0.845476	0.771233	0.901272	0.839327	0.639855	0.553946	0.634414	0.609405	1.37729	0.00796855	1.49878	1.62939	1.54523	1.5578	0.541121	0.678899	0.755565	0.658528	2.36558	0.000255744	XP_024978393.1	la-related protein 1C-like isoform X1 [Cynara cardunculus var. scolymus]
CtAH06G0261100	CtAH06T0261100.1	24	2	5	30	245	27.7	5.71	1.0425	1.04224	0.951282	1.01201	0.736876	0.70671	0.772499	0.738695	1.36999	0.00158505	1.47016	1.36147	1.3077	1.37978	0.799305	0.879838	0.805244	0.828129	1.66614	0.00053074	XP_024983541.1	coatomer subunit beta&apos;-2-like [Cynara cardunculus var. scolymus] &gt;KVI01026.1 G-protein beta WD-40 repeat-containing protein [Cynara cardunculus var. scolymus]
CtAH11G0014400	CtAH11T0014400.6	24	11	13	29	553	63.6	8.24	0.988891	0.958609	1.0049	0.984134	0.704925	0.721775	0.729457	0.718719	1.36929	6.62685e-05	1.25924	1.26439	1.22395	1.2492	0.831337	0.868218	0.833995	0.844517	1.47918	2.02258e-05	NA	NA
CtAH08G0231600	CtAH08T0231600.1	5	3	3	4	615	67.6	4.84	0.918745	0.97558	0.943396	0.945907	0.655384	0.703478	0.714802	0.691221	1.36846	0.000487157	1.18636	1.14188	1.34018	1.22281	0.896516	0.8586	0.987008	0.914041	1.3378	0.0122463	XP_024968819.1	uncharacterized protein LOC112508352 isoform X1 [Cynara cardunculus var. scolymus]
CtAH06G0287000	CtAH06T0287000.1	2	1	1	2	453	50.1	8.84	0.806248	0.834927	0.933977	0.858384	0.597579	0.597161	0.688686	0.627809	1.36727	0.00942263	1.5922	1.64027	1.4537	1.56206	0.673521	0.646365	0.620273	0.64672	2.41535	9.4189e-05	XP_024972237.1	uncharacterized protein LOC112511071 isoform X1 [Cynara cardunculus var. scolymus]
CtAH03G0166700	CtAH03T0166700.1	18	1	3	6	179	19.5	5.63	1.03927	0.986054	0.926918	0.984079	0.707969	0.748306	0.705956	0.720744	1.36537	0.00171752	1.25012	1.19411	1.15666	1.20029	0.970526	0.855135	0.832253	0.885971	1.35478	0.00343773	XP_024996185.1	vesicle-associated protein 1-2-like [Cynara cardunculus var. scolymus] &gt;KVH91217.1 Major sperm protein [Cynara cardunculus var. scolymus]
CtAH03G0178000	CtAH03T0178000.1	49	8	8	39	253	26.9	7.81	0.903303	0.90964	0.941511	0.918152	0.670226	0.667801	0.681501	0.673176	1.36391	4.06556e-05	1.25963	1.27906	1.27457	1.27109	0.775732	0.824865	0.796592	0.799063	1.59072	6.75163e-06	XP_024996058.1	endochitinase EP3-like [Cynara cardunculus var. scolymus] &gt;KVH91273.1 Chitin-binding, type 1 [Cynara cardunculus var. scolymus]
CtAH04G0029700	CtAH04T0029700.1	5	1	2	2	448	49.6	6.54	1.02542	1.00488	1.1745	1.06827	0.753188	0.771984	0.824881	0.783351	1.36372	0.00777741	1.31242	1.41523	1.43407	1.38724	0.777894	0.779668	0.786697	0.78142	1.77528	8.95402e-05	XP_024991189.1	malonyl-coenzyme A:anthocyanin 3-O-glucoside-6&apos;&apos;-O-malonyltransferase [Cynara cardunculus var. scolymus] &gt;KVI04201.1 Chloramphenicol acetyltransferase-like domain-containing protein [Cynara cardunculus var. scolymus]
CtAH01G0077300	CtAH01T0077300.1	40	5	13	79	357	39.2	5.76	0.948412	1.08022	1.02588	1.01817	0.739716	0.761044	0.744161	0.748307	1.36063	0.00224385	1.19481	1.14233	1.19091	1.17602	1.004	0.922219	0.912722	0.946313	1.24274	0.00237663	XP_024973660.1	glutamine synthetase nodule isozyme [Cynara cardunculus var. scolymus]
CtAH09G0081400	CtAH09T0081400.1	1	1	1	1	715	80.7	6.86	0.984706	0.957578	0.895925	0.94607	0.696436	0.701659	0.687861	0.695318	1.36063	0.000703239	1.3326	1.20957	1.17893	1.24037	0.765702	0.729658	0.817628	0.770996	1.60879	0.000927304	XP_024970070.1	U-box domain-containing protein 5-like [Cynara cardunculus var. scolymus]
CtAH02G0049600	CtAH02T0049600.1	17	5	5	11	380	44.2	7.77	1.04074	1.04815	1.02456	1.03782	0.737193	0.732961	0.82779	0.765982	1.35489	0.00101611	1.29878	1.29976	1.24573	1.28142	0.874209	0.85459	0.857979	0.86226	1.48612	2.41954e-05	AGC65501.1	FAD2-4 protein [Carthamus tinctorius]
CtAH06G0198900	CtAH06T0198900.1	7	1	1	2	94	10.5	9.19	1.14665	1.11846	1.04427	1.10313	0.719413	0.976556	0.749531	0.815167	1.35325	0.029357	1.176	1.21711	1.15317	1.1821	0.874404	0.814339	0.863997	0.850913	1.38921	0.000230042	XP_024992860.1	uncharacterized protein LOC112526700 isoform X2 [Cynara cardunculus var. scolymus]
CtAH09G0171800	CtAH09T0171800.1	28	10	10	28	353	40.6	5.78	1.0247	1.02866	1.05866	1.03734	0.772371	0.759398	0.768669	0.766813	1.35279	1.86526e-05	1.31417	1.32247	1.34126	1.32597	0.816886	0.846845	0.866512	0.843414	1.57215	8.14588e-06	XP_024976688.1	glycerophosphodiester phosphodiesterase GDPD6-like [Cynara cardunculus var. scolymus]
CtAH09G0017800	CtAH09T0017800.1	19	11	25	86	1360	152.9	7.28	1.03081	1.05983	1.07603	1.05556	0.798597	0.791944	0.755126	0.781889	1.35001	0.000132639	1.33503	1.35138	1.2762	1.32087	0.803901	0.842102	0.737749	0.794584	1.66234	0.000158927	XP_024970858.1	ABC transporter G family member 35-like [Cynara cardunculus var. scolymus]
CtAH06G0300300	CtAH06T0300300.2	14	5	5	9	449	49.9	6.55	0.953415	0.945827	1.01919	0.972809	0.747319	0.693374	0.726371	0.722355	1.34672	0.00087471	1.47603	1.53007	1.54443	1.51684	0.779452	0.837249	0.755796	0.790832	1.91803	2.21342e-05	XP_024972206.1	patatin-like protein 2 [Cynara cardunculus var. scolymus]
CtAH01G0232200	CtAH01T0232200.1	18	3	7	15	466	51.7	6.8	1.10437	1.09935	1.02238	1.07537	0.800803	0.780625	0.81851	0.799979	1.34424	0.000659561	1.13789	1.19756	1.14597	1.16047	0.882951	0.882559	0.82296	0.862824	1.34497	0.000403075	XP_024990748.1	5&apos;-adenylylsulfate reductase 1, chloroplastic-like [Cynara cardunculus var. scolymus] &gt;KVI09409.1 hypothetical protein Ccrd_012250 [Cynara cardunculus var. scolymus]
CtAH05G0069700	CtAH05T0069700.1	14	3	6	15	462	51.2	7.87	0.992202	0.964737	0.963043	0.973327	0.706085	0.665686	0.800903	0.724225	1.34396	0.00376577	1.13775	1.16546	1.18698	1.1634	0.779961	0.826147	0.771347	0.792485	1.46804	7.51073e-05	XP_024961582.1	ankyrin repeat-containing protein ITN1-like [Cynara cardunculus var. scolymus] &gt;KVH88521.1 Ankyrin repeat-containing protein [Cynara cardunculus var. scolymus]
CtAH10G0200500	CtAH10T0200500.1	62	9	9	20	217	23.1	5.94	0.978347	0.974891	1.01177	0.988337	0.742643	0.720791	0.74487	0.736101	1.34266	5.65448e-05	1.54904	1.57117	1.52511	1.54844	0.708952	0.708736	0.716699	0.711462	2.17642	4.12259e-07	ALG75881.1	chalcone isomerase [Carthamus tinctorius]
CtAH08G0180700	CtAH08T0180700.2	19	17	17	51	970	108.4	7.81	1.0144	1.01382	1.05313	1.02712	0.757842	0.758901	0.779842	0.765528	1.34171	6.09589e-05	1.20246	1.21306	1.24818	1.22123	0.907803	0.91314	0.978155	0.933033	1.30889	0.000405771	KVI08660.1	hypothetical protein Ccrd_012958 [Cynara cardunculus var. scolymus]
CtAH08G0006100	CtAH08T0006100.1	14	5	5	26	549	59.1	4.49	0.906682	0.904914	1.0235	0.94503	0.705061	0.673709	0.741554	0.706775	1.3371	0.00557209	1.35906	1.46467	1.40586	1.40986	0.732278	0.787096	0.84573	0.788368	1.78833	0.000156427	KVI10189.1	Glycoside hydrolase, catalytic domain-containing protein, partial [Cynara cardunculus var. scolymus]
CtAH03G0179300	CtAH03T0179300.1	3	1	1	1	358	39.5	6.51	1.24566	1.28319	1.08737	1.20541	0.877849	0.952668	0.876383	0.9023	1.33593	0.00960683	1.12552	1.31084	1.26489	1.23375	0.907725	0.83078	0.799429	0.845978	1.45837	0.00381928	XP_022031661.1	uncharacterized protein LOC110932648 [Helianthus annuus]
CtAH05G0116100	CtAH05T0116100.1	1	1	1	2	759	85.5	8.19	1.15538	1.06107	1.06964	1.09536	0.836662	0.791575	0.835083	0.821107	1.33401	0.00121813	1.14671	1.11507	1.17314	1.14497	0.782741	0.858698	0.959269	0.866902	1.32076	0.00666223	KVH93121.1	PC-Esterase [Cynara cardunculus var. scolymus]
CtAH11G0229600	CtAH11T0229600.1	4	1	1	1	182	21.2	8.53	1.13042	1.05839	1.12663	1.10515	0.868757	0.811592	0.8079	0.829416	1.33244	0.000838909	1.14462	1.08022	1.15884	1.12789	0.933894	0.940784	0.845952	0.906876	1.24371	0.00475808	XP_023760333.1	heavy metal-associated isoprenylated plant protein 39-like [Lactuca sativa] &gt;PLY88132.1 hypothetical protein LSAT_6X4461 [Lactuca sativa]
CtAH06G0056100	CtAH06T0056100.1	2	2	2	6	551	59.7	8.73	1.03054	0.989599	1.20886	1.07634	0.817998	0.807709	0.804165	0.809957	1.32888	0.0168176	1.11852	1.18952	1.11663	1.14155	0.935116	0.934089	0.965081	0.944762	1.2083	0.00164583	XP_024983515.1	high affinity nitrate transporter 2.6-like [Cynara cardunculus var. scolymus] &gt;KVI00132.1 Major facilitator superfamily [Cynara cardunculus var. scolymus]
CtAH09G0004600	CtAH09T0004600.2	23	19	22	128	1750	190.7	8.1	1.01908	1.06534	1.16744	1.08395	0.820299	0.777685	0.853587	0.817191	1.32644	0.00553795	1.09329	1.10727	1.12171	1.10742	0.870927	0.876943	0.968019	0.905296	1.22327	0.00338835	XP_024971188.1	alanine aminotransferase 2-like [Cynara cardunculus var. scolymus]
CtAH01G0025700	CtAH01T0025700.1	13	2	3	15	263	29.4	5.97	0.983723	0.939429	0.965645	0.962932	0.685922	0.738546	0.754817	0.726428	1.32557	0.000638675	1.02169	1.06484	0.975497	1.02068	0.756167	0.825599	0.699226	0.760331	1.34241	0.00433807	XP_024974687.1	salicylic acid-binding protein 2-like [Cynara cardunculus var. scolymus] &gt;KVI02660.1 hypothetical protein Ccrd_019052 [Cynara cardunculus var. scolymus]
CtAH01G0137100	CtAH01T0137100.1	2	1	1	3	649	73.2	7.47	1.12411	1.09842	0.995175	1.07257	0.800626	0.781379	0.847063	0.80969	1.32467	0.00393071	1.19111	1.16322	1.1946	1.18298	0.978563	0.933323	0.90937	0.940418	1.25793	0.000426174	XP_024984560.1	cysteine-rich receptor-like protein kinase 5 [Cynara cardunculus var. scolymus]
CtAH08G0155700	CtAH08T0155700.1	22	2	2	3	96	10.4	8.41	0.977844	0.977875	0.988804	0.981508	0.771045	0.709103	0.74409	0.741413	1.32383	0.000194826	1.12125	1.10928	1.15951	1.13002	0.91515	0.916105	0.918256	0.916504	1.23296	0.000148124	PWA65155.1	hypothetical protein CTI12_AA306510 [Artemisia annua] &gt;PWA68528.1 hypothetical protein CTI12_AA306630 [Artemisia annua]
CtAH04G0207500	CtAH04T0207500.1	24	4	4	8	266	28.1	4.75	1.01625	1.10741	1.04011	1.05459	0.801258	0.825405	0.767237	0.797967	1.3216	0.00132525	1.08479	1.12578	1.08448	1.09835	0.803095	0.786949	0.816794	0.802279	1.36904	5.27219e-05	XP_024987459.1	basic peroxidase-like [Cynara cardunculus var. scolymus]
CtAH08G0086800	CtAH08T0086800.1	50	19	19	134	399	44.3	6.93	0.946729	0.96254	1.01466	0.974642	0.730807	0.732204	0.7503	0.737771	1.32106	0.00038306	1.20284	1.235	1.19734	1.21173	0.909567	0.908001	0.961149	0.926239	1.30822	0.000170876	XP_024969358.1	alpha-galactosidase-like isoform X2 [Cynara cardunculus var. scolymus]
CtAH11G0072500	CtAH11T0072500.1	10	5	6	7	702	77.8	6.44	1.05339	1.10252	1.05636	1.07076	0.766291	0.811162	0.856259	0.811237	1.3199	0.00104048	1.14807	1.22149	1.18568	1.18508	0.923923	0.901385	0.899554	0.908288	1.30474	0.000255164	XP_024982474.1	LEAF RUST 10 DISEASE-RESISTANCE LOCUS RECEPTOR-LIKE PROTEIN KINASE-like 1.2 [Cynara cardunculus var. scolymus]
CtAH05G0091300	CtAH05T0091300.1	5	1	1	3	214	24	6.54	0.885922	0.922767	1.01849	0.942392	0.728748	0.703359	0.710635	0.714247	1.31942	0.00476511	1.14337	1.15508	1.19925	1.1659	0.707521	0.75188	0.738871	0.732757	1.59111	3.59235e-05	XP_028123918.1	uncharacterized protein LOC114321003 [Camellia sinensis] &gt;THF94286.1 hypothetical protein TEA_023437 [Camellia sinensis var. sinensis]
CtAH12G0059000	CtAH12T0059000.1	0	1	1	1	1427	160.4	9.47	1.20404	1.09997	1.01618	1.10673	0.89123	0.761595	0.865024	0.839283	1.31866	0.0164185	1.13929	1.29326	1.27556	1.23604	0.862646	0.796226	0.836274	0.831715	1.48613	0.0015115	KAD3338394.1	hypothetical protein E3N88_33915 [Mikania micrantha]
CtAH10G0078600	CtAH10T0078600.1	34	5	7	13	289	30.5	8.15	0.936932	0.932768	0.944196	0.937965	0.732027	0.725267	0.6796	0.712298	1.31682	0.000177686	1.30512	1.3517	1.30482	1.32055	0.852913	0.852892	0.842348	0.849384	1.55471	7.85584e-06	XP_024974541.1	3-ketoacyl-CoA thiolase 2, peroxisomal-like [Cynara cardunculus var. scolymus]
CtAH08G0052800	CtAH08T0052800.1	10	3	3	6	327	37.5	5.85	0.949833	0.965398	1.01627	0.977169	0.719921	0.731914	0.775278	0.742371	1.31628	0.000854837	1.22	1.19318	1.33351	1.2489	0.864593	0.923807	1.11442	0.967607	1.29071	0.0316291	KVI09832.1	C2 calcium-dependent membrane targeting, partial [Cynara cardunculus var. scolymus]
CtAH03G0202300	CtAH03T0202300.1	2	1	1	7	547	59.2	5.12	1.14696	1.07141	1.13744	1.1186	0.852535	0.838201	0.861002	0.85058	1.31511	0.000407444	1.27807	1.27971	1.24545	1.26774	0.843654	0.813569	0.809243	0.822155	1.54197	8.8095e-06	XP_024996408.1	protein HOTHEAD-like [Cynara cardunculus var. scolymus]
CtAH06G0026800	CtAH06T0026800.1	30	14	14	31	537	58.9	8.16	1.0712	1.02923	1.04683	1.04909	0.784901	0.801668	0.811033	0.799201	1.31267	6.41689e-05	1.35615	1.42251	1.38584	1.38817	0.817518	0.804242	0.802353	0.808038	1.71795	8.04123e-06	XP_024983744.1	4-coumarate--CoA ligase-like 7 [Cynara cardunculus var. scolymus]
CtAH07G0085100	CtAH07T0085100.1	47	15	18	158	567	64.8	6.6	0.99523	1.01845	0.899755	0.971144	0.741191	0.754587	0.724027	0.739935	1.31247	0.00347171	1.53535	1.5303	1.58095	1.54887	0.766743	0.787356	0.815887	0.789995	1.9606	3.8481e-06	XP_024989450.1	catalase-like isoform X2 [Cynara cardunculus var. scolymus]
CtAH12G0060400	CtAH12T0060400.1	41	7	7	40	214	22.7	6.54	0.892114	0.908318	0.944516	0.914983	0.690235	0.692622	0.708722	0.697193	1.31238	0.00019225	1.1865	1.16595	1.17588	1.17611	0.810111	0.821083	0.837828	0.823008	1.42904	3.8508e-06	XP_024962311.1	germin-like protein 5-1 [Cynara cardunculus var. scolymus] &gt;KVH88098.1 Cupin 1 [Cynara cardunculus var. scolymus]
CtAH06G0041200	CtAH06T0041200.1	32	7	7	26	295	33	8.02	0.997311	1.00222	1.01802	1.00585	0.759701	0.773486	0.766622	0.766603	1.31209	5.47841e-06	1.27586	1.28472	1.26769	1.27609	0.81071	0.83005	0.826283	0.822348	1.55176	4.95398e-07	XP_024983030.1	syntaxin-121-like [Cynara cardunculus var. scolymus] &gt;KVI00040.1 Syntaxin/epimorphin, conserved site-containing protein [Cynara cardunculus var. scolymus]
CtAH08G0119800	CtAH08T0119800.1	38	8	8	46	247	27.4	9.07	1.07418	1.07575	1.1075	1.08581	0.823427	0.830715	0.829206	0.827783	1.31171	2.01404e-05	1.26811	1.31239	1.24518	1.27522	0.863015	0.859932	0.860343	0.861097	1.48093	3.0571e-05	KVI09206.1	Glucose/ribitol dehydrogenase [Cynara cardunculus var. scolymus]
CtAH08G0324800	CtAH08T0324800.1	0	1	1	1	1679	184.8	6.23	1.18382	1.04048	1.0322	1.0855	0.801091	0.843263	0.844219	0.829524	1.30858	0.00750873	1.04662	1.2038	1.10483	1.11842	0.878961	0.954168	0.886555	0.906562	1.23369	0.0149117	KVG16151.1	Leucine-rich repeat-containing protein, partial [Cynara cardunculus var. scolymus]
CtAH07G0081300	CtAH07T0081300.1	29	12	12	37	546	59.3	7.65	1.0793	1.04648	1.10374	1.07651	0.824573	0.815338	0.828357	0.822756	1.30841	0.00011823	1.30043	1.29693	1.28629	1.29455	0.826083	0.808153	0.800489	0.811575	1.59511	6.28729e-07	XP_024990822.1	4-coumarate--CoA ligase-like 5 [Cynara cardunculus var. scolymus] &gt;KVI05191.1 AMP-binding, conserved site-containing protein [Cynara cardunculus var. scolymus]
CtAH11G0009200	CtAH11T0009200.1	1	1	1	7	680	74.2	7.27	1.03179	1.07236	1.08598	1.06338	0.844437	0.789081	0.8047	0.812739	1.30839	0.000413629	1.20593	1.11824	1.11788	1.14735	0.949782	0.927888	0.982969	0.953547	1.20325	0.00437818	XP_024978041.1	cysteine-rich receptor-like protein kinase 42 [Cynara cardunculus var. scolymus]
CtAH01G0004400	CtAH01T0004400.1	6	3	3	7	554	62.2	8.92	1.07331	1.07034	1.04249	1.06205	0.789249	0.779016	0.869001	0.812422	1.30726	0.00115259	1.13609	1.10319	1.16663	1.1353	0.834101	0.865834	0.854324	0.85142	1.33342	0.000158593	KVI02538.1	Amino acid transporter, transmembrane [Cynara cardunculus var. scolymus]
CtAH01G0045200	CtAH01T0045200.1	3	2	2	3	622	70.3	6.51	0.897234	0.801068	0.838372	0.845558	0.629839	0.661545	0.653419	0.648268	1.30433	0.00262025	1.07067	1.20022	1.15708	1.14266	0.698997	0.74584	0.744743	0.72986	1.56559	0.000552316	XP_024974545.1	NADPH-dependent diflavin oxidoreductase 1 isoform X1 [Cynara cardunculus var. scolymus]
CtAH04G0077300	CtAH04T0077300.1	11	5	5	16	420	46.9	7.39	0.990816	1.00089	0.918394	0.970034	0.744609	0.76651	0.720008	0.743709	1.30432	0.00150257	1.47018	1.44957	1.44391	1.45455	0.909412	0.844278	0.794929	0.84954	1.71217	5.92909e-05	XP_024961531.1	embryogenesis-associated protein EMB8-like [Cynara cardunculus var. scolymus]
CtAH04G0176200	CtAH04T0176200.1	2	1	1	1	369	42.3	5.36	1.05081	1.02524	1.00022	1.02542	0.824982	0.761176	0.774602	0.78692	1.30308	0.000604113	1.22761	1.38206	1.29709	1.30225	0.779036	0.782046	0.877628	0.812903	1.60198	0.000891787	KVH88272.1	hypothetical protein Ccrd_024281 [Cynara cardunculus var. scolymus]
CtAH08G0056000	CtAH08T0056000.1	33	3	17	133	648	70.8	5.36	1.0241	0.988974	1.1049	1.03933	0.815278	0.78878	0.796732	0.800263	1.29873	0.00245649	1.14822	1.20744	1.20676	1.18747	0.814818	0.799666	0.842459	0.818981	1.44994	9.31689e-05	XP_024976042.1	heat shock cognate 70 kDa protein 2-like [Cynara cardunculus var. scolymus]
CtAH04G0003500	CtAH04T0003500.1	3	3	3	36	1507	168.2	5.73	0.940151	0.967422	1.0044	0.970657	0.726837	0.741596	0.775344	0.747925	1.2978	0.000692433	1.10625	1.14756	1.1353	1.1297	0.85947	0.89473	0.93014	0.89478	1.26255	0.000590581	XP_023772924.1	uncharacterized protein LOC111921580 [Lactuca sativa]
CtAH10G0269900	CtAH10T0269900.1	33	4	4	17	136	15.2	5.55	1.08005	1.08871	1.11283	1.09386	0.850699	0.840584	0.84432	0.845201	1.2942	1.70777e-05	1.23991	1.30331	1.14024	1.22782	0.857108	0.874479	0.868309	0.866632	1.41677	0.00163485	XP_024969442.1	cytochrome b5-like [Cynara cardunculus var. scolymus] &gt;XP_024969443.1 cytochrome b5-like [Cynara cardunculus var. scolymus]
CtAH03G0233400	CtAH03T0233400.1	15	3	5	14	333	37.7	8.24	1.06452	1.09455	1.06164	1.07357	0.815636	0.848744	0.828914	0.831098	1.29175	7.00849e-05	1.40585	1.34999	1.48826	1.4147	0.790664	0.778737	0.83197	0.800457	1.76737	0.000143078	XP_024996186.1	ubiquinol oxidase 2, mitochondrial-like [Cynara cardunculus var. scolymus]
CtAH07G0196300	CtAH07T0196300.1	4	1	1	1	244	26.8	5.73	0.942016	0.954594	0.932453	0.943021	0.719835	0.682786	0.790637	0.731086	1.28989	0.00278469	1.25853	1.65731	1.44816	1.45466	0.820037	0.930264	0.9433	0.897867	1.62013	0.0101971	XP_024960363.1	nicotinamidase 1-like [Cynara cardunculus var. scolymus]
CtAH09G0078600	CtAH09T0078600.1	25	4	7	19	365	39.9	5.53	1.04804	0.947344	1.01264	1.00268	0.790235	0.771759	0.776799	0.779598	1.28614	0.00174748	1.27375	1.25263	1.27586	1.26741	0.773836	0.81606	0.813845	0.801247	1.5818	7.46392e-06	KVI06529.1	Cysteine peptidase, asparagine active site-containing protein, partial [Cynara cardunculus var. scolymus]
CtAH07G0020900	CtAH07T0020900.1	50	10	13	47	286	31.4	5.14	1.00791	1.02739	1.02966	1.02165	0.793478	0.820924	0.768805	0.794402	1.28607	0.000163323	1.10003	1.12605	1.06573	1.09727	0.805257	0.854889	0.786896	0.81568	1.34522	0.000463012	GER50001.1	SPFH/Band 7/PHB domain-containingmembrane-associated protein family [Striga asiatica]
CtAH06G0294100	CtAH06T0294100.1	13	9	9	18	815	92.3	9.14	1.06871	1.02386	0.990018	1.02753	0.780452	0.814519	0.802389	0.79912	1.28583	0.000781353	1.32133	1.24418	1.28414	1.28322	0.837251	0.826515	0.818443	0.827403	1.5509	3.78104e-05	KVH98297.1	cytochrome P450 [Cynara cardunculus var. scolymus]
CtAH11G0231100	CtAH11T0231100.1	3	1	1	2	250	27.5	6.27	0.935654	0.953032	0.886385	0.925023	0.737537	0.716563	0.705044	0.719715	1.28526	0.00074825	1.31616	1.34813	1.33151	1.33193	0.780392	0.924912	0.854112	0.853139	1.56121	0.000361276	PWA59598.1	PLAC8 family protein [Artemisia annua]
CtAH07G0084600	CtAH07T0084600.1	3	2	2	3	611	66.8	7.84	1.02975	1.07451	0.949214	1.01783	0.809048	0.789935	0.780973	0.793319	1.283	0.00394509	1.56143	1.35517	1.48064	1.46575	0.814511	0.782883	0.811355	0.802916	1.82553	0.000403089	XP_024992181.1	uncharacterized protein LOC112526039 isoform X1 [Cynara cardunculus var. scolymus]
CtAH05G0139400	CtAH05T0139400.1	11	5	5	8	517	59.2	8.34	0.973574	0.96474	0.944878	0.961064	0.765827	0.734048	0.749307	0.749727	1.28188	7.17099e-05	1.19953	1.18532	1.1263	1.17038	0.882496	0.870223	0.834556	0.862425	1.35708	0.000319655	XP_024980265.1	cytochrome P450 71A1-like [Cynara cardunculus var. scolymus]
CtAH05G0071300	CtAH05T0071300.1	18	8	10	17	642	68.6	7.14	1.07903	1.06143	1.07862	1.07303	0.825059	0.840876	0.847021	0.837652	1.28099	1.13171e-05	1.22537	1.22307	1.2098	1.21942	0.920438	0.93459	0.903491	0.919506	1.32616	8.01349e-06	XP_024978907.1	thiamine biosynthetic bifunctional enzyme TH1, chloroplastic-like [Cynara cardunculus var. scolymus]
CtAH08G0048800	CtAH08T0048800.1	13	7	8	16	833	93.3	6.27	1.06126	1.0689	1.12282	1.08433	0.856771	0.854227	0.828926	0.846641	1.28074	0.000368141	1.24684	1.33407	1.2322	1.27104	0.819398	0.799275	0.747543	0.788739	1.61148	0.000229606	KVI09874.1	UDP-glucuronosyl/UDP-glucosyltransferase [Cynara cardunculus var. scolymus]
CtAH05G0069800	CtAH05T0069800.1	19	1	4	8	201	22.4	6.01	1.0385	0.965733	0.904169	0.969467	0.744975	0.68294	0.844088	0.757334	1.2801	0.0252829	1.2991	1.2263	1.25799	1.26113	0.754549	0.77535	0.731128	0.753676	1.67331	3.28481e-05	XP_024962863.1	ankyrin repeat-containing protein BDA1-like [Cynara cardunculus var. scolymus] &gt;KVH87778.1 Ankyrin repeat-containing protein [Cynara cardunculus var. scolymus]
CtAH11G0241000	CtAH11T0241000.1	12	1	1	1	67	7.5	6.55	0.999471	1.0813	1.05158	1.04412	0.764483	0.856327	0.826767	0.815859	1.27978	0.00320771	1.07193	1.15134	0.997503	1.07359	0.919656	0.905241	0.716999	0.847299	1.26708	0.0456558	KVH90051.1	Cysteine alpha-hairpin motif superfamily [Cynara cardunculus var. scolymus]
CtAH02G0017200	CtAH02T0017200.1	18	4	5	35	364	38.8	8.78	1.00626	1.02296	1.0791	1.0361	0.843965	0.775611	0.809744	0.809773	1.2795	0.00156689	1.2511	1.1296	1.17778	1.18616	0.930212	0.936537	0.988901	0.951883	1.24612	0.00421011	XP_024994267.1	aquaporin PIP1-1-like [Cynara cardunculus var. scolymus]
CtAH08G0250100	CtAH08T0250100.1	28	4	4	14	236	25.7	4.93	0.831429	0.825191	0.835681	0.830767	0.650812	0.665423	0.633521	0.649918	1.27826	4.89203e-05	1.24334	1.21874	1.19594	1.21934	0.681301	0.749583	0.675082	0.701989	1.73698	4.7088e-05	XP_024985370.1	endochitinase EP3-like [Cynara cardunculus var. scolymus] &gt;KVI08180.1 Glycoside hydrolase, family 19 [Cynara cardunculus var. scolymus]
CtAH02G0017300	CtAH02T0017300.4	33	8	9	44	513	55.8	9.11	1.01229	1.00114	1.00824	1.00722	0.770238	0.800617	0.797237	0.789364	1.27599	2.78631e-05	1.29613	1.31801	1.3407	1.31828	0.86256	0.860871	0.834178	0.852537	1.5463	7.90954e-06	RXH95091.1	hypothetical protein DVH24_024775 [Malus domestica]
CtAH04G0201100	CtAH04T0201100.1	25	5	8	74	364	40	8.76	1.02881	1.02988	1.07817	1.04562	0.815674	0.810499	0.832353	0.819509	1.27591	0.000209859	1.30022	1.31834	1.3335	1.31735	0.881566	0.882658	0.956405	0.906876	1.45263	0.000102446	XP_023766196.1	(S)-2-hydroxy-acid oxidase GLO1-like [Lactuca sativa] &gt;PLY83700.1 hypothetical protein LSAT_4X29481 [Lactuca sativa]
CtAH04G0064800	CtAH04T0064800.1	22	14	17	66	821	94	5.94	0.999372	0.97777	0.998862	0.992001	0.782902	0.7695	0.783207	0.778536	1.27419	1.44466e-05	1.27206	1.24895	1.21363	1.24488	0.862949	0.878448	0.884423	0.875273	1.42228	3.43639e-05	XP_024963319.1	probable linoleate 9S-lipoxygenase 5 [Cynara cardunculus var. scolymus]
[truncated: 74 more rows]

## Sheet: both down in 48hpi and 72hpi
Gene_id	Accession	Coverage	Unique Peptides	Peptides	PSMs	AAs	MW [kDa]	calc. pI	pr_A. alternata_48hpi_1	pr_A. alternata_48hpi_2	pr_A. alternata_48hpi_3	average pr_A. alternata48hpi	pr_CK48h_1	pr_CK48h_2	pr_CK48h_3	average pr_CK48h	pr_A. alternata48hpi/pr_CK48h	t test p value	pr_A. alternata_72hpi_1	pr_A. alternata_72hpi_2	pr_A. alternata_72hpi_3	average pr_A. alternata72hpi	pr_CK72h_1	pr_CK72h_2	pr_CK72h_3	average pr-CK72h	pr-A. alternata72hpi/pr-CK72h	t test p value	nr:protein	nr:def
[truncated: 103 more rows]
