# Supplementary material for: CtChi19: a valuable gene for improving resistance to Botrytis cinerea and Alternaria alternata in Carthamus tinctorius
Source: Front Plant Sci. 2026 Apr 24;17:1797378. doi: 10.3389/fpls.2026.1797378 (PMC13153071; doi:10.3389/fpls.2026.1797378)
Supplement: Supplementary file 2 [file DataSheet2.xlsx]

## Sheet: 48hpi_GO_Enrichment
GO_classification	GO_entries	Accession	Coverage	Unique Peptides	Peptides	PSMs	AAs	MW [kDa]	calc. pI	pr-A.alternata-48hpi-1	pr-A.alternata-48hpi-2	pr-A.alternata-48hpi-3	average pr-A.alternata48hpi	pr-CK48h-1	pr-CK48h-2	pr-CK48h-3	average pr-CK48h	pr-A.alternata48hpi/pr-CK48h	t test p value	symbol	description
Enrichment_BP	photosynthesis	CtAH02T0073300.1	42	6	6	38	227	24.7	8.56	1.27465	1.16508	1.46614	1.30196	0.908267	0.936441	0.89308	0.912596	1.42665	0.0118702	OWM76210	hypothetical protein CDL15_Pgr009856 [Punica granatum]
Enrichment_BP	photosynthesis	CtAH05T0076100.1	44	5	9	89	259	27.5	6.58	1.32495	1.38693	1.55947	1.42378	0.829564	0.80574	0.815892	0.817065	1.74256	0.00100191	OTG11187	putative chlorophyll a-b binding protein CP24 protein [Helianthus annuus]
Enrichment_BP	photosynthesis	CtAH07T0104800.1	26	4	8	81	246	26.6	6.92	1.23666	1.20952	1.28363	1.24327	0.840945	0.873972	0.865346	0.860088	1.44552	8.70647e-05	KVI04990	Chlorophyll A-B binding protein [Cynara cardunculus var. scolymus]
Enrichment_BP	photosynthesis	CtAH07T0229200.1	56	7	8	267	265	28.7	5.96	1.1749	1.16333	1.28146	1.20656	0.955638	0.898819	0.920142	0.924866	1.30458	0.00236922	XP_023747414	chlorophyll a-b binding protein 5, chloroplastic [Lactuca sativa];gi|1322351781|gb|PLY63484.1| hypothetical protein LSAT_9X104661 [Lactuca sativa]
Enrichment_BP	photosynthesis	CtAH07T0233200.1	42	8	9	119	274	29.7	8.97	1.18411	1.14673	1.20403	1.17829	0.918315	0.920134	0.948997	0.929149	1.26814	0.000216928	KVI10584	Chlorophyll A-B binding protein, partial [Cynara cardunculus var. scolymus]
Enrichment_BP	photosynthesis	CtAH09T0140500.1	46	2	6	147	288	31.2	5.62	1.2119	1.21128	1.34391	1.2557	0.903489	0.944594	0.8805	0.909528	1.3806	0.00194853	XP_009773269	PREDICTED: chlorophyll a-b binding protein 13, chloroplastic-like [Nicotiana sylvestris];gi|1025334346|ref|XP_016513166.1| PREDICTED: chlorophyll a-b binding protein 13, chloroplastic-like [Nicotiana tabacum]
Enrichment_BP	photosynthesis	CtAH10T0153000.1	47	4	17	221	288	31.3	5.9	1.11097	1.17065	1.36368	1.2151	0.979682	0.92112	1.00358	0.968128	1.2551	0.0368102	XP_023743457	chlorophyll a-b binding protein CP29.2, chloroplastic-like [Lactuca sativa]
Enrichment_BP	photosynthesis	CtAH10T0153300.1	39	2	15	207	288	31.3	6.07	1.22246	1.28209	1.21425	1.2396	1.03969	1.00486	0.972892	1.00581	1.23243	0.00125106	KVH94798	Chlorophyll A-B binding protein [Cynara cardunculus var. scolymus]
Enrichment_BP	photosynthesis	CtAH03T0023700.1	50	2	6	146	264	28.6	5.26	1.15066	1.17465	1.48062	1.26864	0.829435	0.847226	0.885953	0.854205	1.48517	0.0182312	XP_021978327	chlorophyll a-b binding protein 3, chloroplastic-like [Helianthus annuus];gi|1191667487|gb|OTG19455.1| putative light-harvesting chlorophyll B-binding protein 3 [Helianthus annuus]
Enrichment_BP	photosynthesis	CtAH07T0190100.1	35	3	7	53	257	27.2	6.04	1.17894	1.25675	1.41097	1.28222	0.974151	0.944476	0.937377	0.952001	1.34687	0.00878641	KVI01821	Chlorophyll A-B binding protein [Cynara cardunculus var. scolymus]
Enrichment_BP	photosynthesis	CtAH06T0320000.1	30	2	5	78	302	32.4	7.08	0.893171	0.876906	0.988783	0.91962	1.21124	1.2467	1.1738	1.21058	0.759652	0.00203562	XP_021634729	ribulose-phosphate 3-epimerase, chloroplastic isoform X3 [Manihot esculenta]
Enrichment_BP	photosynthesis	CtAH11T0103500.1	46	21	21	1199	407	45.3	9.33	1.06724	1.07193	1.06333	1.0675	1.32521	1.33266	1.27288	1.31025	0.814729	0.000215086	ACB29042	ribulose-1,5-bisphosphate carboxylase/oxygenase large subunit, partial (chloroplast) [Carthamus tinctorius]
Enrichment_BP	photosynthesis	CtAH11T0042000.1	64	4	20	396	332	34.9	5.67	1.12742	1.2121	1.23258	1.1907	0.956794	0.9641	0.959236	0.960043	1.24026	0.00202412	KVH92563	Photosystem II PsbO, manganese-stabilising [Cynara cardunculus var. scolymus]
Enrichment_BP	photosynthesis	CtAH01T0134900.1	44	10	10	219	227	24.2	9.52	0.996591	1.04462	1.06751	1.03624	0.832118	0.798064	0.842634	0.824272	1.25716	0.00103697	KVI01047	Photosystem II PsbQ, oxygen evolving complex [Cynara cardunculus var. scolymus]
Enrichment_BP	photosynthesis	CtAH04T0029300.1	21	5	6	22	271	31	8.97	0.859271	0.916311	0.927046	0.900876	1.39098	1.34662	1.41237	1.38333	0.65124	7.22746e-05	KVI04202	Photosystem II Psp29, biogenesis [Cynara cardunculus var. scolymus]
Enrichment_BP	photosynthesis	CtAH05T0132200.1	35	1	3	23	144	15.3	9.99	1.14701	1.13081	1.20768	1.16183	0.9471	0.940174	0.896257	0.927844	1.25219	0.00116745	KVH92938	hypothetical protein Ccrd_004975 [Cynara cardunculus var. scolymus]
Enrichment_BP	photosynthesis	CtAH09T0165400.1	61	5	9	57	250	27.4	6.2	1.12095	1.14254	1.31068	1.19139	0.954773	0.924189	0.97313	0.950697	1.25317	0.0174766	N/A	N/A
Enrichment_BP	photosynthesis	CtAH10T0261700.3	20	2	2	22	81	9.4	6.05	1.112	1.14804	1.11862	1.12622	0.911949	0.916999	0.967958	0.932302	1.208	0.000769821	KVI07546	DNA-binding WRKY [Cynara cardunculus var. scolymus]
Enrichment_BP	photosynthesis	CtAH06T0234300.1	37	6	6	70	169	18.1	8.92	1.14506	1.19029	1.16423	1.16653	0.784304	0.825949	0.80342	0.804558	1.4499	3.44884e-05	KVH98668	Photosystem I PsaN, reaction centre subunit N [Cynara cardunculus var. scolymus]
Enrichment_BP	response to biotic stimulus	CtAH02T0199700.1	63	2	11	140	158	17.2	5.07	0.954098	1.0061	0.980383	0.980194	0.532217	0.577096	0.568738	0.559351	1.75238	3.24725e-05	KVH96457	Bet v I domain-containing protein [Cynara cardunculus var. scolymus];gi|976909340|gb|KVH96474.1| hypothetical protein Ccrd_001440 [Cynara cardunculus var. scolymus]
Enrichment_BP	response to biotic stimulus	CtAH02T0199900.1	63	5	11	188	158	17.2	4.97	1.02132	1.023	1.05933	1.03455	0.436894	0.425384	0.4561	0.439459	2.35415	2.60842e-06	KVH96457	Bet v I domain-containing protein [Cynara cardunculus var. scolymus];gi|976909340|gb|KVH96474.1| hypothetical protein Ccrd_001440 [Cynara cardunculus var. scolymus]
Enrichment_BP	response to biotic stimulus	CtAH02T0200100.1	62	1	9	83	157	17.1	5.16	1.00672	1.02402	1.10147	1.04407	0.54334	0.544289	0.607279	0.564969	1.84801	0.000184334	KVH96485	Bet v I domain-containing protein [Cynara cardunculus var. scolymus]
Enrichment_BP	response to biotic stimulus	CtAH02T0200500.1	62	2	9	115	157	17.2	5.05	1.00055	1.01329	1.04636	1.02007	0.53423	0.55478	0.568963	0.552658	1.84575	1.03332e-05	KVH96490	Bet v I domain-containing protein [Cynara cardunculus var. scolymus]
Enrichment_BP	response to biotic stimulus	CtAH02T0200600.1	50	4	16	157	428	47	5.05	1.0016	0.995233	0.999775	0.99887	0.434455	0.429454	0.450136	0.438015	2.28045	1.08914e-07	KVH96454	hypothetical protein Ccrd_001456 [Cynara cardunculus var. scolymus]
Enrichment_BP	response to biotic stimulus	CtAH02T0200700.1	48	1	7	49	158	17.4	5.03	0.946184	1.04682	1.02168	1.00489	0.394436	0.368766	0.381951	0.381718	2.63256	3.67675e-05	KVH96487	Bet v I domain-containing protein [Cynara cardunculus var. scolymus]
Enrichment_BP	response to biotic stimulus	CtAH02T0201200.1	58	1	8	86	158	17.4	4.86	1.00909	1.02656	1.02529	1.02031	0.481524	0.473934	0.531261	0.495573	2.05886	9.88026e-06	KVH96487	Bet v I domain-containing protein [Cynara cardunculus var. scolymus]
Enrichment_BP	response to biotic stimulus	CtAH02T0202100.1	58	3	8	71	158	17.4	4.77	1.05997	1.0275	1.05443	1.0473	0.560584	0.572573	0.562097	0.565085	1.85335	1.4565e-06	KVH96487	Bet v I domain-containing protein [Cynara cardunculus var. scolymus]
Enrichment_BP	response to biotic stimulus	CtAH02T0202200.1	59	1	8	98	158	17.4	5.06	0.992718	0.961445	0.985416	0.97986	0.77774	0.78813	0.74692	0.77093	1.27101	0.000178268	KVH96487	Bet v I domain-containing protein [Cynara cardunculus var. scolymus]
Enrichment_BP	response to biotic stimulus	CtAH02T0202900.1	58	5	8	110	158	17.3	4.93	1.16278	1.13777	1.21624	1.17226	0.573556	0.579597	0.589733	0.580962	2.0178	1.51167e-05	KVH96489	Bet v I domain-containing protein [Cynara cardunculus var. scolymus]
Enrichment_BP	response to biotic stimulus	CtAH02T0203700.1	51	2	7	95	158	17.4	4.77	0.690622	0.717618	0.751999	0.720079	0.475395	0.46769	0.475192	0.472759	1.52314	0.000160472	KVH96487	Bet v I domain-containing protein [Cynara cardunculus var. scolymus]
Enrichment_BP	photosynthesis, light harvesting	CtAH03T0023700.1	50	2	6	146	264	28.6	5.26	1.15066	1.17465	1.48062	1.26864	0.829435	0.847226	0.885953	0.854205	1.48517	0.0182312	XP_021978327	chlorophyll a-b binding protein 3, chloroplastic-like [Helianthus annuus];gi|1191667487|gb|OTG19455.1| putative light-harvesting chlorophyll B-binding protein 3 [Helianthus annuus]
Enrichment_BP	photosynthesis, light harvesting	CtAH07T0190100.1	35	3	7	53	257	27.2	6.04	1.17894	1.25675	1.41097	1.28222	0.974151	0.944476	0.937377	0.952001	1.34687	0.00878641	KVI01821	Chlorophyll A-B binding protein [Cynara cardunculus var. scolymus]
Enrichment_BP	photosynthesis, light harvesting	CtAH02T0073300.1	42	6	6	38	227	24.7	8.56	1.27465	1.16508	1.46614	1.30196	0.908267	0.936441	0.89308	0.912596	1.42665	0.0118702	OWM76210	hypothetical protein CDL15_Pgr009856 [Punica granatum]
Enrichment_BP	photosynthesis, light harvesting	CtAH05T0076100.1	44	5	9	89	259	27.5	6.58	1.32495	1.38693	1.55947	1.42378	0.829564	0.80574	0.815892	0.817065	1.74256	0.00100191	OTG11187	putative chlorophyll a-b binding protein CP24 protein [Helianthus annuus]
Enrichment_BP	photosynthesis, light harvesting	CtAH07T0104800.1	26	4	8	81	246	26.6	6.92	1.23666	1.20952	1.28363	1.24327	0.840945	0.873972	0.865346	0.860088	1.44552	8.70647e-05	KVI04990	Chlorophyll A-B binding protein [Cynara cardunculus var. scolymus]
Enrichment_BP	photosynthesis, light harvesting	CtAH07T0229200.1	56	7	8	267	265	28.7	5.96	1.1749	1.16333	1.28146	1.20656	0.955638	0.898819	0.920142	0.924866	1.30458	0.00236922	XP_023747414	chlorophyll a-b binding protein 5, chloroplastic [Lactuca sativa];gi|1322351781|gb|PLY63484.1| hypothetical protein LSAT_9X104661 [Lactuca sativa]
Enrichment_BP	photosynthesis, light harvesting	CtAH07T0233200.1	42	8	9	119	274	29.7	8.97	1.18411	1.14673	1.20403	1.17829	0.918315	0.920134	0.948997	0.929149	1.26814	0.000216928	KVI10584	Chlorophyll A-B binding protein, partial [Cynara cardunculus var. scolymus]
Enrichment_BP	photosynthesis, light harvesting	CtAH09T0140500.1	46	2	6	147	288	31.2	5.62	1.2119	1.21128	1.34391	1.2557	0.903489	0.944594	0.8805	0.909528	1.3806	0.00194853	XP_009773269	PREDICTED: chlorophyll a-b binding protein 13, chloroplastic-like [Nicotiana sylvestris];gi|1025334346|ref|XP_016513166.1| PREDICTED: chlorophyll a-b binding protein 13, chloroplastic-like [Nicotiana tabacum]
Enrichment_BP	photosynthesis, light harvesting	CtAH10T0153000.1	47	4	17	221	288	31.3	5.9	1.11097	1.17065	1.36368	1.2151	0.979682	0.92112	1.00358	0.968128	1.2551	0.0368102	XP_023743457	chlorophyll a-b binding protein CP29.2, chloroplastic-like [Lactuca sativa]
Enrichment_BP	photosynthesis, light harvesting	CtAH10T0153300.1	39	2	15	207	288	31.3	6.07	1.22246	1.28209	1.21425	1.2396	1.03969	1.00486	0.972892	1.00581	1.23243	0.00125106	KVH94798	Chlorophyll A-B binding protein [Cynara cardunculus var. scolymus]
Enrichment_BP	defense response	CtAH02T0199700.1	63	2	11	140	158	17.2	5.07	0.954098	1.0061	0.980383	0.980194	0.532217	0.577096	0.568738	0.559351	1.75238	3.24725e-05	KVH96457	Bet v I domain-containing protein [Cynara cardunculus var. scolymus];gi|976909340|gb|KVH96474.1| hypothetical protein Ccrd_001440 [Cynara cardunculus var. scolymus]
Enrichment_BP	defense response	CtAH02T0199900.1	63	5	11	188	158	17.2	4.97	1.02132	1.023	1.05933	1.03455	0.436894	0.425384	0.4561	0.439459	2.35415	2.60842e-06	KVH96457	Bet v I domain-containing protein [Cynara cardunculus var. scolymus];gi|976909340|gb|KVH96474.1| hypothetical protein Ccrd_001440 [Cynara cardunculus var. scolymus]
Enrichment_BP	defense response	CtAH02T0200100.1	62	1	9	83	157	17.1	5.16	1.00672	1.02402	1.10147	1.04407	0.54334	0.544289	0.607279	0.564969	1.84801	0.000184334	KVH96485	Bet v I domain-containing protein [Cynara cardunculus var. scolymus]
Enrichment_BP	defense response	CtAH02T0200500.1	62	2	9	115	157	17.2	5.05	1.00055	1.01329	1.04636	1.02007	0.53423	0.55478	0.568963	0.552658	1.84575	1.03332e-05	KVH96490	Bet v I domain-containing protein [Cynara cardunculus var. scolymus]
Enrichment_BP	defense response	CtAH02T0200600.1	50	4	16	157	428	47	5.05	1.0016	0.995233	0.999775	0.99887	0.434455	0.429454	0.450136	0.438015	2.28045	1.08914e-07	KVH96454	hypothetical protein Ccrd_001456 [Cynara cardunculus var. scolymus]
Enrichment_BP	defense response	CtAH02T0200700.1	48	1	7	49	158	17.4	5.03	0.946184	1.04682	1.02168	1.00489	0.394436	0.368766	0.381951	0.381718	2.63256	3.67675e-05	KVH96487	Bet v I domain-containing protein [Cynara cardunculus var. scolymus]
Enrichment_BP	defense response	CtAH02T0201200.1	58	1	8	86	158	17.4	4.86	1.00909	1.02656	1.02529	1.02031	0.481524	0.473934	0.531261	0.495573	2.05886	9.88026e-06	KVH96487	Bet v I domain-containing protein [Cynara cardunculus var. scolymus]
Enrichment_BP	defense response	CtAH02T0202100.1	58	3	8	71	158	17.4	4.77	1.05997	1.0275	1.05443	1.0473	0.560584	0.572573	0.562097	0.565085	1.85335	1.4565e-06	KVH96487	Bet v I domain-containing protein [Cynara cardunculus var. scolymus]
Enrichment_BP	defense response	CtAH02T0202200.1	59	1	8	98	158	17.4	5.06	0.992718	0.961445	0.985416	0.97986	0.77774	0.78813	0.74692	0.77093	1.27101	0.000178268	KVH96487	Bet v I domain-containing protein [Cynara cardunculus var. scolymus]
Enrichment_BP	defense response	CtAH02T0202900.1	58	5	8	110	158	17.3	4.93	1.16278	1.13777	1.21624	1.17226	0.573556	0.579597	0.589733	0.580962	2.0178	1.51167e-05	KVH96489	Bet v I domain-containing protein [Cynara cardunculus var. scolymus]
Enrichment_BP	defense response	CtAH02T0203700.1	51	2	7	95	158	17.4	4.77	0.690622	0.717618	0.751999	0.720079	0.475395	0.46769	0.475192	0.472759	1.52314	0.000160472	KVH96487	Bet v I domain-containing protein [Cynara cardunculus var. scolymus]
Enrichment_BP	defense response	CtAH07T0061200.1	2	1	3	6	976	110.6	8.43	1.13085	1.05322	1.04982	1.07796	0.698314	0.829818	0.902803	0.810312	1.33031	0.0149601	KVH88773	Disease resistance protein [Cynara cardunculus var. scolymus]
Enrichment_BP	protein-chromophore linkage	CtAH02T0073300.1	42	6	6	38	227	24.7	8.56	1.27465	1.16508	1.46614	1.30196	0.908267	0.936441	0.89308	0.912596	1.42665	0.0118702	OWM76210	hypothetical protein CDL15_Pgr009856 [Punica granatum]
Enrichment_BP	protein-chromophore linkage	CtAH03T0023700.1	50	2	6	146	264	28.6	5.26	1.15066	1.17465	1.48062	1.26864	0.829435	0.847226	0.885953	0.854205	1.48517	0.0182312	XP_021978327	chlorophyll a-b binding protein 3, chloroplastic-like [Helianthus annuus];gi|1191667487|gb|OTG19455.1| putative light-harvesting chlorophyll B-binding protein 3 [Helianthus annuus]
Enrichment_BP	protein-chromophore linkage	CtAH05T0076100.1	44	5	9	89	259	27.5	6.58	1.32495	1.38693	1.55947	1.42378	0.829564	0.80574	0.815892	0.817065	1.74256	0.00100191	OTG11187	putative chlorophyll a-b binding protein CP24 protein [Helianthus annuus]
Enrichment_BP	protein-chromophore linkage	CtAH07T0104800.1	26	4	8	81	246	26.6	6.92	1.23666	1.20952	1.28363	1.24327	0.840945	0.873972	0.865346	0.860088	1.44552	8.70647e-05	KVI04990	Chlorophyll A-B binding protein [Cynara cardunculus var. scolymus]
Enrichment_BP	protein-chromophore linkage	CtAH07T0190100.1	35	3	7	53	257	27.2	6.04	1.17894	1.25675	1.41097	1.28222	0.974151	0.944476	0.937377	0.952001	1.34687	0.00878641	KVI01821	Chlorophyll A-B binding protein [Cynara cardunculus var. scolymus]
Enrichment_BP	protein-chromophore linkage	CtAH07T0229200.1	56	7	8	267	265	28.7	5.96	1.1749	1.16333	1.28146	1.20656	0.955638	0.898819	0.920142	0.924866	1.30458	0.00236922	XP_023747414	chlorophyll a-b binding protein 5, chloroplastic [Lactuca sativa];gi|1322351781|gb|PLY63484.1| hypothetical protein LSAT_9X104661 [Lactuca sativa]
Enrichment_BP	protein-chromophore linkage	CtAH07T0233200.1	42	8	9	119	274	29.7	8.97	1.18411	1.14673	1.20403	1.17829	0.918315	0.920134	0.948997	0.929149	1.26814	0.000216928	KVI10584	Chlorophyll A-B binding protein, partial [Cynara cardunculus var. scolymus]
Enrichment_BP	protein-chromophore linkage	CtAH09T0140500.1	46	2	6	147	288	31.2	5.62	1.2119	1.21128	1.34391	1.2557	0.903489	0.944594	0.8805	0.909528	1.3806	0.00194853	XP_009773269	PREDICTED: chlorophyll a-b binding protein 13, chloroplastic-like [Nicotiana sylvestris];gi|1025334346|ref|XP_016513166.1| PREDICTED: chlorophyll a-b binding protein 13, chloroplastic-like [Nicotiana tabacum]
Enrichment_BP	protein-chromophore linkage	CtAH10T0153000.1	47	4	17	221	288	31.3	5.9	1.11097	1.17065	1.36368	1.2151	0.979682	0.92112	1.00358	0.968128	1.2551	0.0368102	XP_023743457	chlorophyll a-b binding protein CP29.2, chloroplastic-like [Lactuca sativa]
Enrichment_BP	protein-chromophore linkage	CtAH10T0153300.1	39	2	15	207	288	31.3	6.07	1.22246	1.28209	1.21425	1.2396	1.03969	1.00486	0.972892	1.00581	1.23243	0.00125106	KVH94798	Chlorophyll A-B binding protein [Cynara cardunculus var. scolymus]
Enrichment_BP	protein-chromophore linkage	CtAH10T0261700.3	20	2	2	22	81	9.4	6.05	1.112	1.14804	1.11862	1.12622	0.911949	0.916999	0.967958	0.932302	1.208	0.000769821	KVI07546	DNA-binding WRKY [Cynara cardunculus var. scolymus]
Enrichment_BP	photosynthesis, light reaction	CtAH02T0073300.1	42	6	6	38	227	24.7	8.56	1.27465	1.16508	1.46614	1.30196	0.908267	0.936441	0.89308	0.912596	1.42665	0.0118702	OWM76210	hypothetical protein CDL15_Pgr009856 [Punica granatum]
Enrichment_BP	photosynthesis, light reaction	CtAH05T0076100.1	44	5	9	89	259	27.5	6.58	1.32495	1.38693	1.55947	1.42378	0.829564	0.80574	0.815892	0.817065	1.74256	0.00100191	OTG11187	putative chlorophyll a-b binding protein CP24 protein [Helianthus annuus]
Enrichment_BP	photosynthesis, light reaction	CtAH07T0104800.1	26	4	8	81	246	26.6	6.92	1.23666	1.20952	1.28363	1.24327	0.840945	0.873972	0.865346	0.860088	1.44552	8.70647e-05	KVI04990	Chlorophyll A-B binding protein [Cynara cardunculus var. scolymus]
Enrichment_BP	photosynthesis, light reaction	CtAH07T0229200.1	56	7	8	267	265	28.7	5.96	1.1749	1.16333	1.28146	1.20656	0.955638	0.898819	0.920142	0.924866	1.30458	0.00236922	XP_023747414	chlorophyll a-b binding protein 5, chloroplastic [Lactuca sativa];gi|1322351781|gb|PLY63484.1| hypothetical protein LSAT_9X104661 [Lactuca sativa]
Enrichment_BP	photosynthesis, light reaction	CtAH07T0233200.1	42	8	9	119	274	29.7	8.97	1.18411	1.14673	1.20403	1.17829	0.918315	0.920134	0.948997	0.929149	1.26814	0.000216928	KVI10584	Chlorophyll A-B binding protein, partial [Cynara cardunculus var. scolymus]
Enrichment_BP	photosynthesis, light reaction	CtAH09T0140500.1	46	2	6	147	288	31.2	5.62	1.2119	1.21128	1.34391	1.2557	0.903489	0.944594	0.8805	0.909528	1.3806	0.00194853	XP_009773269	PREDICTED: chlorophyll a-b binding protein 13, chloroplastic-like [Nicotiana sylvestris];gi|1025334346|ref|XP_016513166.1| PREDICTED: chlorophyll a-b binding protein 13, chloroplastic-like [Nicotiana tabacum]
Enrichment_BP	photosynthesis, light reaction	CtAH10T0153000.1	47	4	17	221	288	31.3	5.9	1.11097	1.17065	1.36368	1.2151	0.979682	0.92112	1.00358	0.968128	1.2551	0.0368102	XP_023743457	chlorophyll a-b binding protein CP29.2, chloroplastic-like [Lactuca sativa]
Enrichment_BP	photosynthesis, light reaction	CtAH10T0153300.1	39	2	15	207	288	31.3	6.07	1.22246	1.28209	1.21425	1.2396	1.03969	1.00486	0.972892	1.00581	1.23243	0.00125106	KVH94798	Chlorophyll A-B binding protein [Cynara cardunculus var. scolymus]
Enrichment_BP	photosynthesis, light reaction	CtAH03T0023700.1	50	2	6	146	264	28.6	5.26	1.15066	1.17465	1.48062	1.26864	0.829435	0.847226	0.885953	0.854205	1.48517	0.0182312	XP_021978327	chlorophyll a-b binding protein 3, chloroplastic-like [Helianthus annuus];gi|1191667487|gb|OTG19455.1| putative light-harvesting chlorophyll B-binding protein 3 [Helianthus annuus]
Enrichment_BP	photosynthesis, light reaction	CtAH07T0190100.1	35	3	7	53	257	27.2	6.04	1.17894	1.25675	1.41097	1.28222	0.974151	0.944476	0.937377	0.952001	1.34687	0.00878641	KVI01821	Chlorophyll A-B binding protein [Cynara cardunculus var. scolymus]
Enrichment_BP	photosynthesis, light reaction	CtAH11T0042000.1	64	4	20	396	332	34.9	5.67	1.12742	1.2121	1.23258	1.1907	0.956794	0.9641	0.959236	0.960043	1.24026	0.00202412	KVH92563	Photosystem II PsbO, manganese-stabilising [Cynara cardunculus var. scolymus]
Enrichment_BP	generation of precursor metabolites and energy	CtAH04T0015700.1	59	15	16	119	324	34.3	6.9	0.929524	0.934753	0.964784	0.94302	1.15822	1.12408	1.14745	1.14325	0.82486	0.000177714	XP_022023148	triosephosphate isomerase, chloroplastic-like [Helianthus annuus];gi|1191634806|gb|OTF86949.1| putative triosephosphate isomerase protein [Helianthus annuus]
Enrichment_BP	generation of precursor metabolites and energy	CtAH10T0228200.1	53	12	20	106	470	50.9	8.18	0.891492	0.910431	0.95839	0.920105	0.762372	0.7319	0.771979	0.755417	1.21801	0.00210956	KVI07194	Enolase [Cynara cardunculus var. scolymus]
Enrichment_BP	generation of precursor metabolites and energy	CtAH12T0157000.2	80	29	36	533	482	50.1	6.83	0.973724	0.982364	0.995469	0.983853	1.35613	1.34916	1.24739	1.31756	0.746723	0.000729867	XP_023748805	phosphoglycerate kinase, chloroplastic [Lactuca sativa];gi|1322349668|gb|PLY62388.1| hypothetical protein LSAT_7X69401 [Lactuca sativa]
Enrichment_BP	generation of precursor metabolites and energy	CtAH05T0262600.1	27	1	22	97	1028	116	7.31	1.25925	1.28628	1.19486	1.24679	0.650638	0.641315	0.741551	0.677835	1.83938	0.000170592	KVI01320	hypothetical protein Ccrd_020418 [Cynara cardunculus var. scolymus]
Enrichment_BP	generation of precursor metabolites and energy	CtAH07T0198900.1	66	18	20	129	354	37.3	8.27	1.00537	1.02118	1.03516	1.02057	1.2581	1.27074	1.22515	1.25133	0.815588	0.000137135	XP_023733173	malate dehydrogenase, glyoxysomal [Lactuca sativa];gi|1322374967|gb|PLY74307.1| hypothetical protein LSAT_9X114521 [Lactuca sativa]
Enrichment_BP	generation of precursor metabolites and energy	CtAH02T0073300.1	42	6	6	38	227	24.7	8.56	1.27465	1.16508	1.46614	1.30196	0.908267	0.936441	0.89308	0.912596	1.42665	0.0118702	OWM76210	hypothetical protein CDL15_Pgr009856 [Punica granatum]
Enrichment_BP	generation of precursor metabolites and energy	CtAH05T0076100.1	44	5	9	89	259	27.5	6.58	1.32495	1.38693	1.55947	1.42378	0.829564	0.80574	0.815892	0.817065	1.74256	0.00100191	OTG11187	putative chlorophyll a-b binding protein CP24 protein [Helianthus annuus]
Enrichment_BP	generation of precursor metabolites and energy	CtAH07T0104800.1	26	4	8	81	246	26.6	6.92	1.23666	1.20952	1.28363	1.24327	0.840945	0.873972	0.865346	0.860088	1.44552	8.70647e-05	KVI04990	Chlorophyll A-B binding protein [Cynara cardunculus var. scolymus]
Enrichment_BP	generation of precursor metabolites and energy	CtAH07T0229200.1	56	7	8	267	265	28.7	5.96	1.1749	1.16333	1.28146	1.20656	0.955638	0.898819	0.920142	0.924866	1.30458	0.00236922	XP_023747414	chlorophyll a-b binding protein 5, chloroplastic [Lactuca sativa];gi|1322351781|gb|PLY63484.1| hypothetical protein LSAT_9X104661 [Lactuca sativa]
Enrichment_BP	generation of precursor metabolites and energy	CtAH07T0233200.1	42	8	9	119	274	29.7	8.97	1.18411	1.14673	1.20403	1.17829	0.918315	0.920134	0.948997	0.929149	1.26814	0.000216928	KVI10584	Chlorophyll A-B binding protein, partial [Cynara cardunculus var. scolymus]
Enrichment_BP	generation of precursor metabolites and energy	CtAH09T0140500.1	46	2	6	147	288	31.2	5.62	1.2119	1.21128	1.34391	1.2557	0.903489	0.944594	0.8805	0.909528	1.3806	0.00194853	XP_009773269	PREDICTED: chlorophyll a-b binding protein 13, chloroplastic-like [Nicotiana sylvestris];gi|1025334346|ref|XP_016513166.1| PREDICTED: chlorophyll a-b binding protein 13, chloroplastic-like [Nicotiana tabacum]
Enrichment_BP	generation of precursor metabolites and energy	CtAH10T0153000.1	47	4	17	221	288	31.3	5.9	1.11097	1.17065	1.36368	1.2151	0.979682	0.92112	1.00358	0.968128	1.2551	0.0368102	XP_023743457	chlorophyll a-b binding protein CP29.2, chloroplastic-like [Lactuca sativa]
Enrichment_BP	generation of precursor metabolites and energy	CtAH10T0153300.1	39	2	15	207	288	31.3	6.07	1.22246	1.28209	1.21425	1.2396	1.03969	1.00486	0.972892	1.00581	1.23243	0.00125106	KVH94798	Chlorophyll A-B binding protein [Cynara cardunculus var. scolymus]
Enrichment_BP	generation of precursor metabolites and energy	CtAH03T0023700.1	50	2	6	146	264	28.6	5.26	1.15066	1.17465	1.48062	1.26864	0.829435	0.847226	0.885953	0.854205	1.48517	0.0182312	XP_021978327	chlorophyll a-b binding protein 3, chloroplastic-like [Helianthus annuus];gi|1191667487|gb|OTG19455.1| putative light-harvesting chlorophyll B-binding protein 3 [Helianthus annuus]
Enrichment_BP	generation of precursor metabolites and energy	CtAH07T0190100.1	35	3	7	53	257	27.2	6.04	1.17894	1.25675	1.41097	1.28222	0.974151	0.944476	0.937377	0.952001	1.34687	0.00878641	KVI01821	Chlorophyll A-B binding protein [Cynara cardunculus var. scolymus]
Enrichment_BP	generation of precursor metabolites and energy	CtAH11T0042000.1	64	4	20	396	332	34.9	5.67	1.12742	1.2121	1.23258	1.1907	0.956794	0.9641	0.959236	0.960043	1.24026	0.00202412	KVH92563	Photosystem II PsbO, manganese-stabilising [Cynara cardunculus var. scolymus]
Enrichment_BP	response to stress	CtAH02T0033700.1	1	1	1	2	977	110	7.65	0.940336	0.902842	0.911916	0.918365	0.682801	0.744417	0.758677	0.728632	1.2604	0.00184164	XP_023758925	DNA repair endonuclease UVH1 isoform X1 [Lactuca sativa]
Enrichment_BP	response to stress	CtAH04T0171800.1	46	6	6	27	139	14.9	8.41	1.01068	1.03662	1.05339	1.03356	1.2868	1.25444	1.22779	1.25634	0.822676	0.000455671	KVH97220	Chaperonin Cpn10 [Cynara cardunculus var. scolymus]
Enrichment_BP	response to stress	CtAH06T0096400.5	52	5	9	35	251	26.4	6.28	0.924906	0.955725	0.978785	0.953139	1.20174	1.12839	1.17134	1.16716	0.816634	0.00125643	KVI00490	Chaperonin 21, chloroplast [Cynara cardunculus var. scolymus]
Enrichment_BP	response to stress	CtAH02T0199700.1	63	2	11	140	158	17.2	5.07	0.954098	1.0061	0.980383	0.980194	0.532217	0.577096	0.568738	0.559351	1.75238	3.24725e-05	KVH96457	Bet v I domain-containing protein [Cynara cardunculus var. scolymus];gi|976909340|gb|KVH96474.1| hypothetical protein Ccrd_001440 [Cynara cardunculus var. scolymus]
Enrichment_BP	response to stress	CtAH02T0199900.1	63	5	11	188	158	17.2	4.97	1.02132	1.023	1.05933	1.03455	0.436894	0.425384	0.4561	0.439459	2.35415	2.60842e-06	KVH96457	Bet v I domain-containing protein [Cynara cardunculus var. scolymus];gi|976909340|gb|KVH96474.1| hypothetical protein Ccrd_001440 [Cynara cardunculus var. scolymus]
Enrichment_BP	response to stress	CtAH02T0200100.1	62	1	9	83	157	17.1	5.16	1.00672	1.02402	1.10147	1.04407	0.54334	0.544289	0.607279	0.564969	1.84801	0.000184334	KVH96485	Bet v I domain-containing protein [Cynara cardunculus var. scolymus]
Enrichment_BP	response to stress	CtAH02T0200500.1	62	2	9	115	157	17.2	5.05	1.00055	1.01329	1.04636	1.02007	0.53423	0.55478	0.568963	0.552658	1.84575	1.03332e-05	KVH96490	Bet v I domain-containing protein [Cynara cardunculus var. scolymus]
Enrichment_BP	response to stress	CtAH02T0200600.1	50	4	16	157	428	47	5.05	1.0016	0.995233	0.999775	0.99887	0.434455	0.429454	0.450136	0.438015	2.28045	1.08914e-07	KVH96454	hypothetical protein Ccrd_001456 [Cynara cardunculus var. scolymus]
Enrichment_BP	response to stress	CtAH02T0200700.1	48	1	7	49	158	17.4	5.03	0.946184	1.04682	1.02168	1.00489	0.394436	0.368766	0.381951	0.381718	2.63256	3.67675e-05	KVH96487	Bet v I domain-containing protein [Cynara cardunculus var. scolymus]
Enrichment_BP	response to stress	CtAH02T0201200.1	58	1	8	86	158	17.4	4.86	1.00909	1.02656	1.02529	1.02031	0.481524	0.473934	0.531261	0.495573	2.05886	9.88026e-06	KVH96487	Bet v I domain-containing protein [Cynara cardunculus var. scolymus]
Enrichment_BP	response to stress	CtAH02T0202100.1	58	3	8	71	158	17.4	4.77	1.05997	1.0275	1.05443	1.0473	0.560584	0.572573	0.562097	0.565085	1.85335	1.4565e-06	KVH96487	Bet v I domain-containing protein [Cynara cardunculus var. scolymus]
Enrichment_BP	response to stress	CtAH02T0202200.1	59	1	8	98	158	17.4	5.06	0.992718	0.961445	0.985416	0.97986	0.77774	0.78813	0.74692	0.77093	1.27101	0.000178268	KVH96487	Bet v I domain-containing protein [Cynara cardunculus var. scolymus]
Enrichment_BP	response to stress	CtAH02T0202900.1	58	5	8	110	158	17.3	4.93	1.16278	1.13777	1.21624	1.17226	0.573556	0.579597	0.589733	0.580962	2.0178	1.51167e-05	KVH96489	Bet v I domain-containing protein [Cynara cardunculus var. scolymus]
Enrichment_BP	response to stress	CtAH02T0203700.1	51	2	7	95	158	17.4	4.77	0.690622	0.717618	0.751999	0.720079	0.475395	0.46769	0.475192	0.472759	1.52314	0.000160472	KVH96487	Bet v I domain-containing protein [Cynara cardunculus var. scolymus]
Enrichment_BP	response to stress	CtAH07T0061200.1	2	1	3	6	976	110.6	8.43	1.13085	1.05322	1.04982	1.07796	0.698314	0.829818	0.902803	0.810312	1.33031	0.0149601	KVH88773	Disease resistance protein [Cynara cardunculus var. scolymus]
Enrichment_BP	response to stress	CtAH11T0167400.1	47	6	6	53	226	22.8	6.58	0.921296	0.910036	0.809918	0.880416	0.693503	0.757972	0.689712	0.713729	1.23354	0.0162398	ONK57271	uncharacterized protein A4U43_C10F18360 [Asparagus officinalis]
Enrichment_BP	response to stress	CtAH06T0096400.1	29	7	11	65	544	60.4	8.13	1.00556	0.978966	1.05222	1.01225	1.28187	1.19001	1.23046	1.23411	0.820224	0.00288941	KVI00490	Chaperonin 21, chloroplast [Cynara cardunculus var. scolymus]
Enrichment_BP	response to stress	CtAH07T0076700.1	44	36	37	191	820	94.2	4.94	0.962881	0.969274	1.03896	0.990371	0.818097	0.81129	0.812919	0.814102	1.21652	0.00196236	KVI05215	Heat shock protein Hsp90 [Cynara cardunculus var. scolymus]
Enrichment_BP	response to stress	CtAH10T0097700.1	7	1	4	7	592	65.7	6.49	1.03441	1.06683	1.08054	1.06059	0.771312	0.789943	0.734978	0.765411	1.38565	0.000153003	XP_023772847	ABC transporter C family member 4-like [Lactuca sativa];gi|1340492783|ref|XP_023772848.1| ABC transporter C family member 4-like [Lactuca sativa];gi|1340492785|ref|XP_023772849.1| ABC transporter C family member 4-like [Lactuca sativa];gi|1322383858|gb|PLY78512.1| hypothetical protein LSAT_5X191480 [Lactuca sativa]
Enrichment_BP	positive regulation of oxidoreductase activity	CtAH06T0096400.1	29	7	11	65	544	60.4	8.13	1.00556	0.978966	1.05222	1.01225	1.28187	1.19001	1.23046	1.23411	0.820224	0.00288941	KVI00490	Chaperonin 21, chloroplast [Cynara cardunculus var. scolymus]
Enrichment_BP	positive regulation of oxidoreductase activity	CtAH06T0096400.5	52	5	9	35	251	26.4	6.28	0.924906	0.955725	0.978785	0.953139	1.20174	1.12839	1.17134	1.16716	0.816634	0.00125643	KVI00490	Chaperonin 21, chloroplast [Cynara cardunculus var. scolymus]
Enrichment_BP	regulation of oxidoreductase activity	CtAH06T0096400.1	29	7	11	65	544	60.4	8.13	1.00556	0.978966	1.05222	1.01225	1.28187	1.19001	1.23046	1.23411	0.820224	0.00288941	KVI00490	Chaperonin 21, chloroplast [Cynara cardunculus var. scolymus]
Enrichment_BP	regulation of oxidoreductase activity	CtAH06T0096400.5	52	5	9	35	251	26.4	6.28	0.924906	0.955725	0.978785	0.953139	1.20174	1.12839	1.17134	1.16716	0.816634	0.00125643	KVI00490	Chaperonin 21, chloroplast [Cynara cardunculus var. scolymus]
Enrichment_MF	chlorophyll binding	CtAH02T0073300.1	42	6	6	38	227	24.7	8.56	1.27465	1.16508	1.46614	1.30196	0.908267	0.936441	0.89308	0.912596	1.42665	0.0118702	OWM76210	hypothetical protein CDL15_Pgr009856 [Punica granatum]
Enrichment_MF	chlorophyll binding	CtAH03T0023700.1	50	2	6	146	264	28.6	5.26	1.15066	1.17465	1.48062	1.26864	0.829435	0.847226	0.885953	0.854205	1.48517	0.0182312	XP_021978327	chlorophyll a-b binding protein 3, chloroplastic-like [Helianthus annuus];gi|1191667487|gb|OTG19455.1| putative light-harvesting chlorophyll B-binding protein 3 [Helianthus annuus]
Enrichment_MF	chlorophyll binding	CtAH05T0076100.1	44	5	9	89	259	27.5	6.58	1.32495	1.38693	1.55947	1.42378	0.829564	0.80574	0.815892	0.817065	1.74256	0.00100191	OTG11187	putative chlorophyll a-b binding protein CP24 protein [Helianthus annuus]
Enrichment_MF	chlorophyll binding	CtAH07T0104800.1	26	4	8	81	246	26.6	6.92	1.23666	1.20952	1.28363	1.24327	0.840945	0.873972	0.865346	0.860088	1.44552	8.70647e-05	KVI04990	Chlorophyll A-B binding protein [Cynara cardunculus var. scolymus]
Enrichment_MF	chlorophyll binding	CtAH07T0190100.1	35	3	7	53	257	27.2	6.04	1.17894	1.25675	1.41097	1.28222	0.974151	0.944476	0.937377	0.952001	1.34687	0.00878641	KVI01821	Chlorophyll A-B binding protein [Cynara cardunculus var. scolymus]
Enrichment_MF	chlorophyll binding	CtAH07T0229200.1	56	7	8	267	265	28.7	5.96	1.1749	1.16333	1.28146	1.20656	0.955638	0.898819	0.920142	0.924866	1.30458	0.00236922	XP_023747414	chlorophyll a-b binding protein 5, chloroplastic [Lactuca sativa];gi|1322351781|gb|PLY63484.1| hypothetical protein LSAT_9X104661 [Lactuca sativa]
Enrichment_MF	chlorophyll binding	CtAH07T0233200.1	42	8	9	119	274	29.7	8.97	1.18411	1.14673	1.20403	1.17829	0.918315	0.920134	0.948997	0.929149	1.26814	0.000216928	KVI10584	Chlorophyll A-B binding protein, partial [Cynara cardunculus var. scolymus]
Enrichment_MF	chlorophyll binding	CtAH09T0140500.1	46	2	6	147	288	31.2	5.62	1.2119	1.21128	1.34391	1.2557	0.903489	0.944594	0.8805	0.909528	1.3806	0.00194853	XP_009773269	PREDICTED: chlorophyll a-b binding protein 13, chloroplastic-like [Nicotiana sylvestris];gi|1025334346|ref|XP_016513166.1| PREDICTED: chlorophyll a-b binding protein 13, chloroplastic-like [Nicotiana tabacum]
Enrichment_MF	chlorophyll binding	CtAH10T0153000.1	47	4	17	221	288	31.3	5.9	1.11097	1.17065	1.36368	1.2151	0.979682	0.92112	1.00358	0.968128	1.2551	0.0368102	XP_023743457	chlorophyll a-b binding protein CP29.2, chloroplastic-like [Lactuca sativa]
Enrichment_MF	chlorophyll binding	CtAH10T0153300.1	39	2	15	207	288	31.3	6.07	1.22246	1.28209	1.21425	1.2396	1.03969	1.00486	0.972892	1.00581	1.23243	0.00125106	KVH94798	Chlorophyll A-B binding protein [Cynara cardunculus var. scolymus]
Enrichment_MF	chlorophyll binding	CtAH10T0261700.3	20	2	2	22	81	9.4	6.05	1.112	1.14804	1.11862	1.12622	0.911949	0.916999	0.967958	0.932302	1.208	0.000769821	KVI07546	DNA-binding WRKY [Cynara cardunculus var. scolymus]
Enrichment_MF	tetrapyrrole binding	CtAH02T0073300.1	42	6	6	38	227	24.7	8.56	1.27465	1.16508	1.46614	1.30196	0.908267	0.936441	0.89308	0.912596	1.42665	0.0118702	OWM76210	hypothetical protein CDL15_Pgr009856 [Punica granatum]
Enrichment_MF	tetrapyrrole binding	CtAH03T0023700.1	50	2	6	146	264	28.6	5.26	1.15066	1.17465	1.48062	1.26864	0.829435	0.847226	0.885953	0.854205	1.48517	0.0182312	XP_021978327	chlorophyll a-b binding protein 3, chloroplastic-like [Helianthus annuus];gi|1191667487|gb|OTG19455.1| putative light-harvesting chlorophyll B-binding protein 3 [Helianthus annuus]
Enrichment_MF	tetrapyrrole binding	CtAH05T0076100.1	44	5	9	89	259	27.5	6.58	1.32495	1.38693	1.55947	1.42378	0.829564	0.80574	0.815892	0.817065	1.74256	0.00100191	OTG11187	putative chlorophyll a-b binding protein CP24 protein [Helianthus annuus]
Enrichment_MF	tetrapyrrole binding	CtAH07T0104800.1	26	4	8	81	246	26.6	6.92	1.23666	1.20952	1.28363	1.24327	0.840945	0.873972	0.865346	0.860088	1.44552	8.70647e-05	KVI04990	Chlorophyll A-B binding protein [Cynara cardunculus var. scolymus]
Enrichment_MF	tetrapyrrole binding	CtAH07T0190100.1	35	3	7	53	257	27.2	6.04	1.17894	1.25675	1.41097	1.28222	0.974151	0.944476	0.937377	0.952001	1.34687	0.00878641	KVI01821	Chlorophyll A-B binding protein [Cynara cardunculus var. scolymus]
Enrichment_MF	tetrapyrrole binding	CtAH07T0229200.1	56	7	8	267	265	28.7	5.96	1.1749	1.16333	1.28146	1.20656	0.955638	0.898819	0.920142	0.924866	1.30458	0.00236922	XP_023747414	chlorophyll a-b binding protein 5, chloroplastic [Lactuca sativa];gi|1322351781|gb|PLY63484.1| hypothetical protein LSAT_9X104661 [Lactuca sativa]
Enrichment_MF	tetrapyrrole binding	CtAH07T0233200.1	42	8	9	119	274	29.7	8.97	1.18411	1.14673	1.20403	1.17829	0.918315	0.920134	0.948997	0.929149	1.26814	0.000216928	KVI10584	Chlorophyll A-B binding protein, partial [Cynara cardunculus var. scolymus]
Enrichment_MF	tetrapyrrole binding	CtAH09T0140500.1	46	2	6	147	288	31.2	5.62	1.2119	1.21128	1.34391	1.2557	0.903489	0.944594	0.8805	0.909528	1.3806	0.00194853	XP_009773269	PREDICTED: chlorophyll a-b binding protein 13, chloroplastic-like [Nicotiana sylvestris];gi|1025334346|ref|XP_016513166.1| PREDICTED: chlorophyll a-b binding protein 13, chloroplastic-like [Nicotiana tabacum]
Enrichment_MF	tetrapyrrole binding	CtAH10T0153000.1	47	4	17	221	288	31.3	5.9	1.11097	1.17065	1.36368	1.2151	0.979682	0.92112	1.00358	0.968128	1.2551	0.0368102	XP_023743457	chlorophyll a-b binding protein CP29.2, chloroplastic-like [Lactuca sativa]
Enrichment_MF	tetrapyrrole binding	CtAH10T0153300.1	39	2	15	207	288	31.3	6.07	1.22246	1.28209	1.21425	1.2396	1.03969	1.00486	0.972892	1.00581	1.23243	0.00125106	KVH94798	Chlorophyll A-B binding protein [Cynara cardunculus var. scolymus]
Enrichment_MF	tetrapyrrole binding	CtAH10T0261700.3	20	2	2	22	81	9.4	6.05	1.112	1.14804	1.11862	1.12622	0.911949	0.916999	0.967958	0.932302	1.208	0.000769821	KVI07546	DNA-binding WRKY [Cynara cardunculus var. scolymus]
Enrichment_MF	tetrapyrrole binding	CtAH05T0139400.1	11	5	5	8	517	59.2	8.34	0.973574	0.96474	0.944878	0.961064	0.765827	0.734048	0.749307	0.749727	1.28188	7.17099e-05	KVH92899	cytochrome P450 [Cynara cardunculus var. scolymus]
Enrichment_MF	tetrapyrrole binding	CtAH10T0269900.1	33	4	4	17	136	15.2	5.55	1.08005	1.08871	1.11283	1.09386	0.850699	0.840584	0.84432	0.845201	1.2942	1.70777e-05	XP_021977565	cytochrome b5-like [Helianthus annuus]
Enrichment_MF	hydrolase activity, acting on ether bonds	CtAH06T0073000.1	66	10	25	196	487	53.3	5.88	0.865513	0.895706	0.889805	0.883675	1.11244	1.0819	1.08716	1.09383	0.807869	9.09615e-05	XP_021981166	adenosylhomocysteinase 1-like [Helianthus annuus];gi|1191685781|gb|OTG37742.1| putative S-adenosyl-L-homocysteine hydrolase [Helianthus annuus]
Enrichment_MF	hydrolase activity, acting on ether bonds	CtAH11T0258000.1	40	6	21	117	593	64.8	7.9	0.881475	0.913081	0.838697	0.877751	1.21718	1.27018	1.16641	1.21792	0.720694	0.000769968	BAT13922	Os11g0455500, partial [Oryza sativa Japonica Group]
Enrichment_MF	trialkylsulfonium hydrolase activity	CtAH06T0073000.1	66	10	25	196	487	53.3	5.88	0.865513	0.895706	0.889805	0.883675	1.11244	1.0819	1.08716	1.09383	0.807869	9.09615e-05	XP_021981166	adenosylhomocysteinase 1-like [Helianthus annuus];gi|1191685781|gb|OTG37742.1| putative S-adenosyl-L-homocysteine hydrolase [Helianthus annuus]
Enrichment_MF	trialkylsulfonium hydrolase activity	CtAH11T0258000.1	40	6	21	117	593	64.8	7.9	0.881475	0.913081	0.838697	0.877751	1.21718	1.27018	1.16641	1.21792	0.720694	0.000769968	BAT13922	Os11g0455500, partial [Oryza sativa Japonica Group]
Enrichment_MF	adenosylhomocysteinase activity	CtAH06T0073000.1	66	10	25	196	487	53.3	5.88	0.865513	0.895706	0.889805	0.883675	1.11244	1.0819	1.08716	1.09383	0.807869	9.09615e-05	XP_021981166	adenosylhomocysteinase 1-like [Helianthus annuus];gi|1191685781|gb|OTG37742.1| putative S-adenosyl-L-homocysteine hydrolase [Helianthus annuus]
Enrichment_MF	adenosylhomocysteinase activity	CtAH11T0258000.1	40	6	21	117	593	64.8	7.9	0.881475	0.913081	0.838697	0.877751	1.21718	1.27018	1.16641	1.21792	0.720694	0.000769968	BAT13922	Os11g0455500, partial [Oryza sativa Japonica Group]
Enrichment_MF	protein heterodimerization activity	CtAH07T0248700.1	50	1	6	21	133	13.9	10.05	0.950387	1.02764	1.21602	1.06468	0.731762	0.716391	0.782418	0.743524	1.43194	0.0168615	KVI02173	Histone core [Cynara cardunculus var. scolymus]
Enrichment_MF	protein heterodimerization activity	CtAH09T0142200.1	50	1	6	21	133	13.9	10.05	0.889621	0.77376	0.879651	0.847677	0.510007	0.452787	0.563877	0.50889	1.66574	0.00229942	KVH99104	Histone core [Cynara cardunculus var. scolymus]
Enrichment_MF	protein heterodimerization activity	CtAH09T0232600.1	27	1	5	13	182	19.8	10.37	1.13058	0.964223	1.03613	1.04364	0.843211	0.83337	0.904215	0.860266	1.21316	0.0258514	XP_023742123	probable histone H2A variant 3 [Lactuca sativa];gi|1340479534|ref|XP_023766569.1| probable histone H2A variant 3 [Lactuca sativa];gi|1340479536|ref|XP_023766570.1| probable histone H2A variant 3 [Lactuca sativa];gi|1322393277|gb|PLY83415.1| hypothetical protein LSAT_5X185180 [Lactuca sativa];gi|1322420544|gb|PLY96690.1| hypothetical protein LSAT_8X94420 [Lactuca sativa]
Enrichment_MF	protein heterodimerization activity	CtAH10T0112400.1	33	3	6	22	178	19.2	10.33	1.03958	0.98103	1.03845	1.01969	0.834988	0.778162	0.847493	0.820214	1.2432	0.00227785	KVH94460	Histone core [Cynara cardunculus var. scolymus]
Enrichment_MF	protein heterodimerization activity	CtAH11T0187600.1	30	2	4	12	151	16	10.61	0.885281	0.912776	0.995264	0.931107	0.843436	0.738073	0.73866	0.77339	1.20393	0.0306342	XP_022006436	histone H2A-like [Helianthus annuus];gi|1191647710|gb|OTF99683.1| putative histone H2A [Helianthus annuus]
Enrichment_MF	pigment binding	CtAH01T0089400.1	34	16	16	55	510	56.2	5.47	0.930313	0.918919	0.944465	0.931232	0.752053	0.764078	0.764152	0.760094	1.22515	3.44672e-05	KVH41929	Myo-inositol-1-phosphate synthase [Cynara cardunculus var. scolymus]
Enrichment_MF	pigment binding	CtAH03T0037700.1	12	2	2	4	219	24.1	5.4	0.957685	1.00671	0.965439	0.97661	1.24798	1.19111	1.1663	1.2018	0.812626	0.00139992	KVI10553	Chalcone isomerase [Cynara cardunculus var. scolymus]
Enrichment_MF	intramolecular lyase activity	CtAH01T0089400.1	34	16	16	55	510	56.2	5.47	0.930313	0.918919	0.944465	0.931232	0.752053	0.764078	0.764152	0.760094	1.22515	3.44672e-05	KVH41929	Myo-inositol-1-phosphate synthase [Cynara cardunculus var. scolymus]
Enrichment_MF	intramolecular lyase activity	CtAH03T0037700.1	12	2	2	4	219	24.1	5.4	0.957685	1.00671	0.965439	0.97661	1.24798	1.19111	1.1663	1.2018	0.812626	0.00139992	KVI10553	Chalcone isomerase [Cynara cardunculus var. scolymus]
Enrichment_MF	hydrolase activity, hydrolyzing O-glycosyl compounds	CtAH05T0009900.1	25	12	12	40	629	69.9	5.92	0.90428	0.87723	0.894315	0.891941	1.45895	1.45536	1.4723	1.4622	0.609999	4.47875e-07	KVH93961	Galactose-binding domain-like protein [Cynara cardunculus var. scolymus]
Enrichment_MF	hydrolase activity, hydrolyzing O-glycosyl compounds	CtAH02T0035100.1	3	2	2	2	556	62.2	7.05	0.96917	0.937249	0.967671	0.95803	1.54025	1.46499	1.4707	1.49198	0.642119	3.49139e-05	KVH95266	Glycoside hydrolase, catalytic domain-containing protein [Cynara cardunculus var. scolymus]
Enrichment_MF	hydrolase activity, hydrolyzing O-glycosyl compounds	CtAH08T0086800.1	50	19	19	134	399	44.3	6.93	0.946729	0.96254	1.01466	0.974642	0.730807	0.732204	0.7503	0.737771	1.32106	0.00038306	KVI06262	Aldolase-type TIM barrel [Cynara cardunculus var. scolymus]
Enrichment_MF	hydrolase activity, hydrolyzing O-glycosyl compounds	CtAH01T0037300.1	49	7	8	46	223	25.3	8.05	0.845417	0.883319	0.900312	0.876349	1.06623	1.04445	1.08008	1.06359	0.823956	0.000626261	KVI02743	Concanavalin A-like lectin/glucanase superfamily [Cynara cardunculus var. scolymus]
Enrichment_MF	hydrolase activity, hydrolyzing O-glycosyl compounds	CtAH06T0018400.1	49	15	15	49	335	36.9	8.51	0.698872	0.712296	0.754758	0.721975	0.495687	0.493023	0.52944	0.50605	1.42669	0.000461215	KVG36940	Glycoside hydrolase, catalytic domain-containing protein [Cynara cardunculus var. scolymus]
Enrichment_MF	hydrolase activity, hydrolyzing O-glycosyl compounds	CtAH06T0018500.1	25	7	7	39	329	35.7	4.89	0.8642	0.864636	0.854881	0.861239	0.519721	0.520576	0.561131	0.533809	1.61338	1.9973e-05	KVH99895	Glycoside hydrolase, catalytic domain-containing protein [Cynara cardunculus var. scolymus]
Enrichment_MF	hydrolase activity, hydrolyzing O-glycosyl compounds	CtAH06T0048800.1	3	1	1	1	381	42	5.49	1.10454	1.15723	1.04483	1.1022	0.659495	0.87616	0.899589	0.811748	1.35781	0.0249445	KVI00072	Glycoside hydrolase, catalytic domain-containing protein [Cynara cardunculus var. scolymus]
Enrichment_MF	hydrolase activity, hydrolyzing O-glycosyl compounds	CtAH08T0006100.1	14	5	5	26	549	59.1	4.49	0.906682	0.904914	1.0235	0.94503	0.705061	0.673709	0.741554	0.706775	1.3371	0.00557209	XP_023740752	acidic endochitinase SE2-like [Lactuca sativa];gi|1322362858|gb|PLY68482.1| hypothetical protein LSAT_2X134540 [Lactuca sativa]
Enrichment_MF	hydrolase activity, hydrolyzing O-glycosyl compounds	CtAH12T0171000.1	1	1	1	8	601	66.8	6.07	0.925527	0.938824	0.972649	0.945667	0.745334	0.774999	0.772173	0.764169	1.23751	0.000427512	N/A	N/A
Enrichment_MF	hydrolase activity, hydrolyzing O-glycosyl compounds	CtAH03T0154200.3	22	1	13	55	512	58.9	6.99	0.659671	0.69207	0.714939	0.688893	1.01976	0.982313	1.3191	1.10706	0.622276	0.0178386	KVH91149	Glycoside hydrolase, catalytic domain-containing protein [Cynara cardunculus var. scolymus]
Enrichment_MF	hydrolase activity, hydrolyzing O-glycosyl compounds	CtAH03T0154900.4	21	2	15	63	639	73	5.43	0.669537	0.662811	0.66214	0.664829	1.19788	1.08769	1.18974	1.15843	0.573903	0.000155653	KVH91149	Glycoside hydrolase, catalytic domain-containing protein [Cynara cardunculus var. scolymus]
Enrichment_MF	galactosidase activity	CtAH05T0009900.1	25	12	12	40	629	69.9	5.92	0.90428	0.87723	0.894315	0.891941	1.45895	1.45536	1.4723	1.4622	0.609999	4.47875e-07	KVH93961	Galactose-binding domain-like protein [Cynara cardunculus var. scolymus]
Enrichment_MF	galactosidase activity	CtAH08T0086800.1	50	19	19	134	399	44.3	6.93	0.946729	0.96254	1.01466	0.974642	0.730807	0.732204	0.7503	0.737771	1.32106	0.00038306	KVI06262	Aldolase-type TIM barrel [Cynara cardunculus var. scolymus]
Enrichment_CC	photosynthetic membrane	CtAH10T0261700.3	20	2	2	22	81	9.4	6.05	1.112	1.14804	1.11862	1.12622	0.911949	0.916999	0.967958	0.932302	1.208	0.000769821	KVI07546	DNA-binding WRKY [Cynara cardunculus var. scolymus]
Enrichment_CC	photosynthetic membrane	CtAH02T0073300.1	42	6	6	38	227	24.7	8.56	1.27465	1.16508	1.46614	1.30196	0.908267	0.936441	0.89308	0.912596	1.42665	0.0118702	OWM76210	hypothetical protein CDL15_Pgr009856 [Punica granatum]
Enrichment_CC	photosynthetic membrane	CtAH03T0023700.1	50	2	6	146	264	28.6	5.26	1.15066	1.17465	1.48062	1.26864	0.829435	0.847226	0.885953	0.854205	1.48517	0.0182312	XP_021978327	chlorophyll a-b binding protein 3, chloroplastic-like [Helianthus annuus];gi|1191667487|gb|OTG19455.1| putative light-harvesting chlorophyll B-binding protein 3 [Helianthus annuus]
Enrichment_CC	photosynthetic membrane	CtAH05T0076100.1	44	5	9	89	259	27.5	6.58	1.32495	1.38693	1.55947	1.42378	0.829564	0.80574	0.815892	0.817065	1.74256	0.00100191	OTG11187	putative chlorophyll a-b binding protein CP24 protein [Helianthus annuus]
Enrichment_CC	photosynthetic membrane	CtAH06T0320000.1	30	2	5	78	302	32.4	7.08	0.893171	0.876906	0.988783	0.91962	1.21124	1.2467	1.1738	1.21058	0.759652	0.00203562	XP_021634729	ribulose-phosphate 3-epimerase, chloroplastic isoform X3 [Manihot esculenta]
Enrichment_CC	photosynthetic membrane	CtAH07T0104800.1	26	4	8	81	246	26.6	6.92	1.23666	1.20952	1.28363	1.24327	0.840945	0.873972	0.865346	0.860088	1.44552	8.70647e-05	KVI04990	Chlorophyll A-B binding protein [Cynara cardunculus var. scolymus]
Enrichment_CC	photosynthetic membrane	CtAH07T0190100.1	35	3	7	53	257	27.2	6.04	1.17894	1.25675	1.41097	1.28222	0.974151	0.944476	0.937377	0.952001	1.34687	0.00878641	KVI01821	Chlorophyll A-B binding protein [Cynara cardunculus var. scolymus]
Enrichment_CC	photosynthetic membrane	CtAH07T0229200.1	56	7	8	267	265	28.7	5.96	1.1749	1.16333	1.28146	1.20656	0.955638	0.898819	0.920142	0.924866	1.30458	0.00236922	XP_023747414	chlorophyll a-b binding protein 5, chloroplastic [Lactuca sativa];gi|1322351781|gb|PLY63484.1| hypothetical protein LSAT_9X104661 [Lactuca sativa]
Enrichment_CC	photosynthetic membrane	CtAH07T0233200.1	42	8	9	119	274	29.7	8.97	1.18411	1.14673	1.20403	1.17829	0.918315	0.920134	0.948997	0.929149	1.26814	0.000216928	KVI10584	Chlorophyll A-B binding protein, partial [Cynara cardunculus var. scolymus]
Enrichment_CC	photosynthetic membrane	CtAH09T0140500.1	46	2	6	147	288	31.2	5.62	1.2119	1.21128	1.34391	1.2557	0.903489	0.944594	0.8805	0.909528	1.3806	0.00194853	XP_009773269	PREDICTED: chlorophyll a-b binding protein 13, chloroplastic-like [Nicotiana sylvestris];gi|1025334346|ref|XP_016513166.1| PREDICTED: chlorophyll a-b binding protein 13, chloroplastic-like [Nicotiana tabacum]
Enrichment_CC	photosynthetic membrane	CtAH10T0153000.1	47	4	17	221	288	31.3	5.9	1.11097	1.17065	1.36368	1.2151	0.979682	0.92112	1.00358	0.968128	1.2551	0.0368102	XP_023743457	chlorophyll a-b binding protein CP29.2, chloroplastic-like [Lactuca sativa]
Enrichment_CC	photosynthetic membrane	CtAH10T0153300.1	39	2	15	207	288	31.3	6.07	1.22246	1.28209	1.21425	1.2396	1.03969	1.00486	0.972892	1.00581	1.23243	0.00125106	KVH94798	Chlorophyll A-B binding protein [Cynara cardunculus var. scolymus]
Enrichment_CC	photosynthetic membrane	CtAH11T0042000.1	64	4	20	396	332	34.9	5.67	1.12742	1.2121	1.23258	1.1907	0.956794	0.9641	0.959236	0.960043	1.24026	0.00202412	KVH92563	Photosystem II PsbO, manganese-stabilising [Cynara cardunculus var. scolymus]
Enrichment_CC	photosynthetic membrane	CtAH01T0134900.1	44	10	10	219	227	24.2	9.52	0.996591	1.04462	1.06751	1.03624	0.832118	0.798064	0.842634	0.824272	1.25716	0.00103697	KVI01047	Photosystem II PsbQ, oxygen evolving complex [Cynara cardunculus var. scolymus]
Enrichment_CC	photosynthetic membrane	CtAH08T0295400.1	52	4	5	62	155	16.6	9.39	1.13638	1.10956	1.11247	1.11947	0.943139	0.966632	0.869302	0.926358	1.20846	0.00319641	KVI07855	Electron transport accessory protein-like domain-containing protein [Cynara cardunculus var. scolymus]
Enrichment_CC	photosynthetic membrane	CtAH06T0234300.1	37	6	6	70	169	18.1	8.92	1.14506	1.19029	1.16423	1.16653	0.784304	0.825949	0.80342	0.804558	1.4499	3.44884e-05	KVH98668	Photosystem I PsaN, reaction centre subunit N [Cynara cardunculus var. scolymus]
Enrichment_CC	photosynthetic membrane	CtAH05T0132200.1	35	1	3	23	144	15.3	9.99	1.14701	1.13081	1.20768	1.16183	0.9471	0.940174	0.896257	0.927844	1.25219	0.00116745	KVH92938	hypothetical protein Ccrd_004975 [Cynara cardunculus var. scolymus]
Enrichment_CC	photosynthetic membrane	CtAH09T0165400.1	61	5	9	57	250	27.4	6.2	1.12095	1.14254	1.31068	1.19139	0.954773	0.924189	0.97313	0.950697	1.25317	0.0174766	N/A	N/A
Enrichment_CC	thylakoid part	CtAH05T0132200.1	35	1	3	23	144	15.3	9.99	1.14701	1.13081	1.20768	1.16183	0.9471	0.940174	0.896257	0.927844	1.25219	0.00116745	KVH92938	hypothetical protein Ccrd_004975 [Cynara cardunculus var. scolymus]
Enrichment_CC	thylakoid part	CtAH01T0134900.1	44	10	10	219	227	24.2	9.52	0.996591	1.04462	1.06751	1.03624	0.832118	0.798064	0.842634	0.824272	1.25716	0.00103697	KVI01047	Photosystem II PsbQ, oxygen evolving complex [Cynara cardunculus var. scolymus]
Enrichment_CC	thylakoid part	CtAH11T0042000.1	64	4	20	396	332	34.9	5.67	1.12742	1.2121	1.23258	1.1907	0.956794	0.9641	0.959236	0.960043	1.24026	0.00202412	KVH92563	Photosystem II PsbO, manganese-stabilising [Cynara cardunculus var. scolymus]
Enrichment_CC	thylakoid part	CtAH09T0165400.1	61	5	9	57	250	27.4	6.2	1.12095	1.14254	1.31068	1.19139	0.954773	0.924189	0.97313	0.950697	1.25317	0.0174766	N/A	N/A
Enrichment_CC	thylakoid part	CtAH03T0023700.1	50	2	6	146	264	28.6	5.26	1.15066	1.17465	1.48062	1.26864	0.829435	0.847226	0.885953	0.854205	1.48517	0.0182312	XP_021978327	chlorophyll a-b binding protein 3, chloroplastic-like [Helianthus annuus];gi|1191667487|gb|OTG19455.1| putative light-harvesting chlorophyll B-binding protein 3 [Helianthus annuus]
Enrichment_CC	thylakoid part	CtAH07T0229200.1	56	7	8	267	265	28.7	5.96	1.1749	1.16333	1.28146	1.20656	0.955638	0.898819	0.920142	0.924866	1.30458	0.00236922	XP_023747414	chlorophyll a-b binding protein 5, chloroplastic [Lactuca sativa];gi|1322351781|gb|PLY63484.1| hypothetical protein LSAT_9X104661 [Lactuca sativa]
Enrichment_CC	thylakoid part	CtAH07T0233200.1	42	8	9	119	274	29.7	8.97	1.18411	1.14673	1.20403	1.17829	0.918315	0.920134	0.948997	0.929149	1.26814	0.000216928	KVI10584	Chlorophyll A-B binding protein, partial [Cynara cardunculus var. scolymus]
Enrichment_CC	thylakoid part	CtAH08T0295400.1	52	4	5	62	155	16.6	9.39	1.13638	1.10956	1.11247	1.11947	0.943139	0.966632	0.869302	0.926358	1.20846	0.00319641	KVI07855	Electron transport accessory protein-like domain-containing protein [Cynara cardunculus var. scolymus]
Enrichment_CC	thylakoid part	CtAH09T0140500.1	46	2	6	147	288	31.2	5.62	1.2119	1.21128	1.34391	1.2557	0.903489	0.944594	0.8805	0.909528	1.3806	0.00194853	XP_009773269	PREDICTED: chlorophyll a-b binding protein 13, chloroplastic-like [Nicotiana sylvestris];gi|1025334346|ref|XP_016513166.1| PREDICTED: chlorophyll a-b binding protein 13, chloroplastic-like [Nicotiana tabacum]
Enrichment_CC	thylakoid part	CtAH10T0153000.1	47	4	17	221	288	31.3	5.9	1.11097	1.17065	1.36368	1.2151	0.979682	0.92112	1.00358	0.968128	1.2551	0.0368102	XP_023743457	chlorophyll a-b binding protein CP29.2, chloroplastic-like [Lactuca sativa]
Enrichment_CC	thylakoid part	CtAH10T0153300.1	39	2	15	207	288	31.3	6.07	1.22246	1.28209	1.21425	1.2396	1.03969	1.00486	0.972892	1.00581	1.23243	0.00125106	KVH94798	Chlorophyll A-B binding protein [Cynara cardunculus var. scolymus]
Enrichment_CC	thylakoid part	CtAH10T0261700.3	20	2	2	22	81	9.4	6.05	1.112	1.14804	1.11862	1.12622	0.911949	0.916999	0.967958	0.932302	1.208	0.000769821	KVI07546	DNA-binding WRKY [Cynara cardunculus var. scolymus]
Enrichment_CC	thylakoid part	CtAH06T0234300.1	37	6	6	70	169	18.1	8.92	1.14506	1.19029	1.16423	1.16653	0.784304	0.825949	0.80342	0.804558	1.4499	3.44884e-05	KVH98668	Photosystem I PsaN, reaction centre subunit N [Cynara cardunculus var. scolymus]
Enrichment_CC	thylakoid part	CtAH02T0073300.1	42	6	6	38	227	24.7	8.56	1.27465	1.16508	1.46614	1.30196	0.908267	0.936441	0.89308	0.912596	1.42665	0.0118702	OWM76210	hypothetical protein CDL15_Pgr009856 [Punica granatum]
Enrichment_CC	thylakoid part	CtAH05T0076100.1	44	5	9	89	259	27.5	6.58	1.32495	1.38693	1.55947	1.42378	0.829564	0.80574	0.815892	0.817065	1.74256	0.00100191	OTG11187	putative chlorophyll a-b binding protein CP24 protein [Helianthus annuus]
Enrichment_CC	thylakoid part	CtAH06T0320000.1	30	2	5	78	302	32.4	7.08	0.893171	0.876906	0.988783	0.91962	1.21124	1.2467	1.1738	1.21058	0.759652	0.00203562	XP_021634729	ribulose-phosphate 3-epimerase, chloroplastic isoform X3 [Manihot esculenta]
Enrichment_CC	thylakoid part	CtAH07T0104800.1	26	4	8	81	246	26.6	6.92	1.23666	1.20952	1.28363	1.24327	0.840945	0.873972	0.865346	0.860088	1.44552	8.70647e-05	KVI04990	Chlorophyll A-B binding protein [Cynara cardunculus var. scolymus]
Enrichment_CC	thylakoid part	CtAH07T0190100.1	35	3	7	53	257	27.2	6.04	1.17894	1.25675	1.41097	1.28222	0.974151	0.944476	0.937377	0.952001	1.34687	0.00878641	KVI01821	Chlorophyll A-B binding protein [Cynara cardunculus var. scolymus]
Enrichment_CC	thylakoid membrane	CtAH01T0134900.1	44	10	10	219	227	24.2	9.52	0.996591	1.04462	1.06751	1.03624	0.832118	0.798064	0.842634	0.824272	1.25716	0.00103697	KVI01047	Photosystem II PsbQ, oxygen evolving complex [Cynara cardunculus var. scolymus]
Enrichment_CC	thylakoid membrane	CtAH11T0042000.1	64	4	20	396	332	34.9	5.67	1.12742	1.2121	1.23258	1.1907	0.956794	0.9641	0.959236	0.960043	1.24026	0.00202412	KVH92563	Photosystem II PsbO, manganese-stabilising [Cynara cardunculus var. scolymus]
Enrichment_CC	thylakoid membrane	CtAH02T0073300.1	42	6	6	38	227	24.7	8.56	1.27465	1.16508	1.46614	1.30196	0.908267	0.936441	0.89308	0.912596	1.42665	0.0118702	OWM76210	hypothetical protein CDL15_Pgr009856 [Punica granatum]
Enrichment_CC	thylakoid membrane	CtAH03T0023700.1	50	2	6	146	264	28.6	5.26	1.15066	1.17465	1.48062	1.26864	0.829435	0.847226	0.885953	0.854205	1.48517	0.0182312	XP_021978327	chlorophyll a-b binding protein 3, chloroplastic-like [Helianthus annuus];gi|1191667487|gb|OTG19455.1| putative light-harvesting chlorophyll B-binding protein 3 [Helianthus annuus]
Enrichment_CC	thylakoid membrane	CtAH05T0076100.1	44	5	9	89	259	27.5	6.58	1.32495	1.38693	1.55947	1.42378	0.829564	0.80574	0.815892	0.817065	1.74256	0.00100191	OTG11187	putative chlorophyll a-b binding protein CP24 protein [Helianthus annuus]
Enrichment_CC	thylakoid membrane	CtAH06T0320000.1	30	2	5	78	302	32.4	7.08	0.893171	0.876906	0.988783	0.91962	1.21124	1.2467	1.1738	1.21058	0.759652	0.00203562	XP_021634729	ribulose-phosphate 3-epimerase, chloroplastic isoform X3 [Manihot esculenta]
Enrichment_CC	thylakoid membrane	CtAH07T0104800.1	26	4	8	81	246	26.6	6.92	1.23666	1.20952	1.28363	1.24327	0.840945	0.873972	0.865346	0.860088	1.44552	8.70647e-05	KVI04990	Chlorophyll A-B binding protein [Cynara cardunculus var. scolymus]
Enrichment_CC	thylakoid membrane	CtAH07T0190100.1	35	3	7	53	257	27.2	6.04	1.17894	1.25675	1.41097	1.28222	0.974151	0.944476	0.937377	0.952001	1.34687	0.00878641	KVI01821	Chlorophyll A-B binding protein [Cynara cardunculus var. scolymus]
Enrichment_CC	thylakoid membrane	CtAH07T0229200.1	56	7	8	267	265	28.7	5.96	1.1749	1.16333	1.28146	1.20656	0.955638	0.898819	0.920142	0.924866	1.30458	0.00236922	XP_023747414	chlorophyll a-b binding protein 5, chloroplastic [Lactuca sativa];gi|1322351781|gb|PLY63484.1| hypothetical protein LSAT_9X104661 [Lactuca sativa]
Enrichment_CC	thylakoid membrane	CtAH07T0233200.1	42	8	9	119	274	29.7	8.97	1.18411	1.14673	1.20403	1.17829	0.918315	0.920134	0.948997	0.929149	1.26814	0.000216928	KVI10584	Chlorophyll A-B binding protein, partial [Cynara cardunculus var. scolymus]
Enrichment_CC	thylakoid membrane	CtAH09T0140500.1	46	2	6	147	288	31.2	5.62	1.2119	1.21128	1.34391	1.2557	0.903489	0.944594	0.8805	0.909528	1.3806	0.00194853	XP_009773269	PREDICTED: chlorophyll a-b binding protein 13, chloroplastic-like [Nicotiana sylvestris];gi|1025334346|ref|XP_016513166.1| PREDICTED: chlorophyll a-b binding protein 13, chloroplastic-like [Nicotiana tabacum]
Enrichment_CC	thylakoid membrane	CtAH10T0153000.1	47	4	17	221	288	31.3	5.9	1.11097	1.17065	1.36368	1.2151	0.979682	0.92112	1.00358	0.968128	1.2551	0.0368102	XP_023743457	chlorophyll a-b binding protein CP29.2, chloroplastic-like [Lactuca sativa]
Enrichment_CC	thylakoid membrane	CtAH10T0153300.1	39	2	15	207	288	31.3	6.07	1.22246	1.28209	1.21425	1.2396	1.03969	1.00486	0.972892	1.00581	1.23243	0.00125106	KVH94798	Chlorophyll A-B binding protein [Cynara cardunculus var. scolymus]
Enrichment_CC	thylakoid membrane	CtAH10T0261700.3	20	2	2	22	81	9.4	6.05	1.112	1.14804	1.11862	1.12622	0.911949	0.916999	0.967958	0.932302	1.208	0.000769821	KVI07546	DNA-binding WRKY [Cynara cardunculus var. scolymus]
Enrichment_CC	plastid thylakoid membrane	CtAH02T0073300.1	42	6	6	38	227	24.7	8.56	1.27465	1.16508	1.46614	1.30196	0.908267	0.936441	0.89308	0.912596	1.42665	0.0118702	OWM76210	hypothetical protein CDL15_Pgr009856 [Punica granatum]
Enrichment_CC	plastid thylakoid membrane	CtAH03T0023700.1	50	2	6	146	264	28.6	5.26	1.15066	1.17465	1.48062	1.26864	0.829435	0.847226	0.885953	0.854205	1.48517	0.0182312	XP_021978327	chlorophyll a-b binding protein 3, chloroplastic-like [Helianthus annuus];gi|1191667487|gb|OTG19455.1| putative light-harvesting chlorophyll B-binding protein 3 [Helianthus annuus]
Enrichment_CC	plastid thylakoid membrane	CtAH05T0076100.1	44	5	9	89	259	27.5	6.58	1.32495	1.38693	1.55947	1.42378	0.829564	0.80574	0.815892	0.817065	1.74256	0.00100191	OTG11187	putative chlorophyll a-b binding protein CP24 protein [Helianthus annuus]
Enrichment_CC	plastid thylakoid membrane	CtAH06T0320000.1	30	2	5	78	302	32.4	7.08	0.893171	0.876906	0.988783	0.91962	1.21124	1.2467	1.1738	1.21058	0.759652	0.00203562	XP_021634729	ribulose-phosphate 3-epimerase, chloroplastic isoform X3 [Manihot esculenta]
Enrichment_CC	plastid thylakoid membrane	CtAH07T0104800.1	26	4	8	81	246	26.6	6.92	1.23666	1.20952	1.28363	1.24327	0.840945	0.873972	0.865346	0.860088	1.44552	8.70647e-05	KVI04990	Chlorophyll A-B binding protein [Cynara cardunculus var. scolymus]
Enrichment_CC	plastid thylakoid membrane	CtAH07T0190100.1	35	3	7	53	257	27.2	6.04	1.17894	1.25675	1.41097	1.28222	0.974151	0.944476	0.937377	0.952001	1.34687	0.00878641	KVI01821	Chlorophyll A-B binding protein [Cynara cardunculus var. scolymus]
Enrichment_CC	plastid thylakoid membrane	CtAH07T0229200.1	56	7	8	267	265	28.7	5.96	1.1749	1.16333	1.28146	1.20656	0.955638	0.898819	0.920142	0.924866	1.30458	0.00236922	XP_023747414	chlorophyll a-b binding protein 5, chloroplastic [Lactuca sativa];gi|1322351781|gb|PLY63484.1| hypothetical protein LSAT_9X104661 [Lactuca sativa]
Enrichment_CC	plastid thylakoid membrane	CtAH07T0233200.1	42	8	9	119	274	29.7	8.97	1.18411	1.14673	1.20403	1.17829	0.918315	0.920134	0.948997	0.929149	1.26814	0.000216928	KVI10584	Chlorophyll A-B binding protein, partial [Cynara cardunculus var. scolymus]
Enrichment_CC	plastid thylakoid membrane	CtAH09T0140500.1	46	2	6	147	288	31.2	5.62	1.2119	1.21128	1.34391	1.2557	0.903489	0.944594	0.8805	0.909528	1.3806	0.00194853	XP_009773269	PREDICTED: chlorophyll a-b binding protein 13, chloroplastic-like [Nicotiana sylvestris];gi|1025334346|ref|XP_016513166.1| PREDICTED: chlorophyll a-b binding protein 13, chloroplastic-like [Nicotiana tabacum]
Enrichment_CC	plastid thylakoid membrane	CtAH10T0153000.1	47	4	17	221	288	31.3	5.9	1.11097	1.17065	1.36368	1.2151	0.979682	0.92112	1.00358	0.968128	1.2551	0.0368102	XP_023743457	chlorophyll a-b binding protein CP29.2, chloroplastic-like [Lactuca sativa]
Enrichment_CC	plastid thylakoid membrane	CtAH10T0153300.1	39	2	15	207	288	31.3	6.07	1.22246	1.28209	1.21425	1.2396	1.03969	1.00486	0.972892	1.00581	1.23243	0.00125106	KVH94798	Chlorophyll A-B binding protein [Cynara cardunculus var. scolymus]
Enrichment_CC	plastid thylakoid membrane	CtAH11T0042000.1	64	4	20	396	332	34.9	5.67	1.12742	1.2121	1.23258	1.1907	0.956794	0.9641	0.959236	0.960043	1.24026	0.00202412	KVH92563	Photosystem II PsbO, manganese-stabilising [Cynara cardunculus var. scolymus]
Enrichment_CC	chloroplast thylakoid membrane	CtAH02T0073300.1	42	6	6	38	227	24.7	8.56	1.27465	1.16508	1.46614	1.30196	0.908267	0.936441	0.89308	0.912596	1.42665	0.0118702	OWM76210	hypothetical protein CDL15_Pgr009856 [Punica granatum]
Enrichment_CC	chloroplast thylakoid membrane	CtAH03T0023700.1	50	2	6	146	264	28.6	5.26	1.15066	1.17465	1.48062	1.26864	0.829435	0.847226	0.885953	0.854205	1.48517	0.0182312	XP_021978327	chlorophyll a-b binding protein 3, chloroplastic-like [Helianthus annuus];gi|1191667487|gb|OTG19455.1| putative light-harvesting chlorophyll B-binding protein 3 [Helianthus annuus]
Enrichment_CC	chloroplast thylakoid membrane	CtAH05T0076100.1	44	5	9	89	259	27.5	6.58	1.32495	1.38693	1.55947	1.42378	0.829564	0.80574	0.815892	0.817065	1.74256	0.00100191	OTG11187	putative chlorophyll a-b binding protein CP24 protein [Helianthus annuus]
Enrichment_CC	chloroplast thylakoid membrane	CtAH06T0320000.1	30	2	5	78	302	32.4	7.08	0.893171	0.876906	0.988783	0.91962	1.21124	1.2467	1.1738	1.21058	0.759652	0.00203562	XP_021634729	ribulose-phosphate 3-epimerase, chloroplastic isoform X3 [Manihot esculenta]
Enrichment_CC	chloroplast thylakoid membrane	CtAH07T0104800.1	26	4	8	81	246	26.6	6.92	1.23666	1.20952	1.28363	1.24327	0.840945	0.873972	0.865346	0.860088	1.44552	8.70647e-05	KVI04990	Chlorophyll A-B binding protein [Cynara cardunculus var. scolymus]
Enrichment_CC	chloroplast thylakoid membrane	CtAH07T0190100.1	35	3	7	53	257	27.2	6.04	1.17894	1.25675	1.41097	1.28222	0.974151	0.944476	0.937377	0.952001	1.34687	0.00878641	KVI01821	Chlorophyll A-B binding protein [Cynara cardunculus var. scolymus]
Enrichment_CC	chloroplast thylakoid membrane	CtAH07T0229200.1	56	7	8	267	265	28.7	5.96	1.1749	1.16333	1.28146	1.20656	0.955638	0.898819	0.920142	0.924866	1.30458	0.00236922	XP_023747414	chlorophyll a-b binding protein 5, chloroplastic [Lactuca sativa];gi|1322351781|gb|PLY63484.1| hypothetical protein LSAT_9X104661 [Lactuca sativa]
Enrichment_CC	chloroplast thylakoid membrane	CtAH07T0233200.1	42	8	9	119	274	29.7	8.97	1.18411	1.14673	1.20403	1.17829	0.918315	0.920134	0.948997	0.929149	1.26814	0.000216928	KVI10584	Chlorophyll A-B binding protein, partial [Cynara cardunculus var. scolymus]
Enrichment_CC	chloroplast thylakoid membrane	CtAH09T0140500.1	46	2	6	147	288	31.2	5.62	1.2119	1.21128	1.34391	1.2557	0.903489	0.944594	0.8805	0.909528	1.3806	0.00194853	XP_009773269	PREDICTED: chlorophyll a-b binding protein 13, chloroplastic-like [Nicotiana sylvestris];gi|1025334346|ref|XP_016513166.1| PREDICTED: chlorophyll a-b binding protein 13, chloroplastic-like [Nicotiana tabacum]
Enrichment_CC	chloroplast thylakoid membrane	CtAH10T0153000.1	47	4	17	221	288	31.3	5.9	1.11097	1.17065	1.36368	1.2151	0.979682	0.92112	1.00358	0.968128	1.2551	0.0368102	XP_023743457	chlorophyll a-b binding protein CP29.2, chloroplastic-like [Lactuca sativa]
Enrichment_CC	chloroplast thylakoid membrane	CtAH10T0153300.1	39	2	15	207	288	31.3	6.07	1.22246	1.28209	1.21425	1.2396	1.03969	1.00486	0.972892	1.00581	1.23243	0.00125106	KVH94798	Chlorophyll A-B binding protein [Cynara cardunculus var. scolymus]
Enrichment_CC	chloroplast thylakoid membrane	CtAH11T0042000.1	64	4	20	396	332	34.9	5.67	1.12742	1.2121	1.23258	1.1907	0.956794	0.9641	0.959236	0.960043	1.24026	0.00202412	KVH92563	Photosystem II PsbO, manganese-stabilising [Cynara cardunculus var. scolymus]
Enrichment_CC	photosystem I	CtAH05T0132200.1	35	1	3	23	144	15.3	9.99	1.14701	1.13081	1.20768	1.16183	0.9471	0.940174	0.896257	0.927844	1.25219	0.00116745	KVH92938	hypothetical protein Ccrd_004975 [Cynara cardunculus var. scolymus]
Enrichment_CC	photosystem I	CtAH03T0023700.1	50	2	6	146	264	28.6	5.26	1.15066	1.17465	1.48062	1.26864	0.829435	0.847226	0.885953	0.854205	1.48517	0.0182312	XP_021978327	chlorophyll a-b binding protein 3, chloroplastic-like [Helianthus annuus];gi|1191667487|gb|OTG19455.1| putative light-harvesting chlorophyll B-binding protein 3 [Helianthus annuus]
Enrichment_CC	photosystem I	CtAH07T0229200.1	56	7	8	267	265	28.7	5.96	1.1749	1.16333	1.28146	1.20656	0.955638	0.898819	0.920142	0.924866	1.30458	0.00236922	XP_023747414	chlorophyll a-b binding protein 5, chloroplastic [Lactuca sativa];gi|1322351781|gb|PLY63484.1| hypothetical protein LSAT_9X104661 [Lactuca sativa]
Enrichment_CC	photosystem I	CtAH07T0233200.1	42	8	9	119	274	29.7	8.97	1.18411	1.14673	1.20403	1.17829	0.918315	0.920134	0.948997	0.929149	1.26814	0.000216928	KVI10584	Chlorophyll A-B binding protein, partial [Cynara cardunculus var. scolymus]
Enrichment_CC	photosystem I	CtAH08T0295400.1	52	4	5	62	155	16.6	9.39	1.13638	1.10956	1.11247	1.11947	0.943139	0.966632	0.869302	0.926358	1.20846	0.00319641	KVI07855	Electron transport accessory protein-like domain-containing protein [Cynara cardunculus var. scolymus]
Enrichment_CC	photosystem I	CtAH09T0140500.1	46	2	6	147	288	31.2	5.62	1.2119	1.21128	1.34391	1.2557	0.903489	0.944594	0.8805	0.909528	1.3806	0.00194853	XP_009773269	PREDICTED: chlorophyll a-b binding protein 13, chloroplastic-like [Nicotiana sylvestris];gi|1025334346|ref|XP_016513166.1| PREDICTED: chlorophyll a-b binding protein 13, chloroplastic-like [Nicotiana tabacum]
Enrichment_CC	photosystem I	CtAH10T0153000.1	47	4	17	221	288	31.3	5.9	1.11097	1.17065	1.36368	1.2151	0.979682	0.92112	1.00358	0.968128	1.2551	0.0368102	XP_023743457	chlorophyll a-b binding protein CP29.2, chloroplastic-like [Lactuca sativa]
Enrichment_CC	photosystem I	CtAH10T0153300.1	39	2	15	207	288	31.3	6.07	1.22246	1.28209	1.21425	1.2396	1.03969	1.00486	0.972892	1.00581	1.23243	0.00125106	KVH94798	Chlorophyll A-B binding protein [Cynara cardunculus var. scolymus]
Enrichment_CC	photosystem I	CtAH10T0261700.3	20	2	2	22	81	9.4	6.05	1.112	1.14804	1.11862	1.12622	0.911949	0.916999	0.967958	0.932302	1.208	0.000769821	KVI07546	DNA-binding WRKY [Cynara cardunculus var. scolymus]
Enrichment_CC	photosystem I	CtAH06T0234300.1	37	6	6	70	169	18.1	8.92	1.14506	1.19029	1.16423	1.16653	0.784304	0.825949	0.80342	0.804558	1.4499	3.44884e-05	KVH98668	Photosystem I PsaN, reaction centre subunit N [Cynara cardunculus var. scolymus]
Enrichment_CC	thylakoid	CtAH02T0073300.1	42	6	6	38	227	24.7	8.56	1.27465	1.16508	1.46614	1.30196	0.908267	0.936441	0.89308	0.912596	1.42665	0.0118702	OWM76210	hypothetical protein CDL15_Pgr009856 [Punica granatum]
Enrichment_CC	thylakoid	CtAH03T0023700.1	50	2	6	146	264	28.6	5.26	1.15066	1.17465	1.48062	1.26864	0.829435	0.847226	0.885953	0.854205	1.48517	0.0182312	XP_021978327	chlorophyll a-b binding protein 3, chloroplastic-like [Helianthus annuus];gi|1191667487|gb|OTG19455.1| putative light-harvesting chlorophyll B-binding protein 3 [Helianthus annuus]
Enrichment_CC	thylakoid	CtAH05T0076100.1	44	5	9	89	259	27.5	6.58	1.32495	1.38693	1.55947	1.42378	0.829564	0.80574	0.815892	0.817065	1.74256	0.00100191	OTG11187	putative chlorophyll a-b binding protein CP24 protein [Helianthus annuus]
Enrichment_CC	thylakoid	CtAH06T0320000.1	30	2	5	78	302	32.4	7.08	0.893171	0.876906	0.988783	0.91962	1.21124	1.2467	1.1738	1.21058	0.759652	0.00203562	XP_021634729	ribulose-phosphate 3-epimerase, chloroplastic isoform X3 [Manihot esculenta]
Enrichment_CC	thylakoid	CtAH07T0104800.1	26	4	8	81	246	26.6	6.92	1.23666	1.20952	1.28363	1.24327	0.840945	0.873972	0.865346	0.860088	1.44552	8.70647e-05	KVI04990	Chlorophyll A-B binding protein [Cynara cardunculus var. scolymus]
Enrichment_CC	thylakoid	CtAH07T0190100.1	35	3	7	53	257	27.2	6.04	1.17894	1.25675	1.41097	1.28222	0.974151	0.944476	0.937377	0.952001	1.34687	0.00878641	KVI01821	Chlorophyll A-B binding protein [Cynara cardunculus var. scolymus]
Enrichment_CC	thylakoid	CtAH07T0229200.1	56	7	8	267	265	28.7	5.96	1.1749	1.16333	1.28146	1.20656	0.955638	0.898819	0.920142	0.924866	1.30458	0.00236922	XP_023747414	chlorophyll a-b binding protein 5, chloroplastic [Lactuca sativa];gi|1322351781|gb|PLY63484.1| hypothetical protein LSAT_9X104661 [Lactuca sativa]
Enrichment_CC	thylakoid	CtAH07T0233200.1	42	8	9	119	274	29.7	8.97	1.18411	1.14673	1.20403	1.17829	0.918315	0.920134	0.948997	0.929149	1.26814	0.000216928	KVI10584	Chlorophyll A-B binding protein, partial [Cynara cardunculus var. scolymus]
Enrichment_CC	thylakoid	CtAH09T0140500.1	46	2	6	147	288	31.2	5.62	1.2119	1.21128	1.34391	1.2557	0.903489	0.944594	0.8805	0.909528	1.3806	0.00194853	XP_009773269	PREDICTED: chlorophyll a-b binding protein 13, chloroplastic-like [Nicotiana sylvestris];gi|1025334346|ref|XP_016513166.1| PREDICTED: chlorophyll a-b binding protein 13, chloroplastic-like [Nicotiana tabacum]
Enrichment_CC	thylakoid	CtAH10T0153000.1	47	4	17	221	288	31.3	5.9	1.11097	1.17065	1.36368	1.2151	0.979682	0.92112	1.00358	0.968128	1.2551	0.0368102	XP_023743457	chlorophyll a-b binding protein CP29.2, chloroplastic-like [Lactuca sativa]
Enrichment_CC	thylakoid	CtAH10T0153300.1	39	2	15	207	288	31.3	6.07	1.22246	1.28209	1.21425	1.2396	1.03969	1.00486	0.972892	1.00581	1.23243	0.00125106	KVH94798	Chlorophyll A-B binding protein [Cynara cardunculus var. scolymus]
Enrichment_CC	thylakoid	CtAH11T0042000.1	64	4	20	396	332	34.9	5.67	1.12742	1.2121	1.23258	1.1907	0.956794	0.9641	0.959236	0.960043	1.24026	0.00202412	KVH92563	Photosystem II PsbO, manganese-stabilising [Cynara cardunculus var. scolymus]
Enrichment_CC	thylakoid	CtAH08T0295400.1	52	4	5	62	155	16.6	9.39	1.13638	1.10956	1.11247	1.11947	0.943139	0.966632	0.869302	0.926358	1.20846	0.00319641	KVI07855	Electron transport accessory protein-like domain-containing protein [Cynara cardunculus var. scolymus]
Enrichment_CC	thylakoid	CtAH10T0261700.3	20	2	2	22	81	9.4	6.05	1.112	1.14804	1.11862	1.12622	0.911949	0.916999	0.967958	0.932302	1.208	0.000769821	KVI07546	DNA-binding WRKY [Cynara cardunculus var. scolymus]
Enrichment_CC	thylakoid	CtAH06T0234300.1	37	6	6	70	169	18.1	8.92	1.14506	1.19029	1.16423	1.16653	0.784304	0.825949	0.80342	0.804558	1.4499	3.44884e-05	KVH98668	Photosystem I PsaN, reaction centre subunit N [Cynara cardunculus var. scolymus]
Enrichment_CC	thylakoid	CtAH05T0132200.1	35	1	3	23	144	15.3	9.99	1.14701	1.13081	1.20768	1.16183	0.9471	0.940174	0.896257	0.927844	1.25219	0.00116745	KVH92938	hypothetical protein Ccrd_004975 [Cynara cardunculus var. scolymus]
Enrichment_CC	thylakoid	CtAH01T0134900.1	44	10	10	219	227	24.2	9.52	0.996591	1.04462	1.06751	1.03624	0.832118	0.798064	0.842634	0.824272	1.25716	0.00103697	KVI01047	Photosystem II PsbQ, oxygen evolving complex [Cynara cardunculus var. scolymus]
Enrichment_CC	thylakoid	CtAH09T0165400.1	61	5	9	57	250	27.4	6.2	1.12095	1.14254	1.31068	1.19139	0.954773	0.924189	0.97313	0.950697	1.25317	0.0174766	N/A	N/A
Enrichment_CC	thylakoid	CtAH08T0111300.1	44	11	23	124	594	62.6	5.41	1.00035	1.03599	0.973643	1.00333	1.27	1.25836	1.21806	1.2488	0.803431	0.000511114	XP_023753087	ruBisCO large subunit-binding protein subunit alpha [Lactuca sativa];gi|1322414011|gb|PLY93565.1| hypothetical protein LSAT_2X99701 [Lactuca sativa]
Enrichment_CC	plastid thylakoid	CtAH02T0073300.1	42	6	6	38	227	24.7	8.56	1.27465	1.16508	1.46614	1.30196	0.908267	0.936441	0.89308	0.912596	1.42665	0.0118702	OWM76210	hypothetical protein CDL15_Pgr009856 [Punica granatum]
Enrichment_CC	plastid thylakoid	CtAH03T0023700.1	50	2	6	146	264	28.6	5.26	1.15066	1.17465	1.48062	1.26864	0.829435	0.847226	0.885953	0.854205	1.48517	0.0182312	XP_021978327	chlorophyll a-b binding protein 3, chloroplastic-like [Helianthus annuus];gi|1191667487|gb|OTG19455.1| putative light-harvesting chlorophyll B-binding protein 3 [Helianthus annuus]
Enrichment_CC	plastid thylakoid	CtAH05T0076100.1	44	5	9	89	259	27.5	6.58	1.32495	1.38693	1.55947	1.42378	0.829564	0.80574	0.815892	0.817065	1.74256	0.00100191	OTG11187	putative chlorophyll a-b binding protein CP24 protein [Helianthus annuus]
Enrichment_CC	plastid thylakoid	CtAH06T0320000.1	30	2	5	78	302	32.4	7.08	0.893171	0.876906	0.988783	0.91962	1.21124	1.2467	1.1738	1.21058	0.759652	0.00203562	XP_021634729	ribulose-phosphate 3-epimerase, chloroplastic isoform X3 [Manihot esculenta]
Enrichment_CC	plastid thylakoid	CtAH07T0104800.1	26	4	8	81	246	26.6	6.92	1.23666	1.20952	1.28363	1.24327	0.840945	0.873972	0.865346	0.860088	1.44552	8.70647e-05	KVI04990	Chlorophyll A-B binding protein [Cynara cardunculus var. scolymus]
Enrichment_CC	plastid thylakoid	CtAH07T0190100.1	35	3	7	53	257	27.2	6.04	1.17894	1.25675	1.41097	1.28222	0.974151	0.944476	0.937377	0.952001	1.34687	0.00878641	KVI01821	Chlorophyll A-B binding protein [Cynara cardunculus var. scolymus]
Enrichment_CC	plastid thylakoid	CtAH07T0229200.1	56	7	8	267	265	28.7	5.96	1.1749	1.16333	1.28146	1.20656	0.955638	0.898819	0.920142	0.924866	1.30458	0.00236922	XP_023747414	chlorophyll a-b binding protein 5, chloroplastic [Lactuca sativa];gi|1322351781|gb|PLY63484.1| hypothetical protein LSAT_9X104661 [Lactuca sativa]
Enrichment_CC	plastid thylakoid	CtAH07T0233200.1	42	8	9	119	274	29.7	8.97	1.18411	1.14673	1.20403	1.17829	0.918315	0.920134	0.948997	0.929149	1.26814	0.000216928	KVI10584	Chlorophyll A-B binding protein, partial [Cynara cardunculus var. scolymus]
Enrichment_CC	plastid thylakoid	CtAH09T0140500.1	46	2	6	147	288	31.2	5.62	1.2119	1.21128	1.34391	1.2557	0.903489	0.944594	0.8805	0.909528	1.3806	0.00194853	XP_009773269	PREDICTED: chlorophyll a-b binding protein 13, chloroplastic-like [Nicotiana sylvestris];gi|1025334346|ref|XP_016513166.1| PREDICTED: chlorophyll a-b binding protein 13, chloroplastic-like [Nicotiana tabacum]
Enrichment_CC	plastid thylakoid	CtAH10T0153000.1	47	4	17	221	288	31.3	5.9	1.11097	1.17065	1.36368	1.2151	0.979682	0.92112	1.00358	0.968128	1.2551	0.0368102	XP_023743457	chlorophyll a-b binding protein CP29.2, chloroplastic-like [Lactuca sativa]
Enrichment_CC	plastid thylakoid	CtAH10T0153300.1	39	2	15	207	288	31.3	6.07	1.22246	1.28209	1.21425	1.2396	1.03969	1.00486	0.972892	1.00581	1.23243	0.00125106	KVH94798	Chlorophyll A-B binding protein [Cynara cardunculus var. scolymus]
Enrichment_CC	plastid thylakoid	CtAH11T0042000.1	64	4	20	396	332	34.9	5.67	1.12742	1.2121	1.23258	1.1907	0.956794	0.9641	0.959236	0.960043	1.24026	0.00202412	KVH92563	Photosystem II PsbO, manganese-stabilising [Cynara cardunculus var. scolymus]
Enrichment_CC	chloroplast thylakoid	CtAH02T0073300.1	42	6	6	38	227	24.7	8.56	1.27465	1.16508	1.46614	1.30196	0.908267	0.936441	0.89308	0.912596	1.42665	0.0118702	OWM76210	hypothetical protein CDL15_Pgr009856 [Punica granatum]
Enrichment_CC	chloroplast thylakoid	CtAH03T0023700.1	50	2	6	146	264	28.6	5.26	1.15066	1.17465	1.48062	1.26864	0.829435	0.847226	0.885953	0.854205	1.48517	0.0182312	XP_021978327	chlorophyll a-b binding protein 3, chloroplastic-like [Helianthus annuus];gi|1191667487|gb|OTG19455.1| putative light-harvesting chlorophyll B-binding protein 3 [Helianthus annuus]
Enrichment_CC	chloroplast thylakoid	CtAH05T0076100.1	44	5	9	89	259	27.5	6.58	1.32495	1.38693	1.55947	1.42378	0.829564	0.80574	0.815892	0.817065	1.74256	0.00100191	OTG11187	putative chlorophyll a-b binding protein CP24 protein [Helianthus annuus]
Enrichment_CC	chloroplast thylakoid	CtAH06T0320000.1	30	2	5	78	302	32.4	7.08	0.893171	0.876906	0.988783	0.91962	1.21124	1.2467	1.1738	1.21058	0.759652	0.00203562	XP_021634729	ribulose-phosphate 3-epimerase, chloroplastic isoform X3 [Manihot esculenta]
Enrichment_CC	chloroplast thylakoid	CtAH07T0104800.1	26	4	8	81	246	26.6	6.92	1.23666	1.20952	1.28363	1.24327	0.840945	0.873972	0.865346	0.860088	1.44552	8.70647e-05	KVI04990	Chlorophyll A-B binding protein [Cynara cardunculus var. scolymus]
Enrichment_CC	chloroplast thylakoid	CtAH07T0190100.1	35	3	7	53	257	27.2	6.04	1.17894	1.25675	1.41097	1.28222	0.974151	0.944476	0.937377	0.952001	1.34687	0.00878641	KVI01821	Chlorophyll A-B binding protein [Cynara cardunculus var. scolymus]
Enrichment_CC	chloroplast thylakoid	CtAH07T0229200.1	56	7	8	267	265	28.7	5.96	1.1749	1.16333	1.28146	1.20656	0.955638	0.898819	0.920142	0.924866	1.30458	0.00236922	XP_023747414	chlorophyll a-b binding protein 5, chloroplastic [Lactuca sativa];gi|1322351781|gb|PLY63484.1| hypothetical protein LSAT_9X104661 [Lactuca sativa]
Enrichment_CC	chloroplast thylakoid	CtAH07T0233200.1	42	8	9	119	274	29.7	8.97	1.18411	1.14673	1.20403	1.17829	0.918315	0.920134	0.948997	0.929149	1.26814	0.000216928	KVI10584	Chlorophyll A-B binding protein, partial [Cynara cardunculus var. scolymus]
Enrichment_CC	chloroplast thylakoid	CtAH09T0140500.1	46	2	6	147	288	31.2	5.62	1.2119	1.21128	1.34391	1.2557	0.903489	0.944594	0.8805	0.909528	1.3806	0.00194853	XP_009773269	PREDICTED: chlorophyll a-b binding protein 13, chloroplastic-like [Nicotiana sylvestris];gi|1025334346|ref|XP_016513166.1| PREDICTED: chlorophyll a-b binding protein 13, chloroplastic-like [Nicotiana tabacum]
Enrichment_CC	chloroplast thylakoid	CtAH10T0153000.1	47	4	17	221	288	31.3	5.9	1.11097	1.17065	1.36368	1.2151	0.979682	0.92112	1.00358	0.968128	1.2551	0.0368102	XP_023743457	chlorophyll a-b binding protein CP29.2, chloroplastic-like [Lactuca sativa]
Enrichment_CC	chloroplast thylakoid	CtAH10T0153300.1	39	2	15	207	288	31.3	6.07	1.22246	1.28209	1.21425	1.2396	1.03969	1.00486	0.972892	1.00581	1.23243	0.00125106	KVH94798	Chlorophyll A-B binding protein [Cynara cardunculus var. scolymus]
Enrichment_CC	chloroplast thylakoid	CtAH11T0042000.1	64	4	20	396	332	34.9	5.67	1.12742	1.2121	1.23258	1.1907	0.956794	0.9641	0.959236	0.960043	1.24026	0.00202412	KVH92563	Photosystem II PsbO, manganese-stabilising [Cynara cardunculus var. scolymus]
Enrichment_CC	photosystem	CtAH03T0023700.1	50	2	6	146	264	28.6	5.26	1.15066	1.17465	1.48062	1.26864	0.829435	0.847226	0.885953	0.854205	1.48517	0.0182312	XP_021978327	chlorophyll a-b binding protein 3, chloroplastic-like [Helianthus annuus];gi|1191667487|gb|OTG19455.1| putative light-harvesting chlorophyll B-binding protein 3 [Helianthus annuus]
Enrichment_CC	photosystem	CtAH07T0229200.1	56	7	8	267	265	28.7	5.96	1.1749	1.16333	1.28146	1.20656	0.955638	0.898819	0.920142	0.924866	1.30458	0.00236922	XP_023747414	chlorophyll a-b binding protein 5, chloroplastic [Lactuca sativa];gi|1322351781|gb|PLY63484.1| hypothetical protein LSAT_9X104661 [Lactuca sativa]
Enrichment_CC	photosystem	CtAH07T0233200.1	42	8	9	119	274	29.7	8.97	1.18411	1.14673	1.20403	1.17829	0.918315	0.920134	0.948997	0.929149	1.26814	0.000216928	KVI10584	Chlorophyll A-B binding protein, partial [Cynara cardunculus var. scolymus]
Enrichment_CC	photosystem	CtAH08T0295400.1	52	4	5	62	155	16.6	9.39	1.13638	1.10956	1.11247	1.11947	0.943139	0.966632	0.869302	0.926358	1.20846	0.00319641	KVI07855	Electron transport accessory protein-like domain-containing protein [Cynara cardunculus var. scolymus]
Enrichment_CC	photosystem	CtAH09T0140500.1	46	2	6	147	288	31.2	5.62	1.2119	1.21128	1.34391	1.2557	0.903489	0.944594	0.8805	0.909528	1.3806	0.00194853	XP_009773269	PREDICTED: chlorophyll a-b binding protein 13, chloroplastic-like [Nicotiana sylvestris];gi|1025334346|ref|XP_016513166.1| PREDICTED: chlorophyll a-b binding protein 13, chloroplastic-like [Nicotiana tabacum]
Enrichment_CC	photosystem	CtAH10T0153000.1	47	4	17	221	288	31.3	5.9	1.11097	1.17065	1.36368	1.2151	0.979682	0.92112	1.00358	0.968128	1.2551	0.0368102	XP_023743457	chlorophyll a-b binding protein CP29.2, chloroplastic-like [Lactuca sativa]
Enrichment_CC	photosystem	CtAH10T0153300.1	39	2	15	207	288	31.3	6.07	1.22246	1.28209	1.21425	1.2396	1.03969	1.00486	0.972892	1.00581	1.23243	0.00125106	KVH94798	Chlorophyll A-B binding protein [Cynara cardunculus var. scolymus]
Enrichment_CC	photosystem	CtAH10T0261700.3	20	2	2	22	81	9.4	6.05	1.112	1.14804	1.11862	1.12622	0.911949	0.916999	0.967958	0.932302	1.208	0.000769821	KVI07546	DNA-binding WRKY [Cynara cardunculus var. scolymus]
Enrichment_CC	photosystem	CtAH06T0234300.1	37	6	6	70	169	18.1	8.92	1.14506	1.19029	1.16423	1.16653	0.784304	0.825949	0.80342	0.804558	1.4499	3.44884e-05	KVH98668	Photosystem I PsaN, reaction centre subunit N [Cynara cardunculus var. scolymus]
Enrichment_CC	photosystem	CtAH05T0132200.1	35	1	3	23	144	15.3	9.99	1.14701	1.13081	1.20768	1.16183	0.9471	0.940174	0.896257	0.927844	1.25219	0.00116745	KVH92938	hypothetical protein Ccrd_004975 [Cynara cardunculus var. scolymus]
Enrichment_CC	photosystem	CtAH01T0134900.1	44	10	10	219	227	24.2	9.52	0.996591	1.04462	1.06751	1.03624	0.832118	0.798064	0.842634	0.824272	1.25716	0.00103697	KVI01047	Photosystem II PsbQ, oxygen evolving complex [Cynara cardunculus var. scolymus]
Enrichment_CC	photosystem	CtAH11T0042000.1	64	4	20	396	332	34.9	5.67	1.12742	1.2121	1.23258	1.1907	0.956794	0.9641	0.959236	0.960043	1.24026	0.00202412	KVH92563	Photosystem II PsbO, manganese-stabilising [Cynara cardunculus var. scolymus]

## Sheet: 72hpi_GO_Enrichment
GO_classification	GO_entries	Accession	Coverage	Unique Peptides	Peptides	PSMs	AAs	MW [kDa]	calc. pI	pr-A.alternata-72hpi-1	pr-A.alternata-72hpi-2	pr-A.alternata-72hpi-3	average pr-A.alternata-72hpi	pr-CK72h-1	pr-CK72h-2	pr-CK72h-3	average pr-CK72h	pr-A.alternata-72hpi/pr-CK72h	t test p value	symbol	description
Enrichment_BP	response to biotic stimulus	CtAH02T0116800.1	73	11	11	52	152	16.9	5.16	0.839224	0.839116	0.833427	0.837255	1.14415	1.12016	1.12134	1.12855	0.741886	3.45915e-06	KVH96066	Bet v I domain-containing protein [Cynara cardunculus var. scolymus]
Enrichment_BP	response to biotic stimulus	CtAH02T0199700.1	63	2	11	140	158	17.2	5.07	1.86339	1.90388	2.03467	1.93398	0.646101	0.682128	0.644306	0.657512	2.94136	1.78057e-05	KVH96457	Bet v I domain-containing protein [Cynara cardunculus var. scolymus];gi|976909340|gb|KVH96474.1| hypothetical protein Ccrd_001440 [Cynara cardunculus var. scolymus]
Enrichment_BP	response to biotic stimulus	CtAH02T0199900.1	63	5	11	188	158	17.2	4.97	2.04635	2.18587	2.20472	2.14564	0.549069	0.57535	0.546556	0.556991	3.8522	6.22374e-06	KVH96457	Bet v I domain-containing protein [Cynara cardunculus var. scolymus];gi|976909340|gb|KVH96474.1| hypothetical protein Ccrd_001440 [Cynara cardunculus var. scolymus]
Enrichment_BP	response to biotic stimulus	CtAH02T0200100.1	62	1	9	83	157	17.1	5.16	1.69892	1.82257	1.74311	1.75487	0.619644	0.644286	0.582116	0.615349	2.85183	9.43883e-06	KVH96485	Bet v I domain-containing protein [Cynara cardunculus var. scolymus]
Enrichment_BP	response to biotic stimulus	CtAH02T0200500.1	62	2	9	115	157	17.2	5.05	1.79364	1.86181	1.76911	1.80819	0.66217	0.650798	0.587592	0.63352	2.85419	5.35007e-06	KVH96490	Bet v I domain-containing protein [Cynara cardunculus var. scolymus]
Enrichment_BP	response to biotic stimulus	CtAH02T0200600.1	50	4	16	157	428	47	5.05	1.94228	1.9993	2.08879	2.01012	0.556039	0.571308	0.550726	0.559358	3.59363	4.63967e-06	KVH96454	hypothetical protein Ccrd_001456 [Cynara cardunculus var. scolymus]
Enrichment_BP	response to biotic stimulus	CtAH02T0200700.1	48	1	7	49	158	17.4	5.03	2.17411	1.91169	2.14216	2.07599	0.430001	0.461603	0.504546	0.465384	4.46081	4.66373e-05	KVH96487	Bet v I domain-containing protein [Cynara cardunculus var. scolymus]
Enrichment_BP	response to biotic stimulus	CtAH02T0201200.1	58	1	8	86	158	17.4	4.86	1.89997	1.90382	1.97911	1.92763	0.529275	0.534882	0.507653	0.523936	3.67913	8.27358e-07	KVH96487	Bet v I domain-containing protein [Cynara cardunculus var. scolymus]
Enrichment_BP	response to biotic stimulus	CtAH02T0202100.1	58	3	8	71	158	17.4	4.77	1.80386	1.85621	1.92161	1.86056	0.596615	0.633139	0.606799	0.612184	3.03921	4.01545e-06	KVH96487	Bet v I domain-containing protein [Cynara cardunculus var. scolymus]
Enrichment_BP	response to biotic stimulus	CtAH02T0202200.1	59	1	8	98	158	17.4	5.06	1.48406	1.51688	1.56731	1.52275	0.790686	0.779315	0.787772	0.785924	1.93753	7.22346e-06	KVH96487	Bet v I domain-containing protein [Cynara cardunculus var. scolymus]
Enrichment_BP	response to biotic stimulus	CtAH02T0202700.1	50	1	7	49	158	17.4	4.86	1.36901	1.39758	1.3659	1.3775	0.811514	0.845662	0.711705	0.789627	1.74449	0.00014329	KVH96487	Bet v I domain-containing protein [Cynara cardunculus var. scolymus]
Enrichment_BP	response to biotic stimulus	CtAH02T0202900.1	58	5	8	110	158	17.3	4.93	2.03819	2.08418	2.00591	2.04276	0.649694	0.631821	0.57143	0.617648	3.30732	1.67961e-06	KVH96489	Bet v I domain-containing protein [Cynara cardunculus var. scolymus]
Enrichment_BP	response to biotic stimulus	CtAH02T0203700.1	51	2	7	95	158	17.4	4.77	1.69688	1.67309	1.8066	1.72552	0.559393	0.612889	0.622333	0.598205	2.8845	1.58152e-05	KVH96487	Bet v I domain-containing protein [Cynara cardunculus var. scolymus]
Enrichment_BP	defense response	CtAH02T0116800.1	73	11	11	52	152	16.9	5.16	0.839224	0.839116	0.833427	0.837255	1.14415	1.12016	1.12134	1.12855	0.741886	3.45915e-06	KVH96066	Bet v I domain-containing protein [Cynara cardunculus var. scolymus]
Enrichment_BP	defense response	CtAH02T0199700.1	63	2	11	140	158	17.2	5.07	1.86339	1.90388	2.03467	1.93398	0.646101	0.682128	0.644306	0.657512	2.94136	1.78057e-05	KVH96457	Bet v I domain-containing protein [Cynara cardunculus var. scolymus];gi|976909340|gb|KVH96474.1| hypothetical protein Ccrd_001440 [Cynara cardunculus var. scolymus]
Enrichment_BP	defense response	CtAH02T0199900.1	63	5	11	188	158	17.2	4.97	2.04635	2.18587	2.20472	2.14564	0.549069	0.57535	0.546556	0.556991	3.8522	6.22374e-06	KVH96457	Bet v I domain-containing protein [Cynara cardunculus var. scolymus];gi|976909340|gb|KVH96474.1| hypothetical protein Ccrd_001440 [Cynara cardunculus var. scolymus]
Enrichment_BP	defense response	CtAH02T0200100.1	62	1	9	83	157	17.1	5.16	1.69892	1.82257	1.74311	1.75487	0.619644	0.644286	0.582116	0.615349	2.85183	9.43883e-06	KVH96485	Bet v I domain-containing protein [Cynara cardunculus var. scolymus]
Enrichment_BP	defense response	CtAH02T0200500.1	62	2	9	115	157	17.2	5.05	1.79364	1.86181	1.76911	1.80819	0.66217	0.650798	0.587592	0.63352	2.85419	5.35007e-06	KVH96490	Bet v I domain-containing protein [Cynara cardunculus var. scolymus]
Enrichment_BP	defense response	CtAH02T0200600.1	50	4	16	157	428	47	5.05	1.94228	1.9993	2.08879	2.01012	0.556039	0.571308	0.550726	0.559358	3.59363	4.63967e-06	KVH96454	hypothetical protein Ccrd_001456 [Cynara cardunculus var. scolymus]
Enrichment_BP	defense response	CtAH02T0200700.1	48	1	7	49	158	17.4	5.03	2.17411	1.91169	2.14216	2.07599	0.430001	0.461603	0.504546	0.465384	4.46081	4.66373e-05	KVH96487	Bet v I domain-containing protein [Cynara cardunculus var. scolymus]
Enrichment_BP	defense response	CtAH02T0201200.1	58	1	8	86	158	17.4	4.86	1.89997	1.90382	1.97911	1.92763	0.529275	0.534882	0.507653	0.523936	3.67913	8.27358e-07	KVH96487	Bet v I domain-containing protein [Cynara cardunculus var. scolymus]
Enrichment_BP	defense response	CtAH02T0202100.1	58	3	8	71	158	17.4	4.77	1.80386	1.85621	1.92161	1.86056	0.596615	0.633139	0.606799	0.612184	3.03921	4.01545e-06	KVH96487	Bet v I domain-containing protein [Cynara cardunculus var. scolymus]
Enrichment_BP	defense response	CtAH02T0202200.1	59	1	8	98	158	17.4	5.06	1.48406	1.51688	1.56731	1.52275	0.790686	0.779315	0.787772	0.785924	1.93753	7.22346e-06	KVH96487	Bet v I domain-containing protein [Cynara cardunculus var. scolymus]
Enrichment_BP	defense response	CtAH02T0202700.1	50	1	7	49	158	17.4	4.86	1.36901	1.39758	1.3659	1.3775	0.811514	0.845662	0.711705	0.789627	1.74449	0.00014329	KVH96487	Bet v I domain-containing protein [Cynara cardunculus var. scolymus]
Enrichment_BP	defense response	CtAH02T0202900.1	58	5	8	110	158	17.3	4.93	2.03819	2.08418	2.00591	2.04276	0.649694	0.631821	0.57143	0.617648	3.30732	1.67961e-06	KVH96489	Bet v I domain-containing protein [Cynara cardunculus var. scolymus]
Enrichment_BP	defense response	CtAH02T0203700.1	51	2	7	95	158	17.4	4.77	1.69688	1.67309	1.8066	1.72552	0.559393	0.612889	0.622333	0.598205	2.8845	1.58152e-05	KVH96487	Bet v I domain-containing protein [Cynara cardunculus var. scolymus]
Enrichment_BP	response to stress	CtAH02T0033700.1	1	1	1	2	977	110	7.65	1.06664	1.25168	1.26695	1.19509	0.794387	0.763123	0.732906	0.763472	1.56534	0.00295117	XP_023758925	DNA repair endonuclease UVH1 isoform X1 [Lactuca sativa]
Enrichment_BP	response to stress	CtAH02T0116800.1	73	11	11	52	152	16.9	5.16	0.839224	0.839116	0.833427	0.837255	1.14415	1.12016	1.12134	1.12855	0.741886	3.45915e-06	KVH96066	Bet v I domain-containing protein [Cynara cardunculus var. scolymus]
Enrichment_BP	response to stress	CtAH02T0199700.1	63	2	11	140	158	17.2	5.07	1.86339	1.90388	2.03467	1.93398	0.646101	0.682128	0.644306	0.657512	2.94136	1.78057e-05	KVH96457	Bet v I domain-containing protein [Cynara cardunculus var. scolymus];gi|976909340|gb|KVH96474.1| hypothetical protein Ccrd_001440 [Cynara cardunculus var. scolymus]
Enrichment_BP	response to stress	CtAH02T0199900.1	63	5	11	188	158	17.2	4.97	2.04635	2.18587	2.20472	2.14564	0.549069	0.57535	0.546556	0.556991	3.8522	6.22374e-06	KVH96457	Bet v I domain-containing protein [Cynara cardunculus var. scolymus];gi|976909340|gb|KVH96474.1| hypothetical protein Ccrd_001440 [Cynara cardunculus var. scolymus]
Enrichment_BP	response to stress	CtAH02T0200100.1	62	1	9	83	157	17.1	5.16	1.69892	1.82257	1.74311	1.75487	0.619644	0.644286	0.582116	0.615349	2.85183	9.43883e-06	KVH96485	Bet v I domain-containing protein [Cynara cardunculus var. scolymus]
Enrichment_BP	response to stress	CtAH02T0200500.1	62	2	9	115	157	17.2	5.05	1.79364	1.86181	1.76911	1.80819	0.66217	0.650798	0.587592	0.63352	2.85419	5.35007e-06	KVH96490	Bet v I domain-containing protein [Cynara cardunculus var. scolymus]
Enrichment_BP	response to stress	CtAH02T0200600.1	50	4	16	157	428	47	5.05	1.94228	1.9993	2.08879	2.01012	0.556039	0.571308	0.550726	0.559358	3.59363	4.63967e-06	KVH96454	hypothetical protein Ccrd_001456 [Cynara cardunculus var. scolymus]
Enrichment_BP	response to stress	CtAH02T0200700.1	48	1	7	49	158	17.4	5.03	2.17411	1.91169	2.14216	2.07599	0.430001	0.461603	0.504546	0.465384	4.46081	4.66373e-05	KVH96487	Bet v I domain-containing protein [Cynara cardunculus var. scolymus]
Enrichment_BP	response to stress	CtAH02T0201200.1	58	1	8	86	158	17.4	4.86	1.89997	1.90382	1.97911	1.92763	0.529275	0.534882	0.507653	0.523936	3.67913	8.27358e-07	KVH96487	Bet v I domain-containing protein [Cynara cardunculus var. scolymus]
Enrichment_BP	response to stress	CtAH02T0202100.1	58	3	8	71	158	17.4	4.77	1.80386	1.85621	1.92161	1.86056	0.596615	0.633139	0.606799	0.612184	3.03921	4.01545e-06	KVH96487	Bet v I domain-containing protein [Cynara cardunculus var. scolymus]
Enrichment_BP	response to stress	CtAH02T0202200.1	59	1	8	98	158	17.4	5.06	1.48406	1.51688	1.56731	1.52275	0.790686	0.779315	0.787772	0.785924	1.93753	7.22346e-06	KVH96487	Bet v I domain-containing protein [Cynara cardunculus var. scolymus]
Enrichment_BP	response to stress	CtAH02T0202700.1	50	1	7	49	158	17.4	4.86	1.36901	1.39758	1.3659	1.3775	0.811514	0.845662	0.711705	0.789627	1.74449	0.00014329	KVH96487	Bet v I domain-containing protein [Cynara cardunculus var. scolymus]
Enrichment_BP	response to stress	CtAH02T0202900.1	58	5	8	110	158	17.3	4.93	2.03819	2.08418	2.00591	2.04276	0.649694	0.631821	0.57143	0.617648	3.30732	1.67961e-06	KVH96489	Bet v I domain-containing protein [Cynara cardunculus var. scolymus]
Enrichment_BP	response to stress	CtAH02T0203700.1	51	2	7	95	158	17.4	4.77	1.69688	1.67309	1.8066	1.72552	0.559393	0.612889	0.622333	0.598205	2.8845	1.58152e-05	KVH96487	Bet v I domain-containing protein [Cynara cardunculus var. scolymus]
Enrichment_BP	response to stress	CtAH02T0015700.1	60	7	9	58	167	18.6	8.19	1.29612	1.30239	1.33502	1.31118	0.89441	0.892472	0.918991	0.901958	1.4537	1.01025e-05	KVH95382	Glutathione peroxidase [Cynara cardunculus var. scolymus]
Enrichment_BP	response to stress	CtAH03T0276300.1	32	1	2	10	88	9.8	6.67	0.910487	0.864348	0.901784	0.892206	1.30918	1.28429	1.26668	1.28671	0.693399	3.02908e-05	XP_009339915	PREDICTED: probable phospholipid hydroperoxide glutathione peroxidase [Pyrus x bretschneideri]
Enrichment_BP	response to stress	CtAH04T0011800.2	41	7	11	48	285	31.3	7.02	1.19185	1.20658	1.18752	1.19531	0.885261	0.913159	0.869045	0.889155	1.34433	2.67306e-05	KVI04093	heme peroxidase [Cynara cardunculus var. scolymus]
Enrichment_BP	response to stress	CtAH08T0147900.1	30	6	6	11	331	35.7	8.65	1.17922	1.17927	1.15286	1.17045	0.928656	0.922801	0.927019	0.926159	1.26377	1.07835e-05	KVI08957	heme peroxidase [Cynara cardunculus var. scolymus]
Enrichment_BP	response to stress	CtAH07T0091200.1	13	2	7	18	463	51.3	6.74	1.23627	1.25001	1.10603	1.19744	0.901999	0.86161	0.795619	0.853076	1.40367	0.00340282	KDO48715	hypothetical protein CISIN_1g015695mg [Citrus sinensis]
Enrichment_BP	response to stress	CtAH08T0083700.1	20	3	10	45	431	48.2	7.81	1.18748	1.18124	1.14969	1.1728	0.948238	0.963655	0.898544	0.936813	1.25191	0.000497136	XP_006378828	hypothetical protein POPTR_0010s24930g [Populus trichocarpa];gi|1334303413|gb|PNT18463.1| hypothetical protein POPTR_010G243100v3 [Populus trichocarpa]
Enrichment_BP	response to stress	CtAH08T0084000.1	21	5	10	34	452	50.3	6.93	1.13311	1.16396	1.10849	1.13519	0.900312	0.914604	0.884139	0.899685	1.26176	0.000210278	XP_011032891	PREDICTED: dnaJ protein homolog [Populus euphratica];gi|743868033|ref|XP_011032892.1| PREDICTED: dnaJ protein homolog [Populus euphratica]
Enrichment_BP	response to stress	CtAH11T0124300.1	22	1	1	5	105	10.7	5.58	1.07407	1.18774	0.994711	1.08551	0.785712	0.904457	0.788894	0.826354	1.31361	0.019188	XP_021972666	superoxide dismutase [Cu-Zn]-like [Helianthus annuus];gi|1191668209|gb|OTG20176.1| putative superoxide dismutase, copper/zinc binding domain-containing protein [Helianthus annuus]
Enrichment_BP	response to stress	CtAH11T0167400.1	47	6	6	53	226	22.8	6.58	1.01188	1.00142	1.02405	1.01245	0.860701	0.832574	0.73011	0.807795	1.25335	0.00703745	ONK57271	uncharacterized protein A4U43_C10F18360 [Asparagus officinalis]
Enrichment_BP	response to stress	CtAH10T0229700.1	22	5	5	34	176	19.6	8.57	0.875781	0.90412	0.828783	0.869561	1.04218	1.05218	1.08786	1.06074	0.819767	0.00181618	KVI07254	Thioredoxin [Cynara cardunculus var. scolymus]
Enrichment_BP	response to stress	CtAH10T0257100.1	19	3	3	8	189	20.9	9.28	0.884546	0.909286	0.890981	0.894938	1.12876	1.11277	1.13015	1.12389	0.796284	1.59734e-05	KVI07476	Thioredoxin [Cynara cardunculus var. scolymus]
Enrichment_BP	response to stress	CtAH04T0175200.1	28	13	13	35	522	56	8.1	0.900645	0.929241	0.866291	0.898725	1.08007	1.0977	1.10321	1.09366	0.821761	0.000561595	KVH87800	C2 calcium-dependent membrane targeting [Cynara cardunculus var. scolymus]
Enrichment_BP	response to stress	CtAH07T0149000.1	30	1	24	139	708	81.2	5.08	1.19732	1.12266	1.31939	1.21312	1.00741	0.915882	0.89262	0.938636	1.29243	0.0150366	XP_023903852	heat shock protein 83 [Quercus suber];gi|1336303170|gb|POE45951.1| heat shock protein 83 [Quercus suber]
Enrichment_BP	response to stress	CtAH08T0008900.1	33	5	25	131	703	80.9	5.08	1.37802	1.40764	1.40234	1.396	0.876371	0.878238	0.858235	0.870948	1.60285	1.207e-06	XP_023740399	heat shock protein 83-like [Lactuca sativa];gi|1322363432|gb|PLY68764.1| hypothetical protein LSAT_2X131360 [Lactuca sativa]
Enrichment_BP	response to stress	CtAH09T0153300.1	51	6	37	276	697	79.8	5.07	1.08645	1.13184	1.10566	1.10799	0.909272	0.925731	0.918296	0.917766	1.20726	0.000169387	XP_015880753	PREDICTED: heat shock cognate protein 80 [Ziziphus jujuba]
Enrichment_BP	response to stress	CtAH10T0097700.1	7	1	4	7	592	65.7	6.49	1.45198	1.52662	1.40939	1.46266	0.77689	0.802125	0.708455	0.76249	1.91827	9.30859e-05	XP_023772847	ABC transporter C family member 4-like [Lactuca sativa];gi|1340492783|ref|XP_023772848.1| ABC transporter C family member 4-like [Lactuca sativa];gi|1340492785|ref|XP_023772849.1| ABC transporter C family member 4-like [Lactuca sativa];gi|1322383858|gb|PLY78512.1| hypothetical protein LSAT_5X191480 [Lactuca sativa]
Enrichment_BP	response to stress	CtAH10T0097700.4	15	14	18	45	1395	155	7.28	1.26381	1.23157	1.26251	1.25263	0.881675	0.890187	0.903056	0.89164	1.40486	7.85404e-06	XP_023772847	ABC transporter C family member 4-like [Lactuca sativa];gi|1340492783|ref|XP_023772848.1| ABC transporter C family member 4-like [Lactuca sativa];gi|1340492785|ref|XP_023772849.1| ABC transporter C family member 4-like [Lactuca sativa];gi|1322383858|gb|PLY78512.1| hypothetical protein LSAT_5X191480 [Lactuca sativa]
Enrichment_BP	response to stimulus	CtAH02T0033700.1	1	1	1	2	977	110	7.65	1.06664	1.25168	1.26695	1.19509	0.794387	0.763123	0.732906	0.763472	1.56534	0.00295117	XP_023758925	DNA repair endonuclease UVH1 isoform X1 [Lactuca sativa]
Enrichment_BP	response to stimulus	CtAH02T0116800.1	73	11	11	52	152	16.9	5.16	0.839224	0.839116	0.833427	0.837255	1.14415	1.12016	1.12134	1.12855	0.741886	3.45915e-06	KVH96066	Bet v I domain-containing protein [Cynara cardunculus var. scolymus]
Enrichment_BP	response to stimulus	CtAH02T0199700.1	63	2	11	140	158	17.2	5.07	1.86339	1.90388	2.03467	1.93398	0.646101	0.682128	0.644306	0.657512	2.94136	1.78057e-05	KVH96457	Bet v I domain-containing protein [Cynara cardunculus var. scolymus];gi|976909340|gb|KVH96474.1| hypothetical protein Ccrd_001440 [Cynara cardunculus var. scolymus]
Enrichment_BP	response to stimulus	CtAH02T0199900.1	63	5	11	188	158	17.2	4.97	2.04635	2.18587	2.20472	2.14564	0.549069	0.57535	0.546556	0.556991	3.8522	6.22374e-06	KVH96457	Bet v I domain-containing protein [Cynara cardunculus var. scolymus];gi|976909340|gb|KVH96474.1| hypothetical protein Ccrd_001440 [Cynara cardunculus var. scolymus]
Enrichment_BP	response to stimulus	CtAH02T0200100.1	62	1	9	83	157	17.1	5.16	1.69892	1.82257	1.74311	1.75487	0.619644	0.644286	0.582116	0.615349	2.85183	9.43883e-06	KVH96485	Bet v I domain-containing protein [Cynara cardunculus var. scolymus]
Enrichment_BP	response to stimulus	CtAH02T0200500.1	62	2	9	115	157	17.2	5.05	1.79364	1.86181	1.76911	1.80819	0.66217	0.650798	0.587592	0.63352	2.85419	5.35007e-06	KVH96490	Bet v I domain-containing protein [Cynara cardunculus var. scolymus]
Enrichment_BP	response to stimulus	CtAH02T0200600.1	50	4	16	157	428	47	5.05	1.94228	1.9993	2.08879	2.01012	0.556039	0.571308	0.550726	0.559358	3.59363	4.63967e-06	KVH96454	hypothetical protein Ccrd_001456 [Cynara cardunculus var. scolymus]
Enrichment_BP	response to stimulus	CtAH02T0200700.1	48	1	7	49	158	17.4	5.03	2.17411	1.91169	2.14216	2.07599	0.430001	0.461603	0.504546	0.465384	4.46081	4.66373e-05	KVH96487	Bet v I domain-containing protein [Cynara cardunculus var. scolymus]
Enrichment_BP	response to stimulus	CtAH02T0201200.1	58	1	8	86	158	17.4	4.86	1.89997	1.90382	1.97911	1.92763	0.529275	0.534882	0.507653	0.523936	3.67913	8.27358e-07	KVH96487	Bet v I domain-containing protein [Cynara cardunculus var. scolymus]
Enrichment_BP	response to stimulus	CtAH02T0202100.1	58	3	8	71	158	17.4	4.77	1.80386	1.85621	1.92161	1.86056	0.596615	0.633139	0.606799	0.612184	3.03921	4.01545e-06	KVH96487	Bet v I domain-containing protein [Cynara cardunculus var. scolymus]
Enrichment_BP	response to stimulus	CtAH02T0202200.1	59	1	8	98	158	17.4	5.06	1.48406	1.51688	1.56731	1.52275	0.790686	0.779315	0.787772	0.785924	1.93753	7.22346e-06	KVH96487	Bet v I domain-containing protein [Cynara cardunculus var. scolymus]
Enrichment_BP	response to stimulus	CtAH02T0202700.1	50	1	7	49	158	17.4	4.86	1.36901	1.39758	1.3659	1.3775	0.811514	0.845662	0.711705	0.789627	1.74449	0.00014329	KVH96487	Bet v I domain-containing protein [Cynara cardunculus var. scolymus]
Enrichment_BP	response to stimulus	CtAH02T0202900.1	58	5	8	110	158	17.3	4.93	2.03819	2.08418	2.00591	2.04276	0.649694	0.631821	0.57143	0.617648	3.30732	1.67961e-06	KVH96489	Bet v I domain-containing protein [Cynara cardunculus var. scolymus]
Enrichment_BP	response to stimulus	CtAH02T0203700.1	51	2	7	95	158	17.4	4.77	1.69688	1.67309	1.8066	1.72552	0.559393	0.612889	0.622333	0.598205	2.8845	1.58152e-05	KVH96487	Bet v I domain-containing protein [Cynara cardunculus var. scolymus]
Enrichment_BP	response to stimulus	CtAH08T0188800.1	4	3	3	4	944	102.9	6.05	0.815036	0.844907	0.860426	0.840123	1.15473	1.07582	1.16623	1.13226	0.741988	0.000740932	KVI08578	hypothetical protein Ccrd_013026 [Cynara cardunculus var. scolymus]
Enrichment_BP	response to stimulus	CtAH10T0207900.1	6	3	4	12	594	67	5.68	0.926066	0.919105	0.909457	0.91821	1.22219	1.15287	1.26292	1.21266	0.757187	0.000820662	KVI07024	C2 calcium-dependent membrane targeting [Cynara cardunculus var. scolymus]
Enrichment_BP	response to stimulus	CtAH05T0158700.1	14	2	7	34	539	60.4	6.95	1.04919	1.03574	1.05683	1.04725	0.823283	0.879574	0.855954	0.852937	1.22782	0.000369699	KVH96583	Calcium-binding EF-hand [Cynara cardunculus var. scolymus]
Enrichment_BP	response to stimulus	CtAH11T0040100.1	7	1	3	14	424	48.4	5.39	0.980533	0.862103	0.979916	0.940851	1.08655	1.2135	1.29065	1.1969	0.786073	0.0229892	XP_010680446	PREDICTED: serine/threonine-protein kinase SRK2I [Beta vulgaris subsp. vulgaris];gi|870857820|gb|KMT09368.1| hypothetical protein BVRB_6g134600 [Beta vulgaris subsp. vulgaris]
Enrichment_BP	response to stimulus	CtAH04T0172700.1	7	2	2	10	446	49.2	5.49	0.800416	0.802637	0.802844	0.801966	0.984838	1.05532	0.931571	0.990578	0.809594	0.00624829	KVH97216	Multi antimicrobial extrusion protein, partial [Cynara cardunculus var. scolymus]
Enrichment_BP	response to stimulus	CtAH07T0045500.1	2	1	1	2	426	46.7	7.27	1.18778	1.1457	1.14296	1.15881	0.928379	0.937683	0.856179	0.907414	1.27705	0.00104835	KVI05380	Multi antimicrobial extrusion protein [Cynara cardunculus var. scolymus]
Enrichment_BP	response to stimulus	CtAH04T0175200.1	28	13	13	35	522	56	8.1	0.900645	0.929241	0.866291	0.898725	1.08007	1.0977	1.10321	1.09366	0.821761	0.000561595	KVH87800	C2 calcium-dependent membrane targeting [Cynara cardunculus var. scolymus]
Enrichment_BP	response to stimulus	CtAH07T0149000.1	30	1	24	139	708	81.2	5.08	1.19732	1.12266	1.31939	1.21312	1.00741	0.915882	0.89262	0.938636	1.29243	0.0150366	XP_023903852	heat shock protein 83 [Quercus suber];gi|1336303170|gb|POE45951.1| heat shock protein 83 [Quercus suber]
Enrichment_BP	response to stimulus	CtAH08T0008900.1	33	5	25	131	703	80.9	5.08	1.37802	1.40764	1.40234	1.396	0.876371	0.878238	0.858235	0.870948	1.60285	1.207e-06	XP_023740399	heat shock protein 83-like [Lactuca sativa];gi|1322363432|gb|PLY68764.1| hypothetical protein LSAT_2X131360 [Lactuca sativa]
Enrichment_BP	response to stimulus	CtAH09T0153300.1	51	6	37	276	697	79.8	5.07	1.08645	1.13184	1.10566	1.10799	0.909272	0.925731	0.918296	0.917766	1.20726	0.000169387	XP_015880753	PREDICTED: heat shock cognate protein 80 [Ziziphus jujuba]
Enrichment_BP	response to stimulus	CtAH10T0097700.1	7	1	4	7	592	65.7	6.49	1.45198	1.52662	1.40939	1.46266	0.77689	0.802125	0.708455	0.76249	1.91827	9.30859e-05	XP_023772847	ABC transporter C family member 4-like [Lactuca sativa];gi|1340492783|ref|XP_023772848.1| ABC transporter C family member 4-like [Lactuca sativa];gi|1340492785|ref|XP_023772849.1| ABC transporter C family member 4-like [Lactuca sativa];gi|1322383858|gb|PLY78512.1| hypothetical protein LSAT_5X191480 [Lactuca sativa]
Enrichment_BP	response to stimulus	CtAH10T0097700.4	15	14	18	45	1395	155	7.28	1.26381	1.23157	1.26251	1.25263	0.881675	0.890187	0.903056	0.89164	1.40486	7.85404e-06	XP_023772847	ABC transporter C family member 4-like [Lactuca sativa];gi|1340492783|ref|XP_023772848.1| ABC transporter C family member 4-like [Lactuca sativa];gi|1340492785|ref|XP_023772849.1| ABC transporter C family member 4-like [Lactuca sativa];gi|1322383858|gb|PLY78512.1| hypothetical protein LSAT_5X191480 [Lactuca sativa]
Enrichment_BP	response to stimulus	CtAH02T0015700.1	60	7	9	58	167	18.6	8.19	1.29612	1.30239	1.33502	1.31118	0.89441	0.892472	0.918991	0.901958	1.4537	1.01025e-05	KVH95382	Glutathione peroxidase [Cynara cardunculus var. scolymus]
Enrichment_BP	response to stimulus	CtAH03T0276300.1	32	1	2	10	88	9.8	6.67	0.910487	0.864348	0.901784	0.892206	1.30918	1.28429	1.26668	1.28671	0.693399	3.02908e-05	XP_009339915	PREDICTED: probable phospholipid hydroperoxide glutathione peroxidase [Pyrus x bretschneideri]
Enrichment_BP	response to stimulus	CtAH04T0011800.2	41	7	11	48	285	31.3	7.02	1.19185	1.20658	1.18752	1.19531	0.885261	0.913159	0.869045	0.889155	1.34433	2.67306e-05	KVI04093	heme peroxidase [Cynara cardunculus var. scolymus]
Enrichment_BP	response to stimulus	CtAH08T0147900.1	30	6	6	11	331	35.7	8.65	1.17922	1.17927	1.15286	1.17045	0.928656	0.922801	0.927019	0.926159	1.26377	1.07835e-05	KVI08957	heme peroxidase [Cynara cardunculus var. scolymus]
Enrichment_BP	response to stimulus	CtAH01T0145200.1	45	2	9	43	215	23.8	5.52	0.892528	0.854935	0.893173	0.880212	1.02448	1.06444	1.11681	1.06858	0.823723	0.00311551	XP_023752614	ras-related protein RABA1c [Lactuca sativa];gi|1322414636|gb|PLY93940.1| hypothetical protein LSAT_1X109780 [Lactuca sativa]
Enrichment_BP	response to stimulus	CtAH03T0130000.1	3	1	1	2	333	38.6	5.14	1.16908	1.06606	1.03861	1.09125	0.867619	0.880605	0.898755	0.882326	1.23679	0.0068392	N/A	N/A
Enrichment_BP	response to stimulus	CtAH12T0102600.3	20	2	5	8	226	26.2	6.57	1.09044	1.19796	1.16044	1.14961	0.889105	0.861665	0.944454	0.898408	1.27961	0.00322822	XP_021673001	probable glutathione S-transferase parA [Hevea brasiliensis]
Enrichment_BP	response to stimulus	CtAH07T0091200.1	13	2	7	18	463	51.3	6.74	1.23627	1.25001	1.10603	1.19744	0.901999	0.86161	0.795619	0.853076	1.40367	0.00340282	KDO48715	hypothetical protein CISIN_1g015695mg [Citrus sinensis]
Enrichment_BP	response to stimulus	CtAH08T0083700.1	20	3	10	45	431	48.2	7.81	1.18748	1.18124	1.14969	1.1728	0.948238	0.963655	0.898544	0.936813	1.25191	0.000497136	XP_006378828	hypothetical protein POPTR_0010s24930g [Populus trichocarpa];gi|1334303413|gb|PNT18463.1| hypothetical protein POPTR_010G243100v3 [Populus trichocarpa]
Enrichment_BP	response to stimulus	CtAH08T0084000.1	21	5	10	34	452	50.3	6.93	1.13311	1.16396	1.10849	1.13519	0.900312	0.914604	0.884139	0.899685	1.26176	0.000210278	XP_011032891	PREDICTED: dnaJ protein homolog [Populus euphratica];gi|743868033|ref|XP_011032892.1| PREDICTED: dnaJ protein homolog [Populus euphratica]
Enrichment_BP	response to stimulus	CtAH03T0023700.1	50	2	6	146	264	28.6	5.26	0.999742	1.18038	1.19913	1.12642	0.747594	0.811207	0.890266	0.816356	1.37981	0.0149612	XP_021978327	chlorophyll a-b binding protein 3, chloroplastic-like [Helianthus annuus];gi|1191667487|gb|OTG19455.1| putative light-harvesting chlorophyll B-binding protein 3 [Helianthus annuus]
Enrichment_BP	response to stimulus	CtAH06T0010000.1	1	1	1	1	1349	154.1	5.81	1.19214	1.19334	1.16912	1.18487	1.06839	0.916478	0.905567	0.963478	1.22978	0.0140727	KVH99834	Chromo domain-containing protein [Cynara cardunculus var. scolymus]
Enrichment_BP	response to stimulus	CtAH09T0090300.1	17	1	1	4	123	13.3	9.44	1.24991	1.13335	1.15195	1.1784	0.966652	0.9389	0.794434	0.899995	1.30934	0.0124666	KVH99436	SCP2 sterol-binding domain-containing protein [Cynara cardunculus var. scolymus]
Enrichment_BP	response to stimulus	CtAH11T0124300.1	22	1	1	5	105	10.7	5.58	1.07407	1.18774	0.994711	1.08551	0.785712	0.904457	0.788894	0.826354	1.31361	0.019188	XP_021972666	superoxide dismutase [Cu-Zn]-like [Helianthus annuus];gi|1191668209|gb|OTG20176.1| putative superoxide dismutase, copper/zinc binding domain-containing protein [Helianthus annuus]
Enrichment_BP	response to stimulus	CtAH11T0167400.1	47	6	6	53	226	22.8	6.58	1.01188	1.00142	1.02405	1.01245	0.860701	0.832574	0.73011	0.807795	1.25335	0.00703745	ONK57271	uncharacterized protein A4U43_C10F18360 [Asparagus officinalis]
Enrichment_BP	response to stimulus	CtAH10T0229700.1	22	5	5	34	176	19.6	8.57	0.875781	0.90412	0.828783	0.869561	1.04218	1.05218	1.08786	1.06074	0.819767	0.00181618	KVI07254	Thioredoxin [Cynara cardunculus var. scolymus]
Enrichment_BP	response to stimulus	CtAH10T0257100.1	19	3	3	8	189	20.9	9.28	0.884546	0.909286	0.890981	0.894938	1.12876	1.11277	1.13015	1.12389	0.796284	1.59734e-05	KVI07476	Thioredoxin [Cynara cardunculus var. scolymus]
Enrichment_BP	response to stimulus	CtAH08T0212200.1	61	15	16	95	198	22.1	6.38	0.812923	0.861781	0.821774	0.832159	0.984071	1.02202	1.02131	1.00913	0.824628	0.000828338	PLY81549	hypothetical protein LSAT_2X59820 [Lactuca sativa]
Enrichment_BP	response to stimulus	CtAH02T0199300.1	59	8	10	66	157	17.1	5.07	1.86305	1.8764	1.88207	1.87384	0.586059	0.623505	0.574522	0.594695	3.15092	1.40357e-07	KVH96485	Bet v I domain-containing protein [Cynara cardunculus var. scolymus]
Enrichment_BP	response to stimulus	CtAH03T0142900.1	8	1	1	3	151	17.2	5.72	0.849606	0.822589	0.766496	0.812897	1.04064	1.26361	0.965496	1.08991	0.745836	0.0405343	KVH97671	Bet v I domain-containing protein [Cynara cardunculus var. scolymus]
Enrichment_BP	response to stimulus	CtAH07T0040600.1	37	6	6	28	180	21	6.43	1.17314	1.22364	1.11113	1.1693	0.919106	0.909539	0.846767	0.891804	1.31117	0.00219634	KVI05459	Bet v I domain-containing protein [Cynara cardunculus var. scolymus]
Enrichment_BP	response to stimulus	CtAH07T0085100.1	47	15	18	158	567	64.8	6.6	1.53535	1.5303	1.58095	1.54887	0.766743	0.787356	0.815887	0.789995	1.9606	3.8481e-06	XP_021997685	catalase-like [Helianthus annuus];gi|1191652942|gb|OTG04914.1| putative catalase isozyme 1 [Helianthus annuus]
Enrichment_BP	response to stimulus	CtAH08T0128100.2	19	10	14	22	1118	127.3	6.55	1.34268	1.31868	1.31971	1.32702	0.8263	0.791721	0.796346	0.804789	1.64891	2.56941e-06	XP_022005535	alpha-dioxygenase 1-like isoform X1 [Helianthus annuus];gi|1191646868|gb|OTF98841.1| putative peroxidase superfamily protein [Helianthus annuus]
Enrichment_BP	response to stimulus	CtAH10T0007900.1	17	1	3	11	248	26.4	7.94	1.12714	1.13675	1.308	1.19063	0.831551	0.904942	0.81972	0.852071	1.39734	0.00630683	KVH81844	heme peroxidase [Cynara cardunculus var. scolymus]
Enrichment_BP	response to stimulus	CtAH10T0008000.1	14	2	3	11	302	31.7	5.83	1.2481	1.39945	1.31726	1.32161	0.856337	0.784979	0.871246	0.83752	1.578	0.000698339	XP_021999902	cationic peroxidase 1-like [Helianthus annuus];gi|1191648281|gb|OTG00254.1| putative peroxidase [Helianthus annuus]
Enrichment_BP	response to stimulus	CtAH12T0172100.1	73	15	15	85	250	27.5	5.66	1.20203	1.20923	1.23442	1.21522	1.01644	1.01011	0.998057	1.0082	1.20534	5.04465e-05	KVI12017	heme peroxidase [Cynara cardunculus var. scolymus]
Enrichment_BP	response to stimulus	CtAH12T0216100.1	50	7	10	43	172	19.2	9.29	0.929098	0.907624	0.96269	0.933137	1.10922	1.07877	1.17609	1.12136	0.832147	0.00462319	KVI03935	Glutathione peroxidase [Cynara cardunculus var. scolymus]
Enrichment_BP	response to stimulus	CtAH02T0200000.1	69	1	9	161	123	13.4	5	2.28875	2.18488	2.07787	2.18383	0.476972	0.525145	0.426112	0.476076	4.58714	1.42877e-05	KVH96485	Bet v I domain-containing protein [Cynara cardunculus var. scolymus]
Enrichment_BP	response to stimulus	CtAH02T0201100.1	17	1	3	62	185	20.3	5.39	1.98415	1.6973	1.91867	1.86671	0.707355	0.638419	0.571955	0.639243	2.92018	0.000208505	KVH96487	Bet v I domain-containing protein [Cynara cardunculus var. scolymus]
Enrichment_BP	response to stimulus	CtAH04T0207500.1	24	4	4	8	266	28.1	4.75	1.08479	1.12578	1.08448	1.09835	0.803095	0.786949	0.816794	0.802279	1.36904	5.27219e-05	KVH97540	heme peroxidase [Cynara cardunculus var. scolymus]
Enrichment_BP	response to stimulus	CtAH08T0162500.1	32	3	3	5	156	15.9	6.2	0.657651	0.563647	0.575232	0.598843	1.36888	1.3994	1.27973	1.34934	0.443806	8.63872e-05	KVI08808	Dehydrin [Cynara cardunculus var. scolymus]
Enrichment_BP	carbon fixation	CtAH06T0320000.1	30	2	5	78	302	32.4	7.08	0.870883	0.897141	0.782474	0.850166	1.27307	1.24389	1.20691	1.24129	0.684904	0.000590503	XP_021634729	ribulose-phosphate 3-epimerase, chloroplastic isoform X3 [Manihot esculenta]
Enrichment_BP	carbon fixation	CtAH08T0156700.1	66	2	13	474	179	19.9	8.51	0.817789	0.837738	0.845838	0.833788	1.22002	1.27279	1.33193	1.27491	0.653996	0.000189474	KVI00138	Ribulose-1,5-bisphosphate carboxylase small subunit, N-terminal [Cynara cardunculus var. scolymus]
Enrichment_BP	carbon fixation	CtAH11T0103500.1	46	21	21	1199	407	45.3	9.33	0.952852	0.931827	1.02035	0.968344	1.17943	1.23292	1.11679	1.17638	0.823156	0.00833464	ACB29042	ribulose-1,5-bisphosphate carboxylase/oxygenase large subunit, partial (chloroplast) [Carthamus tinctorius]
Enrichment_BP	carbon fixation	CtAH02T0194500.1	7	2	3	29	219	25	8.62	1.24914	1.61809	1.08217	1.31647	0.841033	0.905415	0.793103	0.846517	1.55516	0.0437886	AFC79483	ribulose-1,5-bisphosphate carboxylase/oxygenase large subunit, partial (chloroplast) [Carduus nutans]
Enrichment_BP	carbon fixation	CtAH04T0097400.1	50	14	15	551	179	20	8.94	0.958493	0.934023	0.949936	0.947484	1.14884	1.2171	1.14261	1.16952	0.810149	0.000876185	AFP23635	ribulose-1,5-bisphosphate carboxylase/oxygenase large subunit, partial (plastid) [Nannoglottis hookeri]
Enrichment_BP	tetrapyrrole biosynthetic process	CtAH06T0273900.1	28	16	16	73	831	90.6	7.4	0.834972	0.861212	0.851079	0.849087	1.07883	1.09545	1.17013	1.1148	0.761647	0.000797929	KVH98123	Aminotransferase class-III [Cynara cardunculus var. scolymus]
Enrichment_BP	tetrapyrrole biosynthetic process	CtAH09T0277200.1	40	5	13	45	425	46.5	6.65	0.882864	0.891131	0.779997	0.851331	1.00709	1.02597	1.06632	1.03313	0.824034	0.0102666	KVI04447	Aldolase-type TIM barrel [Cynara cardunculus var. scolymus]
Enrichment_BP	tetrapyrrole biosynthetic process	CtAH08T0032300.1	50	15	15	74	330	36.4	6	0.805223	0.806479	0.76398	0.791894	1.07252	1.05199	1.03587	1.05346	0.751709	0.000117596	KVI10018	Uroporphyrinogen decarboxylase HemE [Cynara cardunculus var. scolymus]
Enrichment_BP	tetrapyrrole biosynthetic process	CtAH09T0108500.1	8	1	1	3	109	11.8	5.16	1.12949	1.18368	1.17763	1.1636	0.623174	0.640277	0.774	0.67915	1.71332	0.000668507	KVI02459	hypothetical protein Ccrd_019235 [Cynara cardunculus var. scolymus]
Enrichment_BP	tetrapyrrole biosynthetic process	CtAH04T0146300.1	38	17	17	81	464	50.7	6.3	0.835678	0.846751	0.845806	0.842745	1.0931	1.08322	1.03187	1.0694	0.788057	0.000301118	XP_023736675	magnesium-chelatase subunit ChlI, chloroplastic [Lactuca sativa];gi|1322421263|gb|PLY97108.1| hypothetical protein LSAT_4X50480 [Lactuca sativa]
Enrichment_BP	tetrapyrrole biosynthetic process	CtAH09T0038200.1	49	15	15	84	311	33.8	7.39	0.828154	0.843494	0.803028	0.824892	0.988802	1.01028	0.984493	0.994524	0.829434	0.00028428	KVI06111	Magnesium-protoporphyrin IX methyltransferase [Cynara cardunculus var. scolymus]
Enrichment_BP	tetrapyrrole biosynthetic process	CtAH04T0060400.1	15	1	9	33	827	90.6	5.86	0.88335	0.820646	0.897862	0.867286	1.04931	1.12001	1.10228	1.09053	0.795286	0.00217327	XP_019415140	PREDICTED: delta-aminolevulinic acid dehydratase, chloroplastic-like [Lupinus angustifolius];gi|1102698537|gb|OIV97949.1| hypothetical protein TanjilG_12706 [Lupinus angustifolius]
Enrichment_BP	oxidation-reduction process	CtAH05T0262600.1	27	1	22	97	1028	116	7.31	1.1197	1.14151	1.15135	1.13752	0.681826	0.649361	0.5619	0.631029	1.80264	0.000165192	KVI01320	hypothetical protein Ccrd_020418 [Cynara cardunculus var. scolymus]
Enrichment_BP	oxidation-reduction process	CtAH07T0072400.1	29	14	14	37	511	55.8	8.1	1.15493	1.18092	1.1748	1.17021	0.919326	0.932785	0.959578	0.93723	1.24859	8.06789e-05	XP_021593170	citrate synthase, glyoxysomal-like [Manihot esculenta];gi|1035931068|gb|OAY60654.1| hypothetical protein MANES_01G129000 [Manihot esculenta]
Enrichment_BP	oxidation-reduction process	CtAH05T0197700.1	2	1	2	9	1064	116.4	6.7	1.10546	1.10432	1.20877	1.13952	0.786252	0.868983	0.767398	0.807544	1.41109	0.00205406	KJB77968	hypothetical protein B456_012G170200 [Gossypium raimondii]
Enrichment_BP	oxidation-reduction process	CtAH06T0048900.1	15	2	2	9	203	21.6	6.73	1.133	1.32574	1.29848	1.25241	0.832209	0.881762	0.766849	0.82694	1.51451	0.00347528	KVI00071	2Fe-2S ferredoxin, iron-sulfur binding site-containing protein [Cynara cardunculus var. scolymus]
Enrichment_BP	oxidation-reduction process	CtAH11T0026100.1	5	1	1	4	154	17.3	9.66	0.866788	0.875942	0.927529	0.890086	1.06092	1.06397	1.15227	1.09239	0.814809	0.00464929	XP_023757956	NADH dehydrogenase [ubiquinone] iron-sulfur protein 4, mitochondrial-like [Lactuca sativa];gi|1322407048|gb|PLY89853.1| hypothetical protein LSAT_4X161521 [Lactuca sativa]
Enrichment_BP	oxidation-reduction process	CtAH01T0232200.1	18	3	7	15	466	51.7	6.8	1.13789	1.19756	1.14597	1.16047	0.882951	0.882559	0.82296	0.862824	1.34497	0.000403075	XP_023759430	5&apos;-adenylylsulfate reductase 3, chloroplastic-like [Lactuca sativa];gi|1322404725|gb|PLY88820.1| hypothetical protein LSAT_4X59381 [Lactuca sativa]
Enrichment_BP	oxidation-reduction process	CtAH01T0133000.1	4	1	2	4	540	58.9	9.06	1.07657	1.08803	1.34265	1.16908	0.907975	0.814818	0.645389	0.789394	1.48099	0.0306752	KVI01059	Glucose-methanol-choline oxidoreductase [Cynara cardunculus var. scolymus]
Enrichment_BP	oxidation-reduction process	CtAH01T0133400.1	8	2	6	13	647	70.7	7.58	1.42428	1.45633	1.54246	1.47436	0.744788	0.761327	0.737241	0.747785	1.97163	3.55653e-05	KZN00833	hypothetical protein DCAR_009587 [Daucus carota subsp. sativus]
Enrichment_BP	oxidation-reduction process	CtAH02T0000400.1	6	2	2	9	307	34.9	9.2	0.921385	0.897318	0.877871	0.898858	1.0826	1.0276	1.16059	1.09026	0.82444	0.00919505	ATI24814	NADH-plastoquinone oxidoreductase subunit 2 (plastid) [Plukenetia volubilis]
Enrichment_BP	oxidation-reduction process	CtAH02T0015700.1	60	7	9	58	167	18.6	8.19	1.29612	1.30239	1.33502	1.31118	0.89441	0.892472	0.918991	0.901958	1.4537	1.01025e-05	KVH95382	Glutathione peroxidase [Cynara cardunculus var. scolymus]
Enrichment_BP	oxidation-reduction process	CtAH02T0049600.1	17	5	5	11	380	44.2	7.77	1.29878	1.29976	1.24573	1.28142	0.874209	0.85459	0.857979	0.86226	1.48612	2.41954e-05	AGC65501	FAD2-4 protein [Carthamus tinctorius]
Enrichment_BP	oxidation-reduction process	CtAH02T0066000.1	18	4	6	10	358	39.5	7.21	1.21223	1.18963	1.17159	1.19115	0.876985	0.910035	0.881515	0.889512	1.33911	4.27935e-05	KVH95585	Aldo/keto reductase [Cynara cardunculus var. scolymus]
Enrichment_BP	oxidation-reduction process	CtAH03T0131700.1	13	9	9	15	736	82.7	8.38	1.18764	1.27791	1.24382	1.23646	0.896437	0.899169	0.929937	0.908514	1.36097	0.000322313	XP_023728931	acyl-coenzyme A oxidase 2, peroxisomal [Lactuca sativa];gi|1322382109|gb|PLY77631.1| hypothetical protein LSAT_4X141661 [Lactuca sativa]
Enrichment_BP	oxidation-reduction process	CtAH03T0187200.1	21	5	7	14	359	39.8	5.3	1.27638	1.31745	1.25841	1.28408	0.823769	0.821709	0.808995	0.818158	1.56948	1.34431e-05	KVI02772	Non-heme dioxygenase N-terminal domain-containing protein [Cynara cardunculus var. scolymus]
Enrichment_BP	oxidation-reduction process	CtAH03T0215000.1	51	39	40	311	1038	112.8	7.06	1.0658	1.12599	1.08405	1.09195	0.843468	0.981109	0.898203	0.907593	1.20312	0.0135955	KVH91423	Glycine cleavage system P protein [Cynara cardunculus var. scolymus]
Enrichment_BP	oxidation-reduction process	CtAH03T0276300.1	32	1	2	10	88	9.8	6.67	0.910487	0.864348	0.901784	0.892206	1.30918	1.28429	1.26668	1.28671	0.693399	3.02908e-05	XP_009339915	PREDICTED: probable phospholipid hydroperoxide glutathione peroxidase [Pyrus x bretschneideri]
Enrichment_BP	oxidation-reduction process	CtAH04T0011800.2	41	7	11	48	285	31.3	7.02	1.19185	1.20658	1.18752	1.19531	0.885261	0.913159	0.869045	0.889155	1.34433	2.67306e-05	KVI04093	heme peroxidase [Cynara cardunculus var. scolymus]
Enrichment_BP	oxidation-reduction process	CtAH04T0206300.1	37	19	19	63	682	76.4	7.75	1.28156	1.29978	1.2948	1.29205	0.873333	0.89042	0.897511	0.887088	1.4565	1.46076e-06	KVI09835	Acyl-CoA dehydrogenase/oxidase [Cynara cardunculus var. scolymus]
Enrichment_BP	oxidation-reduction process	CtAH04T0209200.1	18	5	10	18	584	68	8.35	0.879877	0.822653	0.814803	0.839111	1.05858	1.05776	0.996932	1.03776	0.808582	0.00235793	XP_021986201	delta(24)-sterol reductase [Helianthus annuus]
Enrichment_BP	oxidation-reduction process	CtAH05T0110800.1	9	1	4	11	633	71.6	5.67	1.24036	1.12427	1.29151	1.21872	0.774538	0.845408	1.00003	0.873324	1.39549	0.0140984	KVH93086	Non-heme dioxygenase N-terminal domain-containing protein [Cynara cardunculus var. scolymus]
Enrichment_BP	oxidation-reduction process	CtAH05T0139400.1	11	5	5	8	517	59.2	8.34	1.19953	1.18532	1.1263	1.17038	0.882496	0.870223	0.834556	0.862425	1.35708	0.000319655	KVH92899	cytochrome P450 [Cynara cardunculus var. scolymus]
Enrichment_BP	oxidation-reduction process	CtAH05T0141000.1	8	3	3	8	443	50.8	8.85	1.22231	1.09854	1.21819	1.17968	0.794928	0.793557	0.803276	0.797254	1.47968	0.000714832	OTG17523	putative ergosterol biosynthesis ERG4/ERG24 [Helianthus annuus]
Enrichment_BP	oxidation-reduction process	CtAH05T0141400.1	8	1	2	6	351	38.7	6.33	0.725189	0.865177	0.775443	0.788603	0.945012	1.06297	1.05159	1.01986	0.77325	0.0141244	XP_023765392	uncharacterized protein LOC111913907 isoform X1 [Lactuca sativa];gi|1322394765|gb|PLY84282.1| hypothetical protein LSAT_1X39481 [Lactuca sativa]
Enrichment_BP	oxidation-reduction process	CtAH05T0161700.1	30	7	9	22	416	46.7	7.01	1.14877	1.2083	1.14817	1.16841	0.846739	0.91458	0.857663	0.872994	1.33839	0.000521947	XP_021988107	12-oxophytodienoate reductase 2-like [Helianthus annuus];gi|1191658692|gb|OTG10662.1| putative 12-oxophytodienoate reductase 2 [Helianthus annuus]
Enrichment_BP	oxidation-reduction process	CtAH05T0226100.1	32	8	8	27	269	28.3	6.9	1.17475	1.17862	1.14694	1.16677	0.652898	0.682501	0.624685	0.653361	1.7858	1.22308e-05	KVI01412	Glucose/ribitol dehydrogenase [Cynara cardunculus var. scolymus]
Enrichment_BP	oxidation-reduction process	CtAH07T0043900.1	14	14	14	28	1065	117.6	8.65	1.17621	1.14751	1.15602	1.15991	0.931825	0.931895	1.00439	0.956035	1.21325	0.00135272	KVI05412	Berberine/berberine-like protein [Cynara cardunculus var. scolymus]
Enrichment_BP	oxidation-reduction process	CtAH07T0073800.1	4	4	4	10	1310	152.1	6.81	1.25706	1.32828	1.26007	1.2818	0.779415	0.820685	0.777998	0.792699	1.61701	5.57598e-05	OTG05221	putative reverse transcriptase domain-containing protein [Helianthus annuus]
Enrichment_BP	oxidation-reduction process	CtAH07T0074200.3	11	4	4	9	381	45.1	7.52	1.53372	1.44558	1.38575	1.45502	0.782146	0.791953	0.781026	0.785042	1.85342	0.000100121	AGC65502	FAD2-5 protein [Carthamus tinctorius]
Enrichment_BP	oxidation-reduction process	CtAH07T0078100.1	14	5	5	9	411	45.7	7.58	1.14252	1.11798	1.0818	1.1141	0.933271	0.912292	0.90783	0.917798	1.21388	0.000526283	KVI05210	Aromatic-ring hydroxylase-like protein [Cynara cardunculus var. scolymus]
Enrichment_BP	oxidation-reduction process	CtAH07T0224400.1	22	3	6	23	319	36	5.39	1.23192	1.14932	1.1512	1.17748	0.881967	0.874102	0.82785	0.861306	1.36709	0.000591243	XP_023772468	1-aminocyclopropane-1-carboxylate oxidase 3 [Lactuca sativa];gi|1322384318|gb|PLY78809.1| hypothetical protein LSAT_9X105880 [Lactuca sativa]
Enrichment_BP	oxidation-reduction process	CtAH07T0246400.1	36	2	7	41	203	21.8	7.05	1.19797	1.16854	1.1911	1.18587	0.926476	0.926675	0.90423	0.919127	1.29022	2.11752e-05	KHN27997	Flavoprotein wrbA [Glycine soja]
Enrichment_BP	oxidation-reduction process	CtAH08T0035100.1	57	9	11	84	259	28.6	5.49	1.12875	1.15147	1.12193	1.13405	0.87877	0.882628	0.876528	0.879309	1.28971	9.70487e-06	KVI10004	hypothetical protein Ccrd_011632, partial [Cynara cardunculus var. scolymus]
Enrichment_BP	oxidation-reduction process	CtAH08T0053600.1	9	4	4	13	460	52.9	10.11	0.890035	0.817908	0.846171	0.851372	1.16866	1.03532	0.940241	1.04808	0.812319	0.0473141	KVI09810	3-oxo-5-alpha-steroid 4-dehydrogenase, C-terminal [Cynara cardunculus var. scolymus]
Enrichment_BP	oxidation-reduction process	CtAH08T0147900.1	30	6	6	11	331	35.7	8.65	1.17922	1.17927	1.15286	1.17045	0.928656	0.922801	0.927019	0.926159	1.26377	1.07835e-05	KVI08957	heme peroxidase [Cynara cardunculus var. scolymus]
Enrichment_BP	oxidation-reduction process	CtAH08T0156700.1	66	2	13	474	179	19.9	8.51	0.817789	0.837738	0.845838	0.833788	1.22002	1.27279	1.33193	1.27491	0.653996	0.000189474	KVI00138	Ribulose-1,5-bisphosphate carboxylase small subunit, N-terminal [Cynara cardunculus var. scolymus]
Enrichment_BP	oxidation-reduction process	CtAH08T0185000.1	35	5	10	58	344	37.3	6.83	1.10192	1.16079	1.14305	1.13525	0.984828	0.927778	0.900663	0.937756	1.21061	0.00286663	XP_022009972	mannitol dehydrogenase-like [Helianthus annuus];gi|1191646354|gb|OTF98327.1| putative mannitol dehydrogenase [Helianthus annuus]
Enrichment_BP	oxidation-reduction process	CtAH08T0290600.1	8	2	2	3	381	42.4	5.97	1.33436	1.31563	1.38024	1.34341	0.973733	0.999045	1.01489	0.99589	1.34896	0.000104866	PLY90480	hypothetical protein LSAT_2X3461 [Lactuca sativa]
Enrichment_BP	oxidation-reduction process	CtAH10T0015700.1	41	6	8	34	264	29.7	7.9	1.19331	1.26916	1.27017	1.24421	0.860611	0.81466	0.864736	0.846669	1.46954	0.00018964	KVI03362	hypothetical protein Ccrd_018341 [Cynara cardunculus var. scolymus]
Enrichment_BP	oxidation-reduction process	CtAH10T0074500.1	39	11	13	61	383	40.4	8.37	1.34269	1.35199	1.35257	1.34908	0.852201	0.849737	0.83857	0.846836	1.59309	7.29557e-08	KVI03791	Alcohol dehydrogenase GroES-like protein [Cynara cardunculus var. scolymus]
Enrichment_BP	oxidation-reduction process	CtAH10T0114400.1	23	9	9	19	444	49	5.74	0.871138	0.900706	0.913767	0.895204	1.04399	1.1224	1.13465	1.10035	0.813565	0.00272738	KVH94386	FAD dependent oxidoreductase [Cynara cardunculus var. scolymus]
Enrichment_BP	oxidation-reduction process	CtAH10T0229700.1	22	5	5	34	176	19.6	8.57	0.875781	0.90412	0.828783	0.869561	1.04218	1.05218	1.08786	1.06074	0.819767	0.00181618	KVI07254	Thioredoxin [Cynara cardunculus var. scolymus]
Enrichment_BP	oxidation-reduction process	CtAH10T0257100.1	19	3	3	8	189	20.9	9.28	0.884546	0.909286	0.890981	0.894938	1.12876	1.11277	1.13015	1.12389	0.796284	1.59734e-05	KVI07476	Thioredoxin [Cynara cardunculus var. scolymus]
Enrichment_BP	oxidation-reduction process	CtAH11T0027800.2	3	1	1	1	583	64.4	7.75	1.07186	1.19042	1.07765	1.11331	0.779581	0.845109	0.811614	0.812101	1.3709	0.00218233	XP_018831391	PREDICTED: uncharacterized protein LOC108999052 [Juglans regia]
Enrichment_BP	oxidation-reduction process	CtAH11T0103500.1	46	21	21	1199	407	45.3	9.33	0.952852	0.931827	1.02035	0.968344	1.17943	1.23292	1.11679	1.17638	0.823156	0.00833464	ACB29042	ribulose-1,5-bisphosphate carboxylase/oxygenase large subunit, partial (chloroplast) [Carthamus tinctorius]
Enrichment_BP	oxidation-reduction process	CtAH11T0124300.1	22	1	1	5	105	10.7	5.58	1.07407	1.18774	0.994711	1.08551	0.785712	0.904457	0.788894	0.826354	1.31361	0.019188	XP_021972666	superoxide dismutase [Cu-Zn]-like [Helianthus annuus];gi|1191668209|gb|OTG20176.1| putative superoxide dismutase, copper/zinc binding domain-containing protein [Helianthus annuus]
Enrichment_BP	oxidation-reduction process	CtAH11T0167400.1	47	6	6	53	226	22.8	6.58	1.01188	1.00142	1.02405	1.01245	0.860701	0.832574	0.73011	0.807795	1.25335	0.00703745	ONK57271	uncharacterized protein A4U43_C10F18360 [Asparagus officinalis]
Enrichment_BP	oxidation-reduction process	CtAH12T0038700.1	5	1	2	3	382	42.4	5.58	1.2674	1.34819	1.21335	1.27631	0.981315	0.871777	1.0339	0.962329	1.32627	0.0070646	KVI11068	Aldolase-type TIM barrel [Cynara cardunculus var. scolymus]
Enrichment_BP	oxidation-reduction process	CtAH12T0095800.1	42	16	16	51	440	48.3	8.37	1.16412	1.17991	1.21005	1.18469	0.923359	0.954165	1.00516	0.960894	1.23291	0.00122215	XP_022893520	acyl-coenzyme A oxidase 4, peroxisomal [Olea europaea var. sylvestris]
Enrichment_BP	oxidation-reduction process	CtAH12T0096000.1	20	3	3	8	173	19	5.94	0.890358	0.937086	0.924403	0.917282	1.29777	1.16073	1.17904	1.21251	0.756513	0.00282956	KVI11446	hypothetical protein Ccrd_010140 [Cynara cardunculus var. scolymus]
Enrichment_BP	oxidation-reduction process	CtAH12T0200300.1	22	5	7	24	330	34.7	8.84	0.857674	0.915344	0.928098	0.900372	1.15251	1.19486	1.22722	1.19153	0.755644	0.000682164	XP_023759204	chloroplast envelope quinone oxidoreductase homolog [Lactuca sativa]
Enrichment_BP	oxidation-reduction process	CtAH01T0099200.2	3	2	2	4	1199	136.1	6.02	0.822176	0.818046	0.907961	0.849394	1.12466	1.05853	1.20436	1.12918	0.752219	0.0055086	OTG32794	putative reverse transcriptase domain-containing protein [Helianthus annuus]
Enrichment_BP	oxidation-reduction process	CtAH01T0236500.1	33	7	8	41	275	31.1	8.76	1.16313	1.15732	1.15082	1.15709	0.927549	0.900945	0.924924	0.917806	1.26071	1.28797e-05	BAH15312	ACC oxidase 2 [Lactuca sativa]
Enrichment_BP	oxidation-reduction process	CtAH03T0051700.1	22	8	8	32	564	60.2	9.07	1.16174	1.13664	1.19923	1.16587	0.913462	0.886189	0.956765	0.918805	1.26889	0.000842518	KVI10647	cytochrome b561, eukaryote [Cynara cardunculus var. scolymus]
Enrichment_BP	oxidation-reduction process	CtAH05T0137200.1	42	11	11	52	341	35.8	6.79	0.94125	0.926642	0.925897	0.931263	1.16575	1.16121	1.14649	1.15782	0.804325	7.80774e-06	XP_023761921	glyoxylate/succinic semialdehyde reductase 2, chloroplastic isoform X2 [Lactuca sativa]
Enrichment_BP	oxidation-reduction process	CtAH07T0073000.1	6	2	11	27	2496	286.1	9.1	1.15594	1.11735	1.13158	1.13496	0.959555	0.911968	0.920761	0.930761	1.21939	0.000379559	KVI05688	hypothetical protein Ccrd_015975 [Cynara cardunculus var. scolymus]
Enrichment_BP	oxidation-reduction process	CtAH07T0129500.1	19	5	6	13	327	34.7	8.12	1.09107	1.16125	1.12051	1.12428	0.950138	0.90612	0.953782	0.93668	1.20028	0.00180959	YP_009040861	putative chloroplast RF19 (chloroplast) (chloroplast) [Centaurea diffusa];gi|645101215|gb|AIB03816.1| putative chloroplast RF19 (chloroplast) (chloroplast) [Centaurea diffusa]
Enrichment_BP	oxidation-reduction process	CtAH08T0134200.1	20	12	12	37	914	99.2	9.41	1.10362	1.13182	1.11526	1.1169	0.899096	0.926609	0.892213	0.905973	1.23282	9.28676e-05	XP_023771406	probable mitochondrial saccharopine dehydrogenase-like oxidoreductase At5g39410 [Lactuca sativa];gi|1322385863|gb|PLY79608.1| hypothetical protein LSAT_2X87981 [Lactuca sativa]
Enrichment_BP	oxidation-reduction process	CtAH08T0230300.1	5	2	4	9	769	85.3	6.28	1.03364	0.977692	1.02309	1.01147	1.34697	1.28814	1.32741	1.32084	0.765782	0.00022165	OTG22667	putative ribonuclease H-like domain-containing protein [Helianthus annuus]
Enrichment_BP	oxidation-reduction process	CtAH10T0122700.1	59	13	13	52	302	32.7	8.34	1.33878	1.37852	1.3642	1.3605	0.797773	0.804241	0.80718	0.803065	1.69413	1.26209e-06	KVH95053	Glucose/ribitol dehydrogenase [Cynara cardunculus var. scolymus]
Enrichment_BP	oxidation-reduction process	CtAH10T0203100.1	26	7	7	22	264	28.3	6.99	1.3129	1.32383	1.35912	1.33195	0.902193	0.886519	0.904902	0.897871	1.48346	8.66789e-06	KVI06981	hypothetical protein Ccrd_014668 [Cynara cardunculus var. scolymus]
Enrichment_BP	oxidation-reduction process	CtAH10T0250700.1	7	2	2	6	266	30	9.04	0.981065	0.983271	0.960918	0.975085	0.762409	0.779826	0.808374	0.783536	1.24447	0.000226398	KVI07405	hypothetical protein Ccrd_014237 [Cynara cardunculus var. scolymus]
Enrichment_BP	oxidation-reduction process	CtAH11T0242100.1	10	5	5	11	460	50.8	6.61	0.764199	0.806849	0.814275	0.795108	0.994519	1.01159	1.07	1.02537	0.775435	0.00113916	XP_023729774	aldehyde dehydrogenase family 3 member F1-like [Lactuca sativa]
Enrichment_BP	oxidation-reduction process	CtAH12T0179100.2	33	7	7	13	277	29.9	8.13	1.17946	1.24734	1.20994	1.21225	0.828266	0.899193	0.867879	0.865112	1.40126	0.000257176	OTG07182	putative zinc finger, CCHC-type [Helianthus annuus]
Enrichment_BP	response to heat	CtAH07T0091200.1	13	2	7	18	463	51.3	6.74	1.23627	1.25001	1.10603	1.19744	0.901999	0.86161	0.795619	0.853076	1.40367	0.00340282	KDO48715	hypothetical protein CISIN_1g015695mg [Citrus sinensis]
Enrichment_BP	response to heat	CtAH08T0083700.1	20	3	10	45	431	48.2	7.81	1.18748	1.18124	1.14969	1.1728	0.948238	0.963655	0.898544	0.936813	1.25191	0.000497136	XP_006378828	hypothetical protein POPTR_0010s24930g [Populus trichocarpa];gi|1334303413|gb|PNT18463.1| hypothetical protein POPTR_010G243100v3 [Populus trichocarpa]
Enrichment_BP	response to heat	CtAH08T0084000.1	21	5	10	34	452	50.3	6.93	1.13311	1.16396	1.10849	1.13519	0.900312	0.914604	0.884139	0.899685	1.26176	0.000210278	XP_011032891	PREDICTED: dnaJ protein homolog [Populus euphratica];gi|743868033|ref|XP_011032892.1| PREDICTED: dnaJ protein homolog [Populus euphratica]
Enrichment_BP	photosynthesis, dark reaction	CtAH06T0320000.1	30	2	5	78	302	32.4	7.08	0.870883	0.897141	0.782474	0.850166	1.27307	1.24389	1.20691	1.24129	0.684904	0.000590503	XP_021634729	ribulose-phosphate 3-epimerase, chloroplastic isoform X3 [Manihot esculenta]
Enrichment_BP	photosynthesis, dark reaction	CtAH08T0156700.1	66	2	13	474	179	19.9	8.51	0.817789	0.837738	0.845838	0.833788	1.22002	1.27279	1.33193	1.27491	0.653996	0.000189474	KVI00138	Ribulose-1,5-bisphosphate carboxylase small subunit, N-terminal [Cynara cardunculus var. scolymus]
Enrichment_BP	photosynthesis, dark reaction	CtAH11T0103500.1	46	21	21	1199	407	45.3	9.33	0.952852	0.931827	1.02035	0.968344	1.17943	1.23292	1.11679	1.17638	0.823156	0.00833464	ACB29042	ribulose-1,5-bisphosphate carboxylase/oxygenase large subunit, partial (chloroplast) [Carthamus tinctorius]
Enrichment_BP	reductive pentose-phosphate cycle	CtAH06T0320000.1	30	2	5	78	302	32.4	7.08	0.870883	0.897141	0.782474	0.850166	1.27307	1.24389	1.20691	1.24129	0.684904	0.000590503	XP_021634729	ribulose-phosphate 3-epimerase, chloroplastic isoform X3 [Manihot esculenta]
Enrichment_BP	reductive pentose-phosphate cycle	CtAH08T0156700.1	66	2	13	474	179	19.9	8.51	0.817789	0.837738	0.845838	0.833788	1.22002	1.27279	1.33193	1.27491	0.653996	0.000189474	KVI00138	Ribulose-1,5-bisphosphate carboxylase small subunit, N-terminal [Cynara cardunculus var. scolymus]
Enrichment_BP	reductive pentose-phosphate cycle	CtAH11T0103500.1	46	21	21	1199	407	45.3	9.33	0.952852	0.931827	1.02035	0.968344	1.17943	1.23292	1.11679	1.17638	0.823156	0.00833464	ACB29042	ribulose-1,5-bisphosphate carboxylase/oxygenase large subunit, partial (chloroplast) [Carthamus tinctorius]
Enrichment_MF	oxidoreductase activity	CtAH05T0057400.1	11	2	2	3	190	20	9.39	1.05298	1.06674	1.06319	1.06097	0.865409	0.834941	0.890646	0.863665	1.22845	0.000288604	KVH93578	hypothetical protein Ccrd_004370 [Cynara cardunculus var. scolymus]
Enrichment_MF	oxidoreductase activity	CtAH05T0197700.1	2	1	2	9	1064	116.4	6.7	1.10546	1.10432	1.20877	1.13952	0.786252	0.868983	0.767398	0.807544	1.41109	0.00205406	KJB77968	hypothetical protein B456_012G170200 [Gossypium raimondii]
Enrichment_MF	oxidoreductase activity	CtAH06T0048900.1	15	2	2	9	203	21.6	6.73	1.133	1.32574	1.29848	1.25241	0.832209	0.881762	0.766849	0.82694	1.51451	0.00347528	KVI00071	2Fe-2S ferredoxin, iron-sulfur binding site-containing protein [Cynara cardunculus var. scolymus]
Enrichment_MF	oxidoreductase activity	CtAH09T0005700.1	17	2	2	2	133	14.6	5.49	1.16996	1.1654	1.22016	1.18517	0.920483	1.03302	1.00828	0.987258	1.20047	0.00671721	KVH88894	2Fe-2S ferredoxin-type domain-containing protein [Cynara cardunculus var. scolymus]
Enrichment_MF	oxidoreductase activity	CtAH12T0096000.1	20	3	3	8	173	19	5.94	0.890358	0.937086	0.924403	0.917282	1.29777	1.16073	1.17904	1.21251	0.756513	0.00282956	KVI11446	hypothetical protein Ccrd_010140 [Cynara cardunculus var. scolymus]
Enrichment_MF	oxidoreductase activity	CtAH03T0114800.1	17	2	2	2	126	13.2	9.89	0.849144	0.817119	0.779187	0.81515	0.622831	0.732601	0.61609	0.657174	1.24039	0.0210561	KVI10995	Cupredoxin [Cynara cardunculus var. scolymus]
Enrichment_MF	oxidoreductase activity	CtAH09T0143400.1	12	3	3	9	304	33.7	6.79	0.901496	0.903131	0.850859	0.885162	1.09513	1.10892	1.06592	1.08999	0.812083	0.000657711	KVH99075	Cupredoxin [Cynara cardunculus var. scolymus]
Enrichment_MF	oxidoreductase activity	CtAH05T0161700.1	30	7	9	22	416	46.7	7.01	1.14877	1.2083	1.14817	1.16841	0.846739	0.91458	0.857663	0.872994	1.33839	0.000521947	XP_021988107	12-oxophytodienoate reductase 2-like [Helianthus annuus];gi|1191658692|gb|OTG10662.1| putative 12-oxophytodienoate reductase 2 [Helianthus annuus]
Enrichment_MF	oxidoreductase activity	CtAH12T0095800.1	42	16	16	51	440	48.3	8.37	1.16412	1.17991	1.21005	1.18469	0.923359	0.954165	1.00516	0.960894	1.23291	0.00122215	XP_022893520	acyl-coenzyme A oxidase 4, peroxisomal [Olea europaea var. sylvestris]
Enrichment_MF	oxidoreductase activity	CtAH08T0035100.1	57	9	11	84	259	28.6	5.49	1.12875	1.15147	1.12193	1.13405	0.87877	0.882628	0.876528	0.879309	1.28971	9.70487e-06	KVI10004	hypothetical protein Ccrd_011632, partial [Cynara cardunculus var. scolymus]
Enrichment_MF	oxidoreductase activity	CtAH03T0215000.1	51	39	40	311	1038	112.8	7.06	1.0658	1.12599	1.08405	1.09195	0.843468	0.981109	0.898203	0.907593	1.20312	0.0135955	KVH91423	Glycine cleavage system P protein [Cynara cardunculus var. scolymus]
Enrichment_MF	oxidoreductase activity	CtAH08T0156700.1	66	2	13	474	179	19.9	8.51	0.817789	0.837738	0.845838	0.833788	1.22002	1.27279	1.33193	1.27491	0.653996	0.000189474	KVI00138	Ribulose-1,5-bisphosphate carboxylase small subunit, N-terminal [Cynara cardunculus var. scolymus]
Enrichment_MF	oxidoreductase activity	CtAH11T0103500.1	46	21	21	1199	407	45.3	9.33	0.952852	0.931827	1.02035	0.968344	1.17943	1.23292	1.11679	1.17638	0.823156	0.00833464	ACB29042	ribulose-1,5-bisphosphate carboxylase/oxygenase large subunit, partial (chloroplast) [Carthamus tinctorius]
Enrichment_MF	oxidoreductase activity	CtAH05T0262600.1	27	1	22	97	1028	116	7.31	1.1197	1.14151	1.15135	1.13752	0.681826	0.649361	0.5619	0.631029	1.80264	0.000165192	KVI01320	hypothetical protein Ccrd_020418 [Cynara cardunculus var. scolymus]
Enrichment_MF	oxidoreductase activity	CtAH04T0011800.2	41	7	11	48	285	31.3	7.02	1.19185	1.20658	1.18752	1.19531	0.885261	0.913159	0.869045	0.889155	1.34433	2.67306e-05	KVI04093	heme peroxidase [Cynara cardunculus var. scolymus]
Enrichment_MF	oxidoreductase activity	CtAH07T0085100.1	47	15	18	158	567	64.8	6.6	1.53535	1.5303	1.58095	1.54887	0.766743	0.787356	0.815887	0.789995	1.9606	3.8481e-06	XP_021997685	catalase-like [Helianthus annuus];gi|1191652942|gb|OTG04914.1| putative catalase isozyme 1 [Helianthus annuus]
Enrichment_MF	oxidoreductase activity	CtAH08T0147900.1	30	6	6	11	331	35.7	8.65	1.17922	1.17927	1.15286	1.17045	0.928656	0.922801	0.927019	0.926159	1.26377	1.07835e-05	KVI08957	heme peroxidase [Cynara cardunculus var. scolymus]
Enrichment_MF	oxidoreductase activity	CtAH12T0216100.1	50	7	10	43	172	19.2	9.29	0.929098	0.907624	0.96269	0.933137	1.10922	1.07877	1.17609	1.12136	0.832147	0.00462319	KVI03935	Glutathione peroxidase [Cynara cardunculus var. scolymus]
Enrichment_MF	oxidoreductase activity	CtAH02T0015700.1	60	7	9	58	167	18.6	8.19	1.29612	1.30239	1.33502	1.31118	0.89441	0.892472	0.918991	0.901958	1.4537	1.01025e-05	KVH95382	Glutathione peroxidase [Cynara cardunculus var. scolymus]
Enrichment_MF	oxidoreductase activity	CtAH03T0276300.1	32	1	2	10	88	9.8	6.67	0.910487	0.864348	0.901784	0.892206	1.30918	1.28429	1.26668	1.28671	0.693399	3.02908e-05	XP_009339915	PREDICTED: probable phospholipid hydroperoxide glutathione peroxidase [Pyrus x bretschneideri]
Enrichment_MF	oxidoreductase activity	CtAH05T0137200.1	42	11	11	52	341	35.8	6.79	0.94125	0.926642	0.925897	0.931263	1.16575	1.16121	1.14649	1.15782	0.804325	7.80774e-06	XP_023761921	glyoxylate/succinic semialdehyde reductase 2, chloroplastic isoform X2 [Lactuca sativa]
Enrichment_MF	oxidoreductase activity	CtAH08T0127000.1	25	8	8	43	431	47.8	7.42	1.17107	1.18558	1.16703	1.17456	0.886085	0.932303	0.895408	0.904598	1.29843	5.89373e-05	XP_022034203	formate dehydrogenase, mitochondrial [Helianthus annuus];gi|1191675825|gb|OTG27789.1| putative formate dehydrogenaseprotein [Helianthus annuus]
Enrichment_MF	oxidoreductase activity	CtAH11T0124300.1	22	1	1	5	105	10.7	5.58	1.07407	1.18774	0.994711	1.08551	0.785712	0.904457	0.788894	0.826354	1.31361	0.019188	XP_021972666	superoxide dismutase [Cu-Zn]-like [Helianthus annuus];gi|1191668209|gb|OTG20176.1| putative superoxide dismutase, copper/zinc binding domain-containing protein [Helianthus annuus]
Enrichment_MF	oxidoreductase activity	CtAH11T0167400.1	47	6	6	53	226	22.8	6.58	1.01188	1.00142	1.02405	1.01245	0.860701	0.832574	0.73011	0.807795	1.25335	0.00703745	ONK57271	uncharacterized protein A4U43_C10F18360 [Asparagus officinalis]
Enrichment_MF	oxidoreductase activity	CtAH10T0114400.1	23	9	9	19	444	49	5.74	0.871138	0.900706	0.913767	0.895204	1.04399	1.1224	1.13465	1.10035	0.813565	0.00272738	KVH94386	FAD dependent oxidoreductase [Cynara cardunculus var. scolymus]
Enrichment_MF	oxidoreductase activity	CtAH11T0026100.1	5	1	1	4	154	17.3	9.66	0.866788	0.875942	0.927529	0.890086	1.06092	1.06397	1.15227	1.09239	0.814809	0.00464929	XP_023757956	NADH dehydrogenase [ubiquinone] iron-sulfur protein 4, mitochondrial-like [Lactuca sativa];gi|1322407048|gb|PLY89853.1| hypothetical protein LSAT_4X161521 [Lactuca sativa]
Enrichment_MF	oxidoreductase activity	CtAH10T0229700.1	22	5	5	34	176	19.6	8.57	0.875781	0.90412	0.828783	0.869561	1.04218	1.05218	1.08786	1.06074	0.819767	0.00181618	KVI07254	Thioredoxin [Cynara cardunculus var. scolymus]
Enrichment_MF	oxidoreductase activity	CtAH10T0257100.1	19	3	3	8	189	20.9	9.28	0.884546	0.909286	0.890981	0.894938	1.12876	1.11277	1.13015	1.12389	0.796284	1.59734e-05	KVI07476	Thioredoxin [Cynara cardunculus var. scolymus]
Enrichment_MF	oxidoreductase activity	CtAH01T0133000.1	4	1	2	4	540	58.9	9.06	1.07657	1.08803	1.34265	1.16908	0.907975	0.814818	0.645389	0.789394	1.48099	0.0306752	KVI01059	Glucose-methanol-choline oxidoreductase [Cynara cardunculus var. scolymus]
Enrichment_MF	oxidoreductase activity	CtAH01T0133400.1	8	2	6	13	647	70.7	7.58	1.42428	1.45633	1.54246	1.47436	0.744788	0.761327	0.737241	0.747785	1.97163	3.55653e-05	KZN00833	hypothetical protein DCAR_009587 [Daucus carota subsp. sativus]
Enrichment_MF	oxidoreductase activity	CtAH04T0209200.1	18	5	10	18	584	68	8.35	0.879877	0.822653	0.814803	0.839111	1.05858	1.05776	0.996932	1.03776	0.808582	0.00235793	XP_021986201	delta(24)-sterol reductase [Helianthus annuus]
Enrichment_MF	oxidoreductase activity	CtAH07T0043900.1	14	14	14	28	1065	117.6	8.65	1.17621	1.14751	1.15602	1.15991	0.931825	0.931895	1.00439	0.956035	1.21325	0.00135272	KVI05412	Berberine/berberine-like protein [Cynara cardunculus var. scolymus]
Enrichment_MF	oxidoreductase activity	CtAH12T0116700.1	22	10	10	25	511	55.3	5.8	1.34218	1.33539	1.34718	1.34158	0.855487	0.862517	0.861389	0.859798	1.56035	3.00496e-08	XP_023750860	aldehyde dehydrogenase family 2 member C4-like isoform X1 [Lactuca sativa];gi|1322417294|gb|PLY95257.1| hypothetical protein LSAT_8X93701 [Lactuca sativa]
Enrichment_MF	oxidoreductase activity	CtAH11T0242100.1	10	5	5	11	460	50.8	6.61	0.764199	0.806849	0.814275	0.795108	0.994519	1.01159	1.07	1.02537	0.775435	0.00113916	XP_023729774	aldehyde dehydrogenase family 3 member F1-like [Lactuca sativa]
Enrichment_MF	oxidoreductase activity	CtAH03T0131700.1	13	9	9	15	736	82.7	8.38	1.18764	1.27791	1.24382	1.23646	0.896437	0.899169	0.929937	0.908514	1.36097	0.000322313	XP_023728931	acyl-coenzyme A oxidase 2, peroxisomal [Lactuca sativa];gi|1322382109|gb|PLY77631.1| hypothetical protein LSAT_4X141661 [Lactuca sativa]
Enrichment_MF	oxidoreductase activity	CtAH04T0206300.1	37	19	19	63	682	76.4	7.75	1.28156	1.29978	1.2948	1.29205	0.873333	0.89042	0.897511	0.887088	1.4565	1.46076e-06	KVI09835	Acyl-CoA dehydrogenase/oxidase [Cynara cardunculus var. scolymus]
Enrichment_MF	oxidoreductase activity	CtAH08T0053600.1	9	4	4	13	460	52.9	10.11	0.890035	0.817908	0.846171	0.851372	1.16866	1.03532	0.940241	1.04808	0.812319	0.0473141	KVI09810	3-oxo-5-alpha-steroid 4-dehydrogenase, C-terminal [Cynara cardunculus var. scolymus]
Enrichment_MF	oxidoreductase activity	CtAH10T0250700.1	7	2	2	6	266	30	9.04	0.981065	0.983271	0.960918	0.975085	0.762409	0.779826	0.808374	0.783536	1.24447	0.000226398	KVI07405	hypothetical protein Ccrd_014237 [Cynara cardunculus var. scolymus]
Enrichment_MF	oxidoreductase activity	CtAH05T0141000.1	8	3	3	8	443	50.8	8.85	1.22231	1.09854	1.21819	1.17968	0.794928	0.793557	0.803276	0.797254	1.47968	0.000714832	OTG17523	putative ergosterol biosynthesis ERG4/ERG24 [Helianthus annuus]
Enrichment_MF	oxidoreductase activity	CtAH03T0296300.1	56	3	23	198	505	53.4	7.12	1.07513	1.20025	1.04333	1.10624	0.908477	0.977559	0.848733	0.91159	1.21353	0.0326212	XP_023760775	dihydrolipoyl dehydrogenase, mitochondrial [Lactuca sativa];gi|1322402266|gb|PLY87775.1| hypothetical protein LSAT_1X40281 [Lactuca sativa]
Enrichment_MF	oxidoreductase activity	CtAH01T0232200.1	18	3	7	15	466	51.7	6.8	1.13789	1.19756	1.14597	1.16047	0.882951	0.882559	0.82296	0.862824	1.34497	0.000403075	XP_023759430	5&apos;-adenylylsulfate reductase 3, chloroplastic-like [Lactuca sativa];gi|1322404725|gb|PLY88820.1| hypothetical protein LSAT_4X59381 [Lactuca sativa]
Enrichment_MF	oxidoreductase activity	CtAH11T0027800.2	3	1	1	1	583	64.4	7.75	1.07186	1.19042	1.07765	1.11331	0.779581	0.845109	0.811614	0.812101	1.3709	0.00218233	XP_018831391	PREDICTED: uncharacterized protein LOC108999052 [Juglans regia]
Enrichment_MF	oxidoreductase activity	CtAH07T0073000.1	6	2	11	27	2496	286.1	9.1	1.15594	1.11735	1.13158	1.13496	0.959555	0.911968	0.920761	0.930761	1.21939	0.000379559	KVI05688	hypothetical protein Ccrd_015975 [Cynara cardunculus var. scolymus]
Enrichment_MF	oxidoreductase activity	CtAH05T0139400.1	11	5	5	8	517	59.2	8.34	1.19953	1.18532	1.1263	1.17038	0.882496	0.870223	0.834556	0.862425	1.35708	0.000319655	KVH92899	cytochrome P450 [Cynara cardunculus var. scolymus]
Enrichment_MF	oxidoreductase activity	CtAH02T0049600.1	17	5	5	11	380	44.2	7.77	1.29878	1.29976	1.24573	1.28142	0.874209	0.85459	0.857979	0.86226	1.48612	2.41954e-05	AGC65501	FAD2-4 protein [Carthamus tinctorius]
Enrichment_MF	oxidoreductase activity	CtAH07T0073800.1	4	4	4	10	1310	152.1	6.81	1.25706	1.32828	1.26007	1.2818	0.779415	0.820685	0.777998	0.792699	1.61701	5.57598e-05	OTG05221	putative reverse transcriptase domain-containing protein [Helianthus annuus]
Enrichment_MF	oxidoreductase activity	CtAH09T0060100.1	22	10	10	20	574	64.4	7.84	1.24245	1.25353	1.21406	1.23668	1.01324	0.986784	0.986151	0.99539	1.24241	8.19057e-05	KVI06356	hypothetical protein Ccrd_015289 [Cynara cardunculus var. scolymus]
Enrichment_MF	oxidoreductase activity	CtAH03T0187200.1	21	5	7	14	359	39.8	5.3	1.27638	1.31745	1.25841	1.28408	0.823769	0.821709	0.808995	0.818158	1.56948	1.34431e-05	KVI02772	Non-heme dioxygenase N-terminal domain-containing protein [Cynara cardunculus var. scolymus]
Enrichment_MF	oxidoreductase activity	CtAH05T0110800.1	9	1	4	11	633	71.6	5.67	1.24036	1.12427	1.29151	1.21872	0.774538	0.845408	1.00003	0.873324	1.39549	0.0140984	KVH93086	Non-heme dioxygenase N-terminal domain-containing protein [Cynara cardunculus var. scolymus]
Enrichment_MF	oxidoreductase activity	CtAH07T0224400.1	22	3	6	23	319	36	5.39	1.23192	1.14932	1.1512	1.17748	0.881967	0.874102	0.82785	0.861306	1.36709	0.000591243	XP_023772468	1-aminocyclopropane-1-carboxylate oxidase 3 [Lactuca sativa];gi|1322384318|gb|PLY78809.1| hypothetical protein LSAT_9X105880 [Lactuca sativa]
Enrichment_MF	oxidoreductase activity	CtAH11T0245300.1	14	3	13	46	898	100.8	5.78	0.97133	0.955569	0.955987	0.960962	1.31974	1.33424	1.34414	1.3327	0.721061	1.86079e-06	KVH90900	Lipase/lipooxygenase, PLAT/LH2 [Cynara cardunculus var. scolymus]
Enrichment_MF	oxidoreductase activity	CtAH11T0245500.1	15	5	12	36	899	100.9	5.92	0.88844	0.921309	0.891159	0.900303	1.36252	1.45837	1.34542	1.38877	0.648273	0.000184017	KVH90900	Lipase/lipooxygenase, PLAT/LH2 [Cynara cardunculus var. scolymus]
Enrichment_MF	oxidoreductase activity	CtAH01T0099200.2	3	2	2	4	1199	136.1	6.02	0.822176	0.818046	0.907961	0.849394	1.12466	1.05853	1.20436	1.12918	0.752219	0.0055086	OTG32794	putative reverse transcriptase domain-containing protein [Helianthus annuus]
Enrichment_MF	oxidoreductase activity	CtAH01T0236500.1	33	7	8	41	275	31.1	8.76	1.16313	1.15732	1.15082	1.15709	0.927549	0.900945	0.924924	0.917806	1.26071	1.28797e-05	BAH15312	ACC oxidase 2 [Lactuca sativa]
Enrichment_MF	oxidoreductase activity	CtAH01T0045200.1	3	2	2	3	622	70.3	6.51	1.07067	1.20022	1.15708	1.14266	0.698997	0.74584	0.744743	0.72986	1.56559	0.000552316	KVI02809	FAD-binding, type 1 [Cynara cardunculus var. scolymus]
Enrichment_MF	oxidoreductase activity	CtAH01T0058400.1	56	21	21	363	362	40.5	7.25	0.877035	0.887701	0.892221	0.885652	1.13706	1.11493	1.17093	1.14097	0.776225	0.000111797	XP_022015851	ferredoxin--NADP reductase, leaf-type isozyme, chloroplastic-like [Helianthus annuus];gi|1191641297|gb|OTF93299.1| putative ferredoxin--NADP reductase, leaf isozyme [Helianthus annuus]
Enrichment_MF	oxidoreductase activity	CtAH01T0132300.2	10	3	5	10	542	59.8	9.2	1.46036	1.50632	1.54175	1.50281	0.801921	0.824452	0.887065	0.837813	1.79373	4.3671e-05	KVI01060	Glucose-methanol-choline oxidoreductase [Cynara cardunculus var. scolymus]
Enrichment_MF	oxidoreductase activity	CtAH02T0000400.1	6	2	2	9	307	34.9	9.2	0.921385	0.897318	0.877871	0.898858	1.0826	1.0276	1.16059	1.09026	0.82444	0.00919505	ATI24814	NADH-plastoquinone oxidoreductase subunit 2 (plastid) [Plukenetia volubilis]
Enrichment_MF	oxidoreductase activity	CtAH02T0066000.1	18	4	6	10	358	39.5	7.21	1.21223	1.18963	1.17159	1.19115	0.876985	0.910035	0.881515	0.889512	1.33911	4.27935e-05	KVH95585	Aldo/keto reductase [Cynara cardunculus var. scolymus]
Enrichment_MF	oxidoreductase activity	CtAH02T0194500.1	7	2	3	29	219	25	8.62	1.24914	1.61809	1.08217	1.31647	0.841033	0.905415	0.793103	0.846517	1.55516	0.0437886	AFC79483	ribulose-1,5-bisphosphate carboxylase/oxygenase large subunit, partial (chloroplast) [Carduus nutans]
Enrichment_MF	oxidoreductase activity	CtAH03T0108900.1	3	2	2	4	526	60.8	8.94	0.898454	0.866143	0.896383	0.886993	1.1	1.08412	1.15281	1.11231	0.797435	0.000633473	KVI10951	cytochrome P450 [Cynara cardunculus var. scolymus]
Enrichment_MF	oxidoreductase activity	CtAH03T0187500.1	24	3	5	11	356	39.7	5.67	1.19218	1.11871	1.12544	1.14544	0.990216	0.975357	0.849795	0.938456	1.22056	0.014705	KVI02772	Non-heme dioxygenase N-terminal domain-containing protein [Cynara cardunculus var. scolymus]
Enrichment_MF	oxidoreductase activity	CtAH03T0233400.1	15	3	5	14	333	37.7	8.24	1.40585	1.34999	1.48826	1.4147	0.790664	0.778737	0.83197	0.800457	1.76737	0.000143078	KVH91480	Alternative oxidase [Cynara cardunculus var. scolymus]
Enrichment_MF	oxidoreductase activity	CtAH03T0283900.1	12	6	6	17	444	50.6	6.34	1.64889	1.70824	1.67036	1.67583	0.755616	0.752788	0.672146	0.72685	2.30561	8.09035e-06	KVH91906	cytochrome P450 [Cynara cardunculus var. scolymus]
Enrichment_MF	oxidoreductase activity	CtAH04T0064800.1	22	14	17	66	821	94	5.94	1.27206	1.24895	1.21363	1.24488	0.862949	0.878448	0.884423	0.875273	1.42228	3.43639e-05	KVH87489	Lipase/lipooxygenase, PLAT/LH2 [Cynara cardunculus var. scolymus]
Enrichment_MF	oxidoreductase activity	CtAH04T0205300.1	36	9	17	81	597	64.4	6.48	0.884128	0.874776	0.891924	0.883609	1.19152	1.17663	1.13049	1.16621	0.757674	0.00011964	KVH97422	6-phosphogluconate dehydrogenase, C-terminal-like protein [Cynara cardunculus var. scolymus]
Enrichment_MF	oxidoreductase activity	CtAH04T0233900.1	29	9	9	37	356	39.7	5.4	1.23672	1.21941	1.22716	1.22776	0.951933	0.926999	0.944323	0.941085	1.30462	5.57899e-06	AUH25688	ACO1 [Carthamus tinctorius]
Enrichment_MF	oxidoreductase activity	CtAH05T0078800.3	30	7	9	28	327	37.3	9.36	1.19091	1.16745	1.13222	1.16353	1.00594	0.998365	0.902817	0.96904	1.2007	0.00645998	KVH93432	Alternative oxidase, partial [Cynara cardunculus var. scolymus]
Enrichment_MF	oxidoreductase activity	CtAH05T0141400.1	8	1	2	6	351	38.7	6.33	0.725189	0.865177	0.775443	0.788603	0.945012	1.06297	1.05159	1.01986	0.77325	0.0141244	XP_023765392	uncharacterized protein LOC111913907 isoform X1 [Lactuca sativa];gi|1322394765|gb|PLY84282.1| hypothetical protein LSAT_1X39481 [Lactuca sativa]
Enrichment_MF	oxidoreductase activity	CtAH05T0226100.1	32	8	8	27	269	28.3	6.9	1.17475	1.17862	1.14694	1.16677	0.652898	0.682501	0.624685	0.653361	1.7858	1.22308e-05	KVI01412	Glucose/ribitol dehydrogenase [Cynara cardunculus var. scolymus]
Enrichment_MF	oxidoreductase activity	CtAH06T0294100.1	13	9	9	18	815	92.3	9.14	1.32133	1.24418	1.28414	1.28322	0.837251	0.826515	0.818443	0.827403	1.5509	3.78104e-05	XP_022015578	isoflavone 2&apos;-hydroxylase-like [Helianthus annuus];gi|1191681963|gb|OTG33925.1| putative cytochrome P450, family 81, subfamily D, polypeptide 3 [Helianthus annuus]
Enrichment_MF	oxidoreductase activity	CtAH07T0074200.3	11	4	4	9	381	45.1	7.52	1.53372	1.44558	1.38575	1.45502	0.782146	0.791953	0.781026	0.785042	1.85342	0.000100121	AGC65502	FAD2-5 protein [Carthamus tinctorius]
Enrichment_MF	oxidoreductase activity	CtAH07T0078100.1	14	5	5	9	411	45.7	7.58	1.14252	1.11798	1.0818	1.1141	0.933271	0.912292	0.90783	0.917798	1.21388	0.000526283	KVI05210	Aromatic-ring hydroxylase-like protein [Cynara cardunculus var. scolymus]
Enrichment_MF	oxidoreductase activity	CtAH07T0246400.1	36	2	7	41	203	21.8	7.05	1.19797	1.16854	1.1911	1.18587	0.926476	0.926675	0.90423	0.919127	1.29022	2.11752e-05	KHN27997	Flavoprotein wrbA [Glycine soja]
Enrichment_MF	oxidoreductase activity	CtAH07T0262500.1	11	5	5	7	524	59.9	8.34	0.951691	0.934077	0.945042	0.943603	1.2172	1.19829	1.31064	1.24204	0.759719	0.00105035	KVI02348	cytochrome P450 [Cynara cardunculus var. scolymus]
Enrichment_MF	oxidoreductase activity	CtAH08T0127400.1	45	19	21	125	535	58.1	6.95	1.21706	1.30913	1.24079	1.25566	0.801101	0.844758	0.830537	0.825465	1.52115	0.000145642	PIA40491	hypothetical protein AQUCO_02500299v1 [Aquilegia coerulea]
Enrichment_MF	oxidoreductase activity	CtAH08T0185000.1	35	5	10	58	344	37.3	6.83	1.10192	1.16079	1.14305	1.13525	0.984828	0.927778	0.900663	0.937756	1.21061	0.00286663	XP_022009972	mannitol dehydrogenase-like [Helianthus annuus];gi|1191646354|gb|OTF98327.1| putative mannitol dehydrogenase [Helianthus annuus]
Enrichment_MF	oxidoreductase activity	CtAH08T0290600.1	8	2	2	3	381	42.4	5.97	1.33436	1.31563	1.38024	1.34341	0.973733	0.999045	1.01489	0.99589	1.34896	0.000104866	PLY90480	hypothetical protein LSAT_2X3461 [Lactuca sativa]
Enrichment_MF	oxidoreductase activity	CtAH10T0007900.1	17	1	3	11	248	26.4	7.94	1.12714	1.13675	1.308	1.19063	0.831551	0.904942	0.81972	0.852071	1.39734	0.00630683	KVH81844	heme peroxidase [Cynara cardunculus var. scolymus]
Enrichment_MF	oxidoreductase activity	CtAH10T0008000.1	14	2	3	11	302	31.7	5.83	1.2481	1.39945	1.31726	1.32161	0.856337	0.784979	0.871246	0.83752	1.578	0.000698339	XP_021999902	cationic peroxidase 1-like [Helianthus annuus];gi|1191648281|gb|OTG00254.1| putative peroxidase [Helianthus annuus]
Enrichment_MF	oxidoreductase activity	CtAH10T0015700.1	41	6	8	34	264	29.7	7.9	1.19331	1.26916	1.27017	1.24421	0.860611	0.81466	0.864736	0.846669	1.46954	0.00018964	KVI03362	hypothetical protein Ccrd_018341 [Cynara cardunculus var. scolymus]
Enrichment_MF	oxidoreductase activity	CtAH10T0074500.1	39	11	13	61	383	40.4	8.37	1.34269	1.35199	1.35257	1.34908	0.852201	0.849737	0.83857	0.846836	1.59309	7.29557e-08	KVI03791	Alcohol dehydrogenase GroES-like protein [Cynara cardunculus var. scolymus]
Enrichment_MF	oxidoreductase activity	CtAH10T0184700.3	3	1	1	1	394	43.8	6.4	1.35031	1.38798	1.47773	1.40534	0.948999	0.615958	0.900726	0.821894	1.70988	0.00618314	AHY99671	flavanone 3-hydroxylase [Carthamus tinctorius];gi|1316064312|gb|AUH25686.1| DAO1 [Carthamus tinctorius]
Enrichment_MF	oxidoreductase activity	CtAH11T0111800.1	13	3	4	10	390	42.6	9.1	1.19649	1.2014	1.19723	1.19837	0.854593	0.949274	0.787131	0.863666	1.38754	0.0020635	KVH89772	Aromatic-ring hydroxylase-like protein [Cynara cardunculus var. scolymus]
Enrichment_MF	oxidoreductase activity	CtAH12T0038700.1	5	1	2	3	382	42.4	5.58	1.2674	1.34819	1.21335	1.27631	0.981315	0.871777	1.0339	0.962329	1.32627	0.0070646	KVI11068	Aldolase-type TIM barrel [Cynara cardunculus var. scolymus]
Enrichment_MF	oxidoreductase activity	CtAH12T0089800.1	35	6	8	52	303	34	5.33	1.29727	1.34832	1.33982	1.32847	0.72711	0.707497	0.750213	0.728273	1.82413	7.40631e-06	KVI11394	Ferritin [Cynara cardunculus var. scolymus]
Enrichment_MF	oxidoreductase activity	CtAH12T0200300.1	22	5	7	24	330	34.7	8.84	0.857674	0.915344	0.928098	0.900372	1.15251	1.19486	1.22722	1.19153	0.755644	0.000682164	XP_023759204	chloroplast envelope quinone oxidoreductase homolog [Lactuca sativa]
Enrichment_MF	oxidoreductase activity	CtAH02T0006900.1	4	3	3	3	719	81.5	8.47	0.929145	0.978882	0.905043	0.93769	1.24728	1.24224	1.44196	1.3105	0.715523	0.00575551	OTG37453	putative ribonuclease H-like domain-containing protein [Helianthus annuus]
Enrichment_MF	oxidoreductase activity	CtAH03T0202300.1	2	1	1	7	547	59.2	5.12	1.27807	1.27971	1.24545	1.26774	0.843654	0.813569	0.809243	0.822155	1.54197	8.8095e-06	OTG02940	putative glucose-methanol-choline oxidoreductase, FAD/NAD(P)-binding domain protein [Helianthus annuus]
Enrichment_MF	oxidoreductase activity	CtAH04T0207500.1	24	4	4	8	266	28.1	4.75	1.08479	1.12578	1.08448	1.09835	0.803095	0.786949	0.816794	0.802279	1.36904	5.27219e-05	KVH97540	heme peroxidase [Cynara cardunculus var. scolymus]
Enrichment_MF	oxidoreductase activity	CtAH07T0129500.1	19	5	6	13	327	34.7	8.12	1.09107	1.16125	1.12051	1.12428	0.950138	0.90612	0.953782	0.93668	1.20028	0.00180959	YP_009040861	putative chloroplast RF19 (chloroplast) (chloroplast) [Centaurea diffusa];gi|645101215|gb|AIB03816.1| putative chloroplast RF19 (chloroplast) (chloroplast) [Centaurea diffusa]
Enrichment_MF	oxidoreductase activity	CtAH08T0134200.1	20	12	12	37	914	99.2	9.41	1.10362	1.13182	1.11526	1.1169	0.899096	0.926609	0.892213	0.905973	1.23282	9.28676e-05	XP_023771406	probable mitochondrial saccharopine dehydrogenase-like oxidoreductase At5g39410 [Lactuca sativa];gi|1322385863|gb|PLY79608.1| hypothetical protein LSAT_2X87981 [Lactuca sativa]
Enrichment_MF	oxidoreductase activity	CtAH08T0230300.1	5	2	4	9	769	85.3	6.28	1.03364	0.977692	1.02309	1.01147	1.34697	1.28814	1.32741	1.32084	0.765782	0.00022165	OTG22667	putative ribonuclease H-like domain-containing protein [Helianthus annuus]
Enrichment_MF	oxidoreductase activity	CtAH10T0122700.1	59	13	13	52	302	32.7	8.34	1.33878	1.37852	1.3642	1.3605	0.797773	0.804241	0.80718	0.803065	1.69413	1.26209e-06	KVH95053	Glucose/ribitol dehydrogenase [Cynara cardunculus var. scolymus]
Enrichment_MF	oxidoreductase activity	CtAH10T0203100.1	26	7	7	22	264	28.3	6.99	1.3129	1.32383	1.35912	1.33195	0.902193	0.886519	0.904902	0.897871	1.48346	8.66789e-06	KVI06981	hypothetical protein Ccrd_014668 [Cynara cardunculus var. scolymus]
Enrichment_MF	oxidoreductase activity	CtAH12T0179100.2	33	7	7	13	277	29.9	8.13	1.17946	1.24734	1.20994	1.21225	0.828266	0.899193	0.867879	0.865112	1.40126	0.000257176	OTG07182	putative zinc finger, CCHC-type [Helianthus annuus]
Enrichment_MF	intramolecular lyase activity	CtAH01T0089400.1	34	16	16	55	510	56.2	5.47	1.29332	1.28621	1.28354	1.28769	1.05824	1.01434	1.07874	1.05044	1.22586	0.000247426	KVH41929	Myo-inositol-1-phosphate synthase [Cynara cardunculus var. scolymus]
Enrichment_MF	intramolecular lyase activity	CtAH03T0037700.1	12	2	2	4	219	24.1	5.4	0.743461	0.736058	0.791967	0.757162	1.06963	1.04802	1.02465	1.04743	0.722874	0.000184594	KVI10553	Chalcone isomerase [Cynara cardunculus var. scolymus]
Enrichment_MF	intramolecular lyase activity	CtAH10T0200600.1	62	9	9	56	180	19.4	5.35	0.873298	0.857545	0.879009	0.869951	1.07968	1.04674	1.06144	1.06262	0.818684	7.40838e-05	ATZ81755	CHI1 [Carthamus tinctorius]
Enrichment_MF	glutathione transferase activity	CtAH08T0063800.1	28	7	7	21	278	32.1	6.71	0.871041	0.925317	0.874864	0.890407	1.13299	1.13888	1.0648	1.11222	0.800565	0.00167739	PLY68903	hypothetical protein LSAT_2X115281 [Lactuca sativa]
Enrichment_MF	glutathione transferase activity	CtAH12T0102600.3	20	2	5	8	226	26.2	6.57	1.09044	1.19796	1.16044	1.14961	0.889105	0.861665	0.944454	0.898408	1.27961	0.00322822	XP_021673001	probable glutathione S-transferase parA [Hevea brasiliensis]
Enrichment_MF	glutathione transferase activity	CtAH11T0192400.1	34	9	9	34	334	37.4	6.44	1.14645	1.19951	1.14332	1.16309	0.839216	0.877985	0.832705	0.849969	1.3684	0.000170471	XP_022000765	glutathione S-transferase L3-like isoform X1 [Helianthus annuus];gi|1191649253|gb|OTG01226.1| putative glutathione transferase lambda 1 [Helianthus annuus]
Enrichment_MF	galactosidase activity	CtAH05T0009900.1	25	12	12	40	629	69.9	5.92	0.847417	0.85427	0.82954	0.843742	1.09336	1.09291	1.17324	1.11984	0.753451	0.000569215	KVH93961	Galactose-binding domain-like protein [Cynara cardunculus var. scolymus]
Enrichment_MF	galactosidase activity	CtAH11T0163900.1	22	13	15	29	848	92.3	7.44	0.95269	0.92174	0.981864	0.952098	1.17061	1.1223	1.23779	1.1769	0.808988	0.00397935	XP_022026342	beta-galactosidase 8-like isoform X2 [Helianthus annuus]
Enrichment_MF	galactosidase activity	CtAH08T0086800.1	50	19	19	134	399	44.3	6.93	1.20284	1.235	1.19734	1.21173	0.909567	0.908001	0.961149	0.926239	1.30822	0.000170876	KVI06262	Aldolase-type TIM barrel [Cynara cardunculus var. scolymus]
Enrichment_MF	ribulose-bisphosphate carboxylase activity	CtAH08T0156700.1	66	2	13	474	179	19.9	8.51	0.817789	0.837738	0.845838	0.833788	1.22002	1.27279	1.33193	1.27491	0.653996	0.000189474	KVI00138	Ribulose-1,5-bisphosphate carboxylase small subunit, N-terminal [Cynara cardunculus var. scolymus]
Enrichment_MF	ribulose-bisphosphate carboxylase activity	CtAH11T0103500.1	46	21	21	1199	407	45.3	9.33	0.952852	0.931827	1.02035	0.968344	1.17943	1.23292	1.11679	1.17638	0.823156	0.00833464	ACB29042	ribulose-1,5-bisphosphate carboxylase/oxygenase large subunit, partial (chloroplast) [Carthamus tinctorius]
Enrichment_MF	ribulose-bisphosphate carboxylase activity	CtAH04T0097400.1	50	14	15	551	179	20	8.94	0.958493	0.934023	0.949936	0.947484	1.14884	1.2171	1.14261	1.16952	0.810149	0.000876185	AFP23635	ribulose-1,5-bisphosphate carboxylase/oxygenase large subunit, partial (plastid) [Nannoglottis hookeri]
Enrichment_MF	catalytic activity	CtAH02T0033700.1	1	1	1	2	977	110	7.65	1.06664	1.25168	1.26695	1.19509	0.794387	0.763123	0.732906	0.763472	1.56534	0.00295117	XP_023758925	DNA repair endonuclease UVH1 isoform X1 [Lactuca sativa]
Enrichment_MF	catalytic activity	CtAH05T0057400.1	11	2	2	3	190	20	9.39	1.05298	1.06674	1.06319	1.06097	0.865409	0.834941	0.890646	0.863665	1.22845	0.000288604	KVH93578	hypothetical protein Ccrd_004370 [Cynara cardunculus var. scolymus]
Enrichment_MF	catalytic activity	CtAH05T0197700.1	2	1	2	9	1064	116.4	6.7	1.10546	1.10432	1.20877	1.13952	0.786252	0.868983	0.767398	0.807544	1.41109	0.00205406	KJB77968	hypothetical protein B456_012G170200 [Gossypium raimondii]
Enrichment_MF	catalytic activity	CtAH06T0048900.1	15	2	2	9	203	21.6	6.73	1.133	1.32574	1.29848	1.25241	0.832209	0.881762	0.766849	0.82694	1.51451	0.00347528	KVI00071	2Fe-2S ferredoxin, iron-sulfur binding site-containing protein [Cynara cardunculus var. scolymus]
Enrichment_MF	catalytic activity	CtAH09T0005700.1	17	2	2	2	133	14.6	5.49	1.16996	1.1654	1.22016	1.18517	0.920483	1.03302	1.00828	0.987258	1.20047	0.00671721	KVH88894	2Fe-2S ferredoxin-type domain-containing protein [Cynara cardunculus var. scolymus]
Enrichment_MF	catalytic activity	CtAH12T0096000.1	20	3	3	8	173	19	5.94	0.890358	0.937086	0.924403	0.917282	1.29777	1.16073	1.17904	1.21251	0.756513	0.00282956	KVI11446	hypothetical protein Ccrd_010140 [Cynara cardunculus var. scolymus]
Enrichment_MF	catalytic activity	CtAH03T0114800.1	17	2	2	2	126	13.2	9.89	0.849144	0.817119	0.779187	0.81515	0.622831	0.732601	0.61609	0.657174	1.24039	0.0210561	KVI10995	Cupredoxin [Cynara cardunculus var. scolymus]
Enrichment_MF	catalytic activity	CtAH09T0143400.1	12	3	3	9	304	33.7	6.79	0.901496	0.903131	0.850859	0.885162	1.09513	1.10892	1.06592	1.08999	0.812083	0.000657711	KVH99075	Cupredoxin [Cynara cardunculus var. scolymus]
Enrichment_MF	catalytic activity	CtAH02T0016300.1	39	2	14	111	445	50.1	4.86	0.785565	0.819014	0.820879	0.808486	0.93277	1.0047	0.999062	0.978843	0.825961	0.00272098	AIY99978	tubulin beta 2 [Marchantia polymorpha];gi|1026766761|gb|OAE27189.1| hypothetical protein AXG93_4009s1200 [Marchantia polymorpha subsp. ruderalis]
Enrichment_MF	catalytic activity	CtAH02T0170700.1	17	6	10	15	614	68.6	7.8	0.8672	0.870937	0.868599	0.868912	1.06574	1.05196	1.02803	1.04858	0.828659	8.4303e-05	PNY17486	Ty3/gypsy retrotransposon protein [Trifolium pratense]
Enrichment_MF	catalytic activity	CtAH06T0046800.1	35	1	11	68	424	47	5.17	0.976618	1.20442	1.08423	1.08842	0.785025	0.868066	0.784703	0.812598	1.33943	0.0180999	XP_022029886	tubulin alpha-3 chain-like [Helianthus annuus];gi|1191680826|gb|OTG32789.1| putative alpha-1 tubulin [Helianthus annuus]
Enrichment_MF	catalytic activity	CtAH06T0143100.1	28	8	8	28	283	31	6.44	1.12871	1.14044	1.17322	1.14746	0.924853	0.945019	0.95912	0.942997	1.21682	0.00025095	KVI00899	hypothetical protein Ccrd_020839 [Cynara cardunculus var. scolymus]
Enrichment_MF	catalytic activity	CtAH07T0086900.1	1	1	1	1	1024	112.8	5.95	1.07768	1.21541	1.12924	1.14078	0.950501	0.953968	0.839403	0.914624	1.24726	0.014748	KVI05112	Elongation factor G, III-V domain-containing protein [Cynara cardunculus var. scolymus]
Enrichment_MF	catalytic activity	CtAH08T0093900.1	49	4	20	132	447	49.2	9.13	1.2071	1.13594	1.07625	1.13976	0.873996	0.887061	0.88183	0.880962	1.29377	0.00243159	KVI09543	Elongation factor, GTP-binding domain-containing protein [Cynara cardunculus var. scolymus]
Enrichment_MF	catalytic activity	CtAH10T0167300.1	47	2	17	200	448	50.3	4.83	0.743169	0.77727	0.764044	0.761494	0.975132	0.997238	1.06369	1.01202	0.75245	0.000911615	PNT30709	hypothetical protein POPTR_006G095000v3 [Populus trichocarpa]
Enrichment_MF	catalytic activity	CtAH11T0021400.1	54	3	18	127	452	49.8	4.98	0.731755	0.699586	0.704581	0.711974	0.922606	0.975159	0.9639	0.953888	0.746391	0.000212253	XP_023757910	tubulin alpha chain-like [Lactuca sativa];gi|1322407081|gb|PLY89858.1| hypothetical protein LSAT_4X159141 [Lactuca sativa]
Enrichment_MF	catalytic activity	CtAH11T0062200.1	58	2	19	136	450	49.6	5.1	0.818491	0.81881	0.793737	0.810346	0.974237	0.978472	1.04203	0.998245	0.81177	0.00131488	KVH92713	Alpha tubulin [Cynara cardunculus var. scolymus]
Enrichment_MF	catalytic activity	CtAH03T0018400.2	38	8	8	37	325	33.8	8.94	0.829755	0.834066	0.832939	0.832253	1.01406	1.0584	1.09389	1.05545	0.788531	0.000645008	AJD09726	FTSZ1-1, partial [Hesperis matronalis]
Enrichment_MF	catalytic activity	CtAH01T0117600.1	13	1	1	1	160	17.9	9.33	0.91192	0.804387	0.916288	0.877531	1.10823	1.06466	1.25971	1.1442	0.766939	0.0185231	XP_023738906	uncharacterized protein LOC111886897 [Lactuca sativa]
Enrichment_MF	catalytic activity	CtAH09T0111300.1	14	1	7	19	546	60.2	8.22	0.864852	0.865689	0.875066	0.868535	1.04463	1.0205	1.13883	1.06799	0.813246	0.00532024	AFD62807	3-deoxy-D-arabino-heptulosonate 7-phosphate synthase [Ipomoea purpurea]
Enrichment_MF	catalytic activity	CtAH06T0183000.1	16	5	7	23	516	55	6.16	0.879157	0.844685	0.873221	0.865688	1.07271	1.08549	1.11205	1.09008	0.794147	0.000140245	XP_023729250	3-phosphoshikimate 1-carboxyvinyltransferase 2 [Lactuca sativa];gi|1322381636|gb|PLY77394.1| hypothetical protein LSAT_7X9680 [Lactuca sativa]
Enrichment_MF	catalytic activity	CtAH11T0186000.1	54	17	36	272	1618	179.9	6.65	0.853856	0.784483	0.802974	0.813771	1.09475	1.05664	1.07808	1.07649	0.755949	0.000363983	KVH90539	Cobalamin-independent methionine synthase, partial [Cynara cardunculus var. scolymus]
Enrichment_MF	catalytic activity	CtAH10T0275000.1	17	14	25	53	1677	190.9	8.9	0.903529	0.857009	0.866706	0.875748	1.15798	1.10946	1.11916	1.12887	0.775775	0.00024746	APD83327	RNA polymerase beta&apos; subunit (chloroplast) [Carthamus tinctorius]
Enrichment_MF	catalytic activity	CtAH05T0161700.1	30	7	9	22	416	46.7	7.01	1.14877	1.2083	1.14817	1.16841	0.846739	0.91458	0.857663	0.872994	1.33839	0.000521947	XP_021988107	12-oxophytodienoate reductase 2-like [Helianthus annuus];gi|1191658692|gb|OTG10662.1| putative 12-oxophytodienoate reductase 2 [Helianthus annuus]
Enrichment_MF	catalytic activity	CtAH11T0262600.1	56	17	19	76	451	47.3	7.77	1.18958	1.24447	1.17616	1.2034	0.977588	0.948287	0.885946	0.937274	1.28394	0.00146388	KVH90998	Thiolase [Cynara cardunculus var. scolymus]
Enrichment_MF	catalytic activity	CtAH09T0044500.1	12	9	14	29	1160	130.2	6.3	0.961938	0.955513	0.980749	0.966067	1.15088	1.12849	1.26514	1.1815	0.817661	0.00743009	XP_023766453	nucleotide pyrophosphatase/phosphodiesterase-like [Lactuca sativa]
Enrichment_MF	catalytic activity	CtAH12T0095800.1	42	16	16	51	440	48.3	8.37	1.16412	1.17991	1.21005	1.18469	0.923359	0.954165	1.00516	0.960894	1.23291	0.00122215	XP_022893520	acyl-coenzyme A oxidase 4, peroxisomal [Olea europaea var. sylvestris]
Enrichment_MF	catalytic activity	CtAH10T0101200.1	11	14	14	26	1400	151.6	7.5	1.14702	1.14193	1.14097	1.14331	0.911856	0.936355	0.933442	0.927218	1.23305	1.09019e-05	KVH94550	AAA+ ATPase domain-containing protein [Cynara cardunculus var. scolymus]
Enrichment_MF	catalytic activity	CtAH10T0097700.1	7	1	4	7	592	65.7	6.49	1.45198	1.52662	1.40939	1.46266	0.77689	0.802125	0.708455	0.76249	1.91827	9.30859e-05	XP_023772847	ABC transporter C family member 4-like [Lactuca sativa];gi|1340492783|ref|XP_023772848.1| ABC transporter C family member 4-like [Lactuca sativa];gi|1340492785|ref|XP_023772849.1| ABC transporter C family member 4-like [Lactuca sativa];gi|1322383858|gb|PLY78512.1| hypothetical protein LSAT_5X191480 [Lactuca sativa]
Enrichment_MF	catalytic activity	CtAH10T0097700.4	15	14	18	45	1395	155	7.28	1.26381	1.23157	1.26251	1.25263	0.881675	0.890187	0.903056	0.89164	1.40486	7.85404e-06	XP_023772847	ABC transporter C family member 4-like [Lactuca sativa];gi|1340492783|ref|XP_023772848.1| ABC transporter C family member 4-like [Lactuca sativa];gi|1340492785|ref|XP_023772849.1| ABC transporter C family member 4-like [Lactuca sativa];gi|1322383858|gb|PLY78512.1| hypothetical protein LSAT_5X191480 [Lactuca sativa]
Enrichment_MF	catalytic activity	CtAH07T0055300.1	4	1	5	6	1198	135.1	6.29	1.14974	1.21476	1.14229	1.16893	0.832038	0.898874	1.00935	0.91342	1.27973	0.0106981	KVI05338	Cation-transporting P-type ATPase [Cynara cardunculus var. scolymus]
Enrichment_MF	catalytic activity	CtAH06T0073000.1	66	10	25	196	487	53.3	5.88	0.967454	0.907955	0.952669	0.942693	1.15279	1.10107	1.18445	1.1461	0.82252	0.00252313	XP_021981166	adenosylhomocysteinase 1-like [Helianthus annuus];gi|1191685781|gb|OTG37742.1| putative S-adenosyl-L-homocysteine hydrolase [Helianthus annuus]
Enrichment_MF	catalytic activity	CtAH11T0258000.1	40	6	21	117	593	64.8	7.9	0.695508	0.69953	0.694485	0.696508	1.29637	1.20073	1.24669	1.24793	0.558129	3.73462e-05	BAT13922	Os11g0455500, partial [Oryza sativa Japonica Group]
Enrichment_MF	catalytic activity	CtAH04T0180900.1	1	3	3	4	2242	250.7	9.11	1.02342	1.09352	1.13832	1.08509	0.859734	0.869628	0.855192	0.861518	1.2595	0.00268104	KVH97273	Bromodomain-containing protein [Cynara cardunculus var. scolymus]
Enrichment_MF	catalytic activity	CtAH05T0059700.1	54	12	13	113	324	34.3	5.83	1.14581	1.12892	1.12469	1.13314	0.941482	0.936311	0.930692	0.936162	1.21041	1.04052e-05	KVH88514	Cysteine synthase A [Cynara cardunculus var. scolymus]
Enrichment_MF	catalytic activity	CtAH02T0140500.1	14	2	9	41	876	97.9	6.99	1.14071	1.13412	1.136	1.13694	0.860398	0.865073	0.912996	0.879489	1.29273	0.000108816	KVH96257	Peptidase S10, serine carboxypeptidase [Cynara cardunculus var. scolymus]
Enrichment_MF	catalytic activity	CtAH11T0166700.2	11	4	5	10	634	71.3	5.3	1.17158	1.20989	1.19975	1.19374	0.864829	0.953796	0.983827	0.934151	1.27789	0.00229038	KVH90737	Peptidase S10, serine carboxypeptidase [Cynara cardunculus var. scolymus]
Enrichment_MF	catalytic activity	CtAH12T0141100.10	30	5	9	25	441	50.2	6.8	0.940813	0.959031	0.905491	0.935112	1.30505	1.31321	1.17554	1.2646	0.739452	0.00222893	KVI11735	Peptidase S10, serine carboxypeptidase [Cynara cardunculus var. scolymus]
Enrichment_MF	catalytic activity	CtAH12T0141100.7	16	1	5	21	467	52.3	6.24	0.798464	0.936746	0.93148	0.888897	1.1329	1.07835	1.03182	1.08102	0.822274	0.0234242	KVI11735	Peptidase S10, serine carboxypeptidase [Cynara cardunculus var. scolymus]
Enrichment_MF	catalytic activity	CtAH07T0069400.2	23	7	7	30	414	46.7	6.4	1.10348	1.10407	1.09339	1.10031	0.910525	0.898829	0.928751	0.912702	1.20555	3.67264e-05	KVI05276	Peptidase S10, serine carboxypeptidase [Cynara cardunculus var. scolymus]
Enrichment_MF	catalytic activity	CtAH09T0134900.1	11	4	4	6	498	53.9	7.49	0.865682	0.770917	0.85566	0.830753	1.03705	1.0071	1.05964	1.0346	0.802973	0.00376448	KVH99044	Aspartic peptidase [Cynara cardunculus var. scolymus]
Enrichment_MF	catalytic activity	CtAH05T0183400.1	5	3	3	10	948	101.5	8.79	1.40636	1.4741	1.45456	1.44501	0.787925	0.752389	0.732665	0.75766	1.9072	1.18315e-05	N/A	N/A
Enrichment_MF	catalytic activity	CtAH10T0241800.1	4	1	2	4	479	51.9	7.84	0.867413	0.893967	0.933594	0.898325	1.37097	1.34643	1.46082	1.39274	0.645006	0.000239825	KVI06882	Aspartic peptidase [Cynara cardunculus var. scolymus]
Enrichment_MF	catalytic activity	CtAH10T0242000.1	34	8	8	46	397	41.9	4.83	1.2718	1.34747	1.36354	1.3276	0.650779	0.690085	0.677501	0.672788	1.97329	2.80839e-05	KVI06882	Aspartic peptidase [Cynara cardunculus var. scolymus]
Enrichment_MF	catalytic activity	CtAH08T0352100.1	13	3	5	13	348	39	5.71	0.941579	0.851636	0.845263	0.879493	1.16031	1.08501	1.08985	1.11172	0.791109	0.00417737	KVI07653	Cysteine peptidase, asparagine active site-containing protein [Cynara cardunculus var. scolymus]
Enrichment_MF	catalytic activity	CtAH09T0078600.1	25	4	7	19	365	39.9	5.53	1.27375	1.25263	1.27586	1.26741	0.773836	0.81606	0.813845	0.801247	1.5818	7.46392e-06	KVI06529	Cysteine peptidase, asparagine active site-containing protein, partial [Cynara cardunculus var. scolymus]
Enrichment_MF	catalytic activity	CtAH10T0262800.1	13	3	5	15	353	39.7	6.33	0.836099	0.805486	0.816858	0.819481	1.12667	1.09351	1.11581	1.112	0.736945	2.47731e-05	XP_022015904	cysteine protease XCP1-like [Helianthus annuus];gi|1191640044|gb|OTF92046.1| putative peptidase C1A [Helianthus annuus]
Enrichment_MF	catalytic activity	CtAH11T0183600.1	1	1	1	1	907	103.2	5.08	1.14238	1.13417	1.04354	1.1067	0.736183	0.850946	0.861636	0.816255	1.35582	0.00474356	KVH90549	Peptidase C19, ubiquitin carboxyl-terminal hydrolase 2, partial [Cynara cardunculus var. scolymus]
Enrichment_MF	catalytic activity	CtAH06T0297900.1	1	1	1	2	766	81.9	8.06	0.786621	0.861011	0.889784	0.845805	1.11464	1.14605	1.13366	1.13145	0.747542	0.000877719	KVH98354	Peptidase S8/S53 domain-containing protein [Cynara cardunculus var. scolymus]
Enrichment_MF	catalytic activity	CtAH07T0080100.1	2	1	1	1	691	78.3	6.89	1.31234	1.25351	1.18022	1.24869	1.0509	0.831238	0.876147	0.919429	1.35811	0.0129646	KVI05196	Peptidase S9A/B/C, oligopeptidase, N-terminal beta-propeller [Cynara cardunculus var. scolymus]
Enrichment_MF	catalytic activity	CtAH04T0197800.1	4	2	2	2	840	88.9	6.09	0.783178	0.745293	0.833881	0.787451	1.15167	1.03874	1.31297	1.16779	0.674307	0.0104251	XP_022018302	subtilisin-like protease SBT2.2 [Helianthus annuus];gi|1191640721|gb|OTF92723.1| putative subtilase family protein [Helianthus annuus]
Enrichment_MF	catalytic activity	CtAH11T0015100.1	16	4	4	20	478	54	7.4	1.27865	1.23264	1.26424	1.25851	0.652821	0.733197	0.608401	0.664806	1.89305	0.000108214	KVH92769	Metallopeptidase, catalytic domain-containing protein [Cynara cardunculus var. scolymus]
Enrichment_MF	catalytic activity	CtAH12T0011100.1	18	6	6	25	482	51.9	5.39	1.47587	1.54868	1.56223	1.52893	1.04633	0.996747	1.15394	1.06567	1.4347	0.000984996	KVH92104	Peptidase S8/S53 domain-containing protein [Cynara cardunculus var. scolymus]
Enrichment_MF	catalytic activity	CtAH12T0067000.1	29	9	9	39	501	54	4.77	1.14252	1.13808	1.11904	1.13322	0.915679	0.915616	0.966036	0.932444	1.21532	0.00039009	XP_022005137	aspartic proteinase A1-like isoform X4 [Helianthus annuus]
Enrichment_MF	catalytic activity	CtAH08T0035100.1	57	9	11	84	259	28.6	5.49	1.12875	1.15147	1.12193	1.13405	0.87877	0.882628	0.876528	0.879309	1.28971	9.70487e-06	KVI10004	hypothetical protein Ccrd_011632, partial [Cynara cardunculus var. scolymus]
Enrichment_MF	catalytic activity	CtAH04T0228600.1	34	12	13	52	392	42.5	8.7	1.11165	1.12877	1.18582	1.14208	0.892291	0.915509	0.965821	0.92454	1.2353	0.00222534	AQK89980	Fructose-bisphosphate aldolase [Zea mays]
Enrichment_MF	catalytic activity	CtAH08T0164100.1	45	15	24	289	630	69.1	9.26	0.8841	0.936947	0.922693	0.91458	1.07343	1.10275	1.11703	1.09774	0.833152	0.000842968	KVI08792	Protein of unknown function DUF3353 [Cynara cardunculus var. scolymus]
Enrichment_MF	catalytic activity	CtAH01T0077300.1	40	5	13	79	357	39.2	5.76	1.19481	1.14233	1.19091	1.17602	1.004	0.922219	0.912722	0.946313	1.24274	0.00237663	ONL95215	glutamine synthetase6 [Zea mays]
Enrichment_MF	catalytic activity	CtAH08T0063800.1	28	7	7	21	278	32.1	6.71	0.871041	0.925317	0.874864	0.890407	1.13299	1.13888	1.0648	1.11222	0.800565	0.00167739	PLY68903	hypothetical protein LSAT_2X115281 [Lactuca sativa]
Enrichment_MF	catalytic activity	CtAH12T0102600.3	20	2	5	8	226	26.2	6.57	1.09044	1.19796	1.16044	1.14961	0.889105	0.861665	0.944454	0.898408	1.27961	0.00322822	XP_021673001	probable glutathione S-transferase parA [Hevea brasiliensis]
Enrichment_MF	catalytic activity	CtAH11T0192400.1	34	9	9	34	334	37.4	6.44	1.14645	1.19951	1.14332	1.16309	0.839216	0.877985	0.832705	0.849969	1.3684	0.000170471	XP_022000765	glutathione S-transferase L3-like isoform X1 [Helianthus annuus];gi|1191649253|gb|OTG01226.1| putative glutathione transferase lambda 1 [Helianthus annuus]
Enrichment_MF	catalytic activity	CtAH10T0271100.1	23	11	11	24	601	66.3	5.9	0.864337	0.845175	0.846707	0.852073	1.17746	1.21035	1.21344	1.20042	0.709815	1.17139e-05	KVI07603	Glycogen/starch synthase, ADP-glucose type, partial [Cynara cardunculus var. scolymus]
Enrichment_MF	catalytic activity	CtAH03T0215000.1	51	39	40	311	1038	112.8	7.06	1.0658	1.12599	1.08405	1.09195	0.843468	0.981109	0.898203	0.907593	1.20312	0.0135955	KVH91423	Glycine cleavage system P protein [Cynara cardunculus var. scolymus]
Enrichment_MF	catalytic activity	CtAH04T0077800.1	2	1	1	1	326	36.7	8.54	0.684895	0.791955	0.779264	0.752038	1.00291	1.02728	1.04014	1.02344	0.734811	0.00157118	CAN74194	hypothetical protein VITISV_040578 [Vitis vinifera]
Enrichment_MF	catalytic activity	CtAH05T0157900.1	11	4	6	13	621	66.8	6.65	1.1116	1.15363	1.14812	1.13778	0.906302	0.942594	0.894876	0.914591	1.24404	0.000333575	KVH96570	DNA/RNA helicase, DEAD/DEAH box type, N-terminal [Cynara cardunculus var. scolymus]
Enrichment_MF	catalytic activity	CtAH06T0077200.1	5	1	2	8	413	46.6	8.68	1.08974	1.16637	1.09051	1.11554	0.896231	0.941134	0.941144	0.92617	1.20447	0.00302598	KVH99939	DNA/RNA helicase, DEAD/DEAH box type, N-terminal [Cynara cardunculus var. scolymus]
Enrichment_MF	catalytic activity	CtAH02T0012100.1	24	8	10	30	458	50.4	6.38	1.1729	1.19706	1.18798	1.18598	0.927861	0.919251	0.891161	0.912758	1.29934	3.15166e-05	KVH95444	Hydroxymethylglutaryl-coenzyme A synthase, active site-containing protein [Cynara cardunculus var. scolymus]
Enrichment_MF	catalytic activity	CtAH05T0032900.1	22	6	18	122	765	80.2	5.26	0.856558	0.840469	0.800315	0.832447	1.07914	1.0814	1.16741	1.10932	0.750415	0.00117279	OTF86708	putative pyrophosphate-energised proton pump [Helianthus annuus]
Enrichment_MF	catalytic activity	CtAH06T0034700.1	28	2	4	19	199	22.8	6.29	0.789283	0.87687	0.871785	0.845979	1.14271	1.12876	1.26265	1.17804	0.718124	0.00289415	PIA53005	hypothetical protein AQUCO_01000697v1 [Aquilegia coerulea]
Enrichment_MF	catalytic activity	CtAH04T0023200.1	5	3	3	3	575	64.1	7.39	0.823574	0.763216	0.763806	0.783532	1.20438	1.13518	1.14578	1.16178	0.674422	0.000210184	PLY91885	hypothetical protein LSAT_8X128420 [Lactuca sativa]
Enrichment_MF	catalytic activity	CtAH11T0203400.1	56	2	16	74	390	42.7	6.13	0.640606	0.518513	0.570012	0.576377	1.08972	1.04625	0.966468	1.03415	0.557346	0.000823801	XP_023745899	S-adenosylmethionine synthase 2-like [Lactuca sativa];gi|1322354280|gb|PLY64532.1| hypothetical protein LSAT_6X24520 [Lactuca sativa]
Enrichment_MF	catalytic activity	CtAH08T0156700.1	66	2	13	474	179	19.9	8.51	0.817789	0.837738	0.845838	0.833788	1.22002	1.27279	1.33193	1.27491	0.653996	0.000189474	KVI00138	Ribulose-1,5-bisphosphate carboxylase small subunit, N-terminal [Cynara cardunculus var. scolymus]
Enrichment_MF	catalytic activity	CtAH11T0103500.1	46	21	21	1199	407	45.3	9.33	0.952852	0.931827	1.02035	0.968344	1.17943	1.23292	1.11679	1.17638	0.823156	0.00833464	ACB29042	ribulose-1,5-bisphosphate carboxylase/oxygenase large subunit, partial (chloroplast) [Carthamus tinctorius]
Enrichment_MF	catalytic activity	CtAH01T0089400.1	34	16	16	55	510	56.2	5.47	1.29332	1.28621	1.28354	1.28769	1.05824	1.01434	1.07874	1.05044	1.22586	0.000247426	KVH41929	Myo-inositol-1-phosphate synthase [Cynara cardunculus var. scolymus]
Enrichment_MF	catalytic activity	CtAH02T0036500.1	1	1	1	1	555	63.4	6.64	1.19351	1.17222	1.19397	1.18657	0.948009	0.949833	0.935351	0.944398	1.25643	9.02418e-06	XP_022025668	type I inositol polyphosphate 5-phosphatase 2 isoform X1 [Helianthus annuus];gi|1191632907|gb|OTF85050.1| putative myo-inositol polyphosphate 5-phosphatase 2 [Helianthus annuus]
Enrichment_MF	catalytic activity	CtAH01T0037300.1	49	7	8	46	223	25.3	8.05	0.817482	0.801118	0.796339	0.80498	1.06807	1.08243	1.15648	1.10233	0.730255	0.000453049	KVI02743	Concanavalin A-like lectin/glucanase superfamily [Cynara cardunculus var. scolymus]
Enrichment_MF	catalytic activity	CtAH01T0165600.1	3	1	1	1	426	47.7	9.01	0.841795	0.785134	0.823665	0.816865	1.17363	1.08958	1.30801	1.1904	0.686208	0.00474284	KVH89324	Glycoside hydrolase, catalytic domain-containing protein [Cynara cardunculus var. scolymus]
Enrichment_MF	catalytic activity	CtAH03T0055600.1	2	1	1	1	492	53.2	6.16	0.951167	1.04778	1.00395	1.00097	1.28139	1.29357	1.21492	1.26329	0.792346	0.00211418	KVI10661	Glycoside hydrolase, catalytic domain-containing protein [Cynara cardunculus var. scolymus]
Enrichment_MF	catalytic activity	CtAH06T0018400.1	49	15	15	49	335	36.9	8.51	1.36989	1.36259	1.34757	1.36002	0.59044	0.658768	0.62458	0.624596	2.17743	3.81114e-06	KVG36940	Glycoside hydrolase, catalytic domain-containing protein [Cynara cardunculus var. scolymus]
Enrichment_MF	catalytic activity	CtAH06T0018500.1	25	7	7	39	329	35.7	4.89	1.58269	1.57389	1.54772	1.5681	0.606812	0.659023	0.589253	0.618363	2.53589	2.21621e-06	KVH99895	Glycoside hydrolase, catalytic domain-containing protein [Cynara cardunculus var. scolymus]
Enrichment_MF	catalytic activity	CtAH08T0006100.1	14	5	5	26	549	59.1	4.49	1.35906	1.46467	1.40586	1.40986	0.732278	0.787096	0.84573	0.788368	1.78833	0.000156427	XP_023740752	acidic endochitinase SE2-like [Lactuca sativa];gi|1322362858|gb|PLY68482.1| hypothetical protein LSAT_2X134540 [Lactuca sativa]
Enrichment_MF	catalytic activity	CtAH08T0020200.1	12	6	6	11	646	71.3	5.31	0.883564	0.896887	0.858602	0.879684	1.05012	1.04746	1.13148	1.07635	0.817283	0.00272148	KVI10087	Concanavalin A-like lectin/glucanase superfamily [Cynara cardunculus var. scolymus]
Enrichment_MF	catalytic activity	CtAH12T0171000.1	1	1	1	8	601	66.8	6.07	1.26655	1.16215	1.17503	1.20124	0.756045	0.772695	0.792902	0.773881	1.55223	0.000245534	N/A	N/A
Enrichment_MF	catalytic activity	CtAH12T0173300.1	18	6	9	27	577	65.9	8.91	1.14764	1.12573	1.15937	1.14425	0.887903	0.89596	0.884313	0.889392	1.28655	1.67257e-05	KVI12026	Concanavalin A-like lectin/glucanase superfamily [Cynara cardunculus var. scolymus]
Enrichment_MF	catalytic activity	CtAH03T0154200.3	22	1	13	55	512	58.9	6.99	0.602623	0.588913	0.614825	0.60212	0.907138	0.858839	0.869334	0.878437	0.685445	7.3905e-05	KVH91149	Glycoside hydrolase, catalytic domain-containing protein [Cynara cardunculus var. scolymus]
Enrichment_MF	catalytic activity	CtAH03T0154900.4	21	2	15	63	639	73	5.43	0.752675	0.761635	0.761246	0.758519	0.981348	1.08261	0.9891	1.01768	0.745338	0.00136684	KVH91149	Glycoside hydrolase, catalytic domain-containing protein [Cynara cardunculus var. scolymus]
Enrichment_MF	catalytic activity	CtAH06T0329000.1	18	12	12	20	776	84.7	7.81	0.901136	0.882234	0.856567	0.879979	0.718286	0.746271	0.649861	0.704806	1.24854	0.0050691	KVH98568	Fibronectin type III-like domain-containing protein [Cynara cardunculus var. scolymus]
Enrichment_MF	catalytic activity	CtAH05T0009900.1	25	12	12	40	629	69.9	5.92	0.847417	0.85427	0.82954	0.843742	1.09336	1.09291	1.17324	1.11984	0.753451	0.000569215	KVH93961	Galactose-binding domain-like protein [Cynara cardunculus var. scolymus]
Enrichment_MF	catalytic activity	CtAH11T0163900.1	22	13	15	29	848	92.3	7.44	0.95269	0.92174	0.981864	0.952098	1.17061	1.1223	1.23779	1.1769	0.808988	0.00397935	XP_022026342	beta-galactosidase 8-like isoform X2 [Helianthus annuus]
Enrichment_MF	catalytic activity	CtAH11T0134400.1	30	10	10	63	379	42.5	8.51	0.890331	0.904394	0.834375	0.876367	1.10721	1.07827	1.13841	1.10796	0.79097	0.00109529	XP_021980198	uncharacterized protein LOC110876333 [Helianthus annuus]
Enrichment_MF	catalytic activity	CtAH05T0262600.1	27	1	22	97	1028	116	7.31	1.1197	1.14151	1.15135	1.13752	0.681826	0.649361	0.5619	0.631029	1.80264	0.000165192	KVI01320	hypothetical protein Ccrd_020418 [Cynara cardunculus var. scolymus]
Enrichment_MF	catalytic activity	CtAH04T0011800.2	41	7	11	48	285	31.3	7.02	1.19185	1.20658	1.18752	1.19531	0.885261	0.913159	0.869045	0.889155	1.34433	2.67306e-05	KVI04093	heme peroxidase [Cynara cardunculus var. scolymus]
Enrichment_MF	catalytic activity	CtAH07T0085100.1	47	15	18	158	567	64.8	6.6	1.53535	1.5303	1.58095	1.54887	0.766743	0.787356	0.815887	0.789995	1.9606	3.8481e-06	XP_021997685	catalase-like [Helianthus annuus];gi|1191652942|gb|OTG04914.1| putative catalase isozyme 1 [Helianthus annuus]
Enrichment_MF	catalytic activity	CtAH08T0147900.1	30	6	6	11	331	35.7	8.65	1.17922	1.17927	1.15286	1.17045	0.928656	0.922801	0.927019	0.926159	1.26377	1.07835e-05	KVI08957	heme peroxidase [Cynara cardunculus var. scolymus]
Enrichment_MF	catalytic activity	CtAH12T0216100.1	50	7	10	43	172	19.2	9.29	0.929098	0.907624	0.96269	0.933137	1.10922	1.07877	1.17609	1.12136	0.832147	0.00462319	KVI03935	Glutathione peroxidase [Cynara cardunculus var. scolymus]
Enrichment_MF	catalytic activity	CtAH02T0015700.1	60	7	9	58	167	18.6	8.19	1.29612	1.30239	1.33502	1.31118	0.89441	0.892472	0.918991	0.901958	1.4537	1.01025e-05	KVH95382	Glutathione peroxidase [Cynara cardunculus var. scolymus]
Enrichment_MF	catalytic activity	CtAH03T0276300.1	32	1	2	10	88	9.8	6.67	0.910487	0.864348	0.901784	0.892206	1.30918	1.28429	1.26668	1.28671	0.693399	3.02908e-05	XP_009339915	PREDICTED: probable phospholipid hydroperoxide glutathione peroxidase [Pyrus x bretschneideri]
Enrichment_MF	catalytic activity	CtAH06T0199400.1	29	6	6	10	217	24.5	5.36	0.899894	0.905615	0.92976	0.911756	1.13563	1.1145	1.23563	1.16192	0.784697	0.00288266	KVH89143	Eukaryotic phosphomannomutase [Cynara cardunculus var. scolymus]
Enrichment_MF	catalytic activity	CtAH05T0137200.1	42	11	11	52	341	35.8	6.79	0.94125	0.926642	0.925897	0.931263	1.16575	1.16121	1.14649	1.15782	0.804325	7.80774e-06	XP_023761921	glyoxylate/succinic semialdehyde reductase 2, chloroplastic isoform X2 [Lactuca sativa]
Enrichment_MF	catalytic activity	CtAH08T0127000.1	25	8	8	43	431	47.8	7.42	1.17107	1.18558	1.16703	1.17456	0.886085	0.932303	0.895408	0.904598	1.29843	5.89373e-05	XP_022034203	formate dehydrogenase, mitochondrial [Helianthus annuus];gi|1191675825|gb|OTG27789.1| putative formate dehydrogenaseprotein [Helianthus annuus]
Enrichment_MF	catalytic activity	CtAH12T0157000.2	80	29	36	533	482	50.1	6.83	0.881415	0.884459	0.862205	0.876026	1.18415	1.15326	1.14593	1.16111	0.754473	3.08573e-05	XP_023748805	phosphoglycerate kinase, chloroplastic [Lactuca sativa];gi|1322349668|gb|PLY62388.1| hypothetical protein LSAT_7X69401 [Lactuca sativa]
Enrichment_MF	catalytic activity	CtAH10T0228200.1	53	12	20	106	470	50.9	8.18	1.20092	1.22376	1.22495	1.21654	0.737273	0.748061	0.735805	0.74038	1.64313	6.74192e-07	KVI07194	Enolase [Cynara cardunculus var. scolymus]
Enrichment_MF	catalytic activity	CtAH09T0277200.1	40	5	13	45	425	46.5	6.65	0.882864	0.891131	0.779997	0.851331	1.00709	1.02597	1.06632	1.03313	0.824034	0.0102666	KVI04447	Aldolase-type TIM barrel [Cynara cardunculus var. scolymus]
Enrichment_MF	catalytic activity	CtAH01T0074000.1	7	2	5	22	642	71.5	7.31	1.12168	1.06611	1.21584	1.13454	0.858108	0.931866	1.02027	0.936749	1.21115	0.0367034	XP_023894733	cysteine-rich receptor-like protein kinase 2 [Quercus suber]
Enrichment_MF	catalytic activity	CtAH01T0228600.1	3	1	1	1	544	60.9	6.14	1.32848	1.39657	1.12564	1.28356	0.996742	0.88887	1.02802	0.971211	1.32161	0.0270672	KVH87509	Concanavalin A-like lectin/glucanase, subgroup [Cynara cardunculus var. scolymus]
Enrichment_MF	catalytic activity	CtAH02T0034200.1	9	1	3	5	342	38.7	6.13	0.909794	0.868119	0.849901	0.875938	1.08888	1.10697	1.02585	1.0739	0.815661	0.00283917	XP_023758923	serine/threonine-protein kinase SAPK3-like [Lactuca sativa];gi|1322405493|gb|PLY89146.1| hypothetical protein LSAT_3X15481 [Lactuca sativa]
Enrichment_MF	catalytic activity	CtAH06T0072300.1	19	12	15	33	967	105	6.84	0.876982	0.869366	0.912489	0.886279	1.07951	1.0751	1.13337	1.09599	0.808655	0.000798	KVI00431	hypothetical protein Ccrd_021389 [Cynara cardunculus var. scolymus]
Enrichment_MF	catalytic activity	CtAH06T0077800.1	1	1	1	2	1145	123.6	5.55	0.778326	0.882715	0.825169	0.828737	1.08288	1.00445	1.21349	1.10027	0.753211	0.016248	KVI00322	Leucine-rich repeat-containing protein [Cynara cardunculus var. scolymus]
Enrichment_MF	catalytic activity	CtAH08T0180700.2	19	17	17	51	970	108.4	7.81	1.20246	1.21306	1.24818	1.22123	0.907803	0.91314	0.978155	0.933033	1.30889	0.000405771	KVI08658	hypothetical protein Ccrd_012956 [Cynara cardunculus var. scolymus]
Enrichment_MF	catalytic activity	CtAH11T0029700.1	10	7	8	17	952	105.3	6.11	1.14304	1.1615	1.12749	1.14401	0.942376	0.978503	0.936183	0.952354	1.20124	0.000310649	KVH92485	Concanavalin A-like lectin/glucanase, subgroup [Cynara cardunculus var. scolymus]
Enrichment_MF	catalytic activity	CtAH11T0103800.1	13	3	6	12	537	61.1	7.14	1.12328	1.13024	1.12677	1.12676	0.902918	0.895669	0.844593	0.88106	1.27887	0.000184319	XP_022029902	calcium-dependent protein kinase 7-like [Helianthus annuus];gi|1191680844|gb|OTG32807.1| putative EF-hand domain pair [Helianthus annuus]
Enrichment_MF	catalytic activity	CtAH02T0014800.1	1	1	1	1	661	73.1	5.6	0.847749	0.95464	0.788076	0.863488	1.07576	1.03667	1.00926	1.04057	0.829825	0.0278088	XP_018828839	PREDICTED: probable LRR receptor-like serine/threonine-protein kinase At1g63430 [Juglans regia]
Enrichment_MF	catalytic activity	CtAH11T0009200.1	1	1	1	7	680	74.2	7.27	1.20593	1.11824	1.11788	1.14735	0.949782	0.927888	0.982969	0.953547	1.20325	0.00437818	KVH92835	Concanavalin A-like lectin/glucanase, subgroup [Cynara cardunculus var. scolymus]
Enrichment_MF	catalytic activity	CtAH11T0050600.1	6	3	5	6	1007	112.6	5.68	1.0426	0.999685	1.0554	1.03256	0.872887	0.881206	0.762242	0.838778	1.23103	0.0098301	KVH92632	Concanavalin A-like lectin/glucanase, subgroup [Cynara cardunculus var. scolymus]
Enrichment_MF	catalytic activity	CtAH03T0004100.1	21	6	9	30	513	57.5	7.53	1.22878	1.28885	1.28606	1.2679	0.846658	0.886249	1.05559	0.929499	1.36406	0.00722617	KVI10335	hypothetical protein Ccrd_011278 [Cynara cardunculus var. scolymus]
Enrichment_MF	catalytic activity	CtAH08T0188800.1	4	3	3	4	944	102.9	6.05	0.815036	0.844907	0.860426	0.840123	1.15473	1.07582	1.16623	1.13226	0.741988	0.000740932	KVI08578	hypothetical protein Ccrd_013026 [Cynara cardunculus var. scolymus]
Enrichment_MF	catalytic activity	CtAH09T0277900.1	19	4	6	16	372	42.9	5.76	1.18973	1.13846	1.15664	1.16161	0.86164	0.904999	0.882662	0.8831	1.31538	0.000140829	XP_021977947	mitogen-activated protein kinase 3-like [Helianthus annuus];gi|1191667102|gb|OTG19070.1| putative mitogen-activated protein kinase 3 [Helianthus annuus]
Enrichment_MF	catalytic activity	CtAH11T0040100.1	7	1	3	14	424	48.4	5.39	0.980533	0.862103	0.979916	0.940851	1.08655	1.2135	1.29065	1.1969	0.786073	0.0229892	XP_010680446	PREDICTED: serine/threonine-protein kinase SRK2I [Beta vulgaris subsp. vulgaris];gi|870857820|gb|KMT09368.1| hypothetical protein BVRB_6g134600 [Beta vulgaris subsp. vulgaris]
Enrichment_MF	catalytic activity	CtAH11T0256100.1	6	1	2	5	295	33.4	4.84	0.908664	0.837822	1.02755	0.924678	1.20369	1.1019	1.22494	1.17684	0.785727	0.0198317	N/A	N/A
Enrichment_MF	catalytic activity	CtAH01T0137100.1	2	1	1	3	649	73.2	7.47	1.19111	1.16322	1.1946	1.18298	0.978563	0.933323	0.90937	0.940418	1.25793	0.000426174	KVI01067	Concanavalin A-like lectin/glucanase, subgroup [Cynara cardunculus var. scolymus]
Enrichment_MF	catalytic activity	CtAH05T0158700.1	14	2	7	34	539	60.4	6.95	1.04919	1.03574	1.05683	1.04725	0.823283	0.879574	0.855954	0.852937	1.22782	0.000369699	KVH96583	Calcium-binding EF-hand [Cynara cardunculus var. scolymus]
Enrichment_MF	catalytic activity	CtAH09T0089400.1	2	1	1	2	465	50.7	6.29	0.856925	0.832818	0.919909	0.869884	1.11307	1.07438	1.06149	1.08298	0.803232	0.00213678	OTG16118	putative PPM-type phosphatase domain, Protein phosphatase 2C family [Helianthus annuus]
Enrichment_MF	catalytic activity	CtAH08T0007400.1	16	3	8	12	567	62	6.89	0.847322	0.879399	0.880063	0.868928	1.0482	1.08692	1.05631	1.06381	0.816807	0.000260242	KVI04671	Pyruvate kinase [Cynara cardunculus var. scolymus]
Enrichment_MF	catalytic activity	CtAH06T0320000.1	30	2	5	78	302	32.4	7.08	0.870883	0.897141	0.782474	0.850166	1.27307	1.24389	1.20691	1.24129	0.684904	0.000590503	XP_021634729	ribulose-phosphate 3-epimerase, chloroplastic isoform X3 [Manihot esculenta]
Enrichment_MF	catalytic activity	CtAH05T0060000.1	36	13	15	51	467	52.1	7.49	1.16775	1.20206	1.22125	1.19702	0.938344	0.941574	0.966699	0.948873	1.26152	0.000161577	KVH93587	ATP-sulfurylase PUA-like domain-containing protein, partial [Cynara cardunculus var. scolymus]
Enrichment_MF	catalytic activity	CtAH11T0124300.1	22	1	1	5	105	10.7	5.58	1.07407	1.18774	0.994711	1.08551	0.785712	0.904457	0.788894	0.826354	1.31361	0.019188	XP_021972666	superoxide dismutase [Cu-Zn]-like [Helianthus annuus];gi|1191668209|gb|OTG20176.1| putative superoxide dismutase, copper/zinc binding domain-containing protein [Helianthus annuus]
Enrichment_MF	catalytic activity	CtAH11T0167400.1	47	6	6	53	226	22.8	6.58	1.01188	1.00142	1.02405	1.01245	0.860701	0.832574	0.73011	0.807795	1.25335	0.00703745	ONK57271	uncharacterized protein A4U43_C10F18360 [Asparagus officinalis]
Enrichment_MF	catalytic activity	CtAH04T0107500.1	30	1	6	22	205	23	7.85	0.849251	0.924709	0.880678	0.884879	1.9413	1.89648	2.42716	2.08832	0.423729	0.00216357	N/A	N/A
Enrichment_MF	catalytic activity	CtAH04T0011700.2	3	3	6	7	1867	200.7	5.9	1.21149	1.21172	1.1436	1.18894	0.963052	0.927303	0.897483	0.929279	1.27942	0.000924835	KVI04083	Armadillo [Cynara cardunculus var. scolymus]
Enrichment_MF	catalytic activity	CtAH09T0257800.1	2	1	1	1	476	52.8	8.51	0.842804	0.913533	0.919204	0.891847	1.2339	1.05753	1.08454	1.12533	0.792523	0.0177684	KVH94203	Armadillo [Cynara cardunculus var. scolymus]
Enrichment_MF	catalytic activity	CtAH11T0118400.1	62	21	21	321	405	44.7	6.38	0.864758	0.859682	0.794603	0.839681	1.09343	1.08084	1.0565	1.07692	0.779703	0.000693722	KVH89793	Phosphoribulokinase [Cynara cardunculus var. scolymus]
Enrichment_MF	catalytic activity	CtAH01T0045200.1	3	2	2	3	622	70.3	6.51	1.07067	1.20022	1.15708	1.14266	0.698997	0.74584	0.744743	0.72986	1.56559	0.000552316	KVI02809	FAD-binding, type 1 [Cynara cardunculus var. scolymus]
Enrichment_MF	catalytic activity	CtAH01T0058400.1	56	21	21	363	362	40.5	7.25	0.877035	0.887701	0.892221	0.885652	1.13706	1.11493	1.17093	1.14097	0.776225	0.000111797	XP_022015851	ferredoxin--NADP reductase, leaf-type isozyme, chloroplastic-like [Helianthus annuus];gi|1191641297|gb|OTF93299.1| putative ferredoxin--NADP reductase, leaf isozyme [Helianthus annuus]
Enrichment_MF	catalytic activity	CtAH01T0132300.2	10	3	5	10	542	59.8	9.2	1.46036	1.50632	1.54175	1.50281	0.801921	0.824452	0.887065	0.837813	1.79373	4.3671e-05	KVI01060	Glucose-methanol-choline oxidoreductase [Cynara cardunculus var. scolymus]
Enrichment_MF	catalytic activity	CtAH02T0000400.1	6	2	2	9	307	34.9	9.2	0.921385	0.897318	0.877871	0.898858	1.0826	1.0276	1.16059	1.09026	0.82444	0.00919505	ATI24814	NADH-plastoquinone oxidoreductase subunit 2 (plastid) [Plukenetia volubilis]
Enrichment_MF	catalytic activity	CtAH02T0066000.1	18	4	6	10	358	39.5	7.21	1.21223	1.18963	1.17159	1.19115	0.876985	0.910035	0.881515	0.889512	1.33911	4.27935e-05	KVH95585	Aldo/keto reductase [Cynara cardunculus var. scolymus]
Enrichment_MF	catalytic activity	CtAH02T0194500.1	7	2	3	29	219	25	8.62	1.24914	1.61809	1.08217	1.31647	0.841033	0.905415	0.793103	0.846517	1.55516	0.0437886	AFC79483	ribulose-1,5-bisphosphate carboxylase/oxygenase large subunit, partial (chloroplast) [Carduus nutans]
Enrichment_MF	catalytic activity	CtAH03T0108900.1	3	2	2	4	526	60.8	8.94	0.898454	0.866143	0.896383	0.886993	1.1	1.08412	1.15281	1.11231	0.797435	0.000633473	KVI10951	cytochrome P450 [Cynara cardunculus var. scolymus]
Enrichment_MF	catalytic activity	CtAH03T0187500.1	24	3	5	11	356	39.7	5.67	1.19218	1.11871	1.12544	1.14544	0.990216	0.975357	0.849795	0.938456	1.22056	0.014705	KVI02772	Non-heme dioxygenase N-terminal domain-containing protein [Cynara cardunculus var. scolymus]
Enrichment_MF	catalytic activity	CtAH03T0233400.1	15	3	5	14	333	37.7	8.24	1.40585	1.34999	1.48826	1.4147	0.790664	0.778737	0.83197	0.800457	1.76737	0.000143078	KVH91480	Alternative oxidase [Cynara cardunculus var. scolymus]
Enrichment_MF	catalytic activity	CtAH03T0283900.1	12	6	6	17	444	50.6	6.34	1.64889	1.70824	1.67036	1.67583	0.755616	0.752788	0.672146	0.72685	2.30561	8.09035e-06	KVH91906	cytochrome P450 [Cynara cardunculus var. scolymus]
Enrichment_MF	catalytic activity	CtAH04T0064800.1	22	14	17	66	821	94	5.94	1.27206	1.24895	1.21363	1.24488	0.862949	0.878448	0.884423	0.875273	1.42228	3.43639e-05	KVH87489	Lipase/lipooxygenase, PLAT/LH2 [Cynara cardunculus var. scolymus]
Enrichment_MF	catalytic activity	CtAH04T0205300.1	36	9	17	81	597	64.4	6.48	0.884128	0.874776	0.891924	0.883609	1.19152	1.17663	1.13049	1.16621	0.757674	0.00011964	KVH97422	6-phosphogluconate dehydrogenase, C-terminal-like protein [Cynara cardunculus var. scolymus]
Enrichment_MF	catalytic activity	CtAH04T0233900.1	29	9	9	37	356	39.7	5.4	1.23672	1.21941	1.22716	1.22776	0.951933	0.926999	0.944323	0.941085	1.30462	5.57899e-06	AUH25688	ACO1 [Carthamus tinctorius]
Enrichment_MF	catalytic activity	CtAH05T0078800.3	30	7	9	28	327	37.3	9.36	1.19091	1.16745	1.13222	1.16353	1.00594	0.998365	0.902817	0.96904	1.2007	0.00645998	KVH93432	Alternative oxidase, partial [Cynara cardunculus var. scolymus]
Enrichment_MF	catalytic activity	CtAH05T0141400.1	8	1	2	6	351	38.7	6.33	0.725189	0.865177	0.775443	0.788603	0.945012	1.06297	1.05159	1.01986	0.77325	0.0141244	XP_023765392	uncharacterized protein LOC111913907 isoform X1 [Lactuca sativa];gi|1322394765|gb|PLY84282.1| hypothetical protein LSAT_1X39481 [Lactuca sativa]
Enrichment_MF	catalytic activity	CtAH05T0226100.1	32	8	8	27	269	28.3	6.9	1.17475	1.17862	1.14694	1.16677	0.652898	0.682501	0.624685	0.653361	1.7858	1.22308e-05	KVI01412	Glucose/ribitol dehydrogenase [Cynara cardunculus var. scolymus]
Enrichment_MF	catalytic activity	CtAH06T0294100.1	13	9	9	18	815	92.3	9.14	1.32133	1.24418	1.28414	1.28322	0.837251	0.826515	0.818443	0.827403	1.5509	3.78104e-05	XP_022015578	isoflavone 2&apos;-hydroxylase-like [Helianthus annuus];gi|1191681963|gb|OTG33925.1| putative cytochrome P450, family 81, subfamily D, polypeptide 3 [Helianthus annuus]
Enrichment_MF	catalytic activity	CtAH07T0074200.3	11	4	4	9	381	45.1	7.52	1.53372	1.44558	1.38575	1.45502	0.782146	0.791953	0.781026	0.785042	1.85342	0.000100121	AGC65502	FAD2-5 protein [Carthamus tinctorius]
Enrichment_MF	catalytic activity	CtAH07T0078100.1	14	5	5	9	411	45.7	7.58	1.14252	1.11798	1.0818	1.1141	0.933271	0.912292	0.90783	0.917798	1.21388	0.000526283	KVI05210	Aromatic-ring hydroxylase-like protein [Cynara cardunculus var. scolymus]
Enrichment_MF	catalytic activity	CtAH07T0246400.1	36	2	7	41	203	21.8	7.05	1.19797	1.16854	1.1911	1.18587	0.926476	0.926675	0.90423	0.919127	1.29022	2.11752e-05	KHN27997	Flavoprotein wrbA [Glycine soja]
Enrichment_MF	catalytic activity	CtAH07T0262500.1	11	5	5	7	524	59.9	8.34	0.951691	0.934077	0.945042	0.943603	1.2172	1.19829	1.31064	1.24204	0.759719	0.00105035	KVI02348	cytochrome P450 [Cynara cardunculus var. scolymus]
Enrichment_MF	catalytic activity	CtAH08T0127400.1	45	19	21	125	535	58.1	6.95	1.21706	1.30913	1.24079	1.25566	0.801101	0.844758	0.830537	0.825465	1.52115	0.000145642	PIA40491	hypothetical protein AQUCO_02500299v1 [Aquilegia coerulea]
Enrichment_MF	catalytic activity	CtAH08T0185000.1	35	5	10	58	344	37.3	6.83	1.10192	1.16079	1.14305	1.13525	0.984828	0.927778	0.900663	0.937756	1.21061	0.00286663	XP_022009972	mannitol dehydrogenase-like [Helianthus annuus];gi|1191646354|gb|OTF98327.1| putative mannitol dehydrogenase [Helianthus annuus]
Enrichment_MF	catalytic activity	CtAH08T0290600.1	8	2	2	3	381	42.4	5.97	1.33436	1.31563	1.38024	1.34341	0.973733	0.999045	1.01489	0.99589	1.34896	0.000104866	PLY90480	hypothetical protein LSAT_2X3461 [Lactuca sativa]
Enrichment_MF	catalytic activity	CtAH10T0007900.1	17	1	3	11	248	26.4	7.94	1.12714	1.13675	1.308	1.19063	0.831551	0.904942	0.81972	0.852071	1.39734	0.00630683	KVH81844	heme peroxidase [Cynara cardunculus var. scolymus]
Enrichment_MF	catalytic activity	CtAH10T0008000.1	14	2	3	11	302	31.7	5.83	1.2481	1.39945	1.31726	1.32161	0.856337	0.784979	0.871246	0.83752	1.578	0.000698339	XP_021999902	cationic peroxidase 1-like [Helianthus annuus];gi|1191648281|gb|OTG00254.1| putative peroxidase [Helianthus annuus]
Enrichment_MF	catalytic activity	CtAH10T0015700.1	41	6	8	34	264	29.7	7.9	1.19331	1.26916	1.27017	1.24421	0.860611	0.81466	0.864736	0.846669	1.46954	0.00018964	KVI03362	hypothetical protein Ccrd_018341 [Cynara cardunculus var. scolymus]
Enrichment_MF	catalytic activity	CtAH10T0074500.1	39	11	13	61	383	40.4	8.37	1.34269	1.35199	1.35257	1.34908	0.852201	0.849737	0.83857	0.846836	1.59309	7.29557e-08	KVI03791	Alcohol dehydrogenase GroES-like protein [Cynara cardunculus var. scolymus]
Enrichment_MF	catalytic activity	CtAH10T0184700.3	3	1	1	1	394	43.8	6.4	1.35031	1.38798	1.47773	1.40534	0.948999	0.615958	0.900726	0.821894	1.70988	0.00618314	AHY99671	flavanone 3-hydroxylase [Carthamus tinctorius];gi|1316064312|gb|AUH25686.1| DAO1 [Carthamus tinctorius]
Enrichment_MF	catalytic activity	CtAH11T0111800.1	13	3	4	10	390	42.6	9.1	1.19649	1.2014	1.19723	1.19837	0.854593	0.949274	0.787131	0.863666	1.38754	0.0020635	KVH89772	Aromatic-ring hydroxylase-like protein [Cynara cardunculus var. scolymus]
Enrichment_MF	catalytic activity	CtAH12T0038700.1	5	1	2	3	382	42.4	5.58	1.2674	1.34819	1.21335	1.27631	0.981315	0.871777	1.0339	0.962329	1.32627	0.0070646	KVI11068	Aldolase-type TIM barrel [Cynara cardunculus var. scolymus]
Enrichment_MF	catalytic activity	CtAH12T0089800.1	35	6	8	52	303	34	5.33	1.29727	1.34832	1.33982	1.32847	0.72711	0.707497	0.750213	0.728273	1.82413	7.40631e-06	KVI11394	Ferritin [Cynara cardunculus var. scolymus]
Enrichment_MF	catalytic activity	CtAH12T0200300.1	22	5	7	24	330	34.7	8.84	0.857674	0.915344	0.928098	0.900372	1.15251	1.19486	1.22722	1.19153	0.755644	0.000682164	XP_023759204	chloroplast envelope quinone oxidoreductase homolog [Lactuca sativa]
Enrichment_MF	catalytic activity	CtAH02T0006900.1	4	3	3	3	719	81.5	8.47	0.929145	0.978882	0.905043	0.93769	1.24728	1.24224	1.44196	1.3105	0.715523	0.00575551	OTG37453	putative ribonuclease H-like domain-containing protein [Helianthus annuus]
Enrichment_MF	catalytic activity	CtAH03T0202300.1	2	1	1	7	547	59.2	5.12	1.27807	1.27971	1.24545	1.26774	0.843654	0.813569	0.809243	0.822155	1.54197	8.8095e-06	OTG02940	putative glucose-methanol-choline oxidoreductase, FAD/NAD(P)-binding domain protein [Helianthus annuus]
Enrichment_MF	catalytic activity	CtAH04T0207500.1	24	4	4	8	266	28.1	4.75	1.08479	1.12578	1.08448	1.09835	0.803095	0.786949	0.816794	0.802279	1.36904	5.27219e-05	KVH97540	heme peroxidase [Cynara cardunculus var. scolymus]
Enrichment_MF	catalytic activity	CtAH07T0129500.1	19	5	6	13	327	34.7	8.12	1.09107	1.16125	1.12051	1.12428	0.950138	0.90612	0.953782	0.93668	1.20028	0.00180959	YP_009040861	putative chloroplast RF19 (chloroplast) (chloroplast) [Centaurea diffusa];gi|645101215|gb|AIB03816.1| putative chloroplast RF19 (chloroplast) (chloroplast) [Centaurea diffusa]
Enrichment_MF	catalytic activity	CtAH08T0134200.1	20	12	12	37	914	99.2	9.41	1.10362	1.13182	1.11526	1.1169	0.899096	0.926609	0.892213	0.905973	1.23282	9.28676e-05	XP_023771406	probable mitochondrial saccharopine dehydrogenase-like oxidoreductase At5g39410 [Lactuca sativa];gi|1322385863|gb|PLY79608.1| hypothetical protein LSAT_2X87981 [Lactuca sativa]
Enrichment_MF	catalytic activity	CtAH08T0230300.1	5	2	4	9	769	85.3	6.28	1.03364	0.977692	1.02309	1.01147	1.34697	1.28814	1.32741	1.32084	0.765782	0.00022165	OTG22667	putative ribonuclease H-like domain-containing protein [Helianthus annuus]
Enrichment_MF	catalytic activity	CtAH10T0122700.1	59	13	13	52	302	32.7	8.34	1.33878	1.37852	1.3642	1.3605	0.797773	0.804241	0.80718	0.803065	1.69413	1.26209e-06	KVH95053	Glucose/ribitol dehydrogenase [Cynara cardunculus var. scolymus]
Enrichment_MF	catalytic activity	CtAH10T0203100.1	26	7	7	22	264	28.3	6.99	1.3129	1.32383	1.35912	1.33195	0.902193	0.886519	0.904902	0.897871	1.48346	8.66789e-06	KVI06981	hypothetical protein Ccrd_014668 [Cynara cardunculus var. scolymus]
Enrichment_MF	catalytic activity	CtAH12T0179100.2	33	7	7	13	277	29.9	8.13	1.17946	1.24734	1.20994	1.21225	0.828266	0.899193	0.867879	0.865112	1.40126	0.000257176	OTG07182	putative zinc finger, CCHC-type [Helianthus annuus]
Enrichment_MF	catalytic activity	CtAH01T0012700.1	52	24	41	205	886	97.7	6.09	1.19674	1.19725	1.16698	1.18699	0.92408	0.943057	0.899247	0.922128	1.28723	8.10368e-05	XP_023731473	plasma membrane ATPase 3-like [Lactuca sativa];gi|1340500797|ref|XP_023731474.1| plasma membrane ATPase 3-like [Lactuca sativa];gi|1322377829|gb|PLY75686.1| hypothetical protein LSAT_3X101980 [Lactuca sativa]
Enrichment_MF	catalytic activity	CtAH06T0026900.1	7	3	8	14	1290	141.8	7.69	0.822445	0.82283	0.841468	0.828914	1.08464	1.11989	1.11293	1.10582	0.749593	2.43885e-05	XP_023744885	ABC transporter B family member 1-like [Lactuca sativa];gi|1322356153|gb|PLY65417.1| hypothetical protein LSAT_1X52361 [Lactuca sativa]
Enrichment_MF	catalytic activity	CtAH06T0323000.2	22	2	14	55	715	79.6	7.49	1.27026	1.25693	1.16387	1.23035	0.98177	1.00334	0.864611	0.949906	1.29524	0.00679354	KVH98737	Major facilitator superfamily domain, general substrate transporter [Cynara cardunculus var. scolymus]
Enrichment_MF	catalytic activity	CtAH06T0262300.1	6	4	8	20	2419	271.8	6.39	1.23672	1.28936	1.21561	1.24723	0.820392	0.855685	0.778195	0.818091	1.52456	0.000164885	PNX89072	pleiotropic drug resistance protein 1-like, partial [Trifolium pratense]
Enrichment_MF	catalytic activity	CtAH09T0017400.4	26	19	30	167	1187	133.7	6.87	1.40565	1.3667	1.41992	1.39742	0.8243	0.859377	0.865925	0.849868	1.64428	1.16662e-05	KVI05933	AAA+ ATPase domain-containing protein [Cynara cardunculus var. scolymus]
Enrichment_MF	catalytic activity	CtAH10T0207900.1	6	3	4	12	594	67	5.68	0.926066	0.919105	0.909457	0.91821	1.22219	1.15287	1.26292	1.21266	0.757187	0.000820662	KVI07024	C2 calcium-dependent membrane targeting [Cynara cardunculus var. scolymus]
Enrichment_MF	catalytic activity	CtAH10T0114400.1	23	9	9	19	444	49	5.74	0.871138	0.900706	0.913767	0.895204	1.04399	1.1224	1.13465	1.10035	0.813565	0.00272738	KVH94386	FAD dependent oxidoreductase [Cynara cardunculus var. scolymus]
Enrichment_MF	catalytic activity	CtAH06T0236000.1	2	1	1	2	411	47.9	6.98	1.40577	1.34605	1.3661	1.37264	1.01773	0.923051	0.937021	0.959268	1.43093	0.000272778	N/A	N/A
Enrichment_MF	catalytic activity	CtAH03T0172100.1	9	4	4	7	339	38	8.38	0.938065	0.903326	1.00771	0.9497	1.12264	1.15741	1.17318	1.15107	0.825056	0.00412761	KVH91250	Leucine carboxyl methyltransferase [Cynara cardunculus var. scolymus]
Enrichment_MF	catalytic activity	CtAH01T0030500.1	17	3	4	20	247	27.6	5.86	1.18637	1.25108	1.23511	1.22418	0.787108	0.860712	0.947413	0.865078	1.41512	0.00202821	BAG71891	caffeoyl CoA O-methyltransferase [Carthamus tinctorius]
Enrichment_MF	catalytic activity	CtAH05T0094300.1	23	4	4	17	252	28.2	5.03	1.12315	1.12903	1.1741	1.14209	0.631823	0.639257	0.634072	0.635051	1.79843	6.27513e-06	BAG71893	caffeoyl CoA O-methyltransferase [Carthamus tinctorius]
Enrichment_MF	catalytic activity	CtAH07T0033300.1	42	31	33	103	970	110.5	5.48	0.912848	0.905154	0.919415	0.912472	1.10654	1.14122	1.11029	1.11935	0.815183	6.08291e-05	KVI05498	hypothetical protein Ccrd_016184 [Cynara cardunculus var. scolymus]
Enrichment_MF	catalytic activity	CtAH05T0243700.1	58	19	26	147	588	61.5	6.8	1.02372	1.0114	0.999426	1.01152	0.824802	0.83552	0.832977	0.8311	1.21708	1.99065e-05	KVH88858	Leucine aminopeptidase/peptidase B [Cynara cardunculus var. scolymus]
Enrichment_MF	catalytic activity	CtAH08T0091300.1	39	3	26	87	805	89.6	5.21	1.35539	1.27797	1.2792	1.30419	0.85904	0.880975	0.808815	0.84961	1.53504	0.000167611	KVI09510	AAA+ ATPase domain-containing protein [Cynara cardunculus var. scolymus]
Enrichment_MF	catalytic activity	CtAH03T0274200.1	26	5	5	8	234	25.1	7.88	0.926001	0.893855	0.900325	0.906727	1.14669	1.1154	1.17924	1.14711	0.790445	0.000325228	KVH91803	2-C-methyl-D-erythritol 2,4-cyclodiphosphate synthase [Cynara cardunculus var. scolymus]
Enrichment_MF	catalytic activity	CtAH03T0026900.1	12	1	2	4	283	31.7	6.43	1.1627	1.05762	1.07706	1.09912	0.914911	0.970919	0.823592	0.90314	1.217	0.0217981	XP_010694996	PREDICTED: 3-deoxy-manno-octulosonate cytidylyltransferase, mitochondrial [Beta vulgaris subsp. vulgaris]
Enrichment_MF	catalytic activity	CtAH11T0026100.1	5	1	1	4	154	17.3	9.66	0.866788	0.875942	0.927529	0.890086	1.06092	1.06397	1.15227	1.09239	0.814809	0.00464929	XP_023757956	NADH dehydrogenase [ubiquinone] iron-sulfur protein 4, mitochondrial-like [Lactuca sativa];gi|1322407048|gb|PLY89853.1| hypothetical protein LSAT_4X161521 [Lactuca sativa]
Enrichment_MF	catalytic activity	CtAH04T0134200.1	5	1	2	2	365	40	6.84	1.20107	1.19155	1.29755	1.23006	0.94458	0.956902	0.932178	0.944554	1.30226	0.00117712	KVH96837	hypothetical protein Ccrd_001070 [Cynara cardunculus var. scolymus]
Enrichment_MF	catalytic activity	CtAH09T0171800.1	28	10	10	28	353	40.6	5.78	1.31417	1.32247	1.34126	1.32597	0.816886	0.846845	0.866512	0.843414	1.57215	8.14588e-06	KVH99277	protein of unknown function DUF296, partial [Cynara cardunculus var. scolymus]
Enrichment_MF	catalytic activity	CtAH11T0180600.1	5	2	2	3	433	49.7	8.22	1.29089	1.28671	1.25952	1.27904	0.874711	0.884352	0.868306	0.87579	1.46044	3.16894e-06	KVH90618	Peptidase S28 [Cynara cardunculus var. scolymus]
Enrichment_MF	catalytic activity	CtAH10T0229700.1	22	5	5	34	176	19.6	8.57	0.875781	0.90412	0.828783	0.869561	1.04218	1.05218	1.08786	1.06074	0.819767	0.00181618	KVI07254	Thioredoxin [Cynara cardunculus var. scolymus]
Enrichment_MF	catalytic activity	CtAH10T0257100.1	19	3	3	8	189	20.9	9.28	0.884546	0.909286	0.890981	0.894938	1.12876	1.11277	1.13015	1.12389	0.796284	1.59734e-05	KVI07476	Thioredoxin [Cynara cardunculus var. scolymus]
Enrichment_MF	catalytic activity	CtAH08T0156600.1	12	4	4	4	342	38.5	6.74	1.24764	1.23596	1.20453	1.22938	0.887535	0.904703	0.900331	0.897523	1.36974	1.80816e-05	XP_022009436	caffeoylshikimate esterase [Helianthus annuus]
Enrichment_MF	catalytic activity	CtAH06T0014200.1	2	1	1	1	362	40.4	8.97	1.01203	1.14285	1.10563	1.08684	0.905071	0.844569	0.875847	0.875162	1.24187	0.00769351	KVH99855	hypothetical protein Ccrd_021903 [Cynara cardunculus var. scolymus]
Enrichment_MF	catalytic activity	CtAH04T0028800.1	14	3	6	13	470	53	5.71	1.16169	1.13369	1.1486	1.14799	0.872494	0.888758	0.790675	0.850642	1.34956	0.000694429	KVI04205	Chloramphenicol acetyltransferase-like domain-containing protein [Cynara cardunculus var. scolymus]
Enrichment_MF	catalytic activity	CtAH09T0272500.1	19	7	10	19	660	72.8	8.41	0.943398	0.937669	0.931332	0.937466	1.15605	1.13286	1.17041	1.15311	0.812992	4.73165e-05	KVH94107	6-phosphofructo-2-kinase [Cynara cardunculus var. scolymus]
Enrichment_MF	catalytic activity	CtAH12T0213100.1	15	3	3	6	232	26	9.54	1.04615	1.09641	1.11052	1.08436	0.849486	0.855356	0.956111	0.886984	1.22252	0.00766806	KVI12471	Dephospho-CoA kinase [Cynara cardunculus var. scolymus]
Enrichment_MF	catalytic activity	CtAH01T0238200.1	3	1	1	1	268	30.4	9.23	1.06794	1.24598	1.2844	1.19944	0.715245	0.726856	0.695363	0.712488	1.68346	0.00193684	N/A	N/A
Enrichment_MF	catalytic activity	CtAH06T0252200.1	2	1	1	1	576	63.5	6.48	0.998624	0.961072	1.0516	1.00376	0.795334	0.733195	0.873499	0.800676	1.25365	0.0136853	XP_022030214	GDSL esterase/lipase 5-like [Helianthus annuus];gi|1191681158|gb|OTG33121.1| putative GDSL-motif lipase 5 [Helianthus annuus]
Enrichment_MF	catalytic activity	CtAH04T0048000.1	8	3	3	3	343	39.6	9.64	1.35922	1.38315	1.27563	1.33933	0.794833	0.847494	0.919676	0.854001	1.5683	0.0005695	XP_023752270	protein trichome birefringence-like 39 [Lactuca sativa]
Enrichment_MF	catalytic activity	CtAH01T0133000.1	4	1	2	4	540	58.9	9.06	1.07657	1.08803	1.34265	1.16908	0.907975	0.814818	0.645389	0.789394	1.48099	0.0306752	KVI01059	Glucose-methanol-choline oxidoreductase [Cynara cardunculus var. scolymus]
Enrichment_MF	catalytic activity	CtAH01T0133400.1	8	2	6	13	647	70.7	7.58	1.42428	1.45633	1.54246	1.47436	0.744788	0.761327	0.737241	0.747785	1.97163	3.55653e-05	KZN00833	hypothetical protein DCAR_009587 [Daucus carota subsp. sativus]
Enrichment_MF	catalytic activity	CtAH04T0209200.1	18	5	10	18	584	68	8.35	0.879877	0.822653	0.814803	0.839111	1.05858	1.05776	0.996932	1.03776	0.808582	0.00235793	XP_021986201	delta(24)-sterol reductase [Helianthus annuus]
Enrichment_MF	catalytic activity	CtAH07T0043900.1	14	14	14	28	1065	117.6	8.65	1.17621	1.14751	1.15602	1.15991	0.931825	0.931895	1.00439	0.956035	1.21325	0.00135272	KVI05412	Berberine/berberine-like protein [Cynara cardunculus var. scolymus]
Enrichment_MF	catalytic activity	CtAH12T0116700.1	22	10	10	25	511	55.3	5.8	1.34218	1.33539	1.34718	1.34158	0.855487	0.862517	0.861389	0.859798	1.56035	3.00496e-08	XP_023750860	aldehyde dehydrogenase family 2 member C4-like isoform X1 [Lactuca sativa];gi|1322417294|gb|PLY95257.1| hypothetical protein LSAT_8X93701 [Lactuca sativa]
Enrichment_MF	catalytic activity	CtAH11T0242100.1	10	5	5	11	460	50.8	6.61	0.764199	0.806849	0.814275	0.795108	0.994519	1.01159	1.07	1.02537	0.775435	0.00113916	XP_023729774	aldehyde dehydrogenase family 3 member F1-like [Lactuca sativa]
Enrichment_MF	catalytic activity	CtAH03T0131700.1	13	9	9	15	736	82.7	8.38	1.18764	1.27791	1.24382	1.23646	0.896437	0.899169	0.929937	0.908514	1.36097	0.000322313	XP_023728931	acyl-coenzyme A oxidase 2, peroxisomal [Lactuca sativa];gi|1322382109|gb|PLY77631.1| hypothetical protein LSAT_4X141661 [Lactuca sativa]
Enrichment_MF	catalytic activity	CtAH04T0206300.1	37	19	19	63	682	76.4	7.75	1.28156	1.29978	1.2948	1.29205	0.873333	0.89042	0.897511	0.887088	1.4565	1.46076e-06	KVI09835	Acyl-CoA dehydrogenase/oxidase [Cynara cardunculus var. scolymus]
Enrichment_MF	catalytic activity	CtAH08T0053600.1	9	4	4	13	460	52.9	10.11	0.890035	0.817908	0.846171	0.851372	1.16866	1.03532	0.940241	1.04808	0.812319	0.0473141	KVI09810	3-oxo-5-alpha-steroid 4-dehydrogenase, C-terminal [Cynara cardunculus var. scolymus]
Enrichment_MF	catalytic activity	CtAH10T0250700.1	7	2	2	6	266	30	9.04	0.981065	0.983271	0.960918	0.975085	0.762409	0.779826	0.808374	0.783536	1.24447	0.000226398	KVI07405	hypothetical protein Ccrd_014237 [Cynara cardunculus var. scolymus]
Enrichment_MF	catalytic activity	CtAH05T0141000.1	8	3	3	8	443	50.8	8.85	1.22231	1.09854	1.21819	1.17968	0.794928	0.793557	0.803276	0.797254	1.47968	0.000714832	OTG17523	putative ergosterol biosynthesis ERG4/ERG24 [Helianthus annuus]
Enrichment_MF	catalytic activity	CtAH03T0296300.1	56	3	23	198	505	53.4	7.12	1.07513	1.20025	1.04333	1.10624	0.908477	0.977559	0.848733	0.91159	1.21353	0.0326212	XP_023760775	dihydrolipoyl dehydrogenase, mitochondrial [Lactuca sativa];gi|1322402266|gb|PLY87775.1| hypothetical protein LSAT_1X40281 [Lactuca sativa]
Enrichment_MF	catalytic activity	CtAH01T0232200.1	18	3	7	15	466	51.7	6.8	1.13789	1.19756	1.14597	1.16047	0.882951	0.882559	0.82296	0.862824	1.34497	0.000403075	XP_023759430	5&apos;-adenylylsulfate reductase 3, chloroplastic-like [Lactuca sativa];gi|1322404725|gb|PLY88820.1| hypothetical protein LSAT_4X59381 [Lactuca sativa]
Enrichment_MF	catalytic activity	CtAH11T0027800.2	3	1	1	1	583	64.4	7.75	1.07186	1.19042	1.07765	1.11331	0.779581	0.845109	0.811614	0.812101	1.3709	0.00218233	XP_018831391	PREDICTED: uncharacterized protein LOC108999052 [Juglans regia]
Enrichment_MF	catalytic activity	CtAH07T0073000.1	6	2	11	27	2496	286.1	9.1	1.15594	1.11735	1.13158	1.13496	0.959555	0.911968	0.920761	0.930761	1.21939	0.000379559	KVI05688	hypothetical protein Ccrd_015975 [Cynara cardunculus var. scolymus]
Enrichment_MF	catalytic activity	CtAH05T0139400.1	11	5	5	8	517	59.2	8.34	1.19953	1.18532	1.1263	1.17038	0.882496	0.870223	0.834556	0.862425	1.35708	0.000319655	KVH92899	cytochrome P450 [Cynara cardunculus var. scolymus]
Enrichment_MF	catalytic activity	CtAH02T0049600.1	17	5	5	11	380	44.2	7.77	1.29878	1.29976	1.24573	1.28142	0.874209	0.85459	0.857979	0.86226	1.48612	2.41954e-05	AGC65501	FAD2-4 protein [Carthamus tinctorius]
Enrichment_MF	catalytic activity	CtAH07T0073800.1	4	4	4	10	1310	152.1	6.81	1.25706	1.32828	1.26007	1.2818	0.779415	0.820685	0.777998	0.792699	1.61701	5.57598e-05	OTG05221	putative reverse transcriptase domain-containing protein [Helianthus annuus]
Enrichment_MF	catalytic activity	CtAH09T0060100.1	22	10	10	20	574	64.4	7.84	1.24245	1.25353	1.21406	1.23668	1.01324	0.986784	0.986151	0.99539	1.24241	8.19057e-05	KVI06356	hypothetical protein Ccrd_015289 [Cynara cardunculus var. scolymus]
Enrichment_MF	catalytic activity	CtAH03T0009200.1	38	10	10	59	335	36	5.63	0.822929	0.866614	0.825932	0.838491	1.03248	1.07083	1.01676	1.04002	0.806223	0.000703838	KVI10228	Porphobilinogen deaminase, C-terminal [Cynara cardunculus var. scolymus]
Enrichment_MF	catalytic activity	CtAH03T0078600.1	7	3	3	3	459	51.3	6.7	1.13368	1.1262	1.15356	1.13781	0.940962	0.866998	0.963004	0.923655	1.23186	0.00207782	KVI10792	O-acyltransferase, WSD1, N-terminal [Cynara cardunculus var. scolymus]
Enrichment_MF	catalytic activity	CtAH03T0192900.1	13	3	5	9	487	53.8	5.1	1.20665	1.14095	1.19105	1.17955	0.91841	0.875485	0.869193	0.887696	1.32877	0.00031451	KVH91361	UDP-glucuronosyl/UDP-glucosyltransferase [Cynara cardunculus var. scolymus]
Enrichment_MF	catalytic activity	CtAH03T0303900.1	22	9	9	22	474	52.5	5.49	1.30035	1.35687	1.29992	1.31905	0.791455	0.822212	0.759841	0.791169	1.66721	3.53486e-05	XP_023770764	UDP-glycosyltransferase 71E1-like [Lactuca sativa];gi|1322386646|gb|PLY80108.1| hypothetical protein LSAT_5X64321 [Lactuca sativa]
Enrichment_MF	catalytic activity	CtAH04T0028100.1	4	1	2	3	472	52.8	6.05	0.586019	0.699117	0.602602	0.629246	1.23468	1.2088	1.06669	1.17006	0.53779	0.00101235	KVI04205	Chloramphenicol acetyltransferase-like domain-containing protein [Cynara cardunculus var. scolymus]
Enrichment_MF	catalytic activity	CtAH04T0029500.1	15	5	5	12	455	50.2	6.52	1.19681	1.16255	1.14653	1.16863	0.917588	0.939081	0.94735	0.934673	1.25031	0.000172222	KVI04201	Chloramphenicol acetyltransferase-like domain-containing protein [Cynara cardunculus var. scolymus]
Enrichment_MF	catalytic activity	CtAH05T0071300.1	18	8	10	17	642	68.6	7.14	1.22537	1.22307	1.2098	1.21942	0.920438	0.93459	0.903491	0.919506	1.32616	8.01349e-06	KVH93499	hypothetical protein Ccrd_004461, partial [Cynara cardunculus var. scolymus]
Enrichment_MF	catalytic activity	CtAH05T0105600.1	26	4	7	23	235	27.4	6.44	1.1567	1.23061	1.14386	1.17706	0.908237	0.907048	0.841749	0.885678	1.32899	0.00111666	KVH93193	Glutathione S-transferase/chloride channel, C-terminal [Cynara cardunculus var. scolymus]
Enrichment_MF	catalytic activity	CtAH05T0115700.1	17	6	6	13	423	45.7	5.29	0.914342	0.896829	0.912809	0.907994	1.16897	1.14997	1.15967	1.15954	0.783066	5.61992e-06	XP_021998171	probable solanesyl-diphosphate synthase 3, chloroplastic [Helianthus annuus];gi|1191653449|gb|OTG05421.1| putative solanesyl diphosphate synthase 1 [Helianthus annuus]
Enrichment_MF	catalytic activity	CtAH06T0022800.1	8	2	3	6	482	53.3	5.92	0.988901	0.941576	1.11802	1.01616	1.59403	1.57213	1.60781	1.59132	0.638566	0.000431838	KVH99929	hypothetical protein Ccrd_021832 [Cynara cardunculus var. scolymus]
Enrichment_MF	catalytic activity	CtAH06T0022900.1	35	13	13	38	482	53.2	6.4	1.11313	1.12759	1.12866	1.12313	0.760291	0.818297	0.756127	0.778238	1.44317	7.57529e-05	KVH99929	hypothetical protein Ccrd_021832 [Cynara cardunculus var. scolymus]
Enrichment_MF	catalytic activity	CtAH06T0273900.1	28	16	16	73	831	90.6	7.4	0.834972	0.861212	0.851079	0.849087	1.07883	1.09545	1.17013	1.1148	0.761647	0.000797929	KVH98123	Aminotransferase class-III [Cynara cardunculus var. scolymus]
Enrichment_MF	catalytic activity	CtAH06T0300300.2	14	5	5	9	449	49.9	6.55	1.47603	1.53007	1.54443	1.51684	0.779452	0.837249	0.755796	0.790832	1.91803	2.21342e-05	KVH98361	Acyl transferase/acyl hydrolase/lysophospholipase [Cynara cardunculus var. scolymus]
Enrichment_MF	catalytic activity	CtAH06T0304200.1	1	1	1	1	753	85.5	6.6	1.00284	1.07465	1.12993	1.06914	0.776496	0.876152	0.825139	0.825929	1.29447	0.00648232	PKA59920	hypothetical protein AXF42_Ash015978 [Apostasia shenzhenica]
Enrichment_MF	catalytic activity	CtAH07T0071600.1	1	1	2	14	2032	226.7	5.73	0.894913	0.854026	0.923509	0.890816	1.13644	1.10122	1.09099	1.10955	0.802862	0.000858566	KVI05233	Apple-like protein [Cynara cardunculus var. scolymus]
Enrichment_MF	catalytic activity	CtAH08T0301600.1	21	6	6	14	361	42.1	5.97	1.21114	1.25086	1.22577	1.22926	0.926514	1.00037	0.939781	0.955556	1.28643	0.000428383	KVI07827	Methyltransferase type 11 [Cynara cardunculus var. scolymus]
Enrichment_MF	catalytic activity	CtAH10T0180900.1	18	4	4	22	240	27.4	5.96	1.19586	1.23406	1.23134	1.22042	0.840154	0.851349	0.830541	0.840681	1.4517	1.00678e-05	XP_023764893	glutathione transferase GST 23-like [Lactuca sativa];gi|1322395500|gb|PLY84653.1| hypothetical protein LSAT_9X74380 [Lactuca sativa]
Enrichment_MF	catalytic activity	CtAH11T0022100.1	38	6	8	41	295	33.6	6.43	0.849249	0.848641	0.85274	0.85021	1.08488	1.06502	1.11157	1.08716	0.782048	6.26933e-05	XP_023755674	probable xyloglucan endotransglucosylase/hydrolase protein 7 [Lactuca sativa];gi|1322410302|gb|PLY91589.1| hypothetical protein LSAT_4X159341 [Lactuca sativa]
Enrichment_MF	catalytic activity	CtAH11T0140800.1	15	1	7	33	428	47	6.54	1.10188	1.15559	1.16043	1.1393	0.844479	0.888279	1.05186	0.928207	1.22742	0.0327041	N/A	N/A
Enrichment_MF	catalytic activity	CtAH11T0201200.1	7	1	3	9	493	54.7	6.01	1.21004	1.26093	1.23424	1.23507	0.853683	0.854207	0.792752	0.833547	1.4817	8.9869e-05	KVH90492	UDP-glucuronosyl/UDP-glucosyltransferase [Cynara cardunculus var. scolymus]
Enrichment_MF	catalytic activity	CtAH12T0062600.1	9	1	2	6	224	25.2	5.59	1.07952	1.14467	1.08779	1.10399	0.894212	0.886656	0.883359	0.888076	1.24313	0.000479558	KVI11350	Glutathione S-transferase/chloride channel, C-terminal [Cynara cardunculus var. scolymus]
Enrichment_MF	catalytic activity	CtAH12T0102900.1	20	2	4	7	202	23.4	6.79	1.679	1.77737	1.76142	1.73927	0.49152	0.510429	0.496322	0.499424	3.48254	2.33666e-06	KVI11422	Glutathione S-transferase/chloride channel, C-terminal, partial [Cynara cardunculus var. scolymus]
Enrichment_MF	catalytic activity	CtAH12T0213400.3	60	11	11	49	209	24.1	8.57	1.50723	1.52562	1.51222	1.51502	0.678785	0.734049	0.65619	0.689675	2.19672	4.10423e-06	KVI12466	Glutathione S-transferase/chloride channel, C-terminal [Cynara cardunculus var. scolymus]
Enrichment_MF	catalytic activity	CtAH12T0225300.1	20	5	5	12	296	34.4	9.52	0.784354	0.796555	0.760035	0.780315	0.924686	0.954157	1.12822	1.00235	0.778482	0.0261146	N/A	N/A
Enrichment_MF	catalytic activity	CtAH05T0087200.1	9	4	5	12	524	59.9	5.91	1.25454	1.21809	1.29466	1.25576	0.827235	0.880911	0.827648	0.845265	1.48565	0.000133177	KVH93346	Glutathione S-transferase/chloride channel, C-terminal [Cynara cardunculus var. scolymus]
Enrichment_MF	catalytic activity	CtAH09T0006000.1	2	1	1	5	418	45.1	8.34	0.837955	0.828504	0.874211	0.84689	1.0655	1.06929	1.06707	1.06729	0.793496	9.4403e-05	POE84256	3-oxoacyl-[acyl-carrier-protein] synthase ii, chloroplastic [Quercus suber]
Enrichment_MF	catalytic activity	CtAH11T0201600.1	5	3	3	4	964	108	6.14	1.28904	1.28121	1.30259	1.29095	1.00613	0.874939	0.803048	0.894706	1.44287	0.00268744	KVH90492	UDP-glucuronosyl/UDP-glucosyltransferase [Cynara cardunculus var. scolymus]
Enrichment_MF	catalytic activity	CtAH11T0223900.1	6	1	1	2	215	24.9	5.07	0.956848	1.15215	0.93758	1.01553	0.810824	0.831727	0.781569	0.80804	1.25678	0.0414989	KVH90214	hypothetical protein Ccrd_007813 [Cynara cardunculus var. scolymus]
Enrichment_MF	catalytic activity	CtAH12T0024300.1	18	5	5	8	331	37.6	8.35	1.33723	1.40795	1.33527	1.36015	0.787259	0.748771	0.712042	0.749357	1.81509	4.60367e-05	KVH92002	Glutathione S-transferase/chloride channel, C-terminal [Cynara cardunculus var. scolymus]
Enrichment_MF	catalytic activity	CtAH12T0102600.6	31	5	8	17	220	25.5	5.91	1.19314	1.20116	1.20248	1.19893	0.854673	0.885671	0.838792	0.859712	1.39457	1.75634e-05	XP_021673001	probable glutathione S-transferase parA [Hevea brasiliensis]
Enrichment_MF	catalytic activity	CtAH12T0186500.1	21	10	10	54	678	76.9	5.12	1.17353	1.11046	1.16309	1.14903	0.944353	0.930971	0.985432	0.953585	1.20495	0.00155422	KVH12457	Glutathione S-transferase/chloride channel, C-terminal, partial [Cynara cardunculus var. scolymus]
Enrichment_MF	catalytic activity	CtAH12T0213400.1	25	12	12	50	427	47.7	7.09	1.14456	1.13868	1.15067	1.14464	0.925422	0.939395	0.969437	0.944751	1.21158	0.000118971	KVI12466	Glutathione S-transferase/chloride channel, C-terminal [Cynara cardunculus var. scolymus]
Enrichment_MF	catalytic activity	CtAH02T0092900.1	15	1	1	4	80	8.7	4.65	0.912907	0.889344	0.866557	0.889603	1.14186	0.974236	1.11462	1.07691	0.826072	0.0250656	AQK39644	Dihydrolipoyllysine-residue acetyltransferase component 5 of pyruvate dehydrogenase complex chloroplastic [Zea mays];gi|1142644660|gb|AQK39646.1| Dihydrolipoyllysine-residue acetyltransferase component 5 of pyruvate dehydrogenase complex chloroplastic [Zea mays];gi|1142644661|gb|AQK39647.1| Dihydrolipoyllysine-residue acetyltransferase component 5 of pyruvate dehydrogenase complex chloroplastic […
Enrichment_MF	catalytic activity	CtAH08T0200400.1	13	8	8	12	737	82.4	7.08	0.967467	0.849446	0.87549	0.897468	1.1173	1.11665	1.05807	1.09734	0.817859	0.00807209	KVI08492	Diacylglycerol acyltransferase [Cynara cardunculus var. scolymus]
Enrichment_MF	catalytic activity	CtAH10T0078600.1	34	5	7	13	289	30.5	8.15	1.30512	1.3517	1.30482	1.32055	0.852913	0.852892	0.842348	0.849384	1.55471	7.85584e-06	CAH66031	H0515C11.7 [Oryza sativa]
Enrichment_MF	catalytic activity	CtAH01T0044700.1	2	1	1	2	494	55.4	9.2	0.852522	0.783468	0.844542	0.826844	1.24303	1.09925	1.03839	1.12689	0.733738	0.00963245	KVI02803	3-Oxoacyl-[acyl-carrier-protein (ACP)] synthase III C-terminal [Cynara cardunculus var. scolymus]
Enrichment_MF	catalytic activity	CtAH05T0107500.1	34	6	10	32	476	49.5	7.88	1.14188	1.17646	1.17251	1.16362	0.911183	0.946436	0.901202	0.919607	1.26534	0.000154827	KVH93196	Thiolase [Cynara cardunculus var. scolymus]
Enrichment_MF	catalytic activity	CtAH09T0034300.1	3	2	2	3	434	48.1	6.13	1.25347	1.13729	1.20487	1.19854	0.847485	0.866427	0.863055	0.858989	1.3953	0.000577035	XP_021984245	shikimate O-hydroxycinnamoyltransferase-like [Helianthus annuus];gi|1191664718|gb|OTG16687.1| putative shikimate O-hydroxycinnamoyltransferase [Helianthus annuus]
Enrichment_MF	catalytic activity	CtAH01T0106400.1	7	3	4	7	615	69.1	8.7	1.16893	1.18941	1.17906	1.17913	0.941549	0.961711	0.974321	0.959194	1.2293	4.00463e-05	KVI01132	Chloramphenicol acetyltransferase-like domain-containing protein [Cynara cardunculus var. scolymus]
Enrichment_MF	catalytic activity	CtAH04T0029700.1	5	1	2	2	448	49.6	6.54	1.31242	1.41523	1.43407	1.38724	0.777894	0.779668	0.786697	0.78142	1.77528	8.95402e-05	KVI04201	Chloramphenicol acetyltransferase-like domain-containing protein [Cynara cardunculus var. scolymus]
Enrichment_MF	catalytic activity	CtAH08T0009900.1	21	8	8	17	456	50.9	5.44	0.742253	0.759832	0.77282	0.758302	1.05911	1.06078	1.06686	1.06225	0.713865	4.93132e-06	XP_023748054	BAHD acyltransferase DCR [Lactuca sativa];gi|1322350743|gb|PLY62956.1| hypothetical protein LSAT_2X132821 [Lactuca sativa]
Enrichment_MF	catalytic activity	CtAH01T0050500.2	9	4	4	10	404	43.1	6.47	0.849328	0.858128	0.867258	0.858238	1.09766	1.11102	1.04949	1.08605	0.790235	0.000300265	XP_023765044	anthranilate phosphoribosyltransferase, chloroplastic-like [Lactuca sativa]
Enrichment_MF	catalytic activity	CtAH06T0285400.1	6	2	2	2	470	52	5.26	1.16643	1.18766	1.02517	1.12642	0.936962	0.993203	0.833279	0.921148	1.22285	0.041362	KVH98178	UDP-glucuronosyl/UDP-glucosyltransferase [Cynara cardunculus var. scolymus]
Enrichment_MF	catalytic activity	CtAH10T0128100.1	12	5	5	11	455	50.9	6.21	1.20619	1.17487	1.13686	1.17264	0.959551	0.978072	0.882602	0.940075	1.24739	0.0027905	KVH94932	UDP-glucuronosyl/UDP-glucosyltransferase [Cynara cardunculus var. scolymus]
Enrichment_MF	catalytic activity	CtAH10T0218600.1	25	13	13	58	658	72.4	5.66	1.15381	1.13525	1.16489	1.15132	0.899837	0.907822	0.91526	0.90764	1.26847	1.5079e-05	KVI07143	UDP-glucuronosyl/UDP-glucosyltransferase [Cynara cardunculus var. scolymus]
Enrichment_MF	catalytic activity	CtAH12T0200900.1	4	1	2	2	584	67	9.04	0.969238	1.0995	0.952498	1.00708	0.838769	0.885999	0.780806	0.835192	1.20581	0.0363936	XP_023759209	galacturonosyltransferase 8 [Lactuca sativa];gi|1322405148|gb|PLY88962.1| hypothetical protein LSAT_8X89281 [Lactuca sativa]
Enrichment_MF	catalytic activity	CtAH01T0016500.1	10	7	7	14	1127	118.4	6.48	1.00632	1.02951	1.09483	1.04355	0.782351	0.836717	0.874932	0.831333	1.25528	0.00491425	KVI02479	UDP-glucuronosyl/UDP-glucosyltransferase [Cynara cardunculus var. scolymus]
Enrichment_MF	catalytic activity	CtAH07T0118800.1	12	4	5	14	491	54.9	5.8	1.22057	1.20265	1.22451	1.21591	0.896365	0.962681	0.940991	0.933346	1.30274	0.000165181	KVF86493	UDP-glucuronosyl/UDP-glucosyltransferase [Cynara cardunculus var. scolymus]
Enrichment_MF	catalytic activity	CtAH11T0200900.1	5	2	2	3	490	54	5.8	1.18886	1.27253	1.19259	1.21799	0.91674	0.893297	0.962169	0.924068	1.31808	0.000980709	KVH90497	UDP-glucuronosyl/UDP-glucosyltransferase [Cynara cardunculus var. scolymus]
Enrichment_MF	catalytic activity	CtAH04T0163400.1	12	3	5	14	459	48.6	6.99	0.85893	0.839729	0.893663	0.864107	1.33221	1.3169	1.46911	1.37274	0.629476	0.0005635	AAT45243	5-enol-pyruvylshikimate-phosphate synthase [Erigeron canadensis]
Enrichment_MF	catalytic activity	CtAH03T0090600.1	3	1	2	6	576	63.8	5.58	0.80528	0.897285	0.926021	0.876195	1.08461	1.18821	1.00726	1.09336	0.80138	0.0272173	KVI10854	Pyruvate kinase [Cynara cardunculus var. scolymus]
Enrichment_MF	catalytic activity	CtAH10T0256200.1	38	9	14	70	511	56	6.34	0.855637	0.875839	0.885943	0.872473	1.09379	1.14714	1.12461	1.12185	0.777711	0.000152058	XP_017235087	PREDICTED: pyruvate kinase 1, cytosolic-like [Daucus carota subsp. sativus]
Enrichment_MF	catalytic activity	CtAH05T0123500.1	7	1	2	3	339	37.5	7.94	1.17834	1.20387	1.12078	1.16767	0.879686	0.863563	0.781285	0.841511	1.38758	0.00113392	KVH93038	3-deoxy-D-manno-octulosonate cytidylyltransferase [Cynara cardunculus var. scolymus]
Enrichment_MF	catalytic activity	CtAH10T0253800.1	4	1	1	1	327	37	7.52	0.861867	1.05895	1.01924	0.98002	1.22459	1.19326	1.22979	1.21588	0.806015	0.0182903	XP_023909523	uncharacterized protein LOC112021187 [Quercus suber]
Enrichment_MF	catalytic activity	CtAH01T0145200.1	45	2	9	43	215	23.8	5.52	0.892528	0.854935	0.893173	0.880212	1.02448	1.06444	1.11681	1.06858	0.823723	0.00311551	XP_023752614	ras-related protein RABA1c [Lactuca sativa];gi|1322414636|gb|PLY93940.1| hypothetical protein LSAT_1X109780 [Lactuca sativa]
Enrichment_MF	catalytic activity	CtAH01T0216900.1	10	1	3	8	317	35.8	5.49	1.11057	1.37804	1.11744	1.20202	0.953203	0.900301	0.802977	0.885494	1.35745	0.0323998	KVH96866	Alpha/beta hydrolase fold-1 [Cynara cardunculus var. scolymus]
Enrichment_MF	catalytic activity	CtAH02T0052400.1	13	3	3	4	319	36	5.96	1.33	1.38005	1.37416	1.3614	0.923715	0.921341	1.031	0.958684	1.42008	0.00051943	KVH95075	Alpha/beta hydrolase fold-1 [Cynara cardunculus var. scolymus]
Enrichment_MF	catalytic activity	CtAH03T0152800.1	3	1	2	3	509	58.1	5.71	1.29632	1.265	1.27295	1.27809	0.685664	0.781617	0.664744	0.710675	1.79841	0.000107612	N/A	N/A
Enrichment_MF	catalytic activity	CtAH03T0153300.1	10	1	8	21	544	62.4	5.63	0.793845	0.897524	0.744216	0.811862	1.08193	0.979598	0.988446	1.01666	0.798559	0.0213629	KVH91149	Glycoside hydrolase, catalytic domain-containing protein [Cynara cardunculus var. scolymus]
Enrichment_MF	catalytic activity	CtAH03T0153800.1	38	11	20	73	545	62.3	6	1.21563	1.19311	1.19868	1.20247	0.689339	0.73174	0.695966	0.705682	1.70398	4.70854e-06	KVH91152	Glycoside hydrolase, catalytic domain-containing protein [Cynara cardunculus var. scolymus]
Enrichment_MF	catalytic activity	CtAH05T0143800.1	11	6	11	40	1153	127.2	7.53	0.920289	0.921446	0.931349	0.924361	1.20856	1.151	1.19183	1.18379	0.780846	0.000119225	KVH92884	Aminotransferase, class I/classII [Cynara cardunculus var. scolymus]
Enrichment_MF	catalytic activity	CtAH06T0027400.1	41	3	32	105	808	89.5	5.19	1.27738	1.29245	1.19767	1.25583	0.868977	0.947476	0.861075	0.89251	1.40708	0.000839298	KVH99987	AAA+ ATPase domain-containing protein [Cynara cardunculus var. scolymus]
Enrichment_MF	catalytic activity	CtAH06T0055500.2	46	7	34	107	854	94.6	5.43	1.19147	1.17489	1.1631	1.17649	0.950081	0.936837	0.917809	0.934909	1.2584	4.18071e-05	KVI00134	AAA+ ATPase domain-containing protein [Cynara cardunculus var. scolymus]
Enrichment_MF	catalytic activity	CtAH08T0193500.1	9	7	9	17	1165	130.6	6.52	1.12909	1.12971	1.10631	1.12171	0.929943	0.936106	0.914219	0.926756	1.21036	4.22152e-05	KVI08553	Cation-transporting P-type ATPase [Cynara cardunculus var. scolymus]
Enrichment_MF	catalytic activity	CtAH09T0004600.2	23	19	22	128	1750	190.7	8.1	1.09329	1.10727	1.12171	1.10742	0.870927	0.876943	0.968019	0.905296	1.22327	0.00338835	XP_023758432	pectinesterase 3-like [Lactuca sativa]
Enrichment_MF	catalytic activity	CtAH09T0044300.1	27	10	12	28	595	66.8	6.25	0.864434	0.861859	0.832794	0.853029	1.04786	1.02865	1.124	1.06684	0.799587	0.00227001	KVI06206	Iron/zinc purple acid phosphatase-like C-terminal domain-containing protein [Cynara cardunculus var. scolymus]
Enrichment_MF	catalytic activity	CtAH10T0112500.1	2	1	1	1	349	39.1	6.47	0.880012	0.861562	0.749467	0.830347	1.05591	1.08105	0.989408	1.04212	0.796783	0.0125177	XP_023738471	gibberellin receptor GID1B-like [Lactuca sativa];gi|385296175|dbj|BAM14052.1| GA Insensitive Dwarf1 A [Lactuca sativa];gi|1322366390|gb|PLY70188.1| hypothetical protein LSAT_9X161 [Lactuca sativa]
Enrichment_MF	catalytic activity	CtAH11T0084000.1	5	4	4	4	663	74.1	8.63	0.85956	0.870246	0.938779	0.889528	1.0312	1.10223	1.22191	1.11844	0.795326	0.0198263	KVH92357	AAA+ ATPase domain-containing protein [Cynara cardunculus var. scolymus]
Enrichment_MF	catalytic activity	CtAH01T0105900.1	6	2	2	6	340	38.4	7.59	0.963208	0.834286	0.91814	0.905211	1.18952	1.03462	1.12703	1.11706	0.810354	0.0226367	KVI01127	Nudix hydrolase 6-like protein [Cynara cardunculus var. scolymus]
Enrichment_MF	catalytic activity	CtAH04T0077300.1	11	5	5	16	420	46.9	7.39	1.47018	1.44957	1.44391	1.45455	0.909412	0.844278	0.794929	0.84954	1.71217	5.92909e-05	KVH88552	putative AB-hydrolase YheT [Cynara cardunculus var. scolymus]
Enrichment_MF	catalytic activity	CtAH04T0077500.1	2	1	1	1	498	56.4	7.3	1.35352	1.27001	1.3184	1.31398	0.877769	0.872105	0.946958	0.898944	1.46169	0.000262483	XP_022018524	embryogenesis-associated protein EMB8-like [Helianthus annuus];gi|1191639317|gb|OTF91319.1| putative AB hydrolase 4 family, Serine aminopeptidase, S33 [Helianthus annuus]
Enrichment_MF	catalytic activity	CtAH04T0195300.1	33	2	9	28	334	37.3	5.29	1.1064	1.10298	1.10059	1.10332	0.857877	0.878823	0.871624	0.869441	1.269	3.28806e-06	KVH97284	Alpha/beta hydrolase fold-3, partial [Cynara cardunculus var. scolymus]
Enrichment_MF	catalytic activity	CtAH04T0195500.1	29	1	8	28	333	37.2	5.29	1.1582	1.14503	1.05949	1.12091	0.784751	0.839332	0.752758	0.79228	1.41479	0.00119082	KVH97284	Alpha/beta hydrolase fold-3, partial [Cynara cardunculus var. scolymus]
Enrichment_MF	catalytic activity	CtAH06T0203100.1	6	3	3	5	431	49.1	5.16	0.961669	0.992602	1.20265	1.05231	0.799112	0.79946	0.750211	0.782928	1.34407	0.0253935	XP_023754271	beta-amylase 2, chloroplastic [Lactuca sativa]
Enrichment_MF	catalytic activity	CtAH07T0244200.1	29	10	10	35	419	46.5	5.15	0.872608	0.900238	0.879815	0.884221	1.10657	1.14764	1.17326	1.14249	0.773942	0.000256354	KVI02230	Lipase, class 3 [Cynara cardunculus var. scolymus]
Enrichment_MF	catalytic activity	CtAH08T0219200.1	8	3	3	5	449	48.7	6.81	1.16475	1.15148	1.16841	1.16155	0.894364	0.929752	0.874806	0.899641	1.29112	0.000100778	KVI08333	Amidohydrolase [Cynara cardunculus var. scolymus]
Enrichment_MF	catalytic activity	CtAH09T0159400.2	10	5	6	11	824	96.1	5.92	1.27546	1.23034	1.21527	1.24036	0.953951	0.91827	0.798955	0.890392	1.39305	0.0022314	KVH98879	Lipase, class 3 [Cynara cardunculus var. scolymus]
Enrichment_MF	catalytic activity	CtAH10T0169400.1	8	3	3	3	342	38	5.86	1.20357	1.15498	1.15187	1.17014	0.968485	0.957925	0.972217	0.966209	1.21106	0.000294972	KVH94850	HAD-like domain-containing protein [Cynara cardunculus var. scolymus]
Enrichment_MF	catalytic activity	CtAH11T0014400.6	24	11	13	29	553	63.6	8.24	1.25924	1.26439	1.22395	1.2492	0.831337	0.868218	0.833995	0.844517	1.47918	2.02258e-05	KVH92757	Lipase, class 3, partial [Cynara cardunculus var. scolymus]
Enrichment_MF	catalytic activity	CtAH03T0165300.1	22	8	9	45	518	55.8	8.88	0.966664	0.959215	0.959357	0.961745	1.20291	1.15559	1.49854	1.28568	0.748045	0.0392407	KVH91211	Pectinesterase, active site-containing protein [Cynara cardunculus var. scolymus]
Enrichment_MF	catalytic activity	CtAH10T0099000.1	3	1	2	3	561	61.4	7.64	1.62982	1.65076	1.76321	1.68126	0.654281	0.763938	0.295704	0.571308	2.94283	0.00166246	KVI03998	Pectinesterase, active site-containing protein [Cynara cardunculus var. scolymus]
Enrichment_MF	catalytic activity	CtAH12T0205400.1	7	2	2	4	368	40.2	8.21	0.840055	0.808998	0.840858	0.82997	1.02061	0.997119	1.077	1.03158	0.804566	0.00147323	XP_022890640	GDSL esterase/lipase At5g33370-like [Olea europaea var. sylvestris]
Enrichment_MF	catalytic activity	CtAH04T0145100.1	2	1	1	1	340	37.9	8.31	0.864709	0.830932	0.932125	0.875922	1.02614	1.02735	1.16719	1.07356	0.815903	0.0235179	XP_023736400	GDSL esterase/lipase At5g45960 [Lactuca sativa];gi|1322421241|gb|PLY97086.1| hypothetical protein LSAT_4X50981 [Lactuca sativa]
Enrichment_MF	catalytic activity	CtAH04T0154000.1	7	4	4	8	756	84.5	8.25	1.11813	1.12523	1.17839	1.14058	0.946599	0.912926	0.960504	0.94001	1.21337	0.0010658	KZV46985	hypothetical protein F511_15782 [Dorcoceras hygrometricum]
Enrichment_MF	catalytic activity	CtAH08T0323000.1	9	2	2	2	271	29.9	4.51	1.29493	1.411	1.33308	1.34634	0.657024	0.769533	0.730903	0.719153	1.87211	0.000190038	KVI07759	Lipase, GDSL [Cynara cardunculus var. scolymus]
Enrichment_MF	catalytic activity	CtAH04T0002900.1	14	2	2	2	224	25.1	5.81	1.15558	1.08684	1.01662	1.08635	0.83351	0.857421	0.829306	0.840079	1.29315	0.00388711	KVI04045	hypothetical protein Ccrd_017653 [Cynara cardunculus var. scolymus]
Enrichment_MF	catalytic activity	CtAH07T0092700.1	3	1	1	1	245	27	9.74	0.926071	0.945078	0.879788	0.916979	1.20661	1.10973	1.16707	1.16113	0.789727	0.00202728	XP_023752410	uncharacterized protein LOC111900763 [Lactuca sativa];gi|1322415109|gb|PLY94121.1| hypothetical protein LSAT_8X24101 [Lactuca sativa]
Enrichment_MF	catalytic activity	CtAH07T0009800.1	19	1	8	17	493	56	6.7	0.905157	0.853642	0.849701	0.8695	1.17363	1.05798	0.9961	1.0759	0.808158	0.0199089	KVI05683	Aldolase-type TIM barrel [Cynara cardunculus var. scolymus]
Enrichment_MF	catalytic activity	CtAH08T0250100.1	28	4	4	14	236	25.7	4.93	1.24334	1.21874	1.19594	1.21934	0.681301	0.749583	0.675082	0.701989	1.73698	4.7088e-05	KVI08180	Glycoside hydrolase, family 19 [Cynara cardunculus var. scolymus]
Enrichment_MF	catalytic activity	CtAH11T0230100.1	3	1	1	1	476	52.1	5.78	1.13638	1.15565	1.17378	1.15527	0.808536	0.905834	0.953566	0.889312	1.29906	0.00378446	POE63842	putative polygalacturonase [Quercus suber]
Enrichment_MF	catalytic activity	CtAH08T0148300.1	9	3	3	3	414	45.4	5.4	1.17203	1.19242	1.21377	1.19274	1.02103	0.97652	0.889105	0.962218	1.23957	0.00473927	OTG13256	putative reverse transcriptase domain-containing protein [Helianthus annuus]
Enrichment_MF	catalytic activity	CtAH04T0163100.1	18	5	5	18	353	38.8	6.54	1.10892	1.16841	1.11966	1.13233	0.929499	0.95182	0.915282	0.9322	1.21468	0.00069829	KNA17418	hypothetical protein SOVF_080290 [Spinacia oleracea]
Enrichment_MF	catalytic activity	CtAH03T0060000.1	43	11	32	170	1046	113.3	8.16	1.14773	1.23398	1.20187	1.19453	0.893423	0.955647	0.931419	0.92683	1.28883	0.000989541	XP_015872607	PREDICTED: aconitate hydratase, cytoplasmic-like [Ziziphus jujuba]
Enrichment_MF	catalytic activity	CtAH04T0060400.1	15	1	9	33	827	90.6	5.86	0.88335	0.820646	0.897862	0.867286	1.04931	1.12001	1.10228	1.09053	0.795286	0.00217327	XP_019415140	PREDICTED: delta-aminolevulinic acid dehydratase, chloroplastic-like [Lupinus angustifolius];gi|1102698537|gb|OIV97949.1| hypothetical protein TanjilG_12706 [Lupinus angustifolius]
Enrichment_MF	catalytic activity	CtAH08T0299300.1	14	3	6	15	414	46.5	5.57	0.940814	0.909465	0.943025	0.931101	1.18657	1.23308	1.14193	1.18719	0.784287	0.000844129	KVI07845	Glutamate decarboxylase [Cynara cardunculus var. scolymus]
Enrichment_MF	catalytic activity	CtAH08T0263800.1	5	2	2	2	359	39.8	6.95	0.864323	0.934594	0.949015	0.915977	1.30502	1.27228	1.46573	1.34768	0.679671	0.00270611	KVI07976	Imidazoleglycerol-phosphate dehydratase [Cynara cardunculus var. scolymus]
Enrichment_MF	catalytic activity	CtAH08T0032300.1	50	15	15	74	330	36.4	6	0.805223	0.806479	0.76398	0.791894	1.07252	1.05199	1.03587	1.05346	0.751709	0.000117596	KVI10018	Uroporphyrinogen decarboxylase HemE [Cynara cardunculus var. scolymus]
Enrichment_MF	catalytic activity	CtAH08T0080400.1	20	7	7	18	400	44	6.44	1.13207	1.1716	1.0626	1.12209	0.895405	0.920256	0.873807	0.896489	1.25165	0.00284719	KVI09634	Diphosphomevalonate decarboxylase [Cynara cardunculus var. scolymus]
Enrichment_MF	catalytic activity	CtAH08T0168100.1	7	2	2	5	394	43.4	6.27	1.19502	1.28097	1.18675	1.22091	0.961768	0.867559	0.810312	0.87988	1.38759	0.003096	KVI08726	Six-bladed beta-propeller, TolB-like protein [Cynara cardunculus var. scolymus]
Enrichment_MF	catalytic activity	CtAH04T0146300.1	38	17	17	81	464	50.7	6.3	0.835678	0.846751	0.845806	0.842745	1.0931	1.08322	1.03187	1.0694	0.788057	0.000301118	XP_023736675	magnesium-chelatase subunit ChlI, chloroplastic [Lactuca sativa];gi|1322421263|gb|PLY97108.1| hypothetical protein LSAT_4X50480 [Lactuca sativa]
Enrichment_MF	catalytic activity	CtAH09T0108500.1	8	1	1	3	109	11.8	5.16	1.12949	1.18368	1.17763	1.1636	0.623174	0.640277	0.774	0.67915	1.71332	0.000668507	KVI02459	hypothetical protein Ccrd_019235 [Cynara cardunculus var. scolymus]
Enrichment_MF	catalytic activity	CtAH10T0200500.1	62	9	9	20	217	23.1	5.94	1.54904	1.57117	1.52511	1.54844	0.708952	0.708736	0.716699	0.711462	2.17642	4.12259e-07	ALG75881	chalcone isomerase [Carthamus tinctorius]
Enrichment_MF	catalytic activity	CtAH11T0251300.1	9	4	4	8	576	63.2	8.78	1.16409	1.20311	1.16338	1.17686	0.989368	0.93429	0.949494	0.957717	1.22882	0.000478629	KVH90879	hypothetical protein Ccrd_007097 [Cynara cardunculus var. scolymus]
Enrichment_MF	catalytic activity	CtAH10T0200600.1	62	9	9	56	180	19.4	5.35	0.873298	0.857545	0.879009	0.869951	1.07968	1.04674	1.06144	1.06262	0.818684	7.40838e-05	ATZ81755	CHI1 [Carthamus tinctorius]
Enrichment_MF	catalytic activity	CtAH09T0035700.1	7	3	5	8	544	59.3	5.59	1.09644	1.11679	1.14528	1.11951	0.934425	0.898291	0.917871	0.916862	1.22102	0.00032475	KVI06105	AMP-binding, conserved site-containing protein [Cynara cardunculus var. scolymus]
Enrichment_MF	catalytic activity	CtAH04T0097400.1	50	14	15	551	179	20	8.94	0.958493	0.934023	0.949936	0.947484	1.14884	1.2171	1.14261	1.16952	0.810149	0.000876185	AFP23635	ribulose-1,5-bisphosphate carboxylase/oxygenase large subunit, partial (plastid) [Nannoglottis hookeri]
Enrichment_MF	catalytic activity	CtAH05T0260800.1	19	2	5	12	290	32.5	8.72	0.900873	0.998319	0.943799	0.947663	0.75044	0.754922	0.689833	0.731732	1.2951	0.00356084	KVI01317	6-phosphogluconolactonase, DevB-type [Cynara cardunculus var. scolymus]
Enrichment_MF	catalytic activity	CtAH09T0040500.1	3	1	1	1	399	45	8.44	1.31648	1.18132	1.0557	1.1845	0.9166	0.954217	0.877829	0.916215	1.29281	0.0267977	XP_021984206	probable protein S-acyltransferase 7 [Helianthus annuus];gi|1191664682|gb|OTG16651.1| putative zinc finger, DHHC-type, palmitoyltransferase [Helianthus annuus]
Enrichment_MF	catalytic activity	CtAH04T0068300.1	3	1	1	1	267	30.1	6.21	1.49233	1.60651	1.40695	1.50193	1.30894	1.14187	1.00592	1.15224	1.30349	0.0290758	KVH87493	Nicotianamine synthase [Cynara cardunculus var. scolymus]
Enrichment_MF	catalytic activity	CtAH03T0165400.1	15	6	7	18	524	56.5	9.07	1.13346	1.06779	1.14194	1.11439	0.808864	0.853192	0.83918	0.833745	1.33661	0.000472481	KVH91209	Pectinesterase, active site-containing protein [Cynara cardunculus var. scolymus]
Enrichment_MF	catalytic activity	CtAH07T0039000.1	34	12	12	40	536	58.1	9.35	1.25137	1.30025	1.28224	1.27795	0.867909	0.881828	0.941466	0.897068	1.42459	0.00014017	KVI05430	hypothetical protein Ccrd_016223 [Cynara cardunculus var. scolymus]
Enrichment_MF	catalytic activity	CtAH08T0139600.1	15	4	5	9	429	48.2	5.49	1.16516	1.12281	1.17556	1.15451	0.934924	0.948566	0.960525	0.948005	1.21783	0.00031169	KVI09022	Glycoside hydrolase, family 81 [Cynara cardunculus var. scolymus]
Enrichment_MF	catalytic activity	CtAH08T0043200.1	56	19	19	204	393	42.4	5.77	0.910831	0.908232	0.903155	0.907406	1.13054	1.06748	1.13915	1.11239	0.815727	0.000833657	XP_009351006	PREDICTED: sedoheptulose-1,7-bisphosphatase, chloroplastic-like [Pyrus x bretschneideri];gi|694320367|ref|XP_009351012.1| PREDICTED: sedoheptulose-1,7-bisphosphatase, chloroplastic-like [Pyrus x bretschneideri]
Enrichment_MF	catalytic activity	CtAH03T0037700.1	12	2	2	4	219	24.1	5.4	0.743461	0.736058	0.791967	0.757162	1.06963	1.04802	1.02465	1.04743	0.722874	0.000184594	KVI10553	Chalcone isomerase [Cynara cardunculus var. scolymus]
Enrichment_MF	catalytic activity	CtAH09T0038200.1	49	15	15	84	311	33.8	7.39	0.828154	0.843494	0.803028	0.824892	0.988802	1.01028	0.984493	0.994524	0.829434	0.00028428	KVI06111	Magnesium-protoporphyrin IX methyltransferase [Cynara cardunculus var. scolymus]
Enrichment_MF	catalytic activity	CtAH05T0091600.1	13	6	6	13	458	51.9	6.01	1.15859	1.10637	1.12015	1.12837	0.894991	0.959762	0.90722	0.920658	1.22562	0.00119527	KVH93318	Aminoglycoside phosphotransferase, partial [Cynara cardunculus var. scolymus]
Enrichment_MF	catalytic activity	CtAH07T0072400.1	29	14	14	37	511	55.8	8.1	1.15493	1.18092	1.1748	1.17021	0.919326	0.932785	0.959578	0.93723	1.24859	8.06789e-05	XP_021593170	citrate synthase, glyoxysomal-like [Manihot esculenta];gi|1035931068|gb|OAY60654.1| hypothetical protein MANES_01G129000 [Manihot esculenta]
Enrichment_MF	catalytic activity	CtAH03T0187200.1	21	5	7	14	359	39.8	5.3	1.27638	1.31745	1.25841	1.28408	0.823769	0.821709	0.808995	0.818158	1.56948	1.34431e-05	KVI02772	Non-heme dioxygenase N-terminal domain-containing protein [Cynara cardunculus var. scolymus]
Enrichment_MF	catalytic activity	CtAH05T0110800.1	9	1	4	11	633	71.6	5.67	1.24036	1.12427	1.29151	1.21872	0.774538	0.845408	1.00003	0.873324	1.39549	0.0140984	KVH93086	Non-heme dioxygenase N-terminal domain-containing protein [Cynara cardunculus var. scolymus]
Enrichment_MF	catalytic activity	CtAH07T0224400.1	22	3	6	23	319	36	5.39	1.23192	1.14932	1.1512	1.17748	0.881967	0.874102	0.82785	0.861306	1.36709	0.000591243	XP_023772468	1-aminocyclopropane-1-carboxylate oxidase 3 [Lactuca sativa];gi|1322384318|gb|PLY78809.1| hypothetical protein LSAT_9X105880 [Lactuca sativa]
Enrichment_MF	catalytic activity	CtAH11T0245300.1	14	3	13	46	898	100.8	5.78	0.97133	0.955569	0.955987	0.960962	1.31974	1.33424	1.34414	1.3327	0.721061	1.86079e-06	KVH90900	Lipase/lipooxygenase, PLAT/LH2 [Cynara cardunculus var. scolymus]
Enrichment_MF	catalytic activity	CtAH11T0245500.1	15	5	12	36	899	100.9	5.92	0.88844	0.921309	0.891159	0.900303	1.36252	1.45837	1.34542	1.38877	0.648273	0.000184017	KVH90900	Lipase/lipooxygenase, PLAT/LH2 [Cynara cardunculus var. scolymus]
Enrichment_MF	catalytic activity	CtAH01T0099200.2	3	2	2	4	1199	136.1	6.02	0.822176	0.818046	0.907961	0.849394	1.12466	1.05853	1.20436	1.12918	0.752219	0.0055086	OTG32794	putative reverse transcriptase domain-containing protein [Helianthus annuus]
Enrichment_MF	catalytic activity	CtAH01T0236500.1	33	7	8	41	275	31.1	8.76	1.16313	1.15732	1.15082	1.15709	0.927549	0.900945	0.924924	0.917806	1.26071	1.28797e-05	BAH15312	ACC oxidase 2 [Lactuca sativa]
Enrichment_MF	catalytic activity	CtAH03T0216900.1	32	14	15	88	586	66.1	4.97	0.917191	0.947569	0.906134	0.923631	1.10188	1.1049	1.18535	1.13071	0.816858	0.00231282	KVH87436	Concanavalin A-like lectin/glucanase superfamily [Cynara cardunculus var. scolymus]
Enrichment_MF	catalytic activity	CtAH08T0081300.1	11	3	3	4	343	37.7	7.9	1.11424	1.16777	1.18953	1.15718	0.793014	0.846052	0.855051	0.831372	1.39189	0.000386265	OVA18418	Methyltransferase type 11 [Macleaya cordata]
Enrichment_MF	catalytic activity	CtAH02T0178400.2	8	3	4	11	481	52.4	8.56	0.822184	0.835741	0.768916	0.808947	1.20748	1.12202	1.132	1.15383	0.701095	0.000520975	OWM82070	hypothetical protein CDL15_Pgr001644 [Punica granatum]
Enrichment_MF	catalytic activity	CtAH08T0086800.1	50	19	19	134	399	44.3	6.93	1.20284	1.235	1.19734	1.21173	0.909567	0.908001	0.961149	0.926239	1.30822	0.000170876	KVI06262	Aldolase-type TIM barrel [Cynara cardunculus var. scolymus]
Enrichment_MF	catalytic activity	CtAH01T0107100.1	5	1	2	6	372	42.8	8.18	1.17764	1.14492	1.17583	1.16613	0.927245	0.896463	0.973338	0.932348	1.25074	0.000698731	APU93382	putative gag-pol polyprotein [Marshallia obovata]
Enrichment_MF	catalytic activity	CtAH01T0216100.1	1	1	1	7	935	104.8	5.03	0.599521	0.582348	0.592379	0.591416	1.94393	1.86655	1.8025	1.87099	0.316097	6.39927e-06	KVG70788	Alpha/beta hydrolase fold-1 [Cynara cardunculus var. scolymus]
Enrichment_MF	catalytic activity	CtAH01T0219600.1	51	11	13	58	318	35.8	5.02	1.28303	1.29762	1.26677	1.28247	0.976332	0.985145	1.06155	1.00767	1.27271	0.000645742	KVH89554	Epoxide hydrolase-like protein [Cynara cardunculus var. scolymus]
Enrichment_MF	catalytic activity	CtAH02T0011500.2	4	4	6	17	1534	171.3	7.37	1.19316	1.24314	1.27454	1.23695	0.839394	0.893799	0.858236	0.863809	1.43197	0.000198298	KVH95442	hypothetical protein Ccrd_002482 [Cynara cardunculus var. scolymus]
Enrichment_MF	catalytic activity	CtAH03T0047700.2	14	4	6	30	415	45.6	8.21	0.921627	0.86605	0.851355	0.879677	1.03003	1.04574	1.15401	1.07659	0.817093	0.0114323	KVI10604	Aldolase-type TIM barrel [Cynara cardunculus var. scolymus]
Enrichment_MF	catalytic activity	CtAH04T0040000.1	3	1	1	3	402	44	6.79	1.34053	1.47883	1.2584	1.35925	0.816051	0.857897	0.740767	0.804905	1.68871	0.00160308	N/A	N/A
Enrichment_MF	catalytic activity	CtAH04T0200800.2	27	3	8	21	401	43.7	6.62	0.871166	0.878803	0.921269	0.890413	1.14847	1.08149	1.06079	1.09692	0.811743	0.00254748	XP_023766200	pyruvate dehydrogenase E1 component subunit beta-3, chloroplastic-like [Lactuca sativa];gi|1322393753|gb|PLY83656.1| hypothetical protein LSAT_4X29381 [Lactuca sativa]
Enrichment_MF	catalytic activity	CtAH04T0247300.1	18	17	20	50	1369	152.1	5.67	0.9122	0.867234	0.878194	0.885876	1.28464	1.24464	1.21331	1.24753	0.710104	0.000126244	XP_023762231	alpha-glucan water dikinase 1, chloroplastic-like isoform X4 [Lactuca sativa]
Enrichment_MF	catalytic activity	CtAH05T0218300.1	32	8	8	18	290	31.6	7.33	1.21768	1.17767	1.19948	1.19828	0.957923	0.938451	0.948055	0.948143	1.26381	4.12013e-05	XP_017240334	PREDICTED: probable protein phosphatase 2C 44 [Daucus carota subsp. sativus]
Enrichment_MF	catalytic activity	CtAH07T0019600.1	4	2	3	7	654	71.4	5.29	1.18396	1.17149	1.22779	1.19441	0.773513	0.791388	0.803261	0.789387	1.51309	2.94617e-05	KVI05594	hypothetical protein Ccrd_016082 [Cynara cardunculus var. scolymus]
Enrichment_MF	catalytic activity	CtAH07T0081300.1	29	12	12	37	546	59.3	7.65	1.30043	1.29693	1.28629	1.29455	0.826083	0.808153	0.800489	0.811575	1.59511	6.28729e-07	KVI05191	AMP-binding, conserved site-containing protein [Cynara cardunculus var. scolymus]
Enrichment_MF	catalytic activity	CtAH09T0085400.1	4	2	2	6	473	52.8	7.8	1.02583	0.97597	0.954451	0.985417	1.26075	1.24196	1.20359	1.23543	0.797628	0.000757969	Q40778	RecName: Full=Allene oxide synthase; AltName: Full=Cytochrome P450 74A2; AltName: Full=Rubber particle protein; Short=RPP;gi|206582008|pdb|3DAM|A Chain A, Crystal Structure Of Allene Oxide Synthase;gi|206582009|pdb|3DAN|A Chain A, Crystal Structure Of Allene Oxide Synthase;gi|206582010|pdb|3DBM|A Chain A, Crystal Structure Of Allene Oxide Synthase;gi|198446807|emb|CAA55025.2| rubber particle prot…
Enrichment_MF	catalytic activity	CtAH09T0166500.5	26	2	5	54	305	33	8.38	0.912223	0.845836	0.864334	0.874131	1.14439	1.19335	1.13345	1.15706	0.755473	0.00047053	XP_012839346	PREDICTED: ribulose-phosphate 3-epimerase, chloroplastic [Erythranthe guttata];gi|604330905|gb|EYU35806.1| hypothetical protein MIMGU_mgv1a011410mg [Erythranthe guttata];gi|604330906|gb|EYU35807.1| hypothetical protein MIMGU_mgv1a011410mg [Erythranthe guttata]
Enrichment_MF	catalytic activity	CtAH10T0045300.1	24	5	5	13	315	35.1	8.38	0.806056	0.832384	0.819918	0.819453	1.00988	1.078	1.11413	1.06734	0.767755	0.00140844	KVI03560	Glutaredoxin active site-containing protein [Cynara cardunculus var. scolymus]
Enrichment_MF	catalytic activity	CtAH10T0086800.1	17	3	3	11	290	30.7	7.97	0.90816	0.871036	0.891016	0.890071	1.12071	1.12956	1.08403	1.11143	0.800832	0.000229319	KVI03885	hypothetical protein Ccrd_017804 [Cynara cardunculus var. scolymus]
Enrichment_MF	catalytic activity	CtAH10T0221900.1	13	7	7	14	521	56.2	6.54	1.34142	1.37967	1.32909	1.35006	0.947474	0.955915	0.97514	0.95951	1.40703	2.27377e-05	N/A	N/A
Enrichment_MF	catalytic activity	CtAH10T0231000.1	17	5	6	14	461	51.1	6.61	1.20307	1.19405	1.21658	1.20457	0.833932	0.929721	1.02682	0.930159	1.29501	0.00807687	XP_022000100	tryptophan aminotransferase-related protein 3-like [Helianthus annuus];gi|1228893880|ref|XP_022000101.1| tryptophan aminotransferase-related protein 3-like [Helianthus annuus];gi|1191648525|gb|OTG00498.1| putative pyridoxal phosphate-dependent transferase [Helianthus annuus];gi|1191648528|gb|OTG00501.1| putative pyridoxal phosphate-dependent transferase [Helianthus annuus]
Enrichment_MF	catalytic activity	CtAH10T0231100.1	21	7	8	22	464	51.4	5.81	1.21146	1.24928	1.28413	1.24829	0.983737	0.982546	1.04547	1.00392	1.24342	0.00116405	XP_019071893	PREDICTED: LOW QUALITY PROTEIN: tryptophan aminotransferase-related protein 3 [Vitis vinifera]
Enrichment_MF	catalytic activity	CtAH11T0063300.1	47	11	11	77	368	40.9	8.38	1.19145	1.24184	1.20311	1.21213	0.84626	0.889723	0.887362	0.874448	1.38617	8.36312e-05	KVH92716	Aldose 1-epimerase [Cynara cardunculus var. scolymus]
Enrichment_MF	catalytic activity	CtAH11T0166300.1	39	13	18	62	571	62.6	9.17	1.27423	1.29054	1.20154	1.25544	0.892755	0.899483	0.930126	0.907455	1.38347	0.000302512	KVH90732	AMP-binding, conserved site-containing protein [Cynara cardunculus var. scolymus]
Enrichment_MF	catalytic activity	CtAH11T0230800.1	3	1	1	1	289	33.7	9.03	0.985219	0.777186	0.906432	0.889612	1.1724	1.13066	1.29487	1.19931	0.741771	0.0166284	KVH90127	Histidine phosphatase superfamily, clade-1 [Cynara cardunculus var. scolymus]
Enrichment_MF	catalytic activity	CtAH01T0216100.2	19	9	10	27	634	71.1	5.59	1.23035	1.25616	1.24144	1.24265	0.862574	0.864205	0.86214	0.862973	1.43996	9.1214e-07	KVG70788	Alpha/beta hydrolase fold-1 [Cynara cardunculus var. scolymus]
Enrichment_MF	catalytic activity	CtAH03T0285200.1	42	15	15	36	395	43.4	6.95	0.899548	0.915994	0.907208	0.907583	1.10424	1.10009	1.15998	1.12144	0.809304	0.000423749	KVH91930	Aldolase-type TIM barrel [Cynara cardunculus var. scolymus]
Enrichment_MF	catalytic activity	CtAH05T0133000.1	7	1	1	1	178	19.6	6.02	1.24107	1.0436	1.16097	1.14855	0.875129	0.908187	1.02909	0.93747	1.22516	0.0463027	KVH92947	Isochorismatase-like protein, partial [Cynara cardunculus var. scolymus]
Enrichment_MF	catalytic activity	CtAH07T0196300.1	4	1	1	1	244	26.8	5.73	1.25853	1.65731	1.44816	1.45466	0.820037	0.930264	0.9433	0.897867	1.62013	0.0101971	XP_023750703	nicotinamidase 1-like [Lactuca sativa];gi|1322417728|gb|PLY95409.1| hypothetical protein LSAT_9X115741 [Lactuca sativa]
Enrichment_MF	catalytic activity	CtAH09T0060900.1	10	4	5	28	624	67.7	4.97	1.06448	1.10193	1.13421	1.10021	0.823214	0.820848	0.865006	0.836356	1.31548	0.000437154	XP_023734285	HIPL1 protein-like [Lactuca sativa];gi|1322373211|gb|PLY73447.1| hypothetical protein LSAT_4X105600 [Lactuca sativa]
Enrichment_MF	catalytic activity	CtAH09T0142500.1	8	1	1	1	124	14.2	9	0.835764	0.975264	0.770774	0.860601	1.16815	1.49913	1.31118	1.32615	0.648946	0.014719	XP_023756619	thioredoxin-like protein CXXS1 isoform X1 [Lactuca sativa];gi|1322408727|gb|PLY90779.1| hypothetical protein LSAT_5X4600 [Lactuca sativa]
Enrichment_MF	catalytic activity	CtAH10T0014700.1	61	20	20	230	400	43.1	7.52	0.939128	0.930556	0.914787	0.928157	1.15309	1.15204	1.14969	1.15161	0.805966	6.41791e-06	XP_022010664	chloroplast stem-loop binding protein of 41 kDa a, chloroplastic [Helianthus annuus];gi|1191641961|gb|OTF93935.1| putative NAD(P)-binding domain-containing protein [Helianthus annuus]
Enrichment_MF	hydrolase activity, acting on ether bonds	CtAH06T0073000.1	66	10	25	196	487	53.3	5.88	0.967454	0.907955	0.952669	0.942693	1.15279	1.10107	1.18445	1.1461	0.82252	0.00252313	XP_021981166	adenosylhomocysteinase 1-like [Helianthus annuus];gi|1191685781|gb|OTG37742.1| putative S-adenosyl-L-homocysteine hydrolase [Helianthus annuus]
Enrichment_MF	hydrolase activity, acting on ether bonds	CtAH11T0258000.1	40	6	21	117	593	64.8	7.9	0.695508	0.69953	0.694485	0.696508	1.29637	1.20073	1.24669	1.24793	0.558129	3.73462e-05	BAT13922	Os11g0455500, partial [Oryza sativa Japonica Group]
Enrichment_MF	trialkylsulfonium hydrolase activity	CtAH06T0073000.1	66	10	25	196	487	53.3	5.88	0.967454	0.907955	0.952669	0.942693	1.15279	1.10107	1.18445	1.1461	0.82252	0.00252313	XP_021981166	adenosylhomocysteinase 1-like [Helianthus annuus];gi|1191685781|gb|OTG37742.1| putative S-adenosyl-L-homocysteine hydrolase [Helianthus annuus]
Enrichment_MF	trialkylsulfonium hydrolase activity	CtAH11T0258000.1	40	6	21	117	593	64.8	7.9	0.695508	0.69953	0.694485	0.696508	1.29637	1.20073	1.24669	1.24793	0.558129	3.73462e-05	BAT13922	Os11g0455500, partial [Oryza sativa Japonica Group]
Enrichment_MF	adenosylhomocysteinase activity	CtAH06T0073000.1	66	10	25	196	487	53.3	5.88	0.967454	0.907955	0.952669	0.942693	1.15279	1.10107	1.18445	1.1461	0.82252	0.00252313	XP_021981166	adenosylhomocysteinase 1-like [Helianthus annuus];gi|1191685781|gb|OTG37742.1| putative S-adenosyl-L-homocysteine hydrolase [Helianthus annuus]
Enrichment_MF	adenosylhomocysteinase activity	CtAH11T0258000.1	40	6	21	117	593	64.8	7.9	0.695508	0.69953	0.694485	0.696508	1.29637	1.20073	1.24669	1.24793	0.558129	3.73462e-05	BAT13922	Os11g0455500, partial [Oryza sativa Japonica Group]
Enrichment_MF	hydrolase activity, acting on glycosyl bonds	CtAH01T0037300.1	49	7	8	46	223	25.3	8.05	0.817482	0.801118	0.796339	0.80498	1.06807	1.08243	1.15648	1.10233	0.730255	0.000453049	KVI02743	Concanavalin A-like lectin/glucanase superfamily [Cynara cardunculus var. scolymus]
Enrichment_MF	hydrolase activity, acting on glycosyl bonds	CtAH01T0165600.1	3	1	1	1	426	47.7	9.01	0.841795	0.785134	0.823665	0.816865	1.17363	1.08958	1.30801	1.1904	0.686208	0.00474284	KVH89324	Glycoside hydrolase, catalytic domain-containing protein [Cynara cardunculus var. scolymus]
Enrichment_MF	hydrolase activity, acting on glycosyl bonds	CtAH03T0055600.1	2	1	1	1	492	53.2	6.16	0.951167	1.04778	1.00395	1.00097	1.28139	1.29357	1.21492	1.26329	0.792346	0.00211418	KVI10661	Glycoside hydrolase, catalytic domain-containing protein [Cynara cardunculus var. scolymus]
Enrichment_MF	hydrolase activity, acting on glycosyl bonds	CtAH06T0018400.1	49	15	15	49	335	36.9	8.51	1.36989	1.36259	1.34757	1.36002	0.59044	0.658768	0.62458	0.624596	2.17743	3.81114e-06	KVG36940	Glycoside hydrolase, catalytic domain-containing protein [Cynara cardunculus var. scolymus]
Enrichment_MF	hydrolase activity, acting on glycosyl bonds	CtAH06T0018500.1	25	7	7	39	329	35.7	4.89	1.58269	1.57389	1.54772	1.5681	0.606812	0.659023	0.589253	0.618363	2.53589	2.21621e-06	KVH99895	Glycoside hydrolase, catalytic domain-containing protein [Cynara cardunculus var. scolymus]
Enrichment_MF	hydrolase activity, acting on glycosyl bonds	CtAH08T0006100.1	14	5	5	26	549	59.1	4.49	1.35906	1.46467	1.40586	1.40986	0.732278	0.787096	0.84573	0.788368	1.78833	0.000156427	XP_023740752	acidic endochitinase SE2-like [Lactuca sativa];gi|1322362858|gb|PLY68482.1| hypothetical protein LSAT_2X134540 [Lactuca sativa]
Enrichment_MF	hydrolase activity, acting on glycosyl bonds	CtAH08T0020200.1	12	6	6	11	646	71.3	5.31	0.883564	0.896887	0.858602	0.879684	1.05012	1.04746	1.13148	1.07635	0.817283	0.00272148	KVI10087	Concanavalin A-like lectin/glucanase superfamily [Cynara cardunculus var. scolymus]
Enrichment_MF	hydrolase activity, acting on glycosyl bonds	CtAH12T0171000.1	1	1	1	8	601	66.8	6.07	1.26655	1.16215	1.17503	1.20124	0.756045	0.772695	0.792902	0.773881	1.55223	0.000245534	N/A	N/A
Enrichment_MF	hydrolase activity, acting on glycosyl bonds	CtAH12T0173300.1	18	6	9	27	577	65.9	8.91	1.14764	1.12573	1.15937	1.14425	0.887903	0.89596	0.884313	0.889392	1.28655	1.67257e-05	KVI12026	Concanavalin A-like lectin/glucanase superfamily [Cynara cardunculus var. scolymus]
Enrichment_MF	hydrolase activity, acting on glycosyl bonds	CtAH03T0154200.3	22	1	13	55	512	58.9	6.99	0.602623	0.588913	0.614825	0.60212	0.907138	0.858839	0.869334	0.878437	0.685445	7.3905e-05	KVH91149	Glycoside hydrolase, catalytic domain-containing protein [Cynara cardunculus var. scolymus]
Enrichment_MF	hydrolase activity, acting on glycosyl bonds	CtAH03T0154900.4	21	2	15	63	639	73	5.43	0.752675	0.761635	0.761246	0.758519	0.981348	1.08261	0.9891	1.01768	0.745338	0.00136684	KVH91149	Glycoside hydrolase, catalytic domain-containing protein [Cynara cardunculus var. scolymus]
Enrichment_MF	hydrolase activity, acting on glycosyl bonds	CtAH06T0329000.1	18	12	12	20	776	84.7	7.81	0.901136	0.882234	0.856567	0.879979	0.718286	0.746271	0.649861	0.704806	1.24854	0.0050691	KVH98568	Fibronectin type III-like domain-containing protein [Cynara cardunculus var. scolymus]
Enrichment_MF	hydrolase activity, acting on glycosyl bonds	CtAH05T0009900.1	25	12	12	40	629	69.9	5.92	0.847417	0.85427	0.82954	0.843742	1.09336	1.09291	1.17324	1.11984	0.753451	0.000569215	KVH93961	Galactose-binding domain-like protein [Cynara cardunculus var. scolymus]
Enrichment_MF	hydrolase activity, acting on glycosyl bonds	CtAH11T0163900.1	22	13	15	29	848	92.3	7.44	0.95269	0.92174	0.981864	0.952098	1.17061	1.1223	1.23779	1.1769	0.808988	0.00397935	XP_022026342	beta-galactosidase 8-like isoform X2 [Helianthus annuus]
Enrichment_MF	hydrolase activity, acting on glycosyl bonds	CtAH08T0139600.1	15	4	5	9	429	48.2	5.49	1.16516	1.12281	1.17556	1.15451	0.934924	0.948566	0.960525	0.948005	1.21783	0.00031169	KVI09022	Glycoside hydrolase, family 81 [Cynara cardunculus var. scolymus]
Enrichment_MF	hydrolase activity, acting on glycosyl bonds	CtAH03T0216900.1	32	14	15	88	586	66.1	4.97	0.917191	0.947569	0.906134	0.923631	1.10188	1.1049	1.18535	1.13071	0.816858	0.00231282	KVH87436	Concanavalin A-like lectin/glucanase superfamily [Cynara cardunculus var. scolymus]
Enrichment_MF	hydrolase activity, acting on glycosyl bonds	CtAH08T0086800.1	50	19	19	134	399	44.3	6.93	1.20284	1.235	1.19734	1.21173	0.909567	0.908001	0.961149	0.926239	1.30822	0.000170876	KVI06262	Aldolase-type TIM barrel [Cynara cardunculus var. scolymus]
Enrichment_MF	hydrolase activity, acting on glycosyl bonds	CtAH07T0009800.1	19	1	8	17	493	56	6.7	0.905157	0.853642	0.849701	0.8695	1.17363	1.05798	0.9961	1.0759	0.808158	0.0199089	KVI05683	Aldolase-type TIM barrel [Cynara cardunculus var. scolymus]
Enrichment_MF	hydrolase activity, acting on glycosyl bonds	CtAH08T0250100.1	28	4	4	14	236	25.7	4.93	1.24334	1.21874	1.19594	1.21934	0.681301	0.749583	0.675082	0.701989	1.73698	4.7088e-05	KVI08180	Glycoside hydrolase, family 19 [Cynara cardunculus var. scolymus]
Enrichment_MF	hydrolase activity, acting on glycosyl bonds	CtAH11T0022100.1	38	6	8	41	295	33.6	6.43	0.849249	0.848641	0.85274	0.85021	1.08488	1.06502	1.11157	1.08716	0.782048	6.26933e-05	XP_023755674	probable xyloglucan endotransglucosylase/hydrolase protein 7 [Lactuca sativa];gi|1322410302|gb|PLY91589.1| hypothetical protein LSAT_4X159341 [Lactuca sativa]
Enrichment_MF	hydrolase activity, acting on glycosyl bonds	CtAH11T0230100.1	3	1	1	1	476	52.1	5.78	1.13638	1.15565	1.17378	1.15527	0.808536	0.905834	0.953566	0.889312	1.29906	0.00378446	POE63842	putative polygalacturonase [Quercus suber]
Enrichment_MF	hydrolase activity, acting on glycosyl bonds	CtAH12T0225300.1	20	5	5	12	296	34.4	9.52	0.784354	0.796555	0.760035	0.780315	0.924686	0.954157	1.12822	1.00235	0.778482	0.0261146	N/A	N/A
Enrichment_CC	extracellular region	CtAH01T0037300.1	49	7	8	46	223	25.3	8.05	0.817482	0.801118	0.796339	0.80498	1.06807	1.08243	1.15648	1.10233	0.730255	0.000453049	KVI02743	Concanavalin A-like lectin/glucanase superfamily [Cynara cardunculus var. scolymus]
Enrichment_CC	extracellular region	CtAH03T0165400.1	15	6	7	18	524	56.5	9.07	1.13346	1.06779	1.14194	1.11439	0.808864	0.853192	0.83918	0.833745	1.33661	0.000472481	KVH91209	Pectinesterase, active site-containing protein [Cynara cardunculus var. scolymus]
Enrichment_CC	extracellular region	CtAH05T0085700.1	44	2	4	37	148	16.4	8.27	2.07203	2.12435	2.17988	2.12542	0.360671	0.441386	0.401638	0.401231	5.29724	1.54798e-06	PLY69782	hypothetical protein LSAT_5X111580 [Lactuca sativa]
Enrichment_CC	extracellular region	CtAH07T0039000.1	34	12	12	40	536	58.1	9.35	1.25137	1.30025	1.28224	1.27795	0.867909	0.881828	0.941466	0.897068	1.42459	0.00014017	KVI05430	hypothetical protein Ccrd_016223 [Cynara cardunculus var. scolymus]
Enrichment_CC	extracellular region	CtAH08T0147900.1	30	6	6	11	331	35.7	8.65	1.17922	1.17927	1.15286	1.17045	0.928656	0.922801	0.927019	0.926159	1.26377	1.07835e-05	KVI08957	heme peroxidase [Cynara cardunculus var. scolymus]
Enrichment_CC	extracellular region	CtAH11T0022100.1	38	6	8	41	295	33.6	6.43	0.849249	0.848641	0.85274	0.85021	1.08488	1.06502	1.11157	1.08716	0.782048	6.26933e-05	XP_023755674	probable xyloglucan endotransglucosylase/hydrolase protein 7 [Lactuca sativa];gi|1322410302|gb|PLY91589.1| hypothetical protein LSAT_4X159341 [Lactuca sativa]
Enrichment_CC	extracellular region	CtAH11T0059500.1	14	2	2	4	240	26	8.63	0.857769	0.877339	0.835809	0.856972	1.09321	1.04619	1.12689	1.08876	0.787108	0.000914153	OTG15832	putative expansin A10 [Helianthus annuus]
Enrichment_CC	extracellular region	CtAH12T0060400.1	41	7	7	40	214	22.7	6.54	1.1865	1.16595	1.17588	1.17611	0.810111	0.821083	0.837828	0.823008	1.42904	3.8508e-06	KVH88098	Cupin 1 [Cynara cardunculus var. scolymus]
Enrichment_CC	extracellular region	CtAH12T0225300.1	20	5	5	12	296	34.4	9.52	0.784354	0.796555	0.760035	0.780315	0.924686	0.954157	1.12822	1.00235	0.778482	0.0261146	N/A	N/A
Enrichment_CC	extracellular region	CtAH05T0085600.1	63	4	6	32	163	18.2	8.47	1.78453	1.81795	1.83185	1.81145	0.560923	0.606773	0.571063	0.579586	3.12541	3.96714e-07	PLY69782	hypothetical protein LSAT_5X111580 [Lactuca sativa]
Enrichment_CC	extracellular region	CtAH05T0086600.3	17	2	2	16	174	19.5	6.51	1.21817	1.187	1.17221	1.19246	0.847753	0.851854	0.748061	0.81589	1.46155	0.000500056	KVH93360	hypothetical protein Ccrd_004588 [Cynara cardunculus var. scolymus]
Enrichment_CC	extracellular region	CtAH08T0155700.1	22	2	2	3	96	10.4	8.41	1.12125	1.10928	1.15951	1.13002	0.91515	0.916105	0.918256	0.916504	1.23296	0.000148124	XP_021973011	non-specific lipid-transfer protein 2-like [Helianthus annuus]
Enrichment_CC	microtubule	CtAH02T0016300.1	39	2	14	111	445	50.1	4.86	0.785565	0.819014	0.820879	0.808486	0.93277	1.0047	0.999062	0.978843	0.825961	0.00272098	AIY99978	tubulin beta 2 [Marchantia polymorpha];gi|1026766761|gb|OAE27189.1| hypothetical protein AXG93_4009s1200 [Marchantia polymorpha subsp. ruderalis]
Enrichment_CC	microtubule	CtAH06T0046800.1	35	1	11	68	424	47	5.17	0.976618	1.20442	1.08423	1.08842	0.785025	0.868066	0.784703	0.812598	1.33943	0.0180999	XP_022029886	tubulin alpha-3 chain-like [Helianthus annuus];gi|1191680826|gb|OTG32789.1| putative alpha-1 tubulin [Helianthus annuus]
Enrichment_CC	microtubule	CtAH10T0167300.1	47	2	17	200	448	50.3	4.83	0.743169	0.77727	0.764044	0.761494	0.975132	0.997238	1.06369	1.01202	0.75245	0.000911615	PNT30709	hypothetical protein POPTR_006G095000v3 [Populus trichocarpa]
Enrichment_CC	microtubule	CtAH11T0021400.1	54	3	18	127	452	49.8	4.98	0.731755	0.699586	0.704581	0.711974	0.922606	0.975159	0.9639	0.953888	0.746391	0.000212253	XP_023757910	tubulin alpha chain-like [Lactuca sativa];gi|1322407081|gb|PLY89858.1| hypothetical protein LSAT_4X159141 [Lactuca sativa]
Enrichment_CC	microtubule	CtAH11T0062200.1	58	2	19	136	450	49.6	5.1	0.818491	0.81881	0.793737	0.810346	0.974237	0.978472	1.04203	0.998245	0.81177	0.00131488	KVH92713	Alpha tubulin [Cynara cardunculus var. scolymus]
Enrichment_CC	microtubule	CtAH03T0018400.2	38	8	8	37	325	33.8	8.94	0.829755	0.834066	0.832939	0.832253	1.01406	1.0584	1.09389	1.05545	0.788531	0.000645008	AJD09726	FTSZ1-1, partial [Hesperis matronalis]
Enrichment_CC	supramolecular complex	CtAH02T0016300.1	39	2	14	111	445	50.1	4.86	0.785565	0.819014	0.820879	0.808486	0.93277	1.0047	0.999062	0.978843	0.825961	0.00272098	AIY99978	tubulin beta 2 [Marchantia polymorpha];gi|1026766761|gb|OAE27189.1| hypothetical protein AXG93_4009s1200 [Marchantia polymorpha subsp. ruderalis]
Enrichment_CC	supramolecular complex	CtAH06T0046800.1	35	1	11	68	424	47	5.17	0.976618	1.20442	1.08423	1.08842	0.785025	0.868066	0.784703	0.812598	1.33943	0.0180999	XP_022029886	tubulin alpha-3 chain-like [Helianthus annuus];gi|1191680826|gb|OTG32789.1| putative alpha-1 tubulin [Helianthus annuus]
Enrichment_CC	supramolecular complex	CtAH10T0167300.1	47	2	17	200	448	50.3	4.83	0.743169	0.77727	0.764044	0.761494	0.975132	0.997238	1.06369	1.01202	0.75245	0.000911615	PNT30709	hypothetical protein POPTR_006G095000v3 [Populus trichocarpa]
Enrichment_CC	supramolecular complex	CtAH11T0021400.1	54	3	18	127	452	49.8	4.98	0.731755	0.699586	0.704581	0.711974	0.922606	0.975159	0.9639	0.953888	0.746391	0.000212253	XP_023757910	tubulin alpha chain-like [Lactuca sativa];gi|1322407081|gb|PLY89858.1| hypothetical protein LSAT_4X159141 [Lactuca sativa]
Enrichment_CC	supramolecular complex	CtAH11T0062200.1	58	2	19	136	450	49.6	5.1	0.818491	0.81881	0.793737	0.810346	0.974237	0.978472	1.04203	0.998245	0.81177	0.00131488	KVH92713	Alpha tubulin [Cynara cardunculus var. scolymus]
Enrichment_CC	supramolecular complex	CtAH03T0018400.2	38	8	8	37	325	33.8	8.94	0.829755	0.834066	0.832939	0.832253	1.01406	1.0584	1.09389	1.05545	0.788531	0.000645008	AJD09726	FTSZ1-1, partial [Hesperis matronalis]
Enrichment_CC	supramolecular polymer	CtAH02T0016300.1	39	2	14	111	445	50.1	4.86	0.785565	0.819014	0.820879	0.808486	0.93277	1.0047	0.999062	0.978843	0.825961	0.00272098	AIY99978	tubulin beta 2 [Marchantia polymorpha];gi|1026766761|gb|OAE27189.1| hypothetical protein AXG93_4009s1200 [Marchantia polymorpha subsp. ruderalis]
Enrichment_CC	supramolecular polymer	CtAH06T0046800.1	35	1	11	68	424	47	5.17	0.976618	1.20442	1.08423	1.08842	0.785025	0.868066	0.784703	0.812598	1.33943	0.0180999	XP_022029886	tubulin alpha-3 chain-like [Helianthus annuus];gi|1191680826|gb|OTG32789.1| putative alpha-1 tubulin [Helianthus annuus]
Enrichment_CC	supramolecular polymer	CtAH10T0167300.1	47	2	17	200	448	50.3	4.83	0.743169	0.77727	0.764044	0.761494	0.975132	0.997238	1.06369	1.01202	0.75245	0.000911615	PNT30709	hypothetical protein POPTR_006G095000v3 [Populus trichocarpa]
Enrichment_CC	supramolecular polymer	CtAH11T0021400.1	54	3	18	127	452	49.8	4.98	0.731755	0.699586	0.704581	0.711974	0.922606	0.975159	0.9639	0.953888	0.746391	0.000212253	XP_023757910	tubulin alpha chain-like [Lactuca sativa];gi|1322407081|gb|PLY89858.1| hypothetical protein LSAT_4X159141 [Lactuca sativa]
Enrichment_CC	supramolecular polymer	CtAH11T0062200.1	58	2	19	136	450	49.6	5.1	0.818491	0.81881	0.793737	0.810346	0.974237	0.978472	1.04203	0.998245	0.81177	0.00131488	KVH92713	Alpha tubulin [Cynara cardunculus var. scolymus]
Enrichment_CC	supramolecular polymer	CtAH03T0018400.2	38	8	8	37	325	33.8	8.94	0.829755	0.834066	0.832939	0.832253	1.01406	1.0584	1.09389	1.05545	0.788531	0.000645008	AJD09726	FTSZ1-1, partial [Hesperis matronalis]
Enrichment_CC	supramolecular fiber	CtAH02T0016300.1	39	2	14	111	445	50.1	4.86	0.785565	0.819014	0.820879	0.808486	0.93277	1.0047	0.999062	0.978843	0.825961	0.00272098	AIY99978	tubulin beta 2 [Marchantia polymorpha];gi|1026766761|gb|OAE27189.1| hypothetical protein AXG93_4009s1200 [Marchantia polymorpha subsp. ruderalis]
Enrichment_CC	supramolecular fiber	CtAH06T0046800.1	35	1	11	68	424	47	5.17	0.976618	1.20442	1.08423	1.08842	0.785025	0.868066	0.784703	0.812598	1.33943	0.0180999	XP_022029886	tubulin alpha-3 chain-like [Helianthus annuus];gi|1191680826|gb|OTG32789.1| putative alpha-1 tubulin [Helianthus annuus]
Enrichment_CC	supramolecular fiber	CtAH10T0167300.1	47	2	17	200	448	50.3	4.83	0.743169	0.77727	0.764044	0.761494	0.975132	0.997238	1.06369	1.01202	0.75245	0.000911615	PNT30709	hypothetical protein POPTR_006G095000v3 [Populus trichocarpa]
Enrichment_CC	supramolecular fiber	CtAH11T0021400.1	54	3	18	127	452	49.8	4.98	0.731755	0.699586	0.704581	0.711974	0.922606	0.975159	0.9639	0.953888	0.746391	0.000212253	XP_023757910	tubulin alpha chain-like [Lactuca sativa];gi|1322407081|gb|PLY89858.1| hypothetical protein LSAT_4X159141 [Lactuca sativa]
Enrichment_CC	supramolecular fiber	CtAH11T0062200.1	58	2	19	136	450	49.6	5.1	0.818491	0.81881	0.793737	0.810346	0.974237	0.978472	1.04203	0.998245	0.81177	0.00131488	KVH92713	Alpha tubulin [Cynara cardunculus var. scolymus]
Enrichment_CC	supramolecular fiber	CtAH03T0018400.2	38	8	8	37	325	33.8	8.94	0.829755	0.834066	0.832939	0.832253	1.01406	1.0584	1.09389	1.05545	0.788531	0.000645008	AJD09726	FTSZ1-1, partial [Hesperis matronalis]
Enrichment_CC	polymeric cytoskeletal fiber	CtAH02T0016300.1	39	2	14	111	445	50.1	4.86	0.785565	0.819014	0.820879	0.808486	0.93277	1.0047	0.999062	0.978843	0.825961	0.00272098	AIY99978	tubulin beta 2 [Marchantia polymorpha];gi|1026766761|gb|OAE27189.1| hypothetical protein AXG93_4009s1200 [Marchantia polymorpha subsp. ruderalis]
Enrichment_CC	polymeric cytoskeletal fiber	CtAH06T0046800.1	35	1	11	68	424	47	5.17	0.976618	1.20442	1.08423	1.08842	0.785025	0.868066	0.784703	0.812598	1.33943	0.0180999	XP_022029886	tubulin alpha-3 chain-like [Helianthus annuus];gi|1191680826|gb|OTG32789.1| putative alpha-1 tubulin [Helianthus annuus]
Enrichment_CC	polymeric cytoskeletal fiber	CtAH10T0167300.1	47	2	17	200	448	50.3	4.83	0.743169	0.77727	0.764044	0.761494	0.975132	0.997238	1.06369	1.01202	0.75245	0.000911615	PNT30709	hypothetical protein POPTR_006G095000v3 [Populus trichocarpa]
Enrichment_CC	polymeric cytoskeletal fiber	CtAH11T0021400.1	54	3	18	127	452	49.8	4.98	0.731755	0.699586	0.704581	0.711974	0.922606	0.975159	0.9639	0.953888	0.746391	0.000212253	XP_023757910	tubulin alpha chain-like [Lactuca sativa];gi|1322407081|gb|PLY89858.1| hypothetical protein LSAT_4X159141 [Lactuca sativa]
Enrichment_CC	polymeric cytoskeletal fiber	CtAH11T0062200.1	58	2	19	136	450	49.6	5.1	0.818491	0.81881	0.793737	0.810346	0.974237	0.978472	1.04203	0.998245	0.81177	0.00131488	KVH92713	Alpha tubulin [Cynara cardunculus var. scolymus]
Enrichment_CC	polymeric cytoskeletal fiber	CtAH03T0018400.2	38	8	8	37	325	33.8	8.94	0.829755	0.834066	0.832939	0.832253	1.01406	1.0584	1.09389	1.05545	0.788531	0.000645008	AJD09726	FTSZ1-1, partial [Hesperis matronalis]
Enrichment_CC	membrane	CtAH02T0092900.1	15	1	1	4	80	8.7	4.65	0.912907	0.889344	0.866557	0.889603	1.14186	0.974236	1.11462	1.07691	0.826072	0.0250656	AQK39644	Dihydrolipoyllysine-residue acetyltransferase component 5 of pyruvate dehydrogenase complex chloroplastic [Zea mays];gi|1142644660|gb|AQK39646.1| Dihydrolipoyllysine-residue acetyltransferase component 5 of pyruvate dehydrogenase complex chloroplastic [Zea mays];gi|1142644661|gb|AQK39647.1| Dihydrolipoyllysine-residue acetyltransferase component 5 of pyruvate dehydrogenase complex chloroplastic […
Enrichment_CC	membrane	CtAH05T0158700.1	14	2	7	34	539	60.4	6.95	1.04919	1.03574	1.05683	1.04725	0.823283	0.879574	0.855954	0.852937	1.22782	0.000369699	KVH96583	Calcium-binding EF-hand [Cynara cardunculus var. scolymus]
Enrichment_CC	membrane	CtAH06T0041200.1	32	7	7	26	295	33	8.02	1.27586	1.28472	1.26769	1.27609	0.81071	0.83005	0.826283	0.822348	1.55176	4.95398e-07	KVI00040	Syntaxin/epimorphin, conserved site-containing protein [Cynara cardunculus var. scolymus]
Enrichment_CC	membrane	CtAH06T0087300.1	2	1	1	1	1405	158.2	6.29	0.817391	0.996399	0.887238	0.900343	1.16436	1.11816	1.2125	1.16501	0.772822	0.0108008	XP_021866143	uncharacterized protein LOC110804849 [Spinacia oleracea]
Enrichment_CC	membrane	CtAH09T0021700.1	11	1	1	2	63	6.9	9.99	1.16124	1.23829	1.13078	1.17677	0.931579	0.944233	0.890749	0.922187	1.27606	0.00207299	N/A	N/A
Enrichment_CC	membrane	CtAH09T0143000.1	7	2	2	4	345	38.7	9.28	1.09094	1.11951	1.1961	1.13551	0.897156	0.870835	0.832408	0.8668	1.31001	0.00183087	KVH99071	hypothetical protein Ccrd_022647 [Cynara cardunculus var. scolymus]
Enrichment_CC	membrane	CtAH03T0166700.1	18	1	3	6	179	19.5	5.63	1.25012	1.19411	1.15666	1.20029	0.970526	0.855135	0.832253	0.885971	1.35478	0.00343773	KVH91217	Major sperm protein [Cynara cardunculus var. scolymus]
Enrichment_CC	membrane	CtAH05T0194600.1	5	1	1	5	213	24.1	6.6	1.0935	1.06853	1.05478	1.07227	0.929541	0.897025	0.844054	0.890207	1.20452	0.00265165	XP_021981634	transmembrane emp24 domain-containing protein p24beta3 [Helianthus annuus];gi|1191662301|gb|OTG14270.1| putative emp24/gp25L/p24 family/GOLD family protein [Helianthus annuus]
Enrichment_CC	membrane	CtAH01T0131000.1	37	4	7	11	180	20.3	8.79	0.890139	0.869196	0.947799	0.902378	1.10051	1.03604	1.12848	1.08834	0.82913	0.00672209	PNX91972	retrovirus-related Pol polyprotein from transposon TNT 1-94 [Trifolium pratense]
Enrichment_CC	membrane	CtAH09T0098500.3	43	2	13	295	281	30.1	6.37	1.01961	1.08281	0.999874	1.0341	0.834213	0.887226	0.859954	0.860464	1.20179	0.00407535	AAL00920	ASCAB9, partial [Centromadia pungens]
Enrichment_CC	membrane	CtAH03T0233400.1	15	3	5	14	333	37.7	8.24	1.40585	1.34999	1.48826	1.4147	0.790664	0.778737	0.83197	0.800457	1.76737	0.000143078	KVH91480	Alternative oxidase [Cynara cardunculus var. scolymus]
Enrichment_CC	membrane	CtAH04T0208700.1	49	7	10	46	263	28.4	8.21	1.11817	1.14751	1.15831	1.14133	0.886795	0.920375	0.850847	0.886005	1.28817	0.000399583	KVH97565	Mog1/PsbP, alpha/beta/alpha sandwich [Cynara cardunculus var. scolymus]
Enrichment_CC	membrane	CtAH05T0078800.3	30	7	9	28	327	37.3	9.36	1.19091	1.16745	1.13222	1.16353	1.00594	0.998365	0.902817	0.96904	1.2007	0.00645998	KVH93432	Alternative oxidase, partial [Cynara cardunculus var. scolymus]
Enrichment_CC	membrane	CtAH08T0255000.1	3	2	2	4	666	73.7	5.4	1.19186	1.18484	1.1205	1.16573	0.871409	0.89144	0.905108	0.889319	1.31081	0.000364517	KVI08216	Peptidyl-prolyl cis-trans isomerase, FKBP-type [Cynara cardunculus var. scolymus]
Enrichment_CC	membrane	CtAH08T0214800.1	9	5	11	23	1140	125.7	4.92	0.96059	0.974485	0.82706	0.920712	1.21453	1.25171	1.40647	1.2909	0.71323	0.00793325	KVI08408	Armadillo-like helical [Cynara cardunculus var. scolymus]
Enrichment_CC	membrane	CtAH10T0168200.1	24	5	6	14	304	32.1	9.29	0.857544	0.840056	0.857779	0.851793	1.21446	1.20329	1.33946	1.2524	0.680126	0.000809984	KZV47831	UNCOUPLING family protein [Dorcoceras hygrometricum]
Enrichment_CC	membrane	CtAH02T0194400.1	7	1	1	1	191	21.9	9.19	0.868299	0.856363	0.973438	0.899367	1.04	1.0742	1.24502	1.11974	0.803191	0.0400353	PHT74800	NAD(P)H-quinone oxidoreductase subunit 2 B, chloroplastic [Capsicum annuum]
Enrichment_CC	membrane	CtAH03T0023700.1	50	2	6	146	264	28.6	5.26	0.999742	1.18038	1.19913	1.12642	0.747594	0.811207	0.890266	0.816356	1.37981	0.0149612	XP_021978327	chlorophyll a-b binding protein 3, chloroplastic-like [Helianthus annuus];gi|1191667487|gb|OTG19455.1| putative light-harvesting chlorophyll B-binding protein 3 [Helianthus annuus]
Enrichment_CC	membrane	CtAH05T0076100.1	44	5	9	89	259	27.5	6.58	0.926982	1.02431	1.08549	1.01226	0.733915	0.780519	0.911276	0.80857	1.25191	0.0443099	OTG11187	putative chlorophyll a-b binding protein CP24 protein [Helianthus annuus]
Enrichment_CC	membrane	CtAH06T0320000.1	30	2	5	78	302	32.4	7.08	0.870883	0.897141	0.782474	0.850166	1.27307	1.24389	1.20691	1.24129	0.684904	0.000590503	XP_021634729	ribulose-phosphate 3-epimerase, chloroplastic isoform X3 [Manihot esculenta]
Enrichment_CC	membrane	CtAH11T0042000.1	64	4	20	396	332	34.9	5.67	1.07135	1.06315	1.16259	1.09903	0.823625	0.840145	0.888432	0.850734	1.29186	0.00265359	KVH92563	Photosystem II PsbO, manganese-stabilising [Cynara cardunculus var. scolymus]
Enrichment_CC	membrane	CtAH06T0261100.1	24	2	5	30	245	27.7	5.71	1.47016	1.36147	1.3077	1.37978	0.799305	0.879838	0.805244	0.828129	1.66614	0.00053074	KVH98033	Coatomer, WD associated region [Cynara cardunculus var. scolymus]
Enrichment_CC	membrane	CtAH05T0104400.1	6	1	4	8	706	79.5	7.09	0.985509	1.02622	0.855398	0.95571	1.25229	1.45031	1.36572	1.35611	0.704746	0.00654668	KVI02018	ATPase, V0 complex, subunit 116kDa [Cynara cardunculus var. scolymus]
Enrichment_CC	membrane	CtAH01T0044700.1	2	1	1	2	494	55.4	9.2	0.852522	0.783468	0.844542	0.826844	1.24303	1.09925	1.03839	1.12689	0.733738	0.00963245	KVI02803	3-Oxoacyl-[acyl-carrier-protein (ACP)] synthase III C-terminal [Cynara cardunculus var. scolymus]
Enrichment_CC	membrane	CtAH01T0074000.1	7	2	5	22	642	71.5	7.31	1.12168	1.06611	1.21584	1.13454	0.858108	0.931866	1.02027	0.936749	1.21115	0.0367034	XP_023894733	cysteine-rich receptor-like protein kinase 2 [Quercus suber]
Enrichment_CC	membrane	CtAH01T0155200.1	1	1	1	1	644	69.7	5.91	0.7561	0.886425	0.903556	0.848694	0.984314	1.1111	0.995138	1.03018	0.823828	0.0424482	KVG58581	Zinc finger, RING/FYVE/PHD-type, partial [Cynara cardunculus var. scolymus]
Enrichment_CC	membrane	CtAH02T0000400.1	6	2	2	9	307	34.9	9.2	0.921385	0.897318	0.877871	0.898858	1.0826	1.0276	1.16059	1.09026	0.82444	0.00919505	ATI24814	NADH-plastoquinone oxidoreductase subunit 2 (plastid) [Plukenetia volubilis]
Enrichment_CC	membrane	CtAH02T0017200.1	18	4	5	35	364	38.8	8.78	1.2511	1.1296	1.17778	1.18616	0.930212	0.936537	0.988901	0.951883	1.24612	0.00421011	KVH95423	hypothetical protein Ccrd_002525 [Cynara cardunculus var. scolymus]
Enrichment_CC	membrane	CtAH02T0049600.1	17	5	5	11	380	44.2	7.77	1.29878	1.29976	1.24573	1.28142	0.874209	0.85459	0.857979	0.86226	1.48612	2.41954e-05	AGC65501	FAD2-4 protein [Carthamus tinctorius]
Enrichment_CC	membrane	CtAH02T0180800.1	2	1	1	1	347	39.5	8.22	0.929823	0.938875	0.895348	0.921349	1.1945	1.29323	1.20786	1.23186	0.747932	0.00076634	KVH82793	hypothetical protein Ccrd_025478 [Cynara cardunculus var. scolymus]
Enrichment_CC	membrane	CtAH03T0026900.1	12	1	2	4	283	31.7	6.43	1.1627	1.05762	1.07706	1.09912	0.914911	0.970919	0.823592	0.90314	1.217	0.0217981	XP_010694996	PREDICTED: 3-deoxy-manno-octulosonate cytidylyltransferase, mitochondrial [Beta vulgaris subsp. vulgaris]
Enrichment_CC	membrane	CtAH03T0056300.2	17	7	7	17	589	65.1	8.87	0.918803	0.926591	0.909386	0.91826	1.25624	1.21095	1.21307	1.22675	0.748528	3.82804e-05	KVI10675	hypothetical protein Ccrd_010928 [Cynara cardunculus var. scolymus]
Enrichment_CC	membrane	CtAH03T0072700.1	3	1	1	1	233	25.9	9.32	0.995939	0.788338	0.817503	0.86726	1.13286	1.09987	1.19449	1.14241	0.759152	0.0175525	KVI10754	Cold acclimation protein WCOR413 [Cynara cardunculus var. scolymus]
Enrichment_CC	membrane	CtAH03T0248400.1	23	11	13	37	1018	117.5	6.58	1.46298	1.4239	1.43364	1.44017	0.754844	0.78455	0.754622	0.764672	1.88338	1.60899e-06	KVH91646	AAA+ ATPase domain-containing protein [Cynara cardunculus var. scolymus]
Enrichment_CC	membrane	CtAH03T0290600.1	8	2	2	2	250	27.8	8.16	1.20427	1.14577	1.19132	1.18045	0.936569	0.890509	0.940754	0.922611	1.27947	0.000422338	XP_023762947	LOW QUALITY PROTEIN: bax inhibitor 1-like [Lactuca sativa]
Enrichment_CC	membrane	CtAH04T0011800.2	41	7	11	48	285	31.3	7.02	1.19185	1.20658	1.18752	1.19531	0.885261	0.913159	0.869045	0.889155	1.34433	2.67306e-05	KVI04093	heme peroxidase [Cynara cardunculus var. scolymus]
Enrichment_CC	membrane	CtAH04T0163000.1	14	4	4	8	503	55	8.68	1.30279	1.14688	1.19343	1.21436	0.910384	0.906453	0.834909	0.883916	1.37385	0.0032134	KVH97110	Like-Sm (LSM) domain-containing protein [Cynara cardunculus var. scolymus]
Enrichment_CC	membrane	CtAH04T0175200.1	28	13	13	35	522	56	8.1	0.900645	0.929241	0.866291	0.898725	1.08007	1.0977	1.10321	1.09366	0.821761	0.000561595	KVH87800	C2 calcium-dependent membrane targeting [Cynara cardunculus var. scolymus]
Enrichment_CC	membrane	CtAH04T0209200.1	18	5	10	18	584	68	8.35	0.879877	0.822653	0.814803	0.839111	1.05858	1.05776	0.996932	1.03776	0.808582	0.00235793	XP_021986201	delta(24)-sterol reductase [Helianthus annuus]
Enrichment_CC	membrane	CtAH05T0032900.1	22	6	18	122	765	80.2	5.26	0.856558	0.840469	0.800315	0.832447	1.07914	1.0814	1.16741	1.10932	0.750415	0.00117279	OTF86708	putative pyrophosphate-energised proton pump [Helianthus annuus]
Enrichment_CC	membrane	CtAH05T0069800.1	19	1	4	8	201	22.4	6.01	1.2991	1.2263	1.25799	1.26113	0.754549	0.77535	0.731128	0.753676	1.67331	3.28481e-05	KVH87778	Ankyrin repeat-containing protein [Cynara cardunculus var. scolymus]
Enrichment_CC	membrane	CtAH05T0106400.3	2	1	2	3	1704	191.9	6.25	0.874295	0.838564	0.776613	0.829824	1.08559	1.14512	0.993398	1.0747	0.772144	0.00959392	KVH93165	Nonaspanin (TM9SF) [Cynara cardunculus var. scolymus]
Enrichment_CC	membrane	CtAH05T0139400.1	11	5	5	8	517	59.2	8.34	1.19953	1.18532	1.1263	1.17038	0.882496	0.870223	0.834556	0.862425	1.35708	0.000319655	KVH92899	cytochrome P450 [Cynara cardunculus var. scolymus]
Enrichment_CC	membrane	CtAH05T0141000.1	8	3	3	8	443	50.8	8.85	1.22231	1.09854	1.21819	1.17968	0.794928	0.793557	0.803276	0.797254	1.47968	0.000714832	OTG17523	putative ergosterol biosynthesis ERG4/ERG24 [Helianthus annuus]
Enrichment_CC	membrane	CtAH05T0238400.1	53	2	4	7	130	13.7	5.97	1.424	1.369	1.46623	1.41974	0.816321	0.880276	0.797279	0.831292	1.70788	9.85232e-05	XP_023731750	EG45-like domain containing protein [Lactuca sativa];gi|1322377452|gb|PLY75466.1| hypothetical protein LSAT_7X52320 [Lactuca sativa]
Enrichment_CC	membrane	CtAH06T0040700.1	17	2	2	7	173	19.2	8.12	0.905073	0.928692	0.912573	0.915446	1.2507	1.25463	1.2235	1.24294	0.736515	1.07769e-05	KVI00039	hypothetical protein Ccrd_021697 [Cynara cardunculus var. scolymus]
Enrichment_CC	membrane	CtAH06T0050400.1	31	1	1	5	36	3.8	8.98	0.931903	0.858042	0.942116	0.910687	1.07552	1.01281	1.19019	1.09284	0.833322	0.0353681	KVI00091	hypothetical protein Ccrd_021666 [Cynara cardunculus var. scolymus]
Enrichment_CC	membrane	CtAH06T0056100.1	2	2	2	6	551	59.7	8.73	1.11852	1.18952	1.11663	1.14155	0.935116	0.934089	0.965081	0.944762	1.2083	0.00164583	N/A	N/A
Enrichment_CC	membrane	CtAH06T0323000.2	22	2	14	55	715	79.6	7.49	1.27026	1.25693	1.16387	1.23035	0.98177	1.00334	0.864611	0.949906	1.29524	0.00679354	KVH98737	Major facilitator superfamily domain, general substrate transporter [Cynara cardunculus var. scolymus]
Enrichment_CC	membrane	CtAH07T0055300.1	4	1	5	6	1198	135.1	6.29	1.14974	1.21476	1.14229	1.16893	0.832038	0.898874	1.00935	0.91342	1.27973	0.0106981	KVI05338	Cation-transporting P-type ATPase [Cynara cardunculus var. scolymus]
Enrichment_CC	membrane	CtAH07T0073800.1	4	4	4	10	1310	152.1	6.81	1.25706	1.32828	1.26007	1.2818	0.779415	0.820685	0.777998	0.792699	1.61701	5.57598e-05	OTG05221	putative reverse transcriptase domain-containing protein [Helianthus annuus]
Enrichment_CC	membrane	CtAH07T0074200.3	11	4	4	9	381	45.1	7.52	1.53372	1.44558	1.38575	1.45502	0.782146	0.791953	0.781026	0.785042	1.85342	0.000100121	AGC65502	FAD2-5 protein [Carthamus tinctorius]
Enrichment_CC	membrane	CtAH07T0081300.1	29	12	12	37	546	59.3	7.65	1.30043	1.29693	1.28629	1.29455	0.826083	0.808153	0.800489	0.811575	1.59511	6.28729e-07	KVI05191	AMP-binding, conserved site-containing protein [Cynara cardunculus var. scolymus]
Enrichment_CC	membrane	CtAH07T0102100.1	22	7	8	106	294	31.6	8.12	0.916243	0.924205	0.823678	0.888042	1.06977	1.11248	1.18225	1.1215	0.791836	0.00710219	KVI04954	Aquaporin-like protein [Cynara cardunculus var. scolymus]
Enrichment_CC	membrane	CtAH07T0102200.1	6	1	2	10	287	30.7	7.15	0.84263	0.880969	0.922554	0.882051	1.06946	1.18907	1.2438	1.16744	0.755541	0.00718562	KVI04954	Aquaporin-like protein [Cynara cardunculus var. scolymus]
Enrichment_CC	membrane	CtAH08T0003000.1	6	1	3	4	461	50.8	6.87	0.871875	0.82347	0.832545	0.84263	1.04419	1.01603	0.981615	1.01395	0.831041	0.00185503	PPE02929	hypothetical protein GOBAR_DD00051 [Gossypium barbadense]
Enrichment_CC	membrane	CtAH08T0043800.1	6	2	2	3	330	36.1	9.76	1.34862	1.35104	1.25112	1.31693	0.893389	0.910327	0.885398	0.896371	1.46917	0.000237778	XP_021973737	peroxisomal nicotinamide adenine dinucleotide carrier [Helianthus annuus];gi|1191669155|gb|OTG21122.1| putative substrate carrier protein [Helianthus annuus]
Enrichment_CC	membrane	CtAH08T0053600.1	9	4	4	13	460	52.9	10.11	0.890035	0.817908	0.846171	0.851372	1.16866	1.03532	0.940241	1.04808	0.812319	0.0473141	KVI09810	3-oxo-5-alpha-steroid 4-dehydrogenase, C-terminal [Cynara cardunculus var. scolymus]
Enrichment_CC	membrane	CtAH08T0071500.1	2	1	1	3	425	46.1	5.48	0.943481	0.866554	0.94954	0.919859	1.18986	1.14651	1.17092	1.1691	0.78681	0.00107654	KVI09698	Amino acid transporter, transmembrane [Cynara cardunculus var. scolymus]
Enrichment_CC	membrane	CtAH08T0133500.1	10	1	1	2	115	13	7.17	1.08909	1.07497	1.06136	1.07514	0.871211	0.951305	0.818257	0.880258	1.22139	0.00784683	KVI09103	Protein of unknown function DUF872, transmembrane [Cynara cardunculus var. scolymus]
Enrichment_CC	membrane	CtAH08T0156500.1	8	3	3	6	531	55.9	9.48	0.923242	0.882767	0.943705	0.916571	1.07532	1.14753	1.22278	1.14854	0.79803	0.00737098	EXC20499	Plastidic glucose transporter 4 [Morus notabilis]
Enrichment_CC	membrane	CtAH08T0296000.1	9	3	3	7	509	54.3	7.69	1.16646	1.24636	1.30948	1.24077	0.836313	0.880759	0.97617	0.897747	1.38209	0.00420626	KVH55998	Ammonium transporter [Cynara cardunculus var. scolymus]
Enrichment_CC	membrane	CtAH08T0328100.1	10	1	1	1	157	18.7	9.42	0.933231	0.905021	0.91286	0.917037	1.10071	1.09555	1.18696	1.12774	0.81316	0.00239348	KVH88716	Complex 1 LYR protein, partial [Cynara cardunculus var. scolymus]
Enrichment_CC	membrane	CtAH09T0020000.1	1	1	1	1	580	63.8	8.59	0.615607	0.615419	0.621849	0.617625	1.0028	1.00971	1.0286	1.0137	0.609276	9.9244e-07	KVI05944	Major facilitator superfamily domain, general substrate transporter [Cynara cardunculus var. scolymus];gi|976921313|gb|KVI06010.1| Major facilitator superfamily domain, general substrate transporter [Cynara cardunculus var. scolymus]
Enrichment_CC	membrane	CtAH09T0040500.1	3	1	1	1	399	45	8.44	1.31648	1.18132	1.0557	1.1845	0.9166	0.954217	0.877829	0.916215	1.29281	0.0267977	XP_021984206	probable protein S-acyltransferase 7 [Helianthus annuus];gi|1191664682|gb|OTG16651.1| putative zinc finger, DHHC-type, palmitoyltransferase [Helianthus annuus]
Enrichment_CC	membrane	CtAH09T0043700.1	9	1	1	4	105	11.7	11.11	1.19546	1.11611	1.60418	1.30525	0.82973	0.800166	0.800431	0.810109	1.6112	0.0308578	PLY74691	hypothetical protein LSAT_5X12541 [Lactuca sativa]
Enrichment_CC	membrane	CtAH09T0148800.1	5	1	1	8	217	22.6	8.47	1.02372	1.00122	1.06689	1.03061	1.24717	1.16309	1.32582	1.24536	0.827561	0.0133828	KVH99196	Mitochondrial inner membrane translocase subunit Tim17/Tim22/Tim23/peroxisomal protein PMP24 [Cynara cardunculus var. scolymus]
Enrichment_CC	membrane	CtAH09T0207900.1	44	4	4	16	106	12.2	9.1	1.27447	1.36353	1.3789	1.33897	0.750772	0.780142	0.802186	0.7777	1.7217	9.66383e-05	KVH99364	Yippee-like protein, partial [Cynara cardunculus var. scolymus]
Enrichment_CC	membrane	CtAH10T0015700.1	41	6	8	34	264	29.7	7.9	1.19331	1.26916	1.27017	1.24421	0.860611	0.81466	0.864736	0.846669	1.46954	0.00018964	KVI03362	hypothetical protein Ccrd_018341 [Cynara cardunculus var. scolymus]
Enrichment_CC	membrane	CtAH10T0101200.1	11	14	14	26	1400	151.6	7.5	1.14702	1.14193	1.14097	1.14331	0.911856	0.936355	0.933442	0.927218	1.23305	1.09019e-05	KVH94550	AAA+ ATPase domain-containing protein [Cynara cardunculus var. scolymus]
Enrichment_CC	membrane	CtAH11T0027800.2	3	1	1	1	583	64.4	7.75	1.07186	1.19042	1.07765	1.11331	0.779581	0.845109	0.811614	0.812101	1.3709	0.00218233	XP_018831391	PREDICTED: uncharacterized protein LOC108999052 [Juglans regia]
Enrichment_CC	membrane	CtAH11T0166300.1	39	13	18	62	571	62.6	9.17	1.27423	1.29054	1.20154	1.25544	0.892755	0.899483	0.930126	0.907455	1.38347	0.000302512	KVH90732	AMP-binding, conserved site-containing protein [Cynara cardunculus var. scolymus]
Enrichment_CC	membrane	CtAH11T0194200.1	9	6	6	45	912	102.8	8.02	0.833174	0.827945	0.814707	0.825275	1.089	1.08399	1.09418	1.08906	0.757789	1.86388e-06	PLY65382	hypothetical protein LSAT_6X30881 [Lactuca sativa]
Enrichment_CC	membrane	CtAH11T0232200.1	35	5	7	59	287	30.5	7.85	0.997272	0.916928	0.905357	0.939852	1.24587	1.23983	1.22676	1.23749	0.759483	0.000539304	KVH95423	hypothetical protein Ccrd_002525 [Cynara cardunculus var. scolymus]
Enrichment_CC	membrane	CtAH11T0262000.1	8	1	1	2	157	17.1	8.37	1.07914	1.10136	1.14311	1.10787	0.88301	0.93911	0.860346	0.894155	1.23901	0.00205099	KVH90982	Pathogenic type III effector avirulence factor Avr cleavage site-containing protein, partial [Cynara cardunculus var. scolymus]
Enrichment_CC	membrane	CtAH12T0062600.1	9	1	2	6	224	25.2	5.59	1.07952	1.14467	1.08779	1.10399	0.894212	0.886656	0.883359	0.888076	1.24313	0.000479558	KVI11350	Glutathione S-transferase/chloride channel, C-terminal [Cynara cardunculus var. scolymus]
Enrichment_CC	membrane	CtAH12T0102900.1	20	2	4	7	202	23.4	6.79	1.679	1.77737	1.76142	1.73927	0.49152	0.510429	0.496322	0.499424	3.48254	2.33666e-06	KVI11422	Glutathione S-transferase/chloride channel, C-terminal, partial [Cynara cardunculus var. scolymus]
Enrichment_CC	membrane	CtAH01T0106400.1	7	3	4	7	615	69.1	8.7	1.16893	1.18941	1.17906	1.17913	0.941549	0.961711	0.974321	0.959194	1.2293	4.00463e-05	KVI01132	Chloramphenicol acetyltransferase-like domain-containing protein [Cynara cardunculus var. scolymus]
Enrichment_CC	membrane	CtAH01T0137100.1	2	1	1	3	649	73.2	7.47	1.19111	1.16322	1.1946	1.18298	0.978563	0.933323	0.90937	0.940418	1.25793	0.000426174	KVI01067	Concanavalin A-like lectin/glucanase, subgroup [Cynara cardunculus var. scolymus]
Enrichment_CC	membrane	CtAH01T0190400.1	27	19	19	86	748	84.4	8.66	0.845018	0.828709	0.797502	0.823743	1.10293	1.09249	1.19081	1.12875	0.729787	0.000869453	KVH89298	protein of unknown function DUF221 [Cynara cardunculus var. scolymus]
Enrichment_CC	membrane	CtAH02T0014800.1	1	1	1	1	661	73.1	5.6	0.847749	0.95464	0.788076	0.863488	1.07576	1.03667	1.00926	1.04057	0.829825	0.0278088	XP_018828839	PREDICTED: probable LRR receptor-like serine/threonine-protein kinase At1g63430 [Juglans regia]
Enrichment_CC	membrane	CtAH02T0055200.1	13	3	3	7	290	31.8	10.24	1.1479	1.09668	1.07567	1.10675	0.90165	0.910851	0.885622	0.899374	1.23058	0.00079405	KVH95082	Late embryogenesis abundant protein, LEA-14 [Cynara cardunculus var. scolymus]
Enrichment_CC	membrane	CtAH02T0076900.1	2	1	1	1	366	40.3	8.85	0.83666	0.811708	0.83295	0.827106	1.13712	1.07443	0.960249	1.05727	0.782307	0.011726	XP_023763836	E3 ubiquitin-protein ligase ORTHRUS 2-like [Lactuca sativa];gi|1322397186|gb|PLY85458.1| hypothetical protein LSAT_3X32700 [Lactuca sativa]
Enrichment_CC	membrane	CtAH03T0051700.1	22	8	8	32	564	60.2	9.07	1.16174	1.13664	1.19923	1.16587	0.913462	0.886189	0.956765	0.918805	1.26889	0.000842518	KVI10647	cytochrome b561, eukaryote [Cynara cardunculus var. scolymus]
Enrichment_CC	membrane	CtAH04T0077300.1	11	5	5	16	420	46.9	7.39	1.47018	1.44957	1.44391	1.45455	0.909412	0.844278	0.794929	0.84954	1.71217	5.92909e-05	KVH88552	putative AB-hydrolase YheT [Cynara cardunculus var. scolymus]
Enrichment_CC	membrane	CtAH04T0077500.1	2	1	1	1	498	56.4	7.3	1.35352	1.27001	1.3184	1.31398	0.877769	0.872105	0.946958	0.898944	1.46169	0.000262483	XP_022018524	embryogenesis-associated protein EMB8-like [Helianthus annuus];gi|1191639317|gb|OTF91319.1| putative AB hydrolase 4 family, Serine aminopeptidase, S33 [Helianthus annuus]
Enrichment_CC	membrane	CtAH04T0172700.1	7	2	2	10	446	49.2	5.49	0.800416	0.802637	0.802844	0.801966	0.984838	1.05532	0.931571	0.990578	0.809594	0.00624829	KVH97216	Multi antimicrobial extrusion protein, partial [Cynara cardunculus var. scolymus]
Enrichment_CC	membrane	CtAH05T0069700.1	14	3	6	15	462	51.2	7.87	1.13775	1.16546	1.18698	1.1634	0.779961	0.826147	0.771347	0.792485	1.46804	7.51073e-05	KVH87778	Ankyrin repeat-containing protein [Cynara cardunculus var. scolymus]
Enrichment_CC	membrane	CtAH05T0070000.1	8	1	3	5	448	49.6	8	1.34475	1.32831	1.38078	1.35128	0.79385	0.937596	0.877776	0.86974	1.55366	0.000412889	OTG04124	putative ankyrin repeat-containing domain, PGG domain protein [Helianthus annuus]
Enrichment_CC	membrane	CtAH05T0238200.1	51	1	4	11	148	16.2	7.68	1.79695	1.77955	1.85872	1.81174	0.407661	0.423587	0.352123	0.394457	4.593	1.6221e-06	OTG36410	putative ribonuclease H-like domain-containing protein [Helianthus annuus]
Enrichment_CC	membrane	CtAH06T0026000.1	1	1	1	2	587	63.9	8.48	1.20425	1.08043	1.18569	1.15679	0.953613	0.899019	0.855021	0.902551	1.28169	0.00608013	XP_023744874	uncharacterized protein LOC111893034 [Lactuca sativa]
Enrichment_CC	membrane	CtAH06T0251500.1	2	1	1	1	301	33	6.65	0.866751	0.94402	0.820397	0.877056	1.27818	1.08905	1.24451	1.20391	0.728504	0.00883221	XP_021627892	protein FLUORESCENT IN BLUE LIGHT, chloroplastic [Manihot esculenta];gi|1035906780|gb|OAY36377.1| hypothetical protein MANES_11G016500 [Manihot esculenta]
Enrichment_CC	membrane	CtAH06T0262300.1	6	4	8	20	2419	271.8	6.39	1.23672	1.28936	1.21561	1.24723	0.820392	0.855685	0.778195	0.818091	1.52456	0.000164885	PNX89072	pleiotropic drug resistance protein 1-like, partial [Trifolium pratense]
Enrichment_CC	membrane	CtAH06T0300500.1	1	1	1	1	1233	134.3	7.36	1.15867	1.15139	1.12728	1.14578	0.956989	0.929146	0.864199	0.916778	1.24979	0.00140591	KVH98362	Armadillo-like helical [Cynara cardunculus var. scolymus]
Enrichment_CC	membrane	CtAH07T0045500.1	2	1	1	2	426	46.7	7.27	1.18778	1.1457	1.14296	1.15881	0.928379	0.937683	0.856179	0.907414	1.27705	0.00104835	KVI05380	Multi antimicrobial extrusion protein [Cynara cardunculus var. scolymus]
Enrichment_CC	membrane	CtAH07T0073000.1	6	2	11	27	2496	286.1	9.1	1.15594	1.11735	1.13158	1.13496	0.959555	0.911968	0.920761	0.930761	1.21939	0.000379559	KVI05688	hypothetical protein Ccrd_015975 [Cynara cardunculus var. scolymus]
Enrichment_CC	membrane	CtAH08T0134200.1	20	12	12	37	914	99.2	9.41	1.10362	1.13182	1.11526	1.1169	0.899096	0.926609	0.892213	0.905973	1.23282	9.28676e-05	XP_023771406	probable mitochondrial saccharopine dehydrogenase-like oxidoreductase At5g39410 [Lactuca sativa];gi|1322385863|gb|PLY79608.1| hypothetical protein LSAT_2X87981 [Lactuca sativa]
Enrichment_CC	membrane	CtAH08T0168100.1	7	2	2	5	394	43.4	6.27	1.19502	1.28097	1.18675	1.22091	0.961768	0.867559	0.810312	0.87988	1.38759	0.003096	KVI08726	Six-bladed beta-propeller, TolB-like protein [Cynara cardunculus var. scolymus]
Enrichment_CC	membrane	CtAH08T0347500.1	16	3	3	7	166	17.6	7.18	0.86416	0.853846	0.79893	0.838979	1.13671	1.11961	0.999342	1.08522	0.773095	0.00670147	KVI07670	hypothetical protein Ccrd_013975 [Cynara cardunculus var. scolymus]
Enrichment_CC	membrane	CtAH09T0017400.4	26	19	30	167	1187	133.7	6.87	1.40565	1.3667	1.41992	1.39742	0.8243	0.859377	0.865925	0.849868	1.64428	1.16662e-05	KVI05933	AAA+ ATPase domain-containing protein [Cynara cardunculus var. scolymus]
Enrichment_CC	membrane	CtAH09T0037000.1	30	10	10	26	483	53.4	6.47	1.26856	1.31921	1.31502	1.30093	0.833474	0.832243	0.81995	0.828556	1.57012	9.50854e-06	KVI06133	Stress up-regulated Nod 19 [Cynara cardunculus var. scolymus]
Enrichment_CC	membrane	CtAH09T0165800.1	4	1	1	2	194	22.2	8.16	1.11392	1.10392	1.01432	1.07738	0.824556	0.919235	0.920963	0.888251	1.21293	0.0135753	OTG03795	putative ribonuclease H-like domain-containing protein [Helianthus annuus]
Enrichment_CC	membrane	CtAH09T0196700.1	37	13	19	74	528	59.6	4.93	0.886213	0.861999	0.859775	0.869329	1.06689	1.07734	1.11207	1.08543	0.800907	0.000176826	KVH99423	hypothetical protein Ccrd_022342 [Cynara cardunculus var. scolymus]
Enrichment_CC	membrane	CtAH09T0206900.1	9	2	2	3	246	27.2	10.04	0.882527	0.92157	0.855647	0.886581	1.06069	1.09567	1.15805	1.1048	0.80248	0.00313125	KVH99366	protein of unknown function DUF2062 [Cynara cardunculus var. scolymus]
Enrichment_CC	membrane	CtAH10T0097700.1	7	1	4	7	592	65.7	6.49	1.45198	1.52662	1.40939	1.46266	0.77689	0.802125	0.708455	0.76249	1.91827	9.30859e-05	XP_023772847	ABC transporter C family member 4-like [Lactuca sativa];gi|1340492783|ref|XP_023772848.1| ABC transporter C family member 4-like [Lactuca sativa];gi|1340492785|ref|XP_023772849.1| ABC transporter C family member 4-like [Lactuca sativa];gi|1322383858|gb|PLY78512.1| hypothetical protein LSAT_5X191480 [Lactuca sativa]
Enrichment_CC	membrane	CtAH10T0097700.4	15	14	18	45	1395	155	7.28	1.26381	1.23157	1.26251	1.25263	0.881675	0.890187	0.903056	0.89164	1.40486	7.85404e-06	XP_023772847	ABC transporter C family member 4-like [Lactuca sativa];gi|1340492783|ref|XP_023772848.1| ABC transporter C family member 4-like [Lactuca sativa];gi|1340492785|ref|XP_023772849.1| ABC transporter C family member 4-like [Lactuca sativa];gi|1322383858|gb|PLY78512.1| hypothetical protein LSAT_5X191480 [Lactuca sativa]
Enrichment_CC	membrane	CtAH10T0250700.1	7	2	2	6	266	30	9.04	0.981065	0.983271	0.960918	0.975085	0.762409	0.779826	0.808374	0.783536	1.24447	0.000226398	KVI07405	hypothetical protein Ccrd_014237 [Cynara cardunculus var. scolymus]
Enrichment_CC	membrane	CtAH10T0253800.1	4	1	1	1	327	37	7.52	0.861867	1.05895	1.01924	0.98002	1.22459	1.19326	1.22979	1.21588	0.806015	0.0182903	XP_023909523	uncharacterized protein LOC112021187 [Quercus suber]
Enrichment_CC	membrane	CtAH10T0269900.1	33	4	4	17	136	15.2	5.55	1.23991	1.30331	1.14024	1.22782	0.857108	0.874479	0.868309	0.866632	1.41677	0.00163485	XP_021977565	cytochrome b5-like [Helianthus annuus]
Enrichment_CC	membrane	CtAH11T0009200.1	1	1	1	7	680	74.2	7.27	1.20593	1.11824	1.11788	1.14735	0.949782	0.927888	0.982969	0.953547	1.20325	0.00437818	KVH92835	Concanavalin A-like lectin/glucanase, subgroup [Cynara cardunculus var. scolymus]
Enrichment_CC	membrane	CtAH11T0072000.1	19	2	2	11	245	27.4	8.63	1.28858	1.28411	1.31574	1.29614	0.788174	0.78712	0.744845	0.77338	1.67595	7.24073e-06	KVI00162	Bifunctional inhibitor/plant lipid transfer protein/seed storage helical domain-containing protein [Cynara cardunculus var. scolymus]
Enrichment_CC	membrane	CtAH11T0137300.1	6	1	1	2	251	27	6.52	1.11404	1.08256	1.16091	1.11917	0.900143	0.837745	0.945989	0.894626	1.25099	0.00441299	KVH89909	Uncharacterized protein family Ycf36 [Cynara cardunculus var. scolymus]
Enrichment_CC	membrane	CtAH11T0171400.1	16	9	9	10	535	61.3	8.69	1.17237	1.08271	1.09903	1.11804	0.929213	0.914713	0.93564	0.926522	1.2067	0.00247367	KVH90651	Protein of unknown function DUF247, plant [Cynara cardunculus var. scolymus]
Enrichment_CC	membrane	CtAH11T0214800.1	2	1	1	1	518	56.3	5.9	1.33562	1.15478	1.01444	1.16828	0.935156	0.748066	0.886822	0.856681	1.36373	0.0454597	XP_022001034	probable LRR receptor-like serine/threonine-protein kinase At1g56130 [Helianthus annuus];gi|1191649552|gb|OTG01525.1| putative malectin, Leucine-rich repeat domain, L domain-like protein [Helianthus annuus]
Enrichment_CC	membrane	CtAH11T0251200.1	40	4	10	93	336	36.1	9.1	1.00547	0.996704	0.912972	0.971714	1.10835	1.20327	1.23538	1.18233	0.821861	0.0119711	KVI08328	Mitochondrial carrier domain-containing protein [Cynara cardunculus var. scolymus]
Enrichment_CC	membrane	CtAH12T0102600.6	31	5	8	17	220	25.5	5.91	1.19314	1.20116	1.20248	1.19893	0.854673	0.885671	0.838792	0.859712	1.39457	1.75634e-05	XP_021673001	probable glutathione S-transferase parA [Hevea brasiliensis]
Enrichment_CC	membrane	CtAH12T0115600.1	4	2	2	2	486	53	9.13	1.27064	1.27765	1.27672	1.275	0.962718	0.87733	0.955492	0.931846	1.36825	0.000234742	APR64169	hypothetical protein [Populus tomentosa]
Enrichment_CC	membrane	CtAH12T0123300.1	4	2	2	5	595	65.3	9.38	0.961758	0.932451	0.894776	0.929662	1.28488	1.15203	1.14679	1.19457	0.778241	0.00573775	KVI11676	Major facilitator superfamily domain, general substrate transporter [Cynara cardunculus var. scolymus]
Enrichment_CC	membrane	CtAH08T0212200.1	61	15	16	95	198	22.1	6.38	0.812923	0.861781	0.821774	0.832159	0.984071	1.02202	1.02131	1.00913	0.824628	0.000828338	PLY81549	hypothetical protein LSAT_2X59820 [Lactuca sativa]
Enrichment_CC	membrane	CtAH10T0235800.1	2	1	1	1	659	72.7	8.91	1.15856	1.14128	1.14837	1.1494	0.850121	0.861304	0.878547	0.863324	1.33137	7.77684e-06	XP_021992320	sulfate transporter 1.3-like isoform X2 [Helianthus annuus]
Enrichment_CC	membrane	CtAH09T0247200.1	50	3	5	78	132	14.2	9.79	1.06534	1.07254	1.10443	1.08077	0.92693	0.896483	0.86852	0.897311	1.20446	0.000896195	XP_021987888	photosystem I reaction center subunit IV A, chloroplastic-like [Helianthus annuus];gi|1191658435|gb|OTG10405.1| putative photosystem I PsaE, reaction centre subunit IV [Helianthus annuus]
Enrichment_CC	membrane	CtAH05T0132200.1	35	1	3	23	144	15.3	9.99	1.02866	1.15438	1.09998	1.09434	0.832911	0.868759	0.876145	0.859272	1.27356	0.00373714	KVH92938	hypothetical protein Ccrd_004975 [Cynara cardunculus var. scolymus]
Enrichment_CC	membrane	CtAH12T0206000.1	36	2	4	72	206	22.3	9.45	1.0458	1.09624	0.997876	1.04664	0.840043	0.90613	0.805291	0.850488	1.23063	0.00874955	KVH94255	Electron transport accessory protein-like domain-containing protein [Cynara cardunculus var. scolymus]
Enrichment_CC	membrane	CtAH09T0024900.1	9	1	1	1	177	18.9	8.65	1.09284	1.1136	1.27563	1.16069	0.851345	0.97612	0.871041	0.899502	1.29037	0.0198637	XP_010417330	PREDICTED: V-type proton ATPase subunit c&apos;&apos;2-like [Camelina sativa];gi|62318833|dbj|BAD93887.1| H+-transporting ATPase like protein [Arabidopsis thaliana]
Enrichment_CC	membrane	CtAH05T0197700.1	2	1	2	9	1064	116.4	6.7	1.10546	1.10432	1.20877	1.13952	0.786252	0.868983	0.767398	0.807544	1.41109	0.00205406	KJB77968	hypothetical protein B456_012G170200 [Gossypium raimondii]
Enrichment_CC	membrane	CtAH01T0004400.1	6	3	3	7	554	62.2	8.92	1.13609	1.10319	1.16663	1.1353	0.834101	0.865834	0.854324	0.85142	1.33342	0.000158593	XP_022011489	lysine histidine transporter 1-like [Helianthus annuus];gi|1191642697|gb|OTF94671.1| putative amino acid transporter, transmembrane domain-containing protein [Helianthus annuus]
Enrichment_CC	membrane	CtAH01T0012700.1	52	24	41	205	886	97.7	6.09	1.19674	1.19725	1.16698	1.18699	0.92408	0.943057	0.899247	0.922128	1.28723	8.10368e-05	XP_023731473	plasma membrane ATPase 3-like [Lactuca sativa];gi|1340500797|ref|XP_023731474.1| plasma membrane ATPase 3-like [Lactuca sativa];gi|1322377829|gb|PLY75686.1| hypothetical protein LSAT_3X101980 [Lactuca sativa]
Enrichment_CC	membrane	CtAH01T0024400.1	4	1	1	1	275	30.1	5.14	1.18282	1.19916	1.2959	1.22596	0.890904	0.832903	0.946546	0.890117	1.37731	0.0022274	XP_021998610	wall-associated receptor kinase-like 14 [Helianthus annuus]
Enrichment_CC	membrane	CtAH01T0048500.1	8	1	1	13	178	18.4	9.14	0.943388	1.04778	0.954994	0.982053	0.750345	0.817646	0.803599	0.79053	1.24227	0.00789242	KVI02844	hypothetical protein Ccrd_018878 [Cynara cardunculus var. scolymus]
Enrichment_CC	membrane	CtAH01T0077800.1	20	11	12	23	646	69.6	6.92	0.898397	0.857455	0.879192	0.878348	1.0998	1.08193	1.10705	1.09626	0.80122	9.90328e-05	KVI03104	hypothetical protein Ccrd_018600 [Cynara cardunculus var. scolymus]
Enrichment_CC	membrane	CtAH01T0094100.1	10	1	2	9	146	15.3	8.78	0.874048	0.879455	0.846988	0.86683	1.03644	1.03647	1.08807	1.05366	0.822687	0.000720162	KVH88960	Twin-arginine translocation protein TatA/B/E [Cynara cardunculus var. scolymus]
Enrichment_CC	membrane	CtAH01T0111300.1	3	1	1	1	349	38	7.93	0.91091	0.883915	1.02525	0.940024	1.10028	1.09726	1.22381	1.14045	0.824257	0.0290046	XP_023752217	probable carboxylesterase SOBER1-like [Lactuca sativa];gi|1322415503|gb|PLY94267.1| hypothetical protein LSAT_0X40241 [Lactuca sativa]
Enrichment_CC	membrane	CtAH01T0197400.1	3	1	1	1	323	36.5	7.14	0.945273	0.838526	0.853504	0.879101	1.06002	1.0801	1.17802	1.10604	0.794815	0.0100877	KVH89404	hypothetical protein Ccrd_008602 [Cynara cardunculus var. scolymus]
Enrichment_CC	membrane	CtAH01T0213400.1	45	17	17	104	296	32	9.25	0.890179	0.904981	0.894488	0.896549	1.06198	1.05031	1.12199	1.07809	0.831605	0.00131175	KVH89539	Double-stranded RNA-binding-like domain-containing protein [Cynara cardunculus var. scolymus]
Enrichment_CC	membrane	CtAH01T0228600.1	3	1	1	1	544	60.9	6.14	1.32848	1.39657	1.12564	1.28356	0.996742	0.88887	1.02802	0.971211	1.32161	0.0270672	KVH87509	Concanavalin A-like lectin/glucanase, subgroup [Cynara cardunculus var. scolymus]
Enrichment_CC	membrane	CtAH02T0074800.1	8	2	2	2	323	35.5	7.81	1.15494	1.17671	1.14354	1.1584	0.879197	0.93782	0.927064	0.914694	1.26643	0.000285535	KVH95699	Glucose/ribitol dehydrogenase [Cynara cardunculus var. scolymus]
Enrichment_CC	membrane	CtAH02T0101200.1	3	1	3	16	811	90.9	7.46	1.21533	1.26577	1.26947	1.25019	0.871567	0.951946	1.06477	0.962761	1.29855	0.00805993	KVH95941	hypothetical protein Ccrd_001973 [Cynara cardunculus var. scolymus]
Enrichment_CC	membrane	CtAH02T0185200.1	3	1	2	9	908	102.5	7.81	0.741288	0.87117	0.845423	0.819294	1.17284	1.14497	1.01955	1.11245	0.736476	0.00892875	KVG06349	AAA+ ATPase domain-containing protein [Cynara cardunculus var. scolymus]
Enrichment_CC	membrane	CtAH03T0006100.1	9	3	3	7	357	40	9.48	1.17723	1.08063	1.06123	1.10637	0.914334	0.890303	0.95511	0.919916	1.20268	0.01005	KVI02984	hypothetical protein Ccrd_018723 [Cynara cardunculus var. scolymus]
Enrichment_CC	membrane	CtAH03T0082700.1	6	2	2	26	153	17.5	8.73	1.00876	1.15055	1.11844	1.09258	0.703825	0.763669	0.944167	0.803887	1.35912	0.0263966	XP_022036428	photosystem I subunit O [Helianthus annuus];gi|1191678060|gb|OTG30024.1| putative photosystem I subunit O [Helianthus annuus]
Enrichment_CC	membrane	CtAH03T0108900.1	3	2	2	4	526	60.8	8.94	0.898454	0.866143	0.896383	0.886993	1.1	1.08412	1.15281	1.11231	0.797435	0.000633473	KVI10951	cytochrome P450 [Cynara cardunculus var. scolymus]
Enrichment_CC	membrane	CtAH03T0121400.1	1	1	1	1	971	107.6	7.05	0.858785	0.81941	0.807556	0.828584	1.08794	1.35057	1.32317	1.25389	0.660808	0.0074023	KVI11054	CASTOR/POLLUX/SYM8 ion channel protein [Cynara cardunculus var. scolymus]
Enrichment_CC	membrane	CtAH03T0145400.1	2	1	1	1	506	58.1	6.27	0.75118	0.842109	0.892453	0.828581	0.953761	1.13703	0.997195	1.02933	0.804973	0.0437706	KVH91088	PC-Esterase, partial [Cynara cardunculus var. scolymus]
Enrichment_CC	membrane	CtAH03T0181000.1	8	3	3	4	513	57.8	8.34	0.853006	0.861051	0.828213	0.847424	1.33622	1.39633	1.2658	1.33278	0.63583	0.000239495	KVH88751	hypothetical protein Ccrd_025813 [Cynara cardunculus var. scolymus]
Enrichment_CC	membrane	CtAH04T0007500.1	2	1	1	1	383	40.7	9.63	0.909776	1.03519	1.04054	0.995171		1.48491	1.94128	1.7131	0.58092	0.0277299	KVI04074	Nickel/cobalt transporter, high-affinity, partial [Cynara cardunculus var. scolymus]
Enrichment_CC	membrane	CtAH04T0031500.2	11	2	2	7	111	12.2	9.91	0.981723	0.920884	0.768744	0.89045	1.15758	1.05096	1.16756	1.12537	0.791254	0.0330369	XP_023757705	uncharacterized protein LOC111906212 [Lactuca sativa]
Enrichment_CC	membrane	CtAH04T0091000.1	4	1	1	3	185	20	4.53	0.7469	0.808068	0.744835	0.766601	1.01738	0.9594	0.928047	0.968274	0.791719	0.00378924	KVI04273	hypothetical protein Ccrd_017416 [Cynara cardunculus var. scolymus]
Enrichment_CC	membrane	CtAH04T0154800.1	22	2	8	123	367	39.7	9.61	1.11836	1.18322	1.22716	1.17625	0.95334	0.961394	0.951438	0.955391	1.23117	0.00224393	KVH97086	Adenine nucleotide translocator 1 [Cynara cardunculus var. scolymus]
Enrichment_CC	membrane	CtAH04T0187200.1	22	5	5	44	158	17.2	9.23	1.08721	1.12974	1.11569	1.11088	0.883875	0.924705	0.856316	0.888298	1.25057	0.000690572	N/A	N/A
Enrichment_CC	membrane	CtAH04T0252400.1	23	4	4	19	185	19.1	7.05	0.831122	0.85304	0.880974	0.855045	1.1812	1.16768	1.29132	1.2134	0.70467	0.00100993	KVH97825	Bifunctional inhibitor/plant lipid transfer protein/seed storage helical domain-containing protein [Cynara cardunculus var. scolymus]
Enrichment_CC	membrane	CtAH05T0100100.2	6	3	3	4	538	58.9	9.16	1.5858	1.68055	1.52633	1.59756	0.78753	0.828646	0.792518	0.802898	1.98974	7.01743e-05	XP_023730452	polyol transporter 5-like [Lactuca sativa];gi|1322422398|gb|PLY97588.1| hypothetical protein LSAT_5X118500 [Lactuca sativa]
Enrichment_CC	membrane	CtAH05T0115200.1	5	1	1	3	373	43.2	7.53	1.16766	1.18635	1.08369	1.1459	0.94337	0.994335	0.778206	0.905304	1.26577	0.0293758	XP_023756011	C2 domain-containing protein At1g53590-like [Lactuca sativa];gi|1340457405|ref|XP_023756012.1| C2 domain-containing protein At1g53590-like [Lactuca sativa];gi|1322409836|gb|PLY91293.1| hypothetical protein LSAT_5X126041 [Lactuca sativa]
Enrichment_CC	membrane	CtAH05T0123500.1	7	1	2	3	339	37.5	7.94	1.17834	1.20387	1.12078	1.16767	0.879686	0.863563	0.781285	0.841511	1.38758	0.00113392	KVH93038	3-deoxy-D-manno-octulosonate cytidylyltransferase [Cynara cardunculus var. scolymus]
Enrichment_CC	membrane	CtAH05T0178700.1	2	1	1	1	533	57.5	9.04	0.864166	0.803217	0.953081	0.873488	1.08655	1.0123	1.05885	1.05256	0.829867	0.0211273	OTG15986	putative ribonuclease H-like domain-containing protein [Helianthus annuus]
Enrichment_CC	membrane	CtAH05T0238300.2	77	1	4	9	98	10.3	5.29	2.05958	2.11606	2.51293	2.22952	0.352985	0.434432	0.392097	0.393171	5.67061	0.000221225	KVI01363	hypothetical protein Ccrd_020367 [Cynara cardunculus var. scolymus]
Enrichment_CC	membrane	CtAH05T0263600.1	2	1	1	2	576	62.6	8.43	0.897422	0.947106	0.966454	0.936994	1.12864	1.14194	1.13372	1.13477	0.825716	0.000698381	KVI01290	Major facilitator superfamily domain, general substrate transporter [Cynara cardunculus var. scolymus]
Enrichment_CC	membrane	CtAH06T0026900.1	7	3	8	14	1290	141.8	7.69	0.822445	0.82283	0.841468	0.828914	1.08464	1.11989	1.11293	1.10582	0.749593	2.43885e-05	XP_023744885	ABC transporter B family member 1-like [Lactuca sativa];gi|1322356153|gb|PLY65417.1| hypothetical protein LSAT_1X52361 [Lactuca sativa]
Enrichment_CC	membrane	CtAH06T0038600.1	19	3	3	9	183	20.8	8.09	0.845676	0.874757	0.843762	0.854732	1.08985	1.10269	1.11385	1.10213	0.775526	3.48304e-05	KVI00050	Alpha crystallin/Hsp20 domain-containing protein [Cynara cardunculus var. scolymus]
Enrichment_CC	membrane	CtAH06T0061000.1	3	2	2	5	768	81.7	9.44	0.991175	1.00239	0.985127	0.992899	1.10447	1.18773	1.3187	1.20363	0.824918	0.0280752	KVI00213	Sodium/sulfate symporter [Cynara cardunculus var. scolymus]
Enrichment_CC	membrane	CtAH06T0072300.1	19	12	15	33	967	105	6.84	0.876982	0.869366	0.912489	0.886279	1.07951	1.0751	1.13337	1.09599	0.808655	0.000798	KVI00431	hypothetical protein Ccrd_021389 [Cynara cardunculus var. scolymus]
Enrichment_CC	membrane	CtAH06T0077800.1	1	1	1	2	1145	123.6	5.55	0.778326	0.882715	0.825169	0.828737	1.08288	1.00445	1.21349	1.10027	0.753211	0.016248	KVI00322	Leucine-rich repeat-containing protein [Cynara cardunculus var. scolymus]
Enrichment_CC	membrane	CtAH06T0135900.1	3	1	1	5	277	30	8.06	0.830542	0.906743	0.851323	0.862869	1.07418	1.01297	1.06546	1.05087	0.821101	0.0031914	XP_023737300	uncharacterized protein LOC111885264 [Lactuca sativa];gi|1322368037|gb|PLY71091.1| hypothetical protein LSAT_1X103441 [Lactuca sativa]
Enrichment_CC	membrane	CtAH06T0154100.1	4	2	2	6	603	65.7	7.18	1.17589	1.05469	1.11606	1.11555	0.9106	0.927852	0.856757	0.898403	1.2417	0.006113	XP_021968811	cationic amino acid transporter 1-like [Helianthus annuus];gi|1191684281|gb|OTG36242.1| putative amino acid transporter 1 [Helianthus annuus]
Enrichment_CC	membrane	CtAH06T0294100.1	13	9	9	18	815	92.3	9.14	1.32133	1.24418	1.28414	1.28322	0.837251	0.826515	0.818443	0.827403	1.5509	3.78104e-05	XP_022015578	isoflavone 2&apos;-hydroxylase-like [Helianthus annuus];gi|1191681963|gb|OTG33925.1| putative cytochrome P450, family 81, subfamily D, polypeptide 3 [Helianthus annuus]
Enrichment_CC	membrane	CtAH07T0007600.1	7	2	2	3	373	42.4	5.24	0.749348	0.774239	0.783814	0.769134	1.21242	1.20411	1.41727	1.27793	0.601859	0.00195087	KVI05771	Tetratricopeptide-like helical [Cynara cardunculus var. scolymus]
Enrichment_CC	membrane	CtAH07T0020900.1	50	10	13	47	286	31.4	5.14	1.10003	1.12605	1.06573	1.09727	0.805257	0.854889	0.786896	0.81568	1.34522	0.000463012	XP_022151314	hypersensitive-induced response protein 1 [Momordica charantia];gi|1229795345|ref|XP_022151315.1| hypersensitive-induced response protein 1 [Momordica charantia];gi|1229795347|ref|XP_022151317.1| hypersensitive-induced response protein 1 [Momordica charantia];gi|1229795349|ref|XP_022151318.1| hypersensitive-induced response protein 1 [Momordica charantia]
Enrichment_CC	membrane	CtAH07T0041400.1	24	1	1	1	84	9.5	9.04	1.14994	1.20608	1.06736	1.14113	0.973081	0.941745	0.852182	0.922336	1.23721	0.015626	KVI05464	hypothetical protein Ccrd_016243 [Cynara cardunculus var. scolymus]
Enrichment_CC	membrane	CtAH07T0041500.1	7	3	4	7	618	67.2	7.69	0.816456	0.824362	0.843346	0.828055	1.19968	1.15104	1.18213	1.17762	0.703162	2.80069e-05	XP_023772506	auxin efflux carrier component 4-like [Lactuca sativa];gi|1322384215|gb|PLY78774.1| hypothetical protein LSAT_8X44041 [Lactuca sativa]
Enrichment_CC	membrane	CtAH07T0043900.1	14	14	14	28	1065	117.6	8.65	1.17621	1.14751	1.15602	1.15991	0.931825	0.931895	1.00439	0.956035	1.21325	0.00135272	KVI05412	Berberine/berberine-like protein [Cynara cardunculus var. scolymus]
Enrichment_CC	membrane	CtAH07T0047200.1	4	1	1	2	348	38.6	6.23	0.790091	0.785263	0.757588	0.777647	1.04178	1.08574	0.978737	1.03542	0.751047	0.00139382	PLY86289	hypothetical protein LSAT_8X41400 [Lactuca sativa]
Enrichment_CC	membrane	CtAH07T0092700.1	3	1	1	1	245	27	9.74	0.926071	0.945078	0.879788	0.916979	1.20661	1.10973	1.16707	1.16113	0.789727	0.00202728	XP_023752410	uncharacterized protein LOC111900763 [Lactuca sativa];gi|1322415109|gb|PLY94121.1| hypothetical protein LSAT_8X24101 [Lactuca sativa]
Enrichment_CC	membrane	CtAH07T0144900.1	25	1	1	1	91	9.9	9.07	0.762449	0.975579	0.972979	0.903669	1.3478	1.30313	1.32478	1.32524	0.681893	0.0041989	XP_023739262	uncharacterized protein LOC111887334 [Lactuca sativa];gi|1322365010|gb|PLY69591.1| hypothetical protein LSAT_8X8281 [Lactuca sativa]
Enrichment_CC	membrane	CtAH07T0222300.1	1	1	1	4	598	64.1	6.79	0.88117	0.859148	0.878791	0.873036	1.07508	1.02928	1.11136	1.07191	0.81447	0.00130197	XP_023769632	putative germin-like protein 2-2 isoform X4 [Lactuca sativa];gi|1322388495|gb|PLY81003.1| hypothetical protein LSAT_9X106481 [Lactuca sativa]
Enrichment_CC	membrane	CtAH07T0240200.1	3	2	2	6	907	104.2	5.59	0.893465	0.89188	0.882881	0.889408	1.17355	1.19329	1.22013	1.19566	0.743866	2.50859e-05	KVI02244	Calcium-binding EF-hand [Cynara cardunculus var. scolymus]
Enrichment_CC	membrane	CtAH07T0262500.1	11	5	5	7	524	59.9	8.34	0.951691	0.934077	0.945042	0.943603	1.2172	1.19829	1.31064	1.24204	0.759719	0.00105035	KVI02348	cytochrome P450 [Cynara cardunculus var. scolymus]
Enrichment_CC	membrane	CtAH08T0114700.1	1	1	1	1	747	81	9.31	0.798321	0.674526	0.803427	0.758758	1.02714	1.01059	1.11819	1.05197	0.721273	0.00550787	XP_021973437	nucleobase-ascorbate transporter 12-like [Helianthus annuus];gi|1191668894|gb|OTG20861.1| putative xanthine/uracil/vitamin C permease [Helianthus annuus]
Enrichment_CC	membrane	CtAH08T0151500.1	3	1	3	4	990	107.8	6.23	0.985017	1.03142	1.04015	1.01886	1.26097	1.22434	1.40424	1.29652	0.785845	0.0084666	XP_023751877	leucine-rich repeat receptor-like serine/threonine-protein kinase BAM1 [Lactuca sativa];gi|1322415917|gb|PLY94501.1| hypothetical protein LSAT_2X81641 [Lactuca sativa]
Enrichment_CC	membrane	CtAH08T0156600.1	12	4	4	4	342	38.5	6.74	1.24764	1.23596	1.20453	1.22938	0.887535	0.904703	0.900331	0.897523	1.36974	1.80816e-05	XP_022009436	caffeoylshikimate esterase [Helianthus annuus]
Enrichment_CC	membrane	CtAH08T0180700.2	19	17	17	51	970	108.4	7.81	1.20246	1.21306	1.24818	1.22123	0.907803	0.91314	0.978155	0.933033	1.30889	0.000405771	KVI08658	hypothetical protein Ccrd_012956 [Cynara cardunculus var. scolymus]
Enrichment_CC	membrane	CtAH08T0188800.1	4	3	3	4	944	102.9	6.05	0.815036	0.844907	0.860426	0.840123	1.15473	1.07582	1.16623	1.13226	0.741988	0.000740932	KVI08578	hypothetical protein Ccrd_013026 [Cynara cardunculus var. scolymus]
Enrichment_CC	membrane	CtAH08T0193500.1	9	7	9	17	1165	130.6	6.52	1.12909	1.12971	1.10631	1.12171	0.929943	0.936106	0.914219	0.926756	1.21036	4.22152e-05	KVI08553	Cation-transporting P-type ATPase [Cynara cardunculus var. scolymus]
Enrichment_CC	membrane	CtAH08T0275800.1	2	1	1	1	533	60.9	8.81	1.0972	1.28392	1.11773	1.16628	0.927044	1.0076	0.903686	0.94611	1.23271	0.0302878	KVI07963	hypothetical protein Ccrd_013671 [Cynara cardunculus var. scolymus]
Enrichment_CC	membrane	CtAH09T0017800.1	19	11	25	86	1360	152.9	7.28	1.33503	1.35138	1.2762	1.32087	0.803901	0.842102	0.737749	0.794584	1.66234	0.000158927	XP_023759506	ABC transporter G family member 36-like isoform X2 [Lactuca sativa]
Enrichment_CC	membrane	CtAH09T0060100.1	22	10	10	20	574	64.4	7.84	1.24245	1.25353	1.21406	1.23668	1.01324	0.986784	0.986151	0.99539	1.24241	8.19057e-05	KVI06356	hypothetical protein Ccrd_015289 [Cynara cardunculus var. scolymus]
Enrichment_CC	membrane	CtAH09T0132100.1	31	6	10	47	359	38.2	9.14	1.17967	1.20911	1.24475	1.21118	0.887054	0.878699	0.880312	0.882022	1.37318	6.49921e-05	KVH99038	Mitochondrial carrier domain-containing protein [Cynara cardunculus var. scolymus]
Enrichment_CC	membrane	CtAH09T0145200.1	47	2	10	43	192	20.3	8.82	0.71353	0.833706	0.743128	0.763455	1.17077	1.17304	0.970477	1.10476	0.691059	0.0110265	XP_022039472	reactive Intermediate Deaminase A, chloroplastic-like [Helianthus annuus];gi|1191674532|gb|OTG26497.1| putative yjgF/YER057c/UK114 family, Endoribonuclease L-PSP/chorismate mutase-like protein [Helianthus annuus]
Enrichment_CC	membrane	CtAH09T0161300.1	64	7	18	51	285	31.2	5.78	1.12124	1.10522	1.10907	1.11185	0.900233	0.912311	0.929934	0.91416	1.21625	3.68731e-05	KVH98870	Band 7 protein [Cynara cardunculus var. scolymus]
Enrichment_CC	membrane	CtAH10T0000400.1	5	2	2	8	382	41.2	9.35	0.9993	0.956302	0.932433	0.962678	1.22447	1.19091	1.39656	1.27065	0.757629	0.00986852	KYP48090	hypothetical protein KK1_030285 [Cajanus cajan]
Enrichment_CC	membrane	CtAH10T0005600.1	2	1	1	3	492	53.3	8.06	1.23166	1.12194	1.15401	1.1692	0.796015	0.821172	0.711177	0.776122	1.50647	0.00107851	KVI03265	Ammonium transporter, partial [Cynara cardunculus var. scolymus]
Enrichment_CC	membrane	CtAH10T0217700.1	6	1	1	2	166	17.9	9.55	1.30942	1.48834	1.39726	1.39834	0.737801	0.800475	0.633932	0.724069	1.93122	0.00068235	KRH06542	hypothetical protein GLYMA_16G029300 [Glycine max]
Enrichment_CC	membrane	CtAH10T0231000.1	17	5	6	14	461	51.1	6.61	1.20307	1.19405	1.21658	1.20457	0.833932	0.929721	1.02682	0.930159	1.29501	0.00807687	XP_022000100	tryptophan aminotransferase-related protein 3-like [Helianthus annuus];gi|1228893880|ref|XP_022000101.1| tryptophan aminotransferase-related protein 3-like [Helianthus annuus];gi|1191648525|gb|OTG00498.1| putative pyridoxal phosphate-dependent transferase [Helianthus annuus];gi|1191648528|gb|OTG00501.1| putative pyridoxal phosphate-dependent transferase [Helianthus annuus]
Enrichment_CC	membrane	CtAH10T0231100.1	21	7	8	22	464	51.4	5.81	1.21146	1.24928	1.28413	1.24829	0.983737	0.982546	1.04547	1.00392	1.24342	0.00116405	XP_019071893	PREDICTED: LOW QUALITY PROTEIN: tryptophan aminotransferase-related protein 3 [Vitis vinifera]
Enrichment_CC	membrane	CtAH10T0247600.1	16	2	2	52	282	29.1	9.94	0.993415	1.03704	0.938624	0.989693	0.772526	0.760161	0.608609	0.713766	1.38658	0.00998123	KVI07299	Blue (type 1) copper domain-containing protein [Cynara cardunculus var. scolymus]
Enrichment_CC	membrane	CtAH10T0262800.1	13	3	5	15	353	39.7	6.33	0.836099	0.805486	0.816858	0.819481	1.12667	1.09351	1.11581	1.112	0.736945	2.47731e-05	XP_022015904	cysteine protease XCP1-like [Helianthus annuus];gi|1191640044|gb|OTF92046.1| putative peptidase C1A [Helianthus annuus]
Enrichment_CC	membrane	CtAH11T0029700.1	10	7	8	17	952	105.3	6.11	1.14304	1.1615	1.12749	1.14401	0.942376	0.978503	0.936183	0.952354	1.20124	0.000310649	KVH92485	Concanavalin A-like lectin/glucanase, subgroup [Cynara cardunculus var. scolymus]
Enrichment_CC	membrane	CtAH11T0059500.1	14	2	2	4	240	26	8.63	0.857769	0.877339	0.835809	0.856972	1.09321	1.04619	1.12689	1.08876	0.787108	0.000914153	OTG15832	putative expansin A10 [Helianthus annuus]
Enrichment_CC	membrane	CtAH11T0184700.1	1	1	1	1	858	95.5	8.63	0.771776	0.910657	0.742863	0.808432	1.23265	1.33578	1.05049	1.20631	0.670171	0.0154412	KVH90556	AAA+ ATPase domain-containing protein [Cynara cardunculus var. scolymus]
Enrichment_CC	membrane	CtAH11T0203700.1	3	1	1	4	261	27.8	5.96	0.839126	0.960024	0.833402	0.877517	1.11276	1.15393	1.2074	1.15803	0.757767	0.0047992	PIA37212	hypothetical protein AQUCO_03000063v1 [Aquilegia coerulea]
Enrichment_CC	membrane	CtAH11T0208600.1	3	1	1	1	311	34	8.48	0.899938	0.950259	0.9296	0.926599	1.14587	1.16045	1.21804	1.17479	0.788739	0.000717085	N/A	N/A
Enrichment_CC	membrane	CtAH11T0230100.1	3	1	1	1	476	52.1	5.78	1.13638	1.15565	1.17378	1.15527	0.808536	0.905834	0.953566	0.889312	1.29906	0.00378446	POE63842	putative polygalacturonase [Quercus suber]
Enrichment_CC	membrane	CtAH12T0008700.1	20	7	7	23	387	42.6	5.29	1.51285	1.59035	1.6025	1.56857	0.752919	0.797712	0.771367	0.774	2.02657	1.36583e-05	KVH92127	Six-bladed beta-propeller, TolB-like protein [Cynara cardunculus var. scolymus]
Enrichment_CC	membrane	CtAH12T0010500.1	5	3	3	3	619	66.8	6.48	0.938536	0.909423	0.921571	0.923177	1.07848	1.06566	1.19648	1.11354	0.829047	0.0109815	KVH92109	Leucine rich repeat 4 [Cynara cardunculus var. scolymus]
Enrichment_CC	membrane	CtAH12T0051200.1	5	1	1	1	286	33	8.92	1.19377	1.42505	1.18251	1.26711	0.776856	0.866968	0.731936	0.79192	1.60005	0.00579763	XP_017252510	PREDICTED: zinc finger MYM-type protein 1-like [Daucus carota subsp. sativus]
Enrichment_CC	membrane	CtAH12T0056100.1	7	1	1	6	130	15.2	8.13	0.930405	0.882048	0.894714	0.902389	1.0984	1.0388	1.13063	1.08928	0.828429	0.0036143	ATL76545	hypothetical protein (plastid) [Chenopodium album]
Enrichment_CC	membrane	CtAH12T0091800.1	9	3	3	9	409	43.8	6.23	0.783737	0.79328	0.807794	0.794937	1.04043	1.0544	1.22645	1.10709	0.718039	0.00659138	KVI11358	Calcium/proton exchanger [Cynara cardunculus var. scolymus]
Enrichment_CC	membrane	CtAH12T0130300.1	7	4	4	7	739	80.1	7.06	0.853453	0.896806	0.941461	0.89724	1.05631	1.09632	1.16094	1.10452	0.812334	0.00641206	KVI11698	Chloride channel ClC-plant [Cynara cardunculus var. scolymus]
Enrichment_CC	membrane	CtAH12T0164600.1	6	2	2	3	335	36.2	6.65	1.38508	1.25318	1.34462	1.32763	0.897576	0.90219	0.773096	0.857621	1.54804	0.00122226	KVI11955	Zinc/iron permease [Cynara cardunculus var. scolymus]
Enrichment_CC	membrane	CtAH12T0200900.1	4	1	2	2	584	67	9.04	0.969238	1.0995	0.952498	1.00708	0.838769	0.885999	0.780806	0.835192	1.20581	0.0363936	XP_023759209	galacturonosyltransferase 8 [Lactuca sativa];gi|1322405148|gb|PLY88962.1| hypothetical protein LSAT_8X89281 [Lactuca sativa]
Enrichment_CC	membrane	CtAH01T0142900.1	3	1	4	11	1372	154.5	7.25	1.22796	1.31387	1.07704	1.20629	0.932108	0.888814	0.995187	0.938703	1.28506	0.0242232	XP_009353554	PREDICTED: ABC transporter G family member 29-like isoform X1 [Pyrus x bretschneideri]
Enrichment_CC	membrane	CtAH01T0209400.1	10	3	3	9	356	40.1	8.92	0.936129	0.950755	0.937025	0.941303	1.14718	1.09527	1.19332	1.14526	0.821915	0.00207513	KVH96779	PC-Esterase [Cynara cardunculus var. scolymus]
Enrichment_CC	membrane	CtAH02T0042400.1	21	3	6	23	350	38.8	8.57	1.20276	1.21227	1.07877	1.1646	0.967817	0.959837	0.962036	0.96323	1.20906	0.00947774	PLY71959	hypothetical protein LSAT_3X19561 [Lactuca sativa]
Enrichment_CC	membrane	CtAH02T0076200.2	4	1	1	3	159	17.5	7.33	1.28551	1.27299	1.44819	1.33556	0.916672	0.933612	1.00501	0.951764	1.40325	0.00358337	XP_023763822	GEM-like protein 5 [Lactuca sativa];gi|1322397185|gb|PLY85457.1| hypothetical protein LSAT_3X31500 [Lactuca sativa]
Enrichment_CC	membrane	CtAH03T0077900.1	9	1	7	22	851	96.1	5.33	1.04408	1.20755	1.19979	1.15048	0.811905	0.814239	0.828953	0.818366	1.40582	0.00342863	KVH95818	hypothetical protein Ccrd_002106 [Cynara cardunculus var. scolymus]
Enrichment_CC	membrane	CtAH06T0014200.1	2	1	1	1	362	40.4	8.97	1.01203	1.14285	1.10563	1.08684	0.905071	0.844569	0.875847	0.875162	1.24187	0.00769351	KVH99855	hypothetical protein Ccrd_021903 [Cynara cardunculus var. scolymus]
Enrichment_CC	membrane	CtAH08T0022500.1	3	2	2	3	752	83.3	6.87	1.09675	1.19046	1.25326	1.18015	0.995433	0.86547	0.993991	0.951631	1.24014	0.0218061	KVI10077	ATP-NAD kinase-like domain-containing protein [Cynara cardunculus var. scolymus]
Enrichment_CC	membrane	CtAH08T0064200.1	16	2	2	3	177	19.1	9.42	0.867087	0.841464	0.885217	0.864589	1.09314	0.98621	1.04738	1.04224	0.829546	0.0060574	N/A	N/A
Enrichment_CC	membrane	CtAH08T0205900.1	3	1	2	5	679	75.8	6.54	1.35646	1.31908	1.28655	1.3207	0.720758	0.742264	0.758033	0.740352	1.78388	1.44069e-05	KVI08465	Concanavalin A-like lectin/glucanase, subgroup [Cynara cardunculus var. scolymus]
Enrichment_CC	membrane	CtAH08T0249400.1	24	4	4	15	199	22.4	7.87	0.805236	0.763907	0.872868	0.814004	1.22223	1.11213	1.05604	1.13013	0.720273	0.00558517	KVI07994	DNA repair metallo-beta-lactamase, partial [Cynara cardunculus var. scolymus]
Enrichment_CC	membrane	CtAH09T0024400.2	9	5	10	22	1119	125.5	6.6	1.16727	1.15706	1.10804	1.14412	0.904997	0.941803	0.882423	0.909741	1.25763	0.000740366	XP_023729457	probable 2-oxoglutarate-dependent dioxygenase AOP1 [Lactuca sativa];gi|1322381188|gb|PLY77226.1| hypothetical protein LSAT_4X104060 [Lactuca sativa]
Enrichment_CC	membrane	CtAH11T0050600.1	6	3	5	6	1007	112.6	5.68	1.0426	0.999685	1.0554	1.03256	0.872887	0.881206	0.762242	0.838778	1.23103	0.0098301	KVH92632	Concanavalin A-like lectin/glucanase, subgroup [Cynara cardunculus var. scolymus]
Enrichment_CC	membrane	CtAH11T0229600.1	4	1	1	1	182	21.2	8.53	1.14462	1.08022	1.15884	1.12789	0.933894	0.940784	0.845952	0.906876	1.24371	0.00475808	KVH90124	Heavy metal-associated domain, HMA [Cynara cardunculus var. scolymus]
Enrichment_CC	membrane	CtAH12T0223800.2	10	2	2	3	186	21.2	8.84	0.883092	0.80635	0.854498	0.84798	1.24852	1.23186	1.21435	1.23158	0.688533	9.66997e-05	XP_022870482	uncharacterized protein LOC111389753 isoform X1 [Olea europaea var. sylvestris]
Enrichment_CC	external encapsulating structure	CtAH01T0037300.1	49	7	8	46	223	25.3	8.05	0.817482	0.801118	0.796339	0.80498	1.06807	1.08243	1.15648	1.10233	0.730255	0.000453049	KVI02743	Concanavalin A-like lectin/glucanase superfamily [Cynara cardunculus var. scolymus]
Enrichment_CC	external encapsulating structure	CtAH03T0165400.1	15	6	7	18	524	56.5	9.07	1.13346	1.06779	1.14194	1.11439	0.808864	0.853192	0.83918	0.833745	1.33661	0.000472481	KVH91209	Pectinesterase, active site-containing protein [Cynara cardunculus var. scolymus]
Enrichment_CC	external encapsulating structure	CtAH07T0039000.1	34	12	12	40	536	58.1	9.35	1.25137	1.30025	1.28224	1.27795	0.867909	0.881828	0.941466	0.897068	1.42459	0.00014017	KVI05430	hypothetical protein Ccrd_016223 [Cynara cardunculus var. scolymus]
Enrichment_CC	external encapsulating structure	CtAH11T0059500.1	14	2	2	4	240	26	8.63	0.857769	0.877339	0.835809	0.856972	1.09321	1.04619	1.12689	1.08876	0.787108	0.000914153	OTG15832	putative expansin A10 [Helianthus annuus]
Enrichment_CC	external encapsulating structure	CtAH11T0163900.1	22	13	15	29	848	92.3	7.44	0.95269	0.92174	0.981864	0.952098	1.17061	1.1223	1.23779	1.1769	0.808988	0.00397935	XP_022026342	beta-galactosidase 8-like isoform X2 [Helianthus annuus]
Enrichment_CC	external encapsulating structure	CtAH08T0086800.1	50	19	19	134	399	44.3	6.93	1.20284	1.235	1.19734	1.21173	0.909567	0.908001	0.961149	0.926239	1.30822	0.000170876	KVI06262	Aldolase-type TIM barrel [Cynara cardunculus var. scolymus]
Enrichment_CC	cell wall	CtAH08T0086800.1	50	19	19	134	399	44.3	6.93	1.20284	1.235	1.19734	1.21173	0.909567	0.908001	0.961149	0.926239	1.30822	0.000170876	KVI06262	Aldolase-type TIM barrel [Cynara cardunculus var. scolymus]
Enrichment_CC	cell wall	CtAH01T0037300.1	49	7	8	46	223	25.3	8.05	0.817482	0.801118	0.796339	0.80498	1.06807	1.08243	1.15648	1.10233	0.730255	0.000453049	KVI02743	Concanavalin A-like lectin/glucanase superfamily [Cynara cardunculus var. scolymus]
Enrichment_CC	cell wall	CtAH03T0165400.1	15	6	7	18	524	56.5	9.07	1.13346	1.06779	1.14194	1.11439	0.808864	0.853192	0.83918	0.833745	1.33661	0.000472481	KVH91209	Pectinesterase, active site-containing protein [Cynara cardunculus var. scolymus]
Enrichment_CC	cell wall	CtAH07T0039000.1	34	12	12	40	536	58.1	9.35	1.25137	1.30025	1.28224	1.27795	0.867909	0.881828	0.941466	0.897068	1.42459	0.00014017	KVI05430	hypothetical protein Ccrd_016223 [Cynara cardunculus var. scolymus]
Enrichment_CC	cell wall	CtAH11T0059500.1	14	2	2	4	240	26	8.63	0.857769	0.877339	0.835809	0.856972	1.09321	1.04619	1.12689	1.08876	0.787108	0.000914153	OTG15832	putative expansin A10 [Helianthus annuus]
Enrichment_CC	cell wall	CtAH11T0163900.1	22	13	15	29	848	92.3	7.44	0.95269	0.92174	0.981864	0.952098	1.17061	1.1223	1.23779	1.1769	0.808988	0.00397935	XP_022026342	beta-galactosidase 8-like isoform X2 [Helianthus annuus]
Enrichment_CC	microtubule cytoskeleton	CtAH02T0016300.1	39	2	14	111	445	50.1	4.86	0.785565	0.819014	0.820879	0.808486	0.93277	1.0047	0.999062	0.978843	0.825961	0.00272098	AIY99978	tubulin beta 2 [Marchantia polymorpha];gi|1026766761|gb|OAE27189.1| hypothetical protein AXG93_4009s1200 [Marchantia polymorpha subsp. ruderalis]
Enrichment_CC	microtubule cytoskeleton	CtAH06T0046800.1	35	1	11	68	424	47	5.17	0.976618	1.20442	1.08423	1.08842	0.785025	0.868066	0.784703	0.812598	1.33943	0.0180999	XP_022029886	tubulin alpha-3 chain-like [Helianthus annuus];gi|1191680826|gb|OTG32789.1| putative alpha-1 tubulin [Helianthus annuus]
Enrichment_CC	microtubule cytoskeleton	CtAH10T0167300.1	47	2	17	200	448	50.3	4.83	0.743169	0.77727	0.764044	0.761494	0.975132	0.997238	1.06369	1.01202	0.75245	0.000911615	PNT30709	hypothetical protein POPTR_006G095000v3 [Populus trichocarpa]
Enrichment_CC	microtubule cytoskeleton	CtAH11T0021400.1	54	3	18	127	452	49.8	4.98	0.731755	0.699586	0.704581	0.711974	0.922606	0.975159	0.9639	0.953888	0.746391	0.000212253	XP_023757910	tubulin alpha chain-like [Lactuca sativa];gi|1322407081|gb|PLY89858.1| hypothetical protein LSAT_4X159141 [Lactuca sativa]
Enrichment_CC	microtubule cytoskeleton	CtAH11T0062200.1	58	2	19	136	450	49.6	5.1	0.818491	0.81881	0.793737	0.810346	0.974237	0.978472	1.04203	0.998245	0.81177	0.00131488	KVH92713	Alpha tubulin [Cynara cardunculus var. scolymus]
Enrichment_CC	microtubule cytoskeleton	CtAH03T0018400.2	38	8	8	37	325	33.8	8.94	0.829755	0.834066	0.832939	0.832253	1.01406	1.0584	1.09389	1.05545	0.788531	0.000645008	AJD09726	FTSZ1-1, partial [Hesperis matronalis]
