# Supplementary material for: CtChi19: a valuable gene for improving resistance to Botrytis cinerea and Alternaria alternata in Carthamus tinctorius
Source: Front Plant Sci. 2026 Apr 24;17:1797378. doi: 10.3389/fpls.2026.1797378 (PMC13153071; doi:10.3389/fpls.2026.1797378)
Supplement: Supplementary file 3 [file DataSheet3.xlsx]

## Sheet: Sheet1
Module	Accession	pr-CK48h-1	pr-CK48h-2	pr-CK48h-3	pr-A.alternaria-48hpi-1	pr-A.alternaria-48hpi-2	pr-A.alternaria-48hpi-3	pr-CK72h-1	pr-CK72h-2	pr-CK72h-3	pr-A.alternaria-72hpi-1	pr-A.alternaria-72hpi-2	pr-A.alternaria-72hpi-3	Coverage	Unique Peptides	Peptides	PSMs	AAs	MW [kDa]	calc. pI	symbol	description
blue	CtAH01T0000800.1	1.03257	1.00574	1.05455	0.99977	0.982202	0.98753	1.11887	1.05138	1.11126	0.954558	0.904392	0.95153	18	6	6	18	329	36.3	8.07	XP_022935369	uncharacterized protein LOC111442272 isoform X3 [Cucurbita moschata]
red	CtAH01T0000900.1	0.977937	0.940476	0.958705	1.03067	1.07767	1.13333	1.00741	0.970741	1.01004	0.996064	1.02032	0.913072	37	9	9	16	235	26.1	5.94	KVI02404	Plant specific mitochondrial import receptor subunit TOM20 [Cynara cardunculus var. scolymus]
turquoise	CtAH01T0001000.1	1.04859	1.01045	1.02236	1.01993	1.05023	1.08996	1.10776	1.03362	1.11565	0.962731	0.948544	0.934217	35	5	5	13	168	19.6	4.58	KVI02405	hypothetical protein Ccrd_019306 [Cynara cardunculus var. scolymus]
turquoise	CtAH01T0001200.1	0.894594	0.87491	0.950939	0.971068	0.948049	1.05693	0.924239	0.941809	1.02591	0.97521	1.02823	1.06687	14	7	8	14	594	65.2	7.39	XP_023729996	protein NUCLEAR FUSION DEFECTIVE 4 [Lactuca sativa];gi|1322380191|gb|PLY76805.1| hypothetical protein LSAT_0X20660 [Lactuca sativa]
red	CtAH01T0003000.1	0.996359	1.01269	0.937328	0.930745	0.967482	0.963547	0.981315	0.971441	0.965445	0.971864	1.01019	0.9691	26	3	3	16	195	21	9.38	KVI02414	Translocon-associated protein subunit beta [Cynara cardunculus var. scolymus]
blue	CtAH01T0003100.1	1.02029	0.967366	1.02357	1.07058	1.01858	1.01954	0.952937	0.932645	0.877464	1.02606	1.02766	1.00066	5	1	1	2	229	25.2	9.42	KVI02407	GRAM-like protein [Cynara cardunculus var. scolymus]
magenta	CtAH01T0003300.1	1.0041	1.00731	0.953559	1.03515	1.11782	0.98504	0.941201	0.943047	0.94336	0.931477	1.06008	0.975259	2	1	1	1	399	44	5.49	GAY59219	hypothetical protein CUMW_192940 [Citrus unshiu]
yellow	CtAH01T0003800.1	1.20993	1.23151	1.15741	1.04732	1.05736	1.10658	0.969526	0.989564	1.03209	0.899953	0.954728	0.870209	8	2	2	4	269	29.7	9.82	XP_022740106	protein COFACTOR ASSEMBLY OF COMPLEX C SUBUNIT B CCB1, chloroplastic isoform X1 [Durio zibethinus]
greenyellow	CtAH01T0004000.1	0.931737	0.93095	0.966851	1.04746	0.988311	1.12833	0.9893	0.961795	1.28543	0.973416	0.967724	1.09267	6	1	3	5	514	59.5	5.69	XP_022022086	uncharacterized protein LOC110922071 [Helianthus annuus];gi|1191634303|gb|OTF86446.1| putative protein of unknown function DUF3754 [Helianthus annuus]
green	CtAH01T0004100.1	0.993712	1.00328	1.04307	1.03293	1.02433	1.04255	0.918929	0.966371	1.00644	1.0935	1.06742	1.1366	13	9	10	21	748	83.6	6.58	XP_023746814	acetyl-coenzyme A synthetase, chloroplastic/glyoxysomal [Lactuca sativa];gi|1322352902|gb|PLY63960.1| hypothetical protein LSAT_3X105260 [Lactuca sativa]
tan	CtAH01T0004200.2	1.15345	1.09122	0.964125	0.899487	0.799885	0.79325	1.27091	1.25456	0.998819	0.973736	1.09132	0.770976	1	1	1	1	1014	112	5.36	KVH87851	Armadillo-type fold [Cynara cardunculus var. scolymus]
turquoise	CtAH01T0004400.1	0.789249	0.779016	0.869001	1.07331	1.07034	1.04249	0.834101	0.865834	0.854324	1.13609	1.10319	1.16663	6	3	3	7	554	62.2	8.92	XP_022011489	lysine histidine transporter 1-like [Helianthus annuus];gi|1191642697|gb|OTF94671.1| putative amino acid transporter, transmembrane domain-containing protein [Helianthus annuus]
brown	CtAH01T0004600.1	0.958379	0.949618	0.981555	1.01758	0.99431	1.01561	0.981654	1.01964	0.974765	0.958733	0.935191	0.966023	51	4	10	29	280	30.7	7.52	KVI02536	Band 7 protein [Cynara cardunculus var. scolymus]
turquoise	CtAH01T0004900.1	0.890166	0.913987	0.901026	1.01841	1.01306	1.00024	0.960461	0.949193	0.932097	1.06387	1.05338	1.04063	42	18	19	65	511	58.7	6.49	KVI02535	glucose-6-phosphate dehydrogenase [Cynara cardunculus var. scolymus]
turquoise	CtAH01T0005000.1	1.05688	1.16949	1.02208	1.07808	1.01026	1.00957	0.896858	1.00798	1.04772	0.903692	1.0485	1.02411	7	1	1	1	230	26.2	5.83	KVI02489	UBX-like protein [Cynara cardunculus var. scolymus]
red	CtAH01T0005100.1	1.01356	0.957375	1.04054	1.00627	0.98516	1.03679	0.985833	1.00334	1.01987	1.00688	1.03413	1.0235	11	4	6	14	522	60.5	8.81	KVI02488	Armadillo-type fold [Cynara cardunculus var. scolymus]
turquoise	CtAH01T0005400.1	1.08624	1.12271	1.17764	0.867355	0.948686	1.08189	1.14719	1.08374	1.09684	0.901614	0.885434	1.04709	3	1	1	1	339	37.2	6.28	KVI02483	ATP12, ATPase F1F0-assembly protein, partial [Cynara cardunculus var. scolymus]
turquoise	CtAH01T0006200.1	1.17908	1.15558	1.12788	1.00862	1.02962	1.1223	0.985076	1.05749	1.11578	0.973157	1.02462	1.01746	3	3	3	5	994	111.2	6.42	KVI02505	Lipase, GDSL [Cynara cardunculus var. scolymus]
midnightblue	CtAH01T0006400.1	1.01581	0.996005	1.06736	0.964066	1.01001	0.978912	0.963436	0.959821	0.981647	1.02703	1.04602	1.02745	9	3	3	5	359	39.2	6.46	OTF86240	putative mevalonate/galactokinase [Helianthus annuus]
magenta	CtAH01T0006800.1	0.921017	0.951687	0.99974	1.04713	0.961629	1.03193	1.09703	1.09748	1.14574	0.959973	1.02015	1.05469	13	5	5	6	372	40.6	6.16	XP_022020505	altered inheritance of mitochondria protein 32-like [Helianthus annuus];gi|1191634081|gb|OTF86224.1| putative sucrase/ferredoxin-like family protein [Helianthus annuus]
turquoise	CtAH01T0007500.1	1.25468	1.12272	1.43968	1.12875	1.14691	0.936765	1.22742	1.04324	1.06954	0.93113	0.980436	0.936528	7	1	1	2	147	16.1	7.75	XP_022011552	LOB domain-containing protein 25-like [Helianthus annuus];gi|1228922125|ref|XP_022011553.1| LOB domain-containing protein 25-like [Helianthus annuus];gi|1228922127|ref|XP_022011554.1| LOB domain-containing protein 25-like [Helianthus annuus];gi|1228922129|ref|XP_022011555.1| LOB domain-containing protein 25-like [Helianthus annuus];gi|1228922131|ref|XP_022011556.1| LOB domain-containing protein 2…
yellow	CtAH01T0007700.1	0.993618	0.991622	0.974591	0.959286	1.00919	0.949137	1.00192	1.02583	0.97506	1.01514	1.03682	1.01116	10	5	5	10	521	55.5	6.24	KVI02468	hypothetical protein Ccrd_019238 [Cynara cardunculus var. scolymus]
magenta	CtAH01T0007800.1	1.08874	0.967797	1.00157	1.10301	0.995373	0.825185	1.05219	1.05437	1.20649	1.06452	1.02025	0.894638	2	1	2	2	771	85.2	5.66	KVI02461	Aldolase-type TIM barrel [Cynara cardunculus var. scolymus]
turquoise	CtAH01T0008200.1	1.09448	1.08975	1.07295	0.982205	0.992702	1.02818	1.05458	1.0951	1.14974	0.941394	0.967218	0.969894	26	3	12	30	572	62.5	7.94	KVI02463	Pyridoxal phosphate-dependent transferase [Cynara cardunculus var. scolymus]
turquoise	CtAH01T0009000.1	1.10602	1.19982	1.15572	1.11877	1.14909	0.844176	1.18476	1.02505	1.20841	0.823703	0.998397	0.985924	1	1	1	1	621	70	6.16	KVI02555	Protein kinase, ATP binding site-containing protein [Cynara cardunculus var. scolymus]
turquoise	CtAH01T0009300.1	1.2604	1.21474	1.2418	0.996002	0.957072	1.14304	1.08709	1.11399	1.24151	0.953793	1.08324	1.05293	52	10	12	175	328	35.3	6.3	KVI02571	Carbonic anhydrase [Cynara cardunculus var. scolymus]
cyan	CtAH01T0009500.1	0.982653	0.906241	0.96804	1.07751	1.04328	0.838298	0.967063	1.07893	0.844703	1.18172	1.03532	1.04588	9	1	1	1	134	15.1	8.68	KVI02550	Nucleic acid-binding, OB-fold [Cynara cardunculus var. scolymus]
turquoise	CtAH01T0009700.1	1.15662	1.13078	1.16365	0.996525	1.02431	1.0277	1.02656	1.01128	1.01991	0.91697	0.941949	0.903005	35	9	9	14	294	32.9	6.7	KVI02552	hypothetical protein Ccrd_019215 [Cynara cardunculus var. scolymus]
salmon	CtAH01T0009800.1	1.01548	1.00858	1.03491	0.982558	0.996853	1.01802	0.9965	0.969872	1.00833	1.00907	0.986963	1.00733	20	7	7	79	295	32.2	7.33	KVI02548	Protein kinase-like domain-containing protein [Cynara cardunculus var. scolymus]
green	CtAH01T0010900.1	1.07824	1.04238	1.09021	0.947733	0.98034	0.939611	0.936348	0.905723	0.940519	0.823134	0.802427	0.81174	36	8	8	15	332	36.8	8.65	XP_023755838	peroxidase 63-like [Lactuca sativa];gi|1322410076|gb|PLY91449.1| hypothetical protein LSAT_0X16580 [Lactuca sativa]
turquoise	CtAH01T0011000.1	1.07713	0.97314	1.1206	0.927155	0.976695	1.03291	0.998937	1.08215	1.09883	0.951361	1.00068	1.02888	13	2	2	5	148	16.5	7.96	KVI02476	Ferredoxin thioredoxin reductase beta subunit, domain-containing protein, partial [Cynara cardunculus var. scolymus]
greenyellow	CtAH01T0012300.1	1.02514	0.951371	1.05701	0.945463	0.969063	1.06247	0.943471	1.05372	1.24926	0.962268	1.01781	0.996062	7	2	2	4	250	27.4	7.11	KVI02530	Thaumatin [Cynara cardunculus var. scolymus]
blue	CtAH01T0012700.1	0.859494	0.85835	0.854328	1.01787	1.02146	1.03419	0.92408	0.943057	0.899247	1.19674	1.19725	1.16698	52	24	41	205	886	97.7	6.09	XP_023731473	plasma membrane ATPase 3-like [Lactuca sativa];gi|1340500797|ref|XP_023731474.1| plasma membrane ATPase 3-like [Lactuca sativa];gi|1322377829|gb|PLY75686.1| hypothetical protein LSAT_3X101980 [Lactuca sativa]
purple	CtAH01T0013000.1	0.990331	0.99741	0.996351	0.993631	0.990221	0.959102	1.07718	1.05086	1.01601	0.999994	1.00033	1.00082	20	9	9	45	403	46.4	6.13	XP_023743930	V-type proton ATPase subunit d2 [Lactuca sativa];gi|1322425703|gb|PLY99585.1| hypothetical protein LSAT_3X102160 [Lactuca sativa]
greenyellow	CtAH01T0014000.1	1.02214	1.0475	0.935854	0.975204	0.989102	0.930214	0.908798	1.10338	0.824589	1.05824	1.02656	1.00684	11	1	3	4	348	39.6	8.44	KVI02453	Armadillo-type fold [Cynara cardunculus var. scolymus]
purple	CtAH01T0014100.1	1.04954	0.969329	0.958087	0.906639	0.919059	0.946863	1.0426	1.0617	1.08768	1.04017	0.993764	1.05176	20	2	3	7	187	21.3	9.64	XP_023731958	vesicle transport v-SNARE 11-like [Lactuca sativa];gi|1322377076|gb|PLY75306.1| hypothetical protein LSAT_3X99721 [Lactuca sativa]
blue	CtAH01T0014400.1	0.932338	0.948457	0.941543	0.989404	0.996803	1.03456	0.971441	0.968498	1.01364	1.06824	1.05341	1.07206	19	11	11	34	657	75.3	6.1	PPD88791	hypothetical protein GOBAR_DD14274 [Gossypium barbadense]
black	CtAH01T0014700.1	1.0681	0.987868	1.06662	1.03494	1.06304	0.969751	0.959632	1.05028	0.983917	0.816962	0.955402	0.988047	9	1	2	2	240	26.1	9.74	KVI02566	Barwin-like endoglucanase [Cynara cardunculus var. scolymus]
magenta	CtAH01T0015900.1	1.09774	0.942454	0.945978	0.936638	1.03393	0.97178	0.905764	0.950746	0.861325	1.00084	1.04868	1.04044	6	1	1	1	161	18.3	5.59	XP_012083076	NAP1-related protein 2 isoform X1 [Jatropha curcas];gi|643739756|gb|KDP45494.1| hypothetical protein JCGZ_09743 [Jatropha curcas]
turquoise	CtAH01T0016500.1	0.970006	0.831131	1.02478	1.02064	0.952482	1.00353	0.782351	0.836717	0.874932	1.00632	1.02951	1.09483	10	7	7	14	1127	118.4	6.48	KVI02479	UDP-glucuronosyl/UDP-glucosyltransferase [Cynara cardunculus var. scolymus]
turquoise	CtAH01T0016900.1	1.09634	1.0699	1.07279	1.02384	1.03714	1.00283	0.984583	1.03519	0.961571	0.957556	1.00195	0.956651	20	16	18	56	1007	113.2	5.92	XP_023732365	alpha-1,4 glucan phosphorylase L-1 isozyme, chloroplastic/amyloplastic [Lactuca sativa];gi|1322376280|gb|PLY74965.1| hypothetical protein LSAT_3X97940 [Lactuca sativa]
tan	CtAH01T0017000.1	0.981932	0.935141	1.01943	1.02697	1.01843	1.09654	0.869322	0.939905	0.97233	0.995254	0.992374	1.00928	5	1	1	3	281	30.8	5.54	XP_023732377	protein YIPF1 homolog [Lactuca sativa];gi|1322376287|gb|PLY74972.1| hypothetical protein LSAT_3X98040 [Lactuca sativa]
blue	CtAH01T0017100.1	0.981075	1.00695	1.14331	0.938343	1.04125	0.955929	1.0002	1.03508	1.05627	0.946376	0.900648	0.944003	25	2	11	29	516	57	7.83	KVI02577	6-phosphogluconate dehydrogenase, C-terminal-like protein [Cynara cardunculus var. scolymus]
yellow	CtAH01T0017800.1	0.870488	0.872586	0.854349	0.924572	0.921286	0.872679	0.895157	0.975187	0.806554	1.02784	1.10595	1.04276	11	2	2	10	337	34.4	6.32	XP_023742249	glycine-rich RNA-binding protein 4, mitochondrial-like [Lactuca sativa];gi|1322360130|gb|PLY67355.1| hypothetical protein LSAT_3X97861 [Lactuca sativa]
yellow	CtAH01T0017900.1	1.04085	1.01596	1.02357	1.09602	0.995039	1.03008	1.00571	0.996328	0.932846	0.926456	0.997479	0.988782	3	2	2	5	800	90.5	5.2	XP_022025752	exocyst complex component EXO70E2-like [Helianthus annuus];gi|1191633865|gb|OTF86008.1| putative exocyst subunit exo70 family protein E1 [Helianthus annuus]
blue	CtAH01T0018200.1	1.0151	1.04696	0.991992	0.957732	1.01225	0.971811	1.10821	1.03592	1.14417	0.927264	0.926108	0.987658	13	6	6	8	480	52.3	4.81	KVI02587	Nuclear transport factor 2, partial [Cynara cardunculus var. scolymus]
cyan	CtAH01T0019100.1	1.02574	1.02076	0.981898	0.973341	0.97396	0.977005	1.06873	1.06986	1.03663	0.982776	0.995638	0.955151	44	10	13	31	410	46.7	5.33	KVI02593	hypothetical protein Ccrd_019119 [Cynara cardunculus var. scolymus]
brown	CtAH01T0021800.1	1.09543	0.943319	1.04283	1.08202	1.07875	1.11192	0.958558	1.03447	1.04791	0.966863	1.06381	1.05986	9	3	4	8	611	67.8	9.76	KVI02608	AAA+ ATPase domain-containing protein [Cynara cardunculus var. scolymus]
yellow	CtAH01T0022900.1	1.22384	1.12993	1.16311	1.05324	1.05579	1.17266	0.983902	1.03666	0.974836	0.833932	0.88932	0.843834	21	2	2	26	112	12.4	5.24
turquoise	CtAH01T0024200.1	1.19253	1.13882	1.09171	1.17589	1.16082	1.12584	0.964307	0.996839	0.860364	0.970227	1.03614	0.9112	16	5	5	33	163	16.7	5.34	KVI02639	hypothetical protein Ccrd_019068 [Cynara cardunculus var. scolymus]
yellow	CtAH01T0024300.1	1.08057	1.05702	1.05017	1.05942	1.05617	1.0499	0.988253	0.950188	0.969159	0.990093	0.991206	0.996865	17	4	4	14	263	28.7	6.8	XP_021998610	wall-associated receptor kinase-like 14 [Helianthus annuus]
blue	CtAH01T0024400.1	0.941909	0.737353	0.951029	0.975346	1.10697	0.937394	0.890904	0.832903	0.946546	1.18282	1.19916	1.2959	4	1	1	1	275	30.1	5.14	XP_021998610	wall-associated receptor kinase-like 14 [Helianthus annuus]
turquoise	CtAH01T0025100.1	0.683563	0.91471	0.851596	0.97474	1.12755	1.4424	1.06924	0.856407	1.07652	1.00514	0.982525	0.929437	1	1	1	1	871	97.5	5.77	KVI02635	hypothetical protein Ccrd_019060 [Cynara cardunculus var. scolymus]
yellow	CtAH01T0025700.1	0.685922	0.738546	0.754817	0.983723	0.939429	0.965645	0.756167	0.825599	0.699226	1.02169	1.06484	0.975497	13	2	3	15	263	29.4	5.97	KVI02660	hypothetical protein Ccrd_019052 [Cynara cardunculus var. scolymus]
red	CtAH01T0025900.1	0.887641	0.929739	0.93349	1.18612	1.16421	1.24018	0.862819	0.861038	0.882043	0.996966	0.987967	1.00342	39	7	8	23	266	29.8	5.25	KVI02659	hypothetical protein Ccrd_019053 [Cynara cardunculus var. scolymus]
turquoise	CtAH01T0026600.1	0.923833	1.03661	0.945148	0.978462	0.988383	0.966104	1.04125	1.02386	1.02411	1.04103	0.9938	0.992877	3	1	1	2	506	57.1	5.78
pink	CtAH01T0027200.1	1.03004	1.11231	0.968044	0.924842	1.05917	1.10308	0.97096	1.00264	0.883003	0.836711	1.04746	0.845879	3	1	1	2	354	40.5	9.04	KVI02656	DEK, C-terminal [Cynara cardunculus var. scolymus]
red	CtAH01T0029200.1	1.01763	0.988577	1.03596	1.1331	1.11466	0.987004	1.02056	0.982113	1.0363	0.928322	0.970754	0.964572	6	3	3	5	497	55.7	6.64	KVI02683	B3 DNA binding domain-containing protein, partial [Cynara cardunculus var. scolymus]
red	CtAH01T0029600.1	1.03951	0.998334	1.03798	1.02669	1.02038	1.11869	0.999897	1.03385	1.06825	1.04716	1.03802	1.03853	35	19	19	53	667	72.9	7.3	KVI02687	hypothetical protein Ccrd_019024 [Cynara cardunculus var. scolymus]
pink	CtAH01T0029800.1	1.0947	1.10671	1.02259	1.01989	1.00223	0.98021	0.96018	1.00462	0.87193	1.02505	1.03991	0.911372	9	3	3	8	464	50.9	5.87	KJB43675	hypothetical protein B456_007G213600 [Gossypium raimondii]
turquoise	CtAH01T0030000.1	0.82989	0.821616	0.826466	1.05577	0.980807	1.04417	0.945737	0.909054	0.975288	0.96847	0.869668	1.00293	10	1	2	2	220	24.3	9.22	KVI02681	Rapid ALkalinization Factor [Cynara cardunculus var. scolymus]
turquoise	CtAH01T0030200.1	1.16516	1.11689	1.14383	1.01727	0.962666	0.915196	1.07947	0.962709	1.04019	1.12159	0.994453	1.09363	16	3	4	9	214	23.8	6.57	KVI02678	Nicotinate phosphoribosyltransferase-like protein [Cynara cardunculus var. scolymus]
blue	CtAH01T0030500.1	0.833408	0.763445	0.871524	0.885955	0.872186	0.997404	0.787108	0.860712	0.947413	1.18637	1.25108	1.23511	17	3	4	20	247	27.6	5.86	BAG71891	caffeoyl CoA O-methyltransferase [Carthamus tinctorius]
turquoise	CtAH01T0030900.1	1.10925	1.08115	1.04893	1.05239	1.01435	1.02914	0.943902	1.01101	0.960835	0.918253	0.945721	0.932685	26	3	5	25	236	25.8	8.94	XP_016493100	PREDICTED: uncharacterized protein LOC107812489 [Nicotiana tabacum]
pink	CtAH01T0031400.3	1.13993	1.13471	0.947926	1.0009	1.01688	0.993638	0.980384	1.09296	0.896244	1.04526	1.07002	0.941899	6	2	2	4	576	64.8	6.42	KVI02705	Aldolase-type TIM barrel [Cynara cardunculus var. scolymus]
purple	CtAH01T0032000.1	1.02362	1.0017	1.02345	1.05327	1.03397	1.05032	0.963882	1.05197	0.913949	0.974274	1.10933	1.01436	53	2	7	42	156	18	9.2	XP_023732428	ADP-ribosylation factor 1-like isoform X2 [Lactuca sativa]
brown	CtAH01T0033100.1	0.98497	0.974207	0.988075	0.925062	0.954304	0.953392	0.993166	1.00093	1.01962	0.954019	0.930986	0.92485	20	11	11	31	758	79.3	6.62	XP_023732425	subtilisin-like protease SBT1.7 [Lactuca sativa]
blue	CtAH01T0034600.1	0.907758	0.908188	0.928395	0.958888	1.00068	1.04622	0.94503	0.956995	0.994814	1.06909	1.07199	1.07709	62	11	14	59	276	29.3	9.04	KVI08917	Eukaryotic porin/Tom40 [Cynara cardunculus var. scolymus]
turquoise	CtAH01T0034900.1	0.878022	0.92725	1.09179	0.996822	0.964925	0.909882	0.8436	1.03879	0.927618	0.929039	1.12205	1.00265	3	1	1	1	567	62.2	8.9	KVI02727	Cyclophilin-like peptidyl-prolyl cis-trans isomerase domain-containing protein [Cynara cardunculus var. scolymus]
greenyellow	CtAH01T0035200.1	1.0125	0.99306	1.0206	1.03565	1.02622	1.03547	1.02405	1.01186	1.10414	0.968385	0.910005	1.04895	33	3	3	5	135	15	9.07	XP_022870985	ADP-ribosylation factor-like protein 8a isoform X2 [Olea europaea var. sylvestris];gi|1279023621|ref|XP_022870986.1| ADP-ribosylation factor-like protein 8a isoform X2 [Olea europaea var. sylvestris]
blue	CtAH01T0037300.1	1.06623	1.04445	1.08008	0.845417	0.883319	0.900312	1.06807	1.08243	1.15648	0.817482	0.801118	0.796339	49	7	8	46	223	25.3	8.05	KVI02743	Concanavalin A-like lectin/glucanase superfamily [Cynara cardunculus var. scolymus]
midnightblue	CtAH01T0037700.1	1.00396	1.024	1.04798	0.973564	0.992331	0.957905	0.984298	0.964727	0.993082	1.06375	1.08231	1.04283	31	5	8	33	337	35.7	8.82	KVI02740	hypothetical protein Ccrd_018972 [Cynara cardunculus var. scolymus]
grey	CtAH01T0037800.1	1.05054	0.932938	1.01024	0.93592	1.00154	1.00271	1.06323	1.11471	0.916894	0.945111	0.995111	0.995352	4	1	3	5	1006	109.1	6.37	XP_023737168	leucine-rich repeat receptor-like serine/threonine-protein kinase BAM1 [Lactuca sativa];gi|1322368281|gb|PLY71205.1| hypothetical protein LSAT_3X85401 [Lactuca sativa]
cyan	CtAH01T0039200.1	1.07894	0.993811	1.05405	1.00463	0.992318	0.998342	1.11281	1.00955	1.04642	1.00628	0.904232	0.948621	4	1	3	8	746	84.5	6.55	XP_021998380	probable cytosolic oligopeptidase A [Helianthus annuus];gi|1191653641|gb|OTG05613.1| putative oligopeptidase A [Helianthus annuus]
grey	CtAH01T0039900.1	0.977927	1.00482	1.04353	1.06962	0.983431	1.11489	0.998481	0.92106	1.03687	1.15105	1.09075	0.702151	1	1	1	2	1396	156.5	9.52
turquoise	CtAH01T0041500.1	1.20058	1.27219	1.02283	1.0003	1.07162	0.941858	1.15975	1.08994	0.859398	1.07246	0.943788	0.803609	12	1	1	1	145	16.5	8.81	KVI02797	hypothetical protein Ccrd_018929 [Cynara cardunculus var. scolymus]
blue	CtAH01T0041600.1	0.985196	0.956489	0.971799	0.888587	0.948185	0.969517	1.02112	0.996063	0.982126	1.08494	1.08377	1.1104	7	3	3	6	434	47.5	6.93	KVI02781	Armadillo-type fold [Cynara cardunculus var. scolymus]
lightcyan	CtAH01T0042600.1	1.06509	0.897413	1.05364	1.0174	0.971154	1.02607	0.945242	0.999544	0.998123	0.928496	0.913219	1.02405	35	4	6	16	149	16.9	10.7	KVH92421	KOW-like protein [Cynara cardunculus var. scolymus]
green	CtAH01T0042700.1	1.02744	1.01579	1.011	1.01314	0.989276	0.947728	0.937923	1.00468	1.05804	0.780843	0.81473	0.833591	8	1	1	1	103	11	7.56	ANW06477	lipid-transfer protein [Carthamus tinctorius]
cyan	CtAH01T0043700.1	1.0402	1.05154	1.16772	1.02928	1.0211	0.993157	1.08941	1.07268	1.06464	0.940024	0.918809	0.970374	7	2	2	2	365	40.7	6.1	KVI02794	Histone acetylation protein 2 [Cynara cardunculus var. scolymus]
tan	CtAH01T0043800.1	0.987865	1.116	1.0223	1.03519	0.985153	0.935256	1.12526	1.05638	0.971275	1.03951	1.01311	0.863067	2	1	1	1	839	93.1	5.29	KVH68528	Mannose-6-phosphate isomerase [Cynara cardunculus var. scolymus]
cyan	CtAH01T0043900.1	1.01897	1.01935	1.02574	0.99045	0.941395	1.04007	1.00057	1.06035	1.06974	0.962027	0.979381	1.00109	58	2	8	47	191	21.9	9.61	KVH68527	Ribosomal protein S7e [Cynara cardunculus var. scolymus]
blue	CtAH01T0044000.1	1.11464	0.97836	1.05371	0.990517	1.0179	1.0246	1.12959	1.00559	1.01965	0.871073	0.964718	0.91364	3	1	1	1	315	34.6	7.24	KVI02822	Ribosomal protein S7e [Cynara cardunculus var. scolymus]
turquoise	CtAH01T0044200.1	1.07221	1.04282	1.01642	1.08029	1.06264	1.12904	0.961917	1.07717	1.01048	0.954462	0.995282	0.998169	11	2	2	3	235	26	9.39	XP_021998464	protein ABA DEFICIENT 4, chloroplastic isoform X2 [Helianthus annuus]
blue	CtAH01T0044700.1	1.01162	1.13021	1.08112	0.934314	1.02301	0.89924	1.24303	1.09925	1.03839	0.852522	0.783468	0.844542	2	1	1	2	494	55.4	9.2	KVI02803	3-Oxoacyl-[acyl-carrier-protein (ACP)] synthase III C-terminal [Cynara cardunculus var. scolymus]
turquoise	CtAH01T0045000.1	0.929274	0.898631	0.899638	0.955691	1.00308	1.02717	0.915063	0.921551	0.922157	1.02261	1.07388	1.09817	16	4	6	12	386	40.9	4.82	KVI02805	Heat shock chaperonin-binding [Cynara cardunculus var. scolymus]
greenyellow	CtAH01T0045100.1	1.09768	1.13329	0.880949	1.02107	0.965712	0.844144	1.07622	1.2683	1.20601	0.892939	1.0809	1.20041	19	1	3	9	171	19	9.03	KVI02804	Ribosomal protein PSRP-3/Ycf65 [Cynara cardunculus var. scolymus]
turquoise	CtAH01T0045200.1	0.629839	0.661545	0.653419	0.897234	0.801068	0.838372	0.698997	0.74584	0.744743	1.07067	1.20022	1.15708	3	2	2	3	622	70.3	6.51	KVI02809	FAD-binding, type 1 [Cynara cardunculus var. scolymus]
red	CtAH01T0045300.1	0.96338	0.999065	0.967676	0.99307	0.977873	0.968902	1.02177	1.00881	1.0006	1.0344	1.01518	1.01657	33	8	17	60	575	63.4	7.12	KVI02808	Chaperone, tailless complex polypeptide 1 [Cynara cardunculus var. scolymus]
grey60	CtAH01T0045400.1	0.968679	0.929966	0.965364	1.04116	1.00854	1.04966	1.0652	1.03859	1.08682	0.954394	0.943703	0.971063	27	3	3	3	93	10.8	8.88	XP_023770957	uncharacterized protein DDB_G0275933 [Lactuca sativa];gi|1322386361|gb|PLY79942.1| hypothetical protein LSAT_3X78860 [Lactuca sativa]
green	CtAH01T0045800.1	0.911643	0.943568	0.921251	0.998693	0.93308	1.03173	0.9633	1.03657	1.06712	1.14576	1.15043	1.15204	15	2	4	11	350	39	6.65	KVI02807	Alcohol dehydrogenase, C-terminal [Cynara cardunculus var. scolymus]
green	CtAH01T0046200.1	0.986351	0.987907	0.961487	0.954915	0.946376	1.02197	0.928655	0.994007	1.03294	0.950132	1.06723	0.731403	22	4	4	8	236	24.6	8.29	KVI02816	Allene oxide cyclase [Cynara cardunculus var. scolymus]
blue	CtAH01T0046600.1	1.03177	0.960377	1.07225	0.980726	1.04857	1.04257	1.02166	1.00527	1.04166	0.874411	0.9381	0.926654	12	5	5	8	366	39.5	5.72	KVI02813	Polyprenyl synthetase [Cynara cardunculus var. scolymus]
blue	CtAH01T0046900.1	0.951578	0.951182	0.966197	1.0014	1.00113	1.03417	0.957878	0.97713	1.0032	1.07466	1.07704	1.08828	36	18	18	67	630	70.2	6.77	XP_021993715	probable Xaa-Pro aminopeptidase P [Helianthus annuus];gi|1191656215|gb|OTG08186.1| putative Xaa-Pro aminopeptidase P [Helianthus annuus]
turquoise	CtAH01T0047000.1	0.946698	0.99952	0.932208	0.959501	0.95899	0.957757	0.952072	0.958753	0.952993	0.97779	0.9726	0.987208	28	5	6	26	251	26.7	5.49	KVI02814	Flavodoxin/nitric oxide synthase [Cynara cardunculus var. scolymus]
brown	CtAH01T0047100.1	0.85878	0.922848	0.937867	0.887484	0.924374	0.874125	0.862405	0.902021	0.822165	0.81848	0.817343	0.842313	9	2	4	14	436	47.7	6.38	BAV37882	chalcone synthase [Carthamus tinctorius]
lightcyan	CtAH01T0047400.1	0.951848	0.987711	0.911701	1.07149	0.979751	0.914564	1.17699	0.968093	0.913749	1.14309	1.06139	1.04341	3	1	1	1	395	42.5	6.39	KVI02749	Basic-leucine zipper domain-containing protein [Cynara cardunculus var. scolymus]
lightgreen	CtAH01T0048400.1	1.05061	1.01716	1.03019	0.941659	0.948051	1.00461	1.01451	1.01383	1.02424	1.0142	0.976574	0.981687	13	5	5	8	458	50.4	3.88	XP_023770738	acidic leucine-rich nuclear phosphoprotein 32-related protein [Lactuca sativa]
purple	CtAH01T0048500.1	1.1909	1.07108	1.14626	1.17261	1.22528	1.35677	0.750345	0.817646	0.803599	0.943388	1.04778	0.954994	8	1	1	13	178	18.4	9.14	KVI02844	hypothetical protein Ccrd_018878 [Cynara cardunculus var. scolymus]
green	CtAH01T0049400.1	1.00962	1.02176	1.00308	0.995046	0.977994	0.951269	0.975303	0.992475	1.00741	1.07734	1.06412	1.09509	33	5	16	59	671	74.3	6.49	PHT91208	Succinate dehydrogenase [ubiquinone] flavoprotein subunit 2, mitochondrial [Capsicum annuum]
tan	CtAH01T0049900.1	0.9702	1.20548	0.908781	0.92148	0.986457	0.92216	1.22159	0.966958	0.956432	1.04897	1.02502	0.999814	4	1	1	1	328	38.3	6.81	KVI02830	hypothetical protein Ccrd_018868 [Cynara cardunculus var. scolymus]
magenta	CtAH01T0050200.1	1.0135	1.0163	1.04031	0.990957	0.979822	0.960163	1.07837	1.08998	1.08409	0.972754	0.990676	0.993207	9	8	8	18	1082	120	7.5	KVI02856	Citron-like protein [Cynara cardunculus var. scolymus]
blue	CtAH01T0050500.2	1.15538	1.20135	1.14583	0.983159	0.980089	0.928953	1.09766	1.11102	1.04949	0.849328	0.858128	0.867258	9	4	4	10	404	43.1	6.47	XP_023765044	anthranilate phosphoribosyltransferase, chloroplastic-like [Lactuca sativa]
turquoise	CtAH01T0051500.1	1.07657	1.06515	1.06338	0.97629	1.02359	1.02946	1.08022	1.01034	1.19445	0.998085	0.97773	0.993304	40	9	9	42	311	33.9	6.4	XP_019264751	PREDICTED: putative glucose-6-phosphate 1-epimerase [Nicotiana attenuata];gi|1102289852|gb|OIT36202.1| hypothetical protein A4A49_20280 [Nicotiana attenuata]
red	CtAH01T0051700.1	1.06807	1.06063	0.961788	0.957099	0.979851	0.963803	0.995927	1.01017	0.91821	1.01187	1.03203	0.98422	64	12	12	46	272	29.1	6.43	KVI08813	Bacterial transferase hexapeptide repeat-containing protein [Cynara cardunculus var. scolymus]
red	CtAH01T0052800.1	0.872996	0.985188	0.924384	0.918738	0.851945	0.789839	1.2326	1.14207	1.01634	1.03673	0.982817	1.01264	8	2	2	5	318	31.1	6.87	KVI02875	Dehydrin [Cynara cardunculus var. scolymus]
turquoise	CtAH01T0053500.1	1.08387	1.10605	1.04753	0.971376	0.956803	0.921956	1.09894	1.00821	1.13555	0.959199	1.04679	0.985104	2	1	1	1	624	70.6	7.08	KVI02880	Elongator protein 3/MiaB/NifB [Cynara cardunculus var. scolymus]
turquoise	CtAH01T0054000.1	1.19402	0.529683	0.865254	0.928126	0.894539	1.0823	0.560506	1.10983	1.26211	0.97758	0.692984	0.995622	9	1	1	1	105	11.4	7.34	XP_023749768	thioredoxin H-type 2-like [Lactuca sativa]
turquoise	CtAH01T0054900.1		1.1099	1.18173	0.952816	0.736902	0.628052	1.24134	1.42207	1.02941	0.549021	1.14534	1.27205	1	1	1	1	514	57.9	6.61	KVI02897	cytochrome P450 [Cynara cardunculus var. scolymus]
blue	CtAH01T0055300.1	1.01966	0.988546	0.954002	0.983117	1.02399	1.00709	1.04457	1.09079	0.998737	0.978232	0.948663	1.01277	4	2	2	4	551	61	8.29	OTF93274	hypothetical protein HannXRQ_Chr16g0531111 [Helianthus annuus]
turquoise	CtAH01T0055400.1	1.23929	1.16619	1.18979	1.03809	1.01642	1.13168	1.03342	1.07972	1.08794	0.959227	0.991749	0.96582	52	11	20	268	407	44.1	6.16	KVI02894	Aldolase-type TIM barrel [Cynara cardunculus var. scolymus]
turquoise	CtAH01T0055500.1	0.97199	1.00628	0.975675	0.929718	0.890096	0.86945	1.07667	1.03364	0.999984	1.07295	1.07088	1.05598	17	5	6	14	405	44.7	6.09	XP_022009725	probable serine protease EDA2 isoform X2 [Helianthus annuus]
red	CtAH01T0055800.1	0.931279	0.971075	0.968935	0.806755	0.834544	0.789608	1.04321	1.03933	1.00554	1.09962	1.02601	1.06347	22	4	4	9	184	19.9	10.36	KVI02943	Histone H1/H5 [Cynara cardunculus var. scolymus]
turquoise	CtAH01T0055900.1	1.19931	1.15724	1.18499	1.07125	1.10068	1.01548	1.10993	1.05786	1.16271	0.846975	0.829497	0.86062	31	4	4	32	98	11.4	9.36
red	CtAH01T0056100.1	0.996227	1.09768	0.972266	0.936663	1.02386	0.991495	1.07746	1.00165	0.91887	1.03572	1.00974	1.02139	5	1	1	5	208	22.3	5.16	KVI02944	hypothetical protein Ccrd_018762 [Cynara cardunculus var. scolymus]
turquoise	CtAH01T0056500.1	0.90559	0.878966	0.950077	0.975343	0.935013	0.968957	0.903468	0.955919	0.950296	1.11503	1.15774	0.633161	7	2	2	4	214	24.3	9.94	XP_023764841	peptidyl-prolyl cis-trans isomerase Pin1 [Lactuca sativa];gi|1340475954|ref|XP_023764842.1| peptidyl-prolyl cis-trans isomerase Pin1 [Lactuca sativa];gi|1340475958|ref|XP_023764843.1| peptidyl-prolyl cis-trans isomerase Pin1 [Lactuca sativa];gi|1340475960|ref|XP_023764844.1| peptidyl-prolyl cis-trans isomerase Pin1 [Lactuca sativa];gi|1322395604|gb|PLY84696.1| hypothetical protein LSAT_2X78761 [L…
red	CtAH01T0056800.1	0.99699	0.969129	1.04716	0.959751	1.0549	1.09639	1.00522	1.0005	1.14	0.956219	1.01018	0.958958	23	3	3	4	175	19.8	9.76	KVI02938	hypothetical protein Ccrd_018768 [Cynara cardunculus var. scolymus]
green	CtAH01T0057600.1	1.02197	1.02838	1.00594	0.986431	1.02065	1.01653	0.931044	0.972147	0.937262	0.882655	0.860392	0.850159	26	5	5	8	361	40.8	5.8	AEG64806	flavanone 3-hvdroxylase [Carthamus tinctorius]
turquoise	CtAH01T0058300.1	0.929152	0.923591	0.977568	1.0504	1.03562	1.00747	0.975757	0.944867	1.01265	0.983768	0.914188	0.952683	4	3	3	3	672	73.5	7.52	XP_022015858	uncharacterized protein LOC110915462 [Helianthus annuus];gi|1191641298|gb|OTF93300.1| putative armadillo repeat only 2 [Helianthus annuus]
turquoise	CtAH01T0058400.1	1.18705	1.18536	1.18693	0.932765	0.93761	1.00059	1.13706	1.11493	1.17093	0.877035	0.887701	0.892221	56	21	21	363	362	40.5	7.25	XP_022015851	ferredoxin--NADP reductase, leaf-type isozyme, chloroplastic-like [Helianthus annuus];gi|1191641297|gb|OTF93299.1| putative ferredoxin--NADP reductase, leaf isozyme [Helianthus annuus]
turquoise	CtAH01T0058700.1	1.08655	1.00468	1.05233	1.04314	0.949459	1.08082	0.928404	1.00139	1.07182	1.02054	0.917229	1.00097	10	2	2	2	250	25	7.59	KVI02946	Cold-shock conserved site-containing protein [Cynara cardunculus var. scolymus]
turquoise	CtAH01T0059700.1	1.12688	1.15552	1.12485	1.03741	1.02455	1.04345	1.04781	1.06686	1.07106	1.01958	0.984532	0.998415	53	11	13	36	288	31.6	6.46	XP_022012325	L-ascorbate peroxidase 3-like [Helianthus annuus];gi|1228924091|ref|XP_022012326.1| L-ascorbate peroxidase 3-like [Helianthus annuus];gi|1228924093|ref|XP_022012327.1| L-ascorbate peroxidase 3-like [Helianthus annuus];gi|1228924095|ref|XP_022012328.1| L-ascorbate peroxidase 3-like [Helianthus annuus];gi|1191643535|gb|OTF95509.1| putative ascorbate peroxidase 3 [Helianthus annuus]
turquoise	CtAH01T0060000.1	0.972963	0.951339	0.972133	0.996437	0.990301	1.02649	1.03439	1.0076	1.03422	1.0265	1.02431	1.0218	13	9	9	23	772	87.2	5.4	PON53472	Vacuolar protein sorting-associated protein [Parasponia andersonii]
red	CtAH01T0060500.1	1.02093	0.977126	1.04475	1.04454	1.0048	1.09183	1.05383	1.06266	1.15107	0.940001	1.00312	1.03141	28	7	7	16	294	32.2	6.39	CAN73567	hypothetical protein VITISV_003451 [Vitis vinifera]
tan	CtAH01T0061100.1	0.970064	0.86286	0.986301	0.936461	0.946635	1.0916	0.959495	0.913738	1.0446	0.913826	1.06013	1.04759	2	1	1	1	393	43.2	7.61	XP_019172344	PREDICTED: probable protein phosphatase 2C 60 isoform X1 [Ipomoea nil];gi|1109295400|ref|XP_019172345.1| PREDICTED: probable protein phosphatase 2C 60 isoform X1 [Ipomoea nil];gi|1109295402|ref|XP_019172346.1| PREDICTED: probable protein phosphatase 2C 60 isoform X1 [Ipomoea nil]
turquoise	CtAH01T0061400.1	0.849054	0.845702	0.803146	1.04652	0.988697	1.01067	0.881415	1.29553	0.720945	1.12247	1.09554	1.06044	9	2	2	2	286	32	6.46	KVI02929	Prolyl 4-hydroxylase, alpha subunit [Cynara cardunculus var. scolymus]
black	CtAH01T0061700.1	0.999855	0.962032	0.947651	0.977831	1.00885	0.996428	1.05473	1.04318	1.05074	1.05663	0.985301	1.02329	5	3	3	4	600	67.5	6.47	KVI02961	ACT domain-containing protein [Cynara cardunculus var. scolymus]
turquoise	CtAH01T0061800.1	1.32689	1.21756	1.32241	0.922623	0.927045	0.923513	1.13081	1.10539	1.18826	0.880879	0.88137	0.910298	53	7	7	29	190	20.5	8.92	KVI02958	Rhodanese-like domain-containing protein [Cynara cardunculus var. scolymus]
yellow	CtAH01T0063000.1	1.09499	1.15087	0.935735	0.981014	1.15902	1.03769	1.04959	1.05772	1.0622	0.95776	0.939799	0.918851	5	3	3	3	612	68.2	7.2	KVI02953	FAD binding domain-containing protein [Cynara cardunculus var. scolymus]
blue	CtAH01T0063900.1	1.07971	1.02708	1.13533	1.14552	1.01505	0.991842	0.978326	0.958639	1.07191	0.901619	0.93049	0.934279	1	1	1	1	1045	118.1	5.92	KVH91595	Cation-transporting P-type ATPase, partial [Cynara cardunculus var. scolymus]
brown	CtAH01T0064900.1	1.06854	1.03996	1.00977	1.04309	0.988932	1.02569	0.93139	1.00197	0.885322	1.05698	1.12021	1.04565	4	2	3	5	627	69.1	7.27	KVI02978	AMP-binding, conserved site-containing protein [Cynara cardunculus var. scolymus]
yellow	CtAH01T0065700.1	1.11121	0.870941	1.03648	1.26029	0.92151	1.17084	0.986399	0.848247	1.04756	1.0326	0.89355	1.04456	4	1	1	1	367	38.7	5.67	KVI03001	Heat shock chaperonin-binding [Cynara cardunculus var. scolymus]
yellow	CtAH01T0066200.1	1.03004	0.971903	1.02722	0.910259	0.930637	1.00491	0.998219	1.01666	1.06386	0.933676	1.04715	1.00039	28	5	7	17	159	17.8	5.85	CtAH01G0066200	-
blue	CtAH01T0066600.1	1.0181	1.05612	1.09278	1.08117	1.12016	1.11617	1.07521	0.975737	1.10383	0.789493	0.88903	0.887673	13	2	2	2	164	17.8	9.76	KVI03004	hypothetical protein Ccrd_018707 [Cynara cardunculus var. scolymus]
black	CtAH01T0067200.1	1.14112	1.09421	1.11319	0.950623	1.02554	1.02157	1.03293	1.02602	1.00496	0.841234	0.875683	0.852773	13	2	2	13	182	19.4	8.44	XP_023748386	uncharacterized protein LOC111896645 [Lactuca sativa];gi|1340431335|ref|XP_023748390.1| uncharacterized protein LOC111896645 [Lactuca sativa];gi|1322419467|gb|PLY96208.1| hypothetical protein LSAT_3X69860 [Lactuca sativa]
blue	CtAH01T0068900.1	0.914036	0.900469	0.924317	0.949137	0.949765	0.974547	0.948771	0.961419	1.01648	1.08502	1.1137	1.05379	56	14	14	60	384	40.6	7.69	KVI02966	FAD-dependent pyridine nucleotide-disulfide oxidoreductase [Cynara cardunculus var. scolymus]
yellow	CtAH01T0069100.1	1.04902	1.14392	1.1057	0.999357	1.00886	1.06741	1.09158	1.03573	1.01431	0.886519	0.95972	0.979965	17	2	2	4	175	19.3	7.43	KVI03020	protein of unknown function DUF125, transmembrane [Cynara cardunculus var. scolymus]
brown	CtAH01T0069500.1	1.02995	1.01867	0.984385	0.985755	1.02306	0.989335	0.95693	1.02174	0.98152	1.10705	1.15873	1.09681	9	5	6	9	756	84.4	7.74	KVI03029	Concanavalin A-like lectin/glucanase superfamily [Cynara cardunculus var. scolymus]
pink	CtAH01T0071700.1	1.07758	1.12696	0.947758	1.02787	1.00144	1.03234	1.00846	0.966681	0.888204	1.08612	1.06774	0.930875	9	2	2	4	449	50.8	8.22	KVI03037	Squalene/phytoene synthase [Cynara cardunculus var. scolymus]
brown	CtAH01T0072200.1	0.961741	0.945634	0.966095	0.9872	0.993696	0.939842	0.993559	0.993379	1.0614	0.980241	0.959741	1.00083	23	4	15	36	759	83.4	5.77	XP_022013369	vesicle-fusing ATPase-like [Helianthus annuus]
turquoise	CtAH01T0072500.1	1.22842	1.04579	1.20718	0.971598	0.900886	1.08145	1.01527	0.943174	1.07739	0.936147	0.901817	1.00222	4	1	1	1	420	47.3	6.05	KVI03041	Autophagy-related protein 5 [Cynara cardunculus var. scolymus]
turquoise	CtAH01T0072900.1	1.12539	1.10064	1.10016	0.993042	0.991043	1.02865	1.09204	1.08291	1.10313	0.973496	0.971977	0.974604	55	14	21	148	476	52.2	6.67	KVI03044	hypothetical protein Ccrd_018662 [Cynara cardunculus var. scolymus]
magenta	CtAH01T0073000.1	0.977759	0.95003	0.938912	0.906365	0.918726	0.948065	1.11039	1.13526	1.14631	1.05129	1.04411	1.02356	44	8	21	130	446	50.1	6.33	KJB43202	hypothetical protein B456_007G188300 [Gossypium raimondii]
blue	CtAH01T0074000.1	0.818032	0.889493	0.888212	1.04489	1.04051	1.08214	0.858108	0.931866	1.02027	1.12168	1.06611	1.21584	7	2	5	22	642	71.5	7.31	XP_023894733	cysteine-rich receptor-like protein kinase 2 [Quercus suber]
blue	CtAH01T0075600.1	1.06798	1.09699	1.05046	0.974517	0.985452	0.965592	1.04064	1.04148	1.04179	0.970833	0.950447	0.954157	32	11	26	83	989	109.8	6.01	OTG05221	putative reverse transcriptase domain-containing protein [Helianthus annuus]
blue	CtAH01T0076000.1	1.09083	1.05795	0.991564	0.924852	0.887344	1.042	1.09707	1.09943	1.18177	0.934768	0.934524	0.96166	1	1	1	1	848	97.7	6.58	XP_002533481	PREDICTED: potassium channel SKOR [Ricinus communis]
yellow	CtAH01T0076300.3	0.724607	0.675778	0.933154	0.938906	0.888979	1.01182	1.2945	1.1795	0.937062	1.30315	1.25898	0.829376	2	2	2	2	800	90.3	9.25	OTG05221	putative reverse transcriptase domain-containing protein [Helianthus annuus]
turquoise	CtAH01T0077100.2	0.89866	0.920722	0.971232	0.989377	0.953198	1.01511	0.989712	0.991339	1.03283	1.04427	1.03165	1.04074	5	4	4	6	607	65.7	5.68	KVI03088	Nicastrin [Cynara cardunculus var. scolymus]
pink	CtAH01T0077200.1	1.05077	1.02842	1.01587	0.997263	0.980466	0.983856	0.965419	1.01199	0.988372	1.02496	1.04074	1.04331	42	15	24	89	748	81.1	6.57	KVI03099	2Fe-2S ferredoxin-type domain-containing protein [Cynara cardunculus var. scolymus]
turquoise	CtAH01T0077300.1	0.739716	0.761044	0.744161	0.948412	1.08022	1.02588	1.004	0.922219	0.912722	1.19481	1.14233	1.19091	40	5	13	79	357	39.2	5.76	ONL95215	glutamine synthetase6 [Zea mays]
black	CtAH01T0077700.1	0.811637	0.985417	0.777042	1.1741	1.09208	0.898338	0.904424	1.03553	1.08459	0.994049	1.40149	1.19194	7	1	1	1	194	21.5	9.2	PIN00261	hypothetical protein CDL12_27230 [Handroanthus impetiginosus];gi|1276253759|gb|PIN11945.1| hypothetical protein CDL12_15454 [Handroanthus impetiginosus]
blue	CtAH01T0077800.1	0.971544	0.986565	1.01537	0.96507	0.983088	0.973914	1.0998	1.08193	1.10705	0.898397	0.857455	0.879192	20	11	12	23	646	69.6	6.92	KVI03104	hypothetical protein Ccrd_018600 [Cynara cardunculus var. scolymus]
green	CtAH01T0077900.1	0.81146	0.967399	0.84945	1.08806	1.18973	0.980466	0.958406	1.02684	1.15358	1.17957	1.13323	1.06269	8	1	1	1	188	20.6	8.44	XP_023756228	ADP-ribosylation factor-like protein 8c isoform X1 [Lactuca sativa]
yellow	CtAH01T0078800.1	0.982718	1.17289	1.03592	1.06599	0.972959	0.806701	1.08975	1.19742	1.073	1.03368	0.892381	0.956968	2	1	1	3	438	49.7	8.13	KVI03112	hypothetical protein Ccrd_018593 [Cynara cardunculus var. scolymus]
turquoise	CtAH01T0079000.1	1.13421	1.10348	1.08289	1.03226	1.02652	1.05802	1.03677	1.03045	1.03119	0.953144	0.972753	0.937228	24	18	19	35	941	107.2	7.01	KVI03113	Aminoacyl-tRNA synthetase, class 1a, anticodon-binding [Cynara cardunculus var. scolymus]
turquoise	CtAH01T0079900.1	1.21548	1.1126	1.15394	0.979542	1.01816	0.986073	1.03062	1.02953	1.09305	0.897392	0.853962	0.890766	3	2	2	7	715	76.7	7.61	BAE79547	1-deoxyxylulose 5-phosphate synthase [Chrysanthemum x morifolium]
brown	CtAH01T0080500.1	0.900874	0.891874	0.895354	0.882496	0.884259	0.894326	0.987376	1.01011	1.04431	0.882771	0.886872	0.911214	68	13	18	104	359	38.7	7.11	BAN91670	cinnamyl alcohol dehydrogenase 1 [Carthamus tinctorius]
turquoise	CtAH01T0081000.1	0.984524	1.01187	0.978644	0.98351	0.994473	1.01232	1.01547	0.988774	1.02923	1.02005	1.02157	1.02424	34	3	3	15	138	15.6	6.52	KVI03117	Glyoxalase-like domain-containing protein [Cynara cardunculus var. scolymus]
salmon	CtAH01T0082300.1	0.882136	0.952267	0.944686	0.973699	0.932875	0.911255	0.933954	0.931001	0.934655	1.0648	1.05481	1.02897	16	5	7	21	525	58.1	8.32	BAE20405	3-deoxy-7-phosphoheptulonate synthase, partial [Lactuca sativa]
blue	CtAH01T0082400.1	1.02905	1.13079	0.996378	0.971099	0.974316	0.98532	1.05163	1.02386	1.07259	1.0292	0.980102	0.908094	6	1	2	2	274	31.2	5.26	KVI03162	Nucleotide-binding, alpha-beta plait [Cynara cardunculus var. scolymus]
greenyellow	CtAH01T0082600.1	1.04414	0.952941	0.943559	0.975199	1.01629	1.04526	1.07606	1.07335	1.09656	1.08204	0.951911	0.949706	6	1	2	2	301	34.3	5.31	KHG15024	Serine/threonine-protein kinase SAPK3 [Gossypium arboreum]
brown	CtAH01T0082700.1	0.864765	0.823513	0.897159	0.89902	0.971623	1.03905	0.905651	0.924782	1.06335	0.837182	0.955456	0.902545	15	1	2	19	190	20.4	5.72	XP_023735774	PLAT domain-containing protein 3-like [Lactuca sativa];gi|1322370617|gb|PLY72282.1| hypothetical protein LSAT_5X44120 [Lactuca sativa]
magenta	CtAH01T0082800.1	1.00752	1.08747	1.00799	1.01497	0.985829	0.946254	0.897295	0.933976	0.876917	1.07098	1.05665	1.07275	10	4	4	6	535	58.5	7.64	KVI03122	Phosphofructokinase [Cynara cardunculus var. scolymus]
turquoise	CtAH01T0084500.1	0.879297	0.989263	0.993353	1.10998	0.951684	1.11191	1.04355	0.978189	0.95274	1.04434	0.967365	0.941553	3	1	1	1	557	63.4	9.14	CAN76196	hypothetical protein VITISV_041073 [Vitis vinifera]
purple	CtAH01T0084700.3	1.01298	1.00032	0.981426	0.919134	0.921302	0.950063	1.1264	1.09645	1.0982	1.03371	0.976438	0.9116	51	15	17	74	439	49.4	7.71	XP_016494160	PREDICTED: asparagine synthetase [glutamine-hydrolyzing] 2-like, partial [Nicotiana tabacum]
yellow	CtAH01T0085100.1	1.09867	1.10813	1.11684	0.953803	0.98169	0.997853	1.07157	1.0419	1.12884	1.06313	1.0712	1.07928	24	7	12	35	547	59.7	5.45	KVI01064	Glucose-methanol-choline oxidoreductase [Cynara cardunculus var. scolymus]
black	CtAH01T0085300.1	1.01402	1.08241	1.13279	0.932313	1.07853	0.875348	1.04476	0.915131	0.954244	1.03924	0.957601	1.06875	31	1	5	18	203	22.4	6.79	XP_010680400	PREDICTED: uncharacterized protein LOC104895554 isoform X1 [Beta vulgaris subsp. vulgaris]
blue	CtAH01T0085600.1	0.939485	0.90746	0.976594	0.99181	1.0332	1.03385	0.953132	1.03787	0.998666	1.07417	1.03779	1.05757	10	8	8	11	1082	121.7	5.86	KVH88096	Ankyrin repeat-containing protein [Cynara cardunculus var. scolymus]
blue	CtAH01T0086600.1	1.10081	1.09886	0.986269	1.07158	1.0268	0.966701	1.06754	1.01607	1.04297	0.866428	0.948107	0.941659	9	2	11	38	1210	132.7	5.36	XP_021982013	carbamoyl-phosphate synthase large chain, chloroplastic-like [Helianthus annuus];gi|1191662665|gb|OTG14634.1| putative carbamoyl-phosphate synthase B [Helianthus annuus]
blue	CtAH01T0086700.1	1.08614	1.10494	1.04899	0.94115	0.97173	0.92507	1.13079	1.09463	1.1584	0.902029	0.859407	0.872006	46	12	13	20	316	36.1	6.21	XP_011653354	PREDICTED: annexin D2-like isoform X1 [Cucumis sativus]
salmon	CtAH01T0088700.1	1.01426	1.02951	0.985836	0.974396	0.984084	1.00704	1.02037	1.04515	0.990375	1.01922	1.03857	0.999739	24	12	12	56	607	66.4	4.94	KVH87393	Mitochondrial inner membrane protein Mitofilin [Cynara cardunculus var. scolymus]
yellow	CtAH01T0088900.1	1.20185	1.13758	1.21518	1.06329	1.08718	1.14043	0.92226	0.944458	1.01803	0.864344	0.941394	0.962546	14	2	2	31	225	24.2	8.87	KVH41719	Peptidyl-prolyl cis-trans isomerase, FKBP-type [Cynara cardunculus var. scolymus]
black	CtAH01T0089400.1	0.752053	0.764078	0.764152	0.930313	0.918919	0.944465	1.05824	1.01434	1.07874	1.29332	1.28621	1.28354	34	16	16	55	510	56.2	5.47	KVH41929	Myo-inositol-1-phosphate synthase [Cynara cardunculus var. scolymus]
black	CtAH01T0089600.1	0.946333	0.918749	0.944765	0.951245	0.968745	1.04937	1.00938	1.02083	1.05214	1.0367	1.07743	1.01811	58	4	17	282	377	41.7	5.49	OTF93595	putative actin family [Helianthus annuus];gi|1191646551|gb|OTF98524.1| putative actin family [Helianthus annuus]
turquoise	CtAH01T0090200.1	0.956829	0.996072	1.05198	1.01389	1.05888	1.0135	1.03475	1.09283	0.885265	1.00913	0.886656	0.996864	4	1	1	1	452	48.9	5.3	OTG05765	putative major facilitator, sugar transporter-like, Major facilitator superfamily domain protein [Helianthus annuus]
turquoise	CtAH01T0091500.1	1.05428	1.10394	1.04197	1.07869	1.02729	0.999285	1.01499	1.03375	1.00785	0.989056	0.961583	0.976894	12	5	5	8	363	39.7	6.7	XP_016667662	PREDICTED: uncharacterized protein LOC107887949 isoform X2 [Gossypium hirsutum]
turquoise	CtAH01T0092300.1	0.933995	0.89636	0.9372	0.984269	0.954035	0.964081	1.01392	1.01213	1.06618	1.01658	0.931009	0.99363	6	4	4	11	661	74.9	6.65	KVH88182	hypothetical protein Ccrd_024427 [Cynara cardunculus var. scolymus]
yellow	CtAH01T0093000.1	1.07935	1.12181	1.06155	1.07846	1.06583	0.983803	0.929929	1.04976	0.954656	0.955544	0.948513	0.994219	6	2	2	3	405	44.2	7.34	XP_023761848	uncharacterized protein LOC111910249 [Lactuca sativa]
turquoise	CtAH01T0093300.1	0.821798	0.914018	0.980582	1.14951	1.00643	0.980689	1.12096	0.914189	0.9954	1.11431	0.924525	1.0735	7	2	2	2	241	27.8	6.44	KVH87603	Mitochondrial glycoprotein [Cynara cardunculus var. scolymus]
green	CtAH01T0093500.1	1.0207	1.05097	1.04253	0.821057	1.00865	1.0449	1.11047	1.01312	0.91418	0.91789	0.973132	0.826833	1	1	1	1	1113	121.8	4.83	KVH88056	Ubiquitin-conjugating enzyme, E2 [Cynara cardunculus var. scolymus]
turquoise	CtAH01T0093700.2	1.00585	1.01113	0.992164	0.981178	1.01217	1.02896	1.0415	1.05562	1.08012	0.985528	0.991859	1.01739	29	17	19	63	885	99.5	6.95	KVH87868	hypothetical protein Ccrd_024818 [Cynara cardunculus var. scolymus]
blue	CtAH01T0094100.1	1.0757	1.04236	1.04942	1.07007	1.06492	1.07855	1.03644	1.03647	1.08807	0.874048	0.879455	0.846988	10	1	2	9	146	15.3	8.78	KVH88960	Twin-arginine translocation protein TatA/B/E [Cynara cardunculus var. scolymus]
greenyellow	CtAH01T0094600.1	0.943937	0.984956	1.02604	1.00528	0.953287	1.10736	1.04472	1.04873	1.12665	0.939772	0.996785	1.08085	5	2	2	3	535	60	6.77	XP_017239425	PREDICTED: uncharacterized protein LOC108212210 [Daucus carota subsp. sativus]
pink	CtAH01T0095000.1	0.897804	0.948897	1.00309	1.01733	0.992058	0.930182	1.01402	1.01596	1.12665	1.03012	1.05186	1.08854	2	1	3	3	1127	125.3	5.76	KVG82175	Cation-transporting P-type ATPase [Cynara cardunculus var. scolymus]
turquoise	CtAH01T0095100.1	0.976448	0.94267	0.97516	0.990122	1.02093	1.00262	0.981561	0.980539	0.992197	0.991163	0.984054	1.01074	19	8	8	22	401	44.7	5.82	XP_022759070	methionine aminopeptidase 2B-like [Durio zibethinus];gi|1269896240|ref|XP_022759071.1| methionine aminopeptidase 2B-like [Durio zibethinus];gi|1269896242|ref|XP_022759072.1| methionine aminopeptidase 2B-like [Durio zibethinus];gi|1269896244|ref|XP_022759073.1| methionine aminopeptidase 2B-like [Durio zibethinus];gi|1269896246|ref|XP_022759074.1| methionine aminopeptidase 2B-like [Durio zibethinus]
blue	CtAH01T0095600.3	0.987971	0.967809	0.936716	0.983155	1.02199	0.942866	0.97839	0.955641	0.925926	1.06221	1.06434	1.09427	6	2	2	3	335	38.6	8.38	KVH56905	Major sperm protein [Cynara cardunculus var. scolymus]
blue	CtAH01T0095900.1	1.17451	1.0361	1.02044	0.949026	0.93699	1.05002	1.22297	1.00555	1.05284	0.995878	0.809615	0.849384	1	1	1	1	917	103	8.05	XP_023754486	putative E3 ubiquitin-protein ligase LIN [Lactuca sativa];gi|1322412090|gb|PLY92549.1| hypothetical protein LSAT_5X36480 [Lactuca sativa]
brown	CtAH01T0096000.1	1.03794	1.01929	1.02605	0.980863	1.0072	1.03189	1.00107	1.00892	1.01308	1.01895	1.03879	1.01874	29	22	26	83	1091	123.7	6.73	KVH87486	Aminoacyl-tRNA synthetase, class 1a, anticodon-binding [Cynara cardunculus var. scolymus]
turquoise	CtAH01T0096500.1	1.06974	1.03006	1.06758	0.953966	0.965365	1.02397	1.01235	1.04538	1.06566	0.996512	0.999432	0.961699	23	10	10	38	468	51.2	7.09	KVI03065	Inositol monophosphatase [Cynara cardunculus var. scolymus]
salmon	CtAH01T0096700.1	0.878051	1.02296	0.875917	1.00224	1.11571	0.971697	1.0001	1.02188	0.989347	1.00833	0.968123	1.031	2	1	1	1	411	46	7.08	AHY99672	flavanone 3-hydroxylase [Carthamus tinctorius]
turquoise	CtAH01T0097300.1	0.921495	0.890302	0.974967	0.998609	1.10848	0.969679	1.0098	1.02027	0.998169	1.08561	0.935606	1.10617	2	1	2	3	1030	111.3	5.16	KVI03063	Cation-transporting P-type ATPase [Cynara cardunculus var. scolymus]
red	CtAH01T0098300.1	1.09281	1.01414	1.03731	1.04622	0.987816	1.19812	0.9816	0.969172	0.94556	0.935048	1.05839	0.922137	9	1	1	2	166	18.3	8.51	KVI03306	ParB-like nuclease [Cynara cardunculus var. scolymus]
pink	CtAH01T0098400.1	1.13791	1.08678	0.934431	1.05368	1.07241	1.02671	1.02812	0.934358	0.835581	0.94279	0.973431	1.04117	2	1	1	1	559	60.9	4.91	KVI03130	Peptidase S64, Ssy5 [Cynara cardunculus var. scolymus]
turquoise	CtAH01T0098500.1	0.958541	0.901485	0.926726	0.994185	1.00312	1.06008	0.934503	0.953352	1.12817	1.06785	1.0192	1.11538	1	1	1	3	557	62.2	8.73	KVI03076	Zinc finger, FYVE/PHD-type [Cynara cardunculus var. scolymus]
brown	CtAH01T0098900.1	1.00641	0.913626	0.998097	1.016	0.914425	0.96864	1.02063	1.0016	1.0945	0.928027	0.989697	0.978792	11	2	2	3	179	19.6	4.68	KVI03304	2-oxo acid dehydrogenase, lipoyl-binding site-containing protein [Cynara cardunculus var. scolymus]
turquoise	CtAH01T0099200.2	1.24477	1.27279	1.27775	0.925883	0.928254	0.963316	1.12466	1.05853	1.20436	0.822176	0.818046	0.907961	3	2	2	4	1199	136.1	6.02	OTG32794	putative reverse transcriptase domain-containing protein [Helianthus annuus]
purple	CtAH01T0100800.1	1.07843	0.991906	1.01777	1.0066	1.01749	1.08797	0.961271	0.98053	0.951051	0.95547	1.0085	0.942864	33	11	11	47	372	40.8	8.97	KVI03195	hypothetical protein Ccrd_018508 [Cynara cardunculus var. scolymus]
purple	CtAH01T0100900.1	1.03652	1.0187	1.00641	1.0012	1.00368	0.968646	0.991874	0.956531	0.953029	1.04935	0.996877	1.01826	21	3	3	25	198	20.7	8.81	KVI03196	Peptidyl-prolyl cis-trans isomerase, FKBP-type [Cynara cardunculus var. scolymus]
blue	CtAH01T0101900.1	1.00796	1.01722	1.03673	0.998464	1.00208	1.02424	0.998494	0.987671	1.065	0.951574	0.929789	0.98644	14	6	7	11	562	61.1	6.73	XP_022717638	CTP synthase-like isoform X1 [Durio zibethinus]
tan	CtAH01T0102000.1	1.01478	1.07678	0.981351	0.987779	0.974965	0.915433	1.10442	1.06185	0.973788	0.963341	0.975092	0.990502	6	4	4	7	691	76.3	4.98	KYP58728	Retrovirus-related Pol polyprotein from transposon TNT 1-94 [Cajanus cajan]
red	CtAH01T0102300.1	1.09506	0.988246	1.04121	1.06215	1.07294	1.27061	0.791176	0.918999	1.03062	0.866609	1.04113	0.975637	3	1	1	2	468	49	5.62	XP_021866143	uncharacterized protein LOC110804849 [Spinacia oleracea]
turquoise	CtAH01T0102400.2	1.02368	1.00073	1.04932	1.00072	0.993152	1.01749	1.06971	1.06215	1.1087	0.992745	0.981381	0.989495	30	38	38	112	1302	143.9	6.73	KVI03211	hypothetical protein Ccrd_018493 [Cynara cardunculus var. scolymus]
turquoise	CtAH01T0103100.1	1.09352	1.07927	1.10203	1.04019	1.09018	0.994498	1.01941	0.992783	0.913851	0.910005	1.02174	1.01347	2	2	2	2	1097	125.1	5.91	XP_021866143	uncharacterized protein LOC110804849 [Spinacia oleracea]
purple	CtAH01T0103200.1	1.04079	1.02205	1.01555	1.05106	0.999699	1.02725	0.883399	0.937599	0.978989	1.03493	1.00401	0.970669	2	1	1	2	450	50	9.76	XP_019068189	PREDICTED: uncharacterized protein LOC101243927 [Solanum lycopersicum]
purple	CtAH01T0104600.1	0.965111	0.938147	0.980543	0.955278	0.913787	0.896586	1.01743	0.961428	1.12797	0.998391	0.965806	1.03115	3	1	1	1	275	29.8	7.46	XP_023747281	ATP-dependent 6-phosphofructokinase 2-like [Lactuca sativa];gi|1322352096|gb|PLY63588.1| hypothetical protein LSAT_1X130341 [Lactuca sativa]
magenta	CtAH01T0105200.1	0.988688	1.02806	0.999648	1.00518	0.990226	1.05689	1.15267	1.07556	1.1838	0.991159	0.978909	0.97156	24	5	6	19	318	35.3	8.94	XP_022041485	phosphoglycolate phosphatase 2 [Helianthus annuus];gi|1191684102|gb|OTG36063.1| putative 2-phosphoglycolate phosphatase 2 [Helianthus annuus]
cyan	CtAH01T0105400.1	0.899377	0.945446	0.961156	1.07869	1.01991	1.0668	0.898881	0.870564	0.945675	1.12287	1.08828	1.08179	7	2	2	3	351	39.4	8.82	KVI01136	Armadillo-like helical, partial [Cynara cardunculus var. scolymus]
turquoise	CtAH01T0105700.2	1.05776	1.0312	1.06374	1.05499	1.02583	1.02026	0.997407	0.987615	0.969287	0.991431	1.00289	1.0154	6	10	10	18	1743	197.8	6.14	KVI01136	Armadillo-like helical, partial [Cynara cardunculus var. scolymus]
blue	CtAH01T0105900.1	1.03784	1.0514	1.03178	0.994736	0.984841	0.980054	1.18952	1.03462	1.12703	0.963208	0.834286	0.91814	6	2	2	6	340	38.4	7.59	KVI01127	Nudix hydrolase 6-like protein [Cynara cardunculus var. scolymus]
blue	CtAH01T0106100.1	1.1943	1.07106	1.14544	0.979877	0.967469	1.16986	1.08648	1.09009	1.1921	1.18216	1.08367		7	1	1	1	127	14.3	5.9	KVI01128	Pollen Ole e 1 allergen/extensin [Cynara cardunculus var. scolymus]
pink	CtAH01T0106200.1	0.921232	0.877416	0.987628	1.05459	0.977324	0.988496	0.984354	0.994355	1.0846	1.02598	1.01302	1.04403	8	4	4	6	695	77.3	8.59	KVI01130	Oligopeptide transporter OPT superfamily [Cynara cardunculus var. scolymus]
midnightblue	CtAH01T0106400.1	0.985159	0.917526	0.966176	0.961612	1.00104	0.920887	0.941549	0.961711	0.974321	1.16893	1.18941	1.17906	7	3	4	7	615	69.1	8.7	KVI01132	Chloramphenicol acetyltransferase-like domain-containing protein [Cynara cardunculus var. scolymus]
red	CtAH01T0106600.1	1.05859	1.03729	0.942118	0.945006	0.959961	0.921303	1.08391	1.0802	0.812561	1.13062	1.04101	0.961437	5	1	2	5	526	58.8	8.16	KVI01132	Chloramphenicol acetyltransferase-like domain-containing protein [Cynara cardunculus var. scolymus]
blue	CtAH01T0107100.1	0.801806	0.851772	0.893275	1.02681	0.976902	0.958302	0.927245	0.896463	0.973338	1.17764	1.14492	1.17583	5	1	2	6	372	42.8	8.18	APU93382	putative gag-pol polyprotein [Marshallia obovata]
grey	CtAH01T0108700.1	0.970725	0.970465	0.896408	1.20127	0.967971	0.893983	1.10623	0.892708	1.11605	1.0152	1.07152	1.0274	2	1	1	1	575	65.1	7.3	KVH87425	Protein of unknown function DUF1423, plant [Cynara cardunculus var. scolymus]
turquoise	CtAH01T0109400.3	0.933936	0.944147	0.965584	1.0464	1.02028	1.04013	1.0188	0.954089	0.973161	0.997367	1.01536	1.07035	9	2	2	3	284	31.9	5.92	KVI01114	hypothetical protein Ccrd_020607 [Cynara cardunculus var. scolymus]
purple	CtAH01T0109700.1	1.00277	1.12221	1.11391	1.06299	0.949033	1.0172	0.931813	0.941877	0.910393	1.03799	0.995699	0.984477	8	2	3	3	533	56.6	6.96	KVI01113	Nucleotide-binding, alpha-beta plait [Cynara cardunculus var. scolymus]
blue	CtAH01T0109800.1	1.07985	1.31191	1.11767	1.11326	0.844723	0.814495	1.19532	1.30581	0.927526	0.821008	0.914542	0.839508	19	1	4	18	226	25.1	5.74	KVI01122	Ran GTPase [Cynara cardunculus var. scolymus]
cyan	CtAH01T0110500.1	1.06126	1.03037	1.04617	0.960754	0.858899	0.923524	1.17545	1.19702	1.09623	0.947743	0.813913	0.864978	6	1	1	1	159	16.7	3.66	CtAH01G0110500	-
magenta	CtAH01T0110600.1	0.992946	0.944682	1.01403	1.00016	1.03578	1.04266	1.05312	1.06582	1.12415	0.938318	0.945618	0.992729	15	3	4	4	290	33.1	9.77	KVI01123	Protein of unknown function DUF106, transmembrane [Cynara cardunculus var. scolymus]
turquoise	CtAH01T0110900.1	0.895991	0.939935	0.898896	1.02858	1.00177	0.974432	1.09937	1.03831	1.06507	0.960685	0.94462	0.948446	4	1	1	2	211	23.4	9.99	KVI01117	hypothetical protein Ccrd_020619 [Cynara cardunculus var. scolymus]
greenyellow	CtAH01T0111000.1	1.00482	0.971374	1.04958	1.03787	1.00913	1.04526	1.00428	1.06895	1.13344	0.994478	0.987426	1.09999	4	1	1	5	255	29.9	8.57	KVI01116	Ceramidase [Cynara cardunculus var. scolymus]
pink	CtAH01T0111200.1	0.947952	0.942858	0.959589	0.957523	0.957436	1.02922	0.95948	0.982113	1.14476	0.944585	1.03995	1.08088	45	4	4	12	108	12.2	9.52	PNT11464	hypothetical protein POPTR_011G023100v3 [Populus trichocarpa]
brown	CtAH01T0111300.1	1.02204	1.16922	0.917347	0.850542	0.890177	0.738946	1.10028	1.09726	1.22381	0.91091	0.883915	1.02525	3	1	1	1	349	38	7.93	XP_023752217	probable carboxylesterase SOBER1-like [Lactuca sativa];gi|1322415503|gb|PLY94267.1| hypothetical protein LSAT_0X40241 [Lactuca sativa]
blue	CtAH01T0111400.1	0.993412	0.97629	0.989509	0.964081	0.950636	1.01246	0.87892	0.888856	0.930951	1.14092	1.18627	1.2296	34	6	7	13	191	20.4	8.59	XP_021987438	tropinone reductase-like 3 [Helianthus annuus];gi|1191657968|gb|OTG09938.1| putative tropinone reductase-like 3 [Helianthus annuus]
blue	CtAH01T0111800.1	1.05443	1.02954	1.08673	1.0181	1.00957	1.0363	0.99893	1.09882	1.0675	0.926517	0.956452	0.922354	9	3	3	5	304	34.9	6.79	XP_021969991	uncharacterized protein LOC110865093 [Helianthus annuus];gi|1191684382|gb|OTG36343.1| Protein of unknown function (DUF3537) [Helianthus annuus]
magenta	CtAH01T0112400.1	1.00854	1.07587	1.08981	0.901353	0.928484	0.903337	1.10999	1.03386	1.05575	1.04545	1.04271	0.978769	17	5	8	22	579	63.6	6.54	OTG36341	putative phosphofructokinase domain-containing protein [Helianthus annuus]
turquoise	CtAH01T0113000.1	1.13364	1.09193	0.98547	1.02168	1.03926	1.10088	1.11217	1.09843	0.8422	0.905712	0.980643	1.02862	6	2	2	3	515	58.2	6.99	KVI01104	Malonyl-CoA decarboxylase [Cynara cardunculus var. scolymus]
turquoise	CtAH01T0113100.1	1.19737	1.14135	1.14572	1.07171	1.0289	1.03997	1.13093	1.12722	1.13118	0.880361	0.866584	0.84595	18	2	2	4	136	15.5	8.34	XP_021295140	chaperonin-like RBCX protein 1, chloroplastic isoform X2 [Herrania umbratica]
brown	CtAH01T0113300.2	0.974603	0.937095	1.11458	1.09596	1.07377	1.08957	0.952854	1.01019	0.933314	1.09358	1.0636	0.993052	5	2	4	6	790	87.3	5.67	KVI01106	Concanavalin A-like lectin/glucanase, subgroup [Cynara cardunculus var. scolymus]
turquoise	CtAH01T0113700.1	0.984294	0.99176	0.99404	0.983825	0.951116	1.0366	0.992116	1.11296	1.06829	0.984773	1.03238	1.04974	20	7	7	15	466	51.4	8.41	OTG15986	putative ribonuclease H-like domain-containing protein [Helianthus annuus]
black	CtAH01T0114800.1	0.987597	0.93922	0.876573	0.941924	0.940714	1.06521	0.947832	1.05797	1.11609	1.05049	1.11949	1.09819	7	1	1	1	218	24.5	9.42	PNT38975	hypothetical protein POPTR_004G008100v3 [Populus trichocarpa];gi|1334323938|gb|PNT38982.1| hypothetical protein POPTR_004G008700v3 [Populus trichocarpa]
red	CtAH01T0115100.1	1.00699	0.972586	1.14672	1.08238	1.02558	1.08401	1.02856	1.04785	1.10804	0.878602	0.911067	0.973786	9	2	3	3	357	39	8.81	KVH87467	ACT domain-containing protein [Cynara cardunculus var. scolymus]
yellow	CtAH01T0117600.1	1.14614	1.29082	0.835202	1.3659	0.872883	1.15878	1.10823	1.06466	1.25971	0.91192	0.804387	0.916288	13	1	1	1	160	17.9	9.33	XP_023738906	uncharacterized protein LOC111886897 [Lactuca sativa]
turquoise	CtAH01T0120900.1	0.873102	1.23774	1.15836	0.981185	1.00859	1.16155	1.15875	1.0258	0.844915	0.984782	1.0648	1.05016	2	1	1	1	671	72.6	7.43	KVI01000	Peptidase S1C [Cynara cardunculus var. scolymus]
turquoise	CtAH01T0123300.1	1.40491	1.4233	1.41168	0.970394	0.915738	0.931608	0.972351	0.9864	1.00337	0.818071	0.814837	0.849282	22	5	5	14	250	27.4	8	KVI00975	protein of unknown function DUF3700 [Cynara cardunculus var. scolymus]
turquoise	CtAH01T0123400.1	0.973304	1.0032	0.968789	0.976426	1.02909	1.04152	0.926674	0.919398	0.995978	0.980826	0.978726	0.981315	7	3	3	5	453	50.6	5.76	KVI00971	Protein of unknown function DUF974 [Cynara cardunculus var. scolymus]
magenta	CtAH01T0123700.1	1.01547	1.0017	1.01112	1.01141	1.0047	0.971956	1.04815	1.02754	1.08382	0.979757	1.02769	0.998484	9	3	4	7	478	53.1	6.4	AFK13856	Ty3/gypsy retrotransposon protein [Beta vulgaris subsp. vulgaris]
blue	CtAH01T0124100.1	1.09333	1.03315	1.02282	0.967325	0.95735	0.992067	0.9319	0.968195	0.861391	1.07509	1.09694	1.03619	13	4	4	16	356	40.4	6.89	XP_021994047	uncharacterized protein LOC110890728 [Helianthus annuus]
turquoise	CtAH01T0127200.1	0.836046	0.920103	0.934782	1.00643	1.02077	0.965076	0.993997	1.0399	0.955702	1.03977	0.981324	0.998246	4	2	2	2	584	66.6	5.36	XP_023752638	splicing factor 3B subunit 2 [Lactuca sativa]
lightgreen	CtAH01T0127900.1	0.981833	0.951354	0.95142	1.04858	1.05561	1.11238	0.938455	1.01774	0.963771	1.00119	1.00942	1.03327	18	3	4	8	295	33.1	5.38	KVI01036	Alpha/beta hydrolase fold-1 [Cynara cardunculus var. scolymus]
black	CtAH01T0128300.1	0.93375	0.978832	0.959535	1.23339	1.06847	0.934672	1.01858	1.0329	0.932127	1.13326	0.919355	0.920331	1	1	1	1	814	92.4	8.9	KVI00998	protein of unknown function DUF4220 [Cynara cardunculus var. scolymus]
blue	CtAH01T0130600.1	0.962665	1.15392	1.07182	1.01078	0.969773	0.991116	1.0122	1.0014	0.766392	1.15614	1.24863	0.985278	12	1	6	25	579	65.5	8.43	XP_023735006	external alternative NAD(P)H-ubiquinone oxidoreductase B2, mitochondrial-like [Lactuca sativa]
blue	CtAH01T0131000.1	0.909833	0.961675	0.95599	1.02248	1.07678	1.03107	1.10051	1.03604	1.12848	0.890139	0.869196	0.947799	37	4	7	11	180	20.3	8.79	PNX91972	retrovirus-related Pol polyprotein from transposon TNT 1-94 [Trifolium pratense]
blue	CtAH01T0131900.1	0.961786	0.963283	0.976686	1.02806	1.04435	1.06748	0.978652	0.946084	0.97113	1.05797	0.998155	1.04651	13	9	11	25	898	100.6	6.67	OTG05221	putative reverse transcriptase domain-containing protein [Helianthus annuus]
blue	CtAH01T0132300.2	0.743926	0.749969	0.801931	0.883887	0.887228	0.950357	0.801921	0.824452	0.887065	1.46036	1.50632	1.54175	10	3	5	10	542	59.8	9.2	KVI01060	Glucose-methanol-choline oxidoreductase [Cynara cardunculus var. scolymus]
blue	CtAH01T0133000.1	1.05222	1.02189	0.941914	1.02861	1.16306	0.840418	0.907975	0.814818	0.645389	1.07657	1.08803	1.34265	4	1	2	4	540	58.9	9.06	KVI01059	Glucose-methanol-choline oxidoreductase [Cynara cardunculus var. scolymus]
greenyellow	CtAH01T0133200.1	1.07879	1.02316	1.02323	0.954258	0.962033	1.10386	0.911748	0.993281	1.19122	1.00248	1.03746	1.02128	3	1	1	1	257	28.1	8.69
blue	CtAH01T0133400.1	0.733867	0.705534	0.775238	1.20232	1.17382	1.18147	0.744788	0.761327	0.737241	1.42428	1.45633	1.54246	8	2	6	13	647	70.7	7.58	KZN00833	hypothetical protein DCAR_009587 [Daucus carota subsp. sativus]
turquoise	CtAH01T0134900.1	0.832118	0.798064	0.842634	0.996591	1.04462	1.06751	0.974192	0.976509	1.03503	0.982441	1.03763	1.02974	44	10	10	219	227	24.2	9.52	KVI01047	Photosystem II PsbQ, oxygen evolving complex [Cynara cardunculus var. scolymus]
turquoise	CtAH01T0135400.1	1.09863	1.05439	1.07282	0.964974	0.991158	1.03734	0.987079	1.03562	1.12813	0.924278	0.95901	0.960193	23	4	5	13	261	27.6	9.47	GAU26746	hypothetical protein TSUD_317440 [Trifolium subterraneum]
turquoise	CtAH01T0136800.1	0.871311	0.941089	0.856207	1.00546	0.816816	0.824505	0.875607	0.993249	0.929634	1.12945	0.896577	0.993288	4	1	2	10	448	50.1	5.76	KVI01049	Concanavalin A-like lectin/glucanase, subgroup, partial [Cynara cardunculus var. scolymus]
blue	CtAH01T0137100.1	0.800626	0.781379	0.847063	1.12411	1.09842	0.995175	0.978563	0.933323	0.90937	1.19111	1.16322	1.1946	2	1	1	3	649	73.2	7.47	KVI01067	Concanavalin A-like lectin/glucanase, subgroup [Cynara cardunculus var. scolymus]
midnightblue	CtAH01T0140200.1	1.0149	1.05591	1.06429	1.00629	1.03281	1.03498	0.9529	0.946396	0.978519	1.02175	1.02098	1.01244	10	2	4	5	545	60.4	6.93	KVI01086	Nucleotide-binding, alpha-beta plait [Cynara cardunculus var. scolymus]
green	CtAH01T0140800.1	1.01617	1.00044	1.00223	1.00798	0.988493	1.00591	1.0397	1.06508	1.08689	1.05649	1.05297	1.07678	29	14	14	43	552	61.9	6.58	KVI01087	SUF system FeS cluster assembly, SufB [Cynara cardunculus var. scolymus]
turquoise	CtAH01T0140900.1	0.773228	0.894985	0.928262	0.990127	0.913353	0.94869	1.03849	1.09188	0.997117	1.10307	0.975766	1.08985	5	1	3	7	803	90.6	9.33	KVI01089	DNA breaking-rejoining enzyme, catalytic core [Cynara cardunculus var. scolymus]
turquoise	CtAH01T0141100.1	1.08262	1.09884	1.04623	1.05906	1.03274	1.00228	1.00689	0.990072	0.949547	1.01586	0.997106	1.01238	15	18	18	32	1203	137.3	6.3	KVI01088	Carbohydrate binding module family 25 [Cynara cardunculus var. scolymus]
turquoise	CtAH01T0141700.1	0.90414	0.979426	0.883251	1.06087	1.11793	0.958632	1.08562	1.00946	0.98026	1.09238	0.941601	1.01489	1	1	1	1	725	81.2	7.4	KVI00997	Pentatricopeptide repeat-containing protein [Cynara cardunculus var. scolymus]
red	CtAH01T0142000.1	1.06151	1.02878	1.13052	1.03218	1.05419	1.19273	1.04477	1.04957	1.20812	1.04046	1.0242	1.02938	10	5	5	35	401	43.7	9.64	KOM30998	hypothetical protein LR48_Vigan01g055300 [Vigna angularis]
blue	CtAH01T0142900.1	0.934188	0.894221	0.809757	1.08645	1.00123	0.928723	0.932108	0.888814	0.995187	1.22796	1.31387	1.07704	3	1	4	11	1372	154.5	7.25	XP_009353554	PREDICTED: ABC transporter G family member 29-like isoform X1 [Pyrus x bretschneideri]
black	CtAH01T0143400.1	0.915273	0.943719	0.945744	1.0078	0.984141	0.996977	0.981928	0.973552	0.999122	1.09843	1.07756	1.09871	15	20	20	62	1223	139.4	7.02	KVI01022	Aminoacyl-tRNA synthetase, class 1a, anticodon-binding [Cynara cardunculus var. scolymus]
blue	CtAH01T0145200.1	1.06056	1.00413	1.06929	1.03956	1.00798	1.01151	1.02448	1.06444	1.11681	0.892528	0.854935	0.893173	45	2	9	43	215	23.8	5.52	XP_023752614	ras-related protein RABA1c [Lactuca sativa];gi|1322414636|gb|PLY93940.1| hypothetical protein LSAT_1X109780 [Lactuca sativa]
turquoise	CtAH01T0145500.1	1.03844	1.03188	1.03231	0.972424	0.990214	1.03531	1.03965	1.04425	1.05082	1.01381	1.01426	0.972498	34	12	12	49	465	51.3	8.9	XP_021994159	uncharacterized protein LOC110890816 [Helianthus annuus];gi|1191656663|gb|OTG08634.1| putative NAD(P)-binding Rossmann-fold superfamily protein [Helianthus annuus]
brown	CtAH01T0145800.1	1.02957	1.02627	1.01191	1.0676	0.990587	0.897106	1.12662	1.0734	1.06381	0.882461	0.911226	0.949053	9	3	3	4	241	27.1	9.99	KVH88042	hypothetical protein Ccrd_024575 [Cynara cardunculus var. scolymus]
black	CtAH01T0146400.1	0.956045	0.944926	0.940347	0.972007	0.951805	0.96218	1.02371	1.02272	1.05745	1.05435	1.00355	0.982303	12	6	6	22	475	51.9	8.79	OWM88578	hypothetical protein CDL15_Pgr002345 [Punica granatum]
red	CtAH01T0146500.1	0.989413	0.954694	0.99383	0.982063	0.851045	1.04065	1.05747	1.08832	0.918246	1.08687	0.996418	1.08446	3	1	1	1	484	54.7	8.69	KVI00945	Calcium/calmodulin-dependent/calcium-dependent protein kinase [Cynara cardunculus var. scolymus]
turquoise	CtAH01T0148700.2	1.06229	1.06003	1.15864	1.06486	1.05307	0.977902	0.956434	1.07222	0.998169	0.976528	0.95448	0.922316	1	1	1	1	857	95.6	6.54	XP_024044153	uncharacterized protein LOC18046468 isoform X3 [Citrus clementina]
turquoise	CtAH01T0149100.1	0.839364	0.960851	0.881589	0.97317	1.03917	0.90308	1.04521	0.976002	0.919907	1.04449	1.04011	1.07624	7	3	3	3	538	60.1	6.95	KVI00932	Membrane attack complex component/perforin (MACPF) domain-containing protein, partial [Cynara cardunculus var. scolymus]
brown	CtAH01T0149500.1	0.98019	1.01322	0.975342	1.00057	1.02992	0.975581	1.0033	0.993595	0.998823	1.00408	0.907828	0.990534	13	4	4	5	316	36	8.27	ABO36622	copia LTR rider [Solanum lycopersicum];gi|133711819|gb|ABO36636.1| copia LTR rider [Solanum lycopersicum]
green	CtAH01T0150000.1	1.1133	1.11039	0.963206	1.04725	0.991638	0.887576	1.15612	1.0892	0.865862	1.07625	0.998409	0.550806	10	2	5	13	565	63.2	6.68	APU93382	putative gag-pol polyprotein [Marshallia obovata]
red	CtAH01T0151300.1	1.02803	0.998389	0.956901	0.998364	0.984643	0.947116	1.03444	0.986858	0.986249	0.981704	0.98426	0.967902	8	5	5	8	593	66.5	7.91	KVH88090	Protein of unknown function DUF3550/UPF0682 [Cynara cardunculus var. scolymus]
lightcyan	CtAH01T0151700.3	0.907091	1.24848	0.611508	1.20275	1.12084	0.914216	1.12345	0.886619	0.761763	1.06454	1.24711	1.11998	2	1	1	1	566	62.7	6.29	XP_021866143	uncharacterized protein LOC110804849 [Spinacia oleracea]
blue	CtAH01T0152100.1	1.14904	1.2373	1.10976	0.955838	0.829689	0.92336	1.02198	1.15172	1.04355	0.991739	0.861939	0.791392	3	1	3	3	1024	113.2	6.38	KVH87491	Vacuolar protein sorting-associated protein 54 [Cynara cardunculus var. scolymus]
blue	CtAH01T0153200.1	0.9735	0.965018	0.953044	1.00386	0.965761	1.05491	0.935314	0.963526	1.01411	1.0305	1.04747	1.04552	24	3	8	22	437	49.7	5.54	XP_022874863	oxysterol-binding protein-related protein 3C-like [Olea europaea var. sylvestris]
red	CtAH01T0153400.1	1.02693	0.998645	1.01975	1.01515	1.00743	1.05958	0.999498	0.952573	1.04202	0.995067	1.04493	1.02348	10	4	4	5	502	55.5	9.04	KVH89329	hypothetical protein Ccrd_008681 [Cynara cardunculus var. scolymus]
yellow	CtAH01T0153700.1	0.887546	0.891926	0.854678	0.921062	0.917149	0.917724	0.932681	0.968069	0.935448	1.12052	1.23702	1.10332	35	7	11	35	396	42.6	6.51	APU93382	putative gag-pol polyprotein [Marshallia obovata]
turquoise	CtAH01T0154000.1	1.02746	1.06303	1.022	1.01789	1.03152	0.991553	1.00221	1.00009	0.973668	1.02208	0.995309	1.00688	7	4	4	6	515	56.7	9.29	KVH89326	Frigida-like protein [Cynara cardunculus var. scolymus]
green	CtAH01T0155000.1	1.03991	1.06549	1.08255	1.01479	1.02454	0.980177	0.999142	1.00983	1.02542	0.906959	0.90771	0.846558	24	5	7	39	293	31.8	8.41	XP_023757480	ATP synthase subunit delta&apos;, mitochondrial-like [Lactuca sativa];gi|1322407674|gb|PLY90180.1| hypothetical protein LSAT_7X11940 [Lactuca sativa]
black	CtAH01T0155200.1	0.759658	1.02501	1.39611	0.746049	0.777996	1.12298	0.984314	1.1111	0.995138	0.7561	0.886425	0.903556	1	1	1	1	644	69.7	5.91	KVG58581	Zinc finger, RING/FYVE/PHD-type, partial [Cynara cardunculus var. scolymus]
purple	CtAH01T0155400.1	1.0551	0.983935	0.999919	1.03024	1.13315	1.06083	0.916957	0.934062	0.903914	0.980441	1.01231	1.06938	3	2	2	2	526	59.3	5.03	KVG97392	Zein-binding domain-containing protein [Cynara cardunculus var. scolymus]
turquoise	CtAH01T0155500.1	1.09545	1.04479	1.14501	0.975905	0.965688	1.02949	1.0272	0.997488	1.08102	0.939873	0.954596	1.00128	17	7	7	31	441	48.7	9.38	KVG72805	Protein of unknown function DUF3769 [Cynara cardunculus var. scolymus]
green	CtAH01T0156200.1	0.929602	0.966492	0.935815	1.0125	1.00176	1.03845	1.00327	1.01284	1.02577	1.05834	1.03189	1.0381	41	11	23	45	627	69.7	7.62	KVH89259	Dynamin [Cynara cardunculus var. scolymus]
pink	CtAH01T0158800.1	1.09101	0.953019	1.00934	0.951212	1.12049	1.11532	1.10439	0.971509	0.849776	0.845078	0.935149	0.938599	19	1	12	41	724	83.6	5.17	KVH89256	Nucleotide-binding, alpha-beta plait [Cynara cardunculus var. scolymus]
turquoise	CtAH01T0159000.1	1.06271	1.03482	1.0609	1.00204	0.990223	0.985373	1.06739	1.05855	1.06561	0.977911	0.894809	1.00956	7	4	4	7	509	57.3	5.81	KVH89264	Protein kinase, catalytic domain-containing protein [Cynara cardunculus var. scolymus]
blue	CtAH01T0159200.2	1.02319	1.18607	0.937726	0.957938	1.02768	0.960491	1.19201	1.14329	1.03873	0.897057	0.843216	0.982174	9	1	1	1	120	13.3	6.93	XP_021969455	protein BOLA1, chloroplastic [Helianthus annuus];gi|1191670199|gb|OTG22165.1| putative bolA protein [Helianthus annuus]
magenta	CtAH01T0159400.1	1.07754	0.995298	0.999724	1.09984	0.999966	0.864256	0.892606	1.01981	0.892094	1.04265	1.04864	0.979187	2	1	1	1	351	39.5	7.18	XP_021971757	uncharacterized protein LOC110866919 [Helianthus annuus]
blue	CtAH01T0159700.1	0.947402	0.925982	0.932913	1.0547	1.03459	1.05128	0.906495	0.925664	0.988121	1.01328	1.02075	1.03078	27	9	9	14	378	42.2	8.38	XP_024046376	uncharacterized protein LOC112100792 [Citrus clementina]
midnightblue	CtAH01T0160500.1	0.992368	0.98604	0.985427	0.991313	0.991147	1.06799	1.00742	0.999854	1.0453	0.971903	0.991545	0.981066	15	4	4	7	295	32.7	6.8	XP_022035969	uric acid degradation bifunctional protein TTL isoform X1 [Helianthus annuus];gi|1191677600|gb|OTG29564.1| putative transthyretin-like protein [Helianthus annuus]
grey60	CtAH01T0160600.1	1.16619	0.845707	1.04444	1.13711	1.20426	1.06634	1.10613	1.10035	1.19949	0.914003	0.789564	0.953977	7	1	1	2	124	13.7	9.09
red	CtAH01T0161300.2	1.01213	0.906228	1.03802	1.07036	0.972586	1.10398	0.908369	0.922588	1.08336	1.05772	0.906697	1.03515	2	1	1	1	564	60.2	7.25	KVH87789	Amino acid/polyamine transporter I [Cynara cardunculus var. scolymus]
brown	CtAH01T0162200.1	0.898495	0.88768	0.923355	0.960303	0.99631	1.01994	0.991911	0.970909	1.05356	0.945378	0.951519	0.945186	11	4	5	29	533	59.4	7.39	XP_023738906	uncharacterized protein LOC111886897 [Lactuca sativa]
grey	CtAH01T0162300.1	0.780987	1.20892	1.24593	0.973916	1.05856	0.877938	0.722317	1.09094	1.08654	0.81828	1.19247	1.08028	2	1	1	1	562	61.6	5.83	KVH89344	hypothetical protein Ccrd_008670 [Cynara cardunculus var. scolymus]
midnightblue	CtAH01T0163700.1	1.13735	0.924899	0.949925	1.00228	1.03172	0.89525	1.09058	1.05562	0.928195	0.966997	0.927129	1.0065	21	1	4	14	220	24.8	5.78	KJB27119	hypothetical protein B456_004G283100 [Gossypium raimondii]
brown	CtAH01T0164100.1	0.911563	0.915017	0.997339	0.93945	1.01434	0.952817	1.06129	0.975304	1.10721	0.862453	0.850546	0.934731	8	2	2	6	226	24.1	8.56	KVH89334	Bifunctional inhibitor/plant lipid transfer protein/seed storage helical domain-containing protein [Cynara cardunculus var. scolymus]
brown	CtAH01T0165600.1	0.924875	0.976532	0.860948	0.877017	0.931706	0.910828	1.17363	1.08958	1.30801	0.841795	0.785134	0.823665	3	1	1	1	426	47.7	9.01	KVH89324	Glycoside hydrolase, catalytic domain-containing protein [Cynara cardunculus var. scolymus]
turquoise	CtAH01T0167200.1	1.09949	1.11174	1.07735	0.985708	0.997181	1.00747	1.09316	1.10957	1.04831	0.977982	0.960357	0.961957	14	13	13	25	1000	113.8	6.3	KVH89357	Glycogen/starch synthase, ADP-glucose type [Cynara cardunculus var. scolymus]
red	CtAH01T0167500.1	1.03706	1.03413	1.0125	1.07495	1.07719	1.10869	0.956136	1.002	1.02782	0.958868	0.967197	0.960146	56	5	9	267	266	28.2	5.43	KVH89355	Chlorophyll A-B binding protein [Cynara cardunculus var. scolymus]
turquoise	CtAH01T0167600.1	0.79	0.825246	0.867132	1.12725	1.00761	0.934687	0.886211	0.958084	1.06	1.14986	1.19448	1.0441	1	1	1	1	959	106.6	6.1	OTG31811	putative retrovirus-related Pol polyprotein from transposon TNT 1-94 [Helianthus annuus]
brown	CtAH01T0168900.1	0.993035	0.973752	1.00041	0.979423	0.978006	1.00294	1.0092	1.02656	1.01883	0.958828	0.958477	0.95926	50	8	13	110	263	29.8	10.23	KVH94827	KOW-like protein [Cynara cardunculus var. scolymus]
blue	CtAH01T0170200.3	0.962086	0.956371	1.04352	1.02825	1.07668	1.02337	1.07206	1.03937	1.10278	0.87085	0.942144	1.01318	9	4	4	6	429	47.4	8.03	KVH89305	Protein of unknown function DUF1005 [Cynara cardunculus var. scolymus]
pink	CtAH01T0171600.1	1.06071	1.08888	1.031	1.00433	1.01371	0.977177	1.02059	1.02219	0.930369	1.01619	1.01269	1.00808	34	11	11	42	497	52.9	7.87	KVG91898	3-oxoacyl-[acyl-carrier-protein] synthase 2 [Cynara cardunculus var. scolymus]
yellow	CtAH01T0172200.1	0.981548	0.888966	1.00145	0.980062	1.0099	1.00579	0.953722	0.937969	0.969249	1.02396	1.07044	1.03474	14	2	2	6	145	16.4	5.15	KVH89292	Nucleic acid-binding, OB-fold [Cynara cardunculus var. scolymus]
red	CtAH01T0172300.1	1.0654	1.06124	1.04475	0.930693	0.900562	0.872264	1.07312	1.04533	0.940904	0.997723	0.947161	0.920028	20	1	7	33	374	42.5	9.66	KVH89287	Ribosomal protein L18a [Cynara cardunculus var. scolymus]
cyan	CtAH01T0172400.1	1.05082	1.02527	1.04309	0.996296	1.00398	1.04641	1.075	1.06183	1.07941	0.913602	0.930237	0.898003	30	8	8	43	488	55.6	6.2	KZV46985	hypothetical protein F511_15782 [Dorcoceras hygrometricum]
turquoise	CtAH01T0173500.1	0.70709	0.754306	0.742116	0.705775	0.832834	0.742458	0.572688	0.664171	0.575225	0.884058	0.861779	0.895833	25	4	4	6	220	23.4	5.15	KVF00177	Mannose-binding lectin [Cynara cardunculus var. scolymus]
blue	CtAH01T0174300.1	0.756806	0.752093	0.758506	0.758352	0.775783	0.746599	0.721341	0.771508	0.736286	1.64116	1.72654	1.89967	41	6	6	21	190	20.8	8.75	AAD11576	lectin 3 [Helianthus tuberosus]
lightcyan	CtAH01T0175600.1	1.00037	0.99068	1.02302	0.988098	1.00553	1.07234	0.956516	0.993298	0.995957	0.925784	0.997532	0.98171	31	3	4	11	205	22.6	4.93	XP_021280651	coatomer subunit zeta-1-like [Herrania umbratica]
yellow	CtAH01T0175800.1	0.902655	1.07234	0.885136	0.947943	0.868033	0.941517	1.00524	0.902317	0.933812	1.07825	0.990997	1.04269	2	2	2	3	879	94.3	5.21	KVH87646	Protein of unknown function DUF1296, partial [Cynara cardunculus var. scolymus]
brown	CtAH01T0176700.1	1.02443	1.01441	0.995356	1.08786	1.05305	1.07866	0.989142	0.977763	0.995614	1.00887	1.01267	1.05385	9	9	10	23	1084	122.5	6.52	KVH88191	Guanylate-binding protein, C-terminal [Cynara cardunculus var. scolymus]
grey	CtAH01T0177100.1	1.07904	0.887261	1.01453	0.938264	1.02582	0.962574	0.971129	1.05422	0.982726	0.94118	0.997086	1.11856	4	2	2	2	641	71.8	5.71	KVH88027	16S rRNA processing protein RimM [Cynara cardunculus var. scolymus]
red	CtAH01T0177600.1	0.987016	0.997313	0.968288	0.985199	0.998915	0.967713	0.997949	0.993695	0.990608	1.0006	0.985612	0.990952	13	14	14	45	1065	120.9	5.8	XP_022040755	uncharacterized protein LOC110943310 [Helianthus annuus]
brown	CtAH01T0177700.1	0.959423	0.927799	1.07556	0.979225	0.970796	1.03037	0.951375	1.03749	1.10831	0.943432	0.963982	0.949778	10	3	3	3	269	30	5.11	XP_023758136	gamma-soluble NSF attachment protein [Lactuca sativa]
brown	CtAH01T0177800.1	0.925907	1.0338	0.993718	0.917144	1.00565	0.885598	1.1203	1.03393	1.07686	0.959186	0.964745	0.938261	3	2	2	3	748	82.7	8.82	KVI11280	Glycoside hydrolase family 3 [Cynara cardunculus var. scolymus]
red	CtAH01T0178400.2	1.01019	0.977745	0.991868	1.00005	0.914059	0.948331	0.930846	0.97685	0.908644	0.95535	1.03024	0.967874	35	6	6	7	250	27.9	6.33	KVH88210	Cystatin [Cynara cardunculus var. scolymus]
salmon	CtAH01T0179500.1	1.02217	1.06936	1.05726	0.972496	1.00874	1.00475	0.999098	0.974055	1.03446	0.990991	0.977855	0.992641	11	6	7	8	792	88.1	4.83	KVH52976	Armadillo-type fold [Cynara cardunculus var. scolymus]
greenyellow	CtAH01T0179600.1	1.01625	1.00553	0.950069	0.948416	1.01262	0.97901	0.97527	0.977754	0.787856	1.03903	0.912012	0.97375	9	1	1	2	128	14.6	8.28	XP_022027799	galacturonokinase isoform X1 [Helianthus annuus];gi|1191678738|gb|OTG30701.1| putative galacturonic acid kinase [Helianthus annuus]
green	CtAH01T0180800.1	0.973679	0.973073	1.01723	1.11916	0.971442	1.00157	1.07633	0.973644	1.01218	0.872323	0.926704	0.983429	3	1	1	2	383	43.7	9.61	XP_022012071	dihydroceramide fatty acyl 2-hydroxylase FAH2-like [Helianthus annuus]
turquoise	CtAH01T0181800.1	1.04399	1.04324	1.0602	0.986639	0.980891	1.01744	1.02953	1.06333	1.03276	1.02045	1.02894	1.07079	12	14	14	31	1279	143	6.42	KVI11386	hypothetical protein Ccrd_010204 [Cynara cardunculus var. scolymus]
turquoise	CtAH01T0182300.1	1.00315	1.05908	1.01286	0.964641	1.04625	1.05256	1.05786	1.05508	1.05757	1.01629	0.953779	0.964954	2	3	3	5	1620	178.1	6.28	KVH88805	Ankyrin repeat-containing protein [Cynara cardunculus var. scolymus]
brown	CtAH01T0182700.1	0.925988	0.973133	0.964389	0.815748	0.893958	0.887594	0.897039	0.893983	0.985624	0.880719	0.84684	0.865509	40	12	13	54	427	45.6	8.65	XP_023732823	aspartyl protease AED3-like [Lactuca sativa];gi|1322375586|gb|PLY74619.1| hypothetical protein LSAT_7X31721 [Lactuca sativa]
tan	CtAH01T0183100.1	0.902241	1.25439	1.00292	0.884127	1.01848	0.828155	1.15241	1.12048	0.807245	1.10603	1.03978	0.939613	1	1	1	1	2200	240.5	6.84	KVH88101	Aspartate decarboxylase-like domain-containing protein [Cynara cardunculus var. scolymus]
blue	CtAH01T0183200.2	0.941975	0.954838	0.934569	1.01362	1.01546	1.01191	0.996269	1.00365	0.967514	1.09909	1.10007	1.07418	18	17	20	67	1570	176.2	6.58	KVH87904	AAA+ ATPase domain-containing protein [Cynara cardunculus var. scolymus]
tan	CtAH01T0183700.1	1.00224	0.984998	1.00884	0.966362	0.970698	1.03162	0.968737	0.960937	1.02626	1.02999	1.00239	1.023	17	17	17	31	1089	121.8	5.43	KYP63559	Retrovirus-related Pol polyprotein from transposon TNT 1-94, partial [Cajanus cajan]
red	CtAH01T0183800.1	0.939153	0.775886	0.944926	1.1324	1.22018	1.32953	0.852019	0.706985	1.04567	0.990688	1.07731	0.940728	39	3	3	6	132	13.4	10.13	XP_022012130	photosystem I reaction center subunit psaK, chloroplastic-like [Helianthus annuus];gi|1191643324|gb|OTF95298.1| putative photosystem I subunit K [Helianthus annuus]
yellow	CtAH01T0189300.1	1.11162	1.1377	1.1504	1.04491	1.04027	1.09386	0.982353	0.971665	1.09952	1.00896	0.800809	0.936685	1	1	1	1	980	109.2	8.6	KVH85613	BRCT domain-containing protein [Cynara cardunculus var. scolymus]
blue	CtAH01T0190400.1	1.08622	1.06997	1.11429	0.920841	0.935599	0.954134	1.10293	1.09249	1.19081	0.845018	0.828709	0.797502	27	19	19	86	748	84.4	8.66	KVH89298	protein of unknown function DUF221 [Cynara cardunculus var. scolymus]
turquoise	CtAH01T0191400.1	0.832737	0.818278	0.893085	1.0267	1.00709	1.03312	0.978208	0.989109	1.06761	1.09287	1.09168	1.17835	6	2	2	4	233	26	8.56	KVH89381	CS domain-containing protein [Cynara cardunculus var. scolymus]
turquoise	CtAH01T0191900.1	0.792789	0.972418	0.867569	0.786212	1.08692	0.901071	0.844421	1.00007	1.09202	0.837591	1.01664	1.25086	3	1	1	1	218	25.7	8.95	KVH89382	hypothetical protein Ccrd_008628 [Cynara cardunculus var. scolymus]
greenyellow	CtAH01T0193600.1	0.989999	0.999956	0.996941	1.02732	1.01232	0.99949	1.02237	1.02278	1.05558	0.994502	1.017	1.02844	13	3	11	18	836	95.2	8.34	XP_023733035	cullin-4 [Lactuca sativa]
tan	CtAH01T0194400.1	1.0666	1.09694	1.0337	1.04517	0.993422	0.9498	1.14557	1.023	0.951547	1.03312	0.971806	0.919133	16	1	6	13	402	43.9	6.68	KVH89389	Transketolase, C-terminal, partial [Cynara cardunculus var. scolymus]
turquoise	CtAH01T0194700.1	1.11559	0.893094	0.981475	0.994293	0.916546	1.04699	1.10385	1.15982	0.999702	1.00047	1.02844	1.00511	2	1	1	1	833	92.7	7.3	XP_023732881	cell division cycle protein 27 homolog B [Lactuca sativa]
purple	CtAH01T0194900.1	0.946897	0.926822	0.92357	0.907033	0.954686	0.967407	1.16603	1.324	1.04963	1.10005	1.05189	0.93177	16	4	4	5	301	32.5	8.31	KVH89395	hypothetical protein Ccrd_008617 [Cynara cardunculus var. scolymus]
turquoise	CtAH01T0196000.1	1.08955	1.10218	1.07837	1.03689	1.0214	1.00208	1.05456	1.04592	0.948077	0.956999	0.972905	0.971265	27	6	6	27	297	32.8	5.87	XP_023732877	protease Do-like 5, chloroplastic [Lactuca sativa];gi|1322375524|gb|PLY74557.1| hypothetical protein LSAT_7X27640 [Lactuca sativa]
black	CtAH01T0196900.1	0.947324	0.948192	0.907493	0.989595	0.956782	1.04243	1.01031	0.983933	0.981707	1.15546	1.10462	1.11019	14	5	5	11	461	51.5	9.03	KVH89416	NAF domain-containing protein [Cynara cardunculus var. scolymus]
turquoise	CtAH01T0197300.1	1.1558	1.19026	1.14008	1.05944	1.04505	0.979394	1.03583	1.02943	0.949391	0.927226	0.941202	0.899172	11	4	4	8	368	41.9	5.95	PLY74548	hypothetical protein LSAT_7X27441 [Lactuca sativa]
grey60	CtAH01T0197400.1	1.06864	1.09513	0.758052	1.14074	1.01638	1.08576	1.06002	1.0801	1.17802	0.945273	0.838526	0.853504	3	1	1	1	323	36.5	7.14	KVH89404	hypothetical protein Ccrd_008602 [Cynara cardunculus var. scolymus]
black	CtAH01T0197900.1	1.17371	1.05637	1.14906	1.0819	1.06976	1.06767	0.851874	1.03695	0.759763	0.949695	1.14857	0.928239	6	2	2	2	541	59.6	8	KVH89411	AMP-binding, conserved site-containing protein [Cynara cardunculus var. scolymus]
turquoise	CtAH01T0198200.1	0.8881	0.807629	0.832488	0.930746	1.00525	0.935486	0.942413	0.976904	1.03342	1.17032	0.931742	1.07641	6	1	1	1	170	18	5.63	PLY87621	hypothetical protein LSAT_8X78860 [Lactuca sativa]
turquoise	CtAH01T0198500.1	0.807915	0.952792	0.963268	0.945672	0.990722	0.955873	1.05471	0.903707	0.982064	1.09428	0.991648	1.03971	2	2	2	2	633	70.7	6.55	KVH89422	Glycoside hydrolase, family 47 [Cynara cardunculus var. scolymus]
yellow	CtAH01T0199000.1	1.02363	1.07343	0.995161	1.01865	1.05305	1.01044	1.01324	1.00786	0.969894	1.00284	0.93392	1.00195	20	6	6	9	358	40.4	7.94	XP_023732981	SH3 domain-containing protein 3 [Lactuca sativa];gi|1322375558|gb|PLY74591.1| hypothetical protein LSAT_7X26140 [Lactuca sativa]
midnightblue	CtAH01T0199500.1	0.956697	1.04074	1.02898	1.1471	1.05287	0.974939	1.06295	0.982826	0.923838	1.03385	0.991229	0.871806	5	4	4	5	837	97.1	5.91	KVI04979	Armadillo-type fold [Cynara cardunculus var. scolymus]
green	CtAH01T0199800.1	1.01037	0.991057	1.03497	1.05857	1.00273	1.0483	0.968499	0.966481	1.0146	1.06036	1.06869	1.05215	27	14	14	30	721	77.8	8.28	KVH89437	Peptidase S8/S53 domain-containing protein, partial [Cynara cardunculus var. scolymus]
brown	CtAH01T0200300.1	1.01547	0.991295	0.971357	0.955502	0.979795	0.936737	0.987744	0.97874	1.05152	0.922007	0.87633	0.898448	14	4	4	6	352	38.8	8.43	XP_023759095	GDSL esterase/lipase At5g45950-like [Lactuca sativa];gi|1322405314|gb|PLY89030.1| hypothetical protein LSAT_6X64441 [Lactuca sativa]
brown	CtAH01T0200700.1	0.93948	0.9728	1.01215	0.970909	0.970622	1.00913	1.03033	1.00333	1.0606	0.940718	0.96188	1.00773	10	2	5	7	508	58.2	6.51	XP_023738906	uncharacterized protein LOC111886897 [Lactuca sativa]
yellow	CtAH01T0200800.1	0.920438	0.943418	0.946117	0.929989	0.943585	0.900734	1.02476	1.01197	1.0174	1.02956	0.98858	1.06692	20	4	4	12	221	25	6.7	XP_023732897	cyclic phosphodiesterase [Lactuca sativa]
green	CtAH01T0206500.1	1.00303	0.99568	1.02383	0.977807	0.972393	0.9693	0.966704	0.980527	1.00469	0.947615	0.954774	0.973422	22	5	5	58	238	26.8	10.14	XP_021898009	60S ribosomal protein L11-like isoform X1 [Carica papaya]
salmon	CtAH01T0207200.1	1.18441	1.03782	0.93862	0.953215	0.912739	0.963688	1.03701	1.12963	0.988769	1.07768	1.03647	0.979378	3	1	1	1	469	53.1	8.59	KVH89491	hypothetical protein Ccrd_008542 [Cynara cardunculus var. scolymus]
blue	CtAH01T0207300.1	0.945155	0.951187	0.921023	1.0511	1.005	1.06262	0.970956	0.959261	0.968559	1.04172	1.07526	1.04923	8	3	3	9	508	55.7	5.33	XP_004293953	PREDICTED: low-temperature-induced cysteine proteinase-like [Fragaria vesca subsp. vesca]
turquoise	CtAH01T0208400.1	0.958487	0.970625	0.95969	1.03132	1.0049	0.996505	0.95179	0.971295	0.929181	1.02517	0.994386	1.00237	24	7	9	22	425	43.9	8.05	KVH89475	Nucleotide-binding, alpha-beta plait [Cynara cardunculus var. scolymus]
tan	CtAH01T0208500.1	0.995498	1.05737	0.984234	1.07434	1.00207	1.00106	1.03515	1.06227	0.962966	1.0166	0.962826	0.975726	9	3	3	5	406	44.3	6.16	KJB66798	hypothetical protein B456_010G158900 [Gossypium raimondii]
turquoise	CtAH01T0209300.1	1.28298	1.06957	1.36697	0.942239	0.908733	1.10775	1.00794	1.02494	1.20461	0.867518	0.906102	0.981635	9	3	3	12	160	17.3	12.02	KVH89469	hypothetical protein Ccrd_008525 [Cynara cardunculus var. scolymus]
turquoise	CtAH01T0209400.1	1.17302	1.10436	1.16212	0.945671	0.991711	0.942077	1.14718	1.09527	1.19332	0.936129	0.950755	0.937025	10	3	3	9	356	40.1	8.92	KVH96779	PC-Esterase [Cynara cardunculus var. scolymus]
magenta	CtAH01T0210100.1	0.960077	0.984234	0.941078	1.03781	1.02415	0.993106	1.08065	1.03247	1.08964	1.03371	0.998589	0.979388	10	4	4	7	451	51.2	9.06	KVH89496	hypothetical protein Ccrd_008514 [Cynara cardunculus var. scolymus]
turquoise	CtAH01T0210500.1	0.826586	0.868332	0.898909	0.890764	0.847579	0.792045	0.981602	0.987983	1.17753	1.02954	1.03856	0.978665	1	1	1	1	586	65.9	8.43	KVH89501	protein of unknown function DUF1605 [Cynara cardunculus var. scolymus]
turquoise	CtAH01T0210800.2	1.03345	1.088	1.10597	1.00418	1.01516	1.0098	0.966221	0.961523	0.943896	0.978669	1.00938	1.05231	10	3	7	18	662	73.8	8.54	KVH89500	Extracellular ligand-binding receptor [Cynara cardunculus var. scolymus]
magenta	CtAH01T0211800.1	0.960765	1.15388	1.01915	1.00209	0.932491	1.01962	0.987962	0.863218	0.922471	0.971607	1.08278	1.06661	2	1	2	7	1002	109	5.34	KVH89518	Leucine-rich repeat-containing protein [Cynara cardunculus var. scolymus]
brown	CtAH01T0212300.1	1.00643	0.938693	0.995096	0.912322	0.923704	0.896902	0.995272	0.986469	1.01731	0.980723	1.02236	1.00386	19	2	3	13	159	17.4	7.34	KVH89505	Nucleic acid-binding, OB-fold [Cynara cardunculus var. scolymus]
blue	CtAH01T0212500.1	0.888897	0.910001	0.954694	1.04497	1.0552	1.01882	1.00926	0.925085	0.982424	1.02041	0.995975	1.07343	4	3	3	5	576	64	8.15	KVH89507	Membrane attack complex component/perforin (MACPF) domain-containing protein [Cynara cardunculus var. scolymus]
brown	CtAH01T0212800.1	0.900134	0.993621	0.97919	0.833226	0.805304	0.830676	1.10618	1.12613	1.09746	0.919183	0.976335	0.890024	10	3	3	5	253	26.6	9.42	XP_023736750	dormancy-associated protein 1-like [Lactuca sativa];gi|1322369061|gb|PLY71549.1| hypothetical protein LSAT_7X20981 [Lactuca sativa]
turquoise	CtAH01T0213400.1	1.15875	1.14221	1.18127	1.00056	0.998905	1.02753	1.06198	1.05031	1.12199	0.890179	0.904981	0.894488	45	17	17	104	296	32	9.25	KVH89539	Double-stranded RNA-binding-like domain-containing protein [Cynara cardunculus var. scolymus]
blue	CtAH01T0213500.1	1.11546	1.10816	1.17037	0.892104	0.90385	0.800236	1.14219	1.0507	1.31604	0.755798	0.643253	0.69553	8	2	2	4	284	29.9	10.04	KVH89528	Pistil-specific extensin-like protein [Cynara cardunculus var. scolymus]
red	CtAH01T0214200.2	0.827518	0.970863	0.919701	1.05671	0.804434	1.4353	0.954101	0.968957	1.0973	0.960884	0.951788	0.938855	3	1	5	9	1788	207	9.1	KVH89522	1,3-beta-glucan synthase subunit FKS1-like, domain-1 [Cynara cardunculus var. scolymus]
turquoise	CtAH01T0214500.1	1.08867	1.06805	1.03551	1.04025	1.10026	1.00853	1.05997	0.964747	0.93207	1.02278	0.982836	1.00196	3	3	3	5	1160	131.3	7.65	PNT39533	hypothetical protein POPTR_004G043200v3 [Populus trichocarpa]
yellow	CtAH01T0214900.1	0.984798	0.968374	0.912117	0.958557	0.971928	0.936168	1.01339	0.982342	0.941981	1.02793	1.0333	1.04807	3	2	2	4	1058	121.3	9.14	KVH89534	hypothetical protein Ccrd_008474 [Cynara cardunculus var. scolymus]
green	CtAH01T0215000.1	1.05505	1.05241	1.02081	0.948046	0.985262	0.967915	0.965371	1.00764	0.94889	0.959838	0.999929	0.962099	23	8	8	23	452	49.5	5.67	KVH89531	Glutaredoxin [Cynara cardunculus var. scolymus]
turquoise	CtAH01T0215700.2	0.935433	0.997746	0.969064	0.963214	0.990139	0.959118	1.01187	0.965409	1.02003	1.01017	0.973504	1.0222	19	5	7	11	345	38.4	6.99	KVH89549	Concanavalin A-like lectin/glucanase, subgroup [Cynara cardunculus var. scolymus]
turquoise	CtAH01T0215800.1	0.932643	0.95313	0.972429	0.918008	0.93717	0.927248	0.978337	1.00203	0.984294	1.02521	1.0433	1.06528	14	5	5	18	329	35.9	5.12	KVH89548	Clathrin light chain [Cynara cardunculus var. scolymus]
red	CtAH01T0215900.1	1.02566	0.859547	1.02395	0.963552	1.13401	1.10502	0.930558	0.927256	1.02409	1.08259	0.971926	1.00609	1	1	1	1	870	97.6	7.03	KVH89550	Double-stranded RNA-binding [Cynara cardunculus var. scolymus]
blue	CtAH01T0216100.1	1.4853	1.47717	1.34584	0.652456	0.686462	0.610216	1.94393	1.86655	1.8025	0.599521	0.582348	0.592379	1	1	1	7	935	104.8	5.03	KVG70788	Alpha/beta hydrolase fold-1 [Cynara cardunculus var. scolymus]
blue	CtAH01T0216900.1	0.946753	0.784529	0.893887	1.06396	1.00945	0.911297	0.953203	0.900301	0.802977	1.11057	1.37804	1.11744	10	1	3	8	317	35.8	5.49	KVH96866	Alpha/beta hydrolase fold-1 [Cynara cardunculus var. scolymus]
turquoise	CtAH01T0219500.1	1.10374	1.12091	1.09609	0.99904	0.966762	1.05298	1.092	1.05797	1.09907	0.929908	0.974962	0.947273	26	6	7	21	316	36.1	5.1	KVH89561	Epoxide hydrolase-like protein [Cynara cardunculus var. scolymus]
green	CtAH01T0219600.1	1.12208	1.07498	1.12344	0.898309	0.902846	0.926079	0.976332	0.985145	1.06155	1.28303	1.29762	1.26677	51	11	13	58	318	35.8	5.02	KVH89554	Epoxide hydrolase-like protein [Cynara cardunculus var. scolymus]
red	CtAH01T0219700.1	1.03248	1.001	0.992989	1.05018	1.06341	0.812661	0.945552	1.11825	0.924931	0.970662	0.985114	0.793914	1	2	2	2	1974	216.2	7.34	XP_022036003	protein MOR1 [Helianthus annuus];gi|1191677631|gb|OTG29595.1| putative ARM repeat superfamily protein [Helianthus annuus]
turquoise	CtAH01T0219900.1	0.918284	0.884942	0.873763	0.981434	1.00743	0.921578	0.794665	0.78057	0.635082	0.939192	1.00676	1.00536	1	1	1	1	767	85.2	5.8	KVH89569	hypothetical protein Ccrd_008443, partial [Cynara cardunculus var. scolymus]
black	CtAH01T0220200.1	0.983801	1.04436	0.936343	1.1855	1.22329	1.03378	1.0388	0.901837	0.830809	0.887168	0.829624	0.96209	13	2	2	2	190	21.5	5.05	KVH89571	CRA domain-containing protein [Cynara cardunculus var. scolymus]
lightgreen	CtAH01T0220900.1	1.02182	1.02215	1.04084	0.999598	0.952008	0.966624	0.972069	1.02726	1.02366	0.99742	0.989412	0.995686	18	6	7	14	344	37.8	6.6	KVH89589	Aldolase-type TIM barrel [Cynara cardunculus var. scolymus]
yellow	CtAH01T0221000.1	0.83063	0.837147	0.778915	0.990847	1.04354	0.974876	0.932458	0.977644	0.901188	1.14769	1.07763	1.07348	28	5	7	28	321	34.7	7.49	AFK48287	unknown [Medicago truncatula]
cyan	CtAH01T0221300.1	0.957294	1.0108	1.0023	1.00032	1.0372	0.943382	1.01917	0.963699	0.91244	1.00108	1.02826	1.04598	6	2	2	8	424	47.1	6.09	XP_006347132	PREDICTED: bifunctional riboflavin kinase/FMN phosphatase [Solanum tuberosum];gi|565360758|ref|XP_006347133.1| PREDICTED: bifunctional riboflavin kinase/FMN phosphatase [Solanum tuberosum]
magenta	CtAH01T0221600.1	1.04982	1.00099	1.0014	0.969629	0.992419	1.02962	0.926107	0.981076	0.994174	0.985183	1.03465	0.958536	11	5	5	17	547	60.8	5.07	KVH89603	Leucine-rich repeat, cysteine-containing subtype [Cynara cardunculus var. scolymus]
red	CtAH01T0221700.1	0.888321	0.993267	0.841722	0.946496	0.873112	0.836201	1.19847	1.09159	1.01824	0.952504	0.903651	0.945498	6	3	3	7	521	57.7	8.81	XP_023758355	sugar carrier protein C-like [Lactuca sativa];gi|1322424621|gb|PLY98835.1| hypothetical protein LSAT_7X20701 [Lactuca sativa]
red	CtAH01T0221800.1	1.00717	0.965761	0.967125	0.995433	0.942109	1.00668	1.03113	1.00987	0.980156	1.02741	1.02636	0.994347	21	3	5	10	241	26.4	9.67	KVH89605	Major sperm protein [Cynara cardunculus var. scolymus]
turquoise	CtAH01T0221900.1	0.969706	0.937403	0.92918	0.969774	1.00852	1.06081	0.967219	1.02603	1.0007	1.03384	1.05098	1.03574	6	4	4	9	1014	113.9	7.72	XP_023748055	uncharacterized protein LOC111896283 [Lactuca sativa]
magenta	CtAH01T0222200.1	0.972593	1.00306	0.975798	0.942178	0.904691	0.955349	1.2087	1.18652	1.24454	0.96186	1.034	0.963286	9	4	4	5	767	83.4	6.14	KVH89579	Phox/Bem1p [Cynara cardunculus var. scolymus]
yellow	CtAH01T0222800.1	1.12863	1.09413	1.03818	1.09535	1.17461	1.10908	1.02207	0.964296	0.965459	0.897263	1.02409	1.02486	34	3	3	8	140	16	7.72	KVH89587	hypothetical protein Ccrd_008419 [Cynara cardunculus var. scolymus]
turquoise	CtAH01T0223700.1	0.884108	0.82399	0.930448	1.01444	1.04769	0.994076	0.991186	0.965492	0.990369	1.06549	1.0712	1.0139	4	2	3	5	660	75	7.91	KVH89601	Apple-like protein [Cynara cardunculus var. scolymus]
blue	CtAH01T0224800.1	1.09073	0.914582	1.00474	1.05334	0.998715	1.00427	1.07803	0.77299	1.10563	1.10073	1.28166	1.00901	5	1	2	2	523	59	6.46	KVH89601	Apple-like protein [Cynara cardunculus var. scolymus]
black	CtAH01T0225000.1	0.828715	0.875396	0.876827	0.970307	1.00189	1.05901	0.99657	0.979009	1.01143	1.16543	1.21026	1.19042	8	3	7	17	1300	145.5	5.95	KVH89601	Apple-like protein [Cynara cardunculus var. scolymus]
midnightblue	CtAH01T0226000.1	0.972976	1.03476	0.994367	0.988753	1.04907	0.969383	0.943813	0.969072	0.986715	1.08117	1.04274	1.0167	13	5	5	11	384	42.8	9.09	KVH89595	Pentatricopeptide repeat-containing protein [Cynara cardunculus var. scolymus]
green	CtAH01T0227000.1	1.00327	0.992095	1.02961	0.933588	0.973878	0.978737	1.03478	1.0258	1.02867	0.874392	0.868724	0.888043	14	5	5	39	314	35	5.48	KVH88327	Myc-type, basic helix-loop-helix (bHLH) domain-containing protein [Cynara cardunculus var. scolymus]
turquoise	CtAH01T0228200.1	0.908221	0.931772	0.829492	0.992897	1.01386	0.92785	0.931431	0.969497	0.898707	1.10288	1.01688	1.08363	7	2	3	6	503	55.3	7.2	KVH88330	Concanavalin A-like lectin/glucanase, subgroup [Cynara cardunculus var. scolymus]
blue	CtAH01T0228600.1	0.864575	0.857912	0.845393	1.10103	1.16776	0.904056	0.996742	0.88887	1.02802	1.32848	1.39657	1.12564	3	1	1	1	544	60.9	6.14	KVH87509	Concanavalin A-like lectin/glucanase, subgroup [Cynara cardunculus var. scolymus]
red	CtAH01T0228800.1	0.95075	0.920302	1.00921	1.05328	0.960044	1.11159	0.84919	0.958662	1.1627	1.1044	1.15284	1.1917	1	1	1	2	877	98	6.35	KVH97395	Concanavalin A-like lectin/glucanase, subgroup [Cynara cardunculus var. scolymus]
brown	CtAH01T0229300.1	1.05112	1.0925	0.983752	0.971321	1.05959	0.936599	1.01034	0.988186	0.986923	1.06975	1.01474	1.05269	5	2	2	2	401	44.1	8.22	XP_023758815	probable pyruvate, phosphate dikinase regulatory protein, chloroplastic isoform X2 [Lactuca sativa]
yellow	CtAH01T0230000.1	1.00932	1.03867	0.989723	0.991641	1.06107	0.947604	1.02671	1.04517	0.962088	1.11495	0.883055	0.979383	1	1	1	3	1023	112	7.47	KVH97398	CID domain-containing protein [Cynara cardunculus var. scolymus]
blue	CtAH01T0230800.1	0.987982	0.928511	1.0054	1.01579	0.99796	1.05995	0.936467	0.943842	1.02384	1.12873	1.00524	1.02373	10	2	5	7	529	59.6	7.85	KVH89625	Nucleotide-binding, alpha-beta plait [Cynara cardunculus var. scolymus]
blue	CtAH01T0231100.1	1.03983	0.907933	1.02509	1.02511	0.994564	0.936615	1.16445	1.06028	0.738657	1.01223	1.08642	1.102	7	3	4	6	765	86	6.27	KVH89623	Heat shock protein 70 family [Cynara cardunculus var. scolymus]
black	CtAH01T0231500.1	0.928814	0.95144	0.913477	0.946784	1.00382	1.01235	0.97484	1.06123	1.04431	1.04072	1.03519	1.03031	25	9	10	38	470	52.9	6.25	XP_023742744	calcium-dependent protein kinase-like [Lactuca sativa];gi|1322359369|gb|PLY66952.1| hypothetical protein LSAT_7X16021 [Lactuca sativa]
midnightblue	CtAH01T0232100.1	0.96118	0.921517	0.968469	0.909454	0.944391	0.985169	0.954065	0.954528	1.04278	1.09877	1.10414	1.1202	40	9	9	70	279	31	6.44	XP_022036892	putative lactoylglutathione lyase [Helianthus annuus];gi|1191671818|gb|OTG23783.1| putative glyoxalase I, Glyoxalase/Bleomycin resistance protein/Dihydroxybiphenyl dioxygenase [Helianthus annuus]
blue	CtAH01T0232200.1	0.800803	0.780625	0.81851	1.10437	1.09935	1.02238	0.882951	0.882559	0.82296	1.13789	1.19756	1.14597	18	3	7	15	466	51.7	6.8	XP_023759430	5&apos;-adenylylsulfate reductase 3, chloroplastic-like [Lactuca sativa];gi|1322404725|gb|PLY88820.1| hypothetical protein LSAT_4X59381 [Lactuca sativa]
green	CtAH01T0232300.1	0.989166	1.01255	0.973484	0.987371	0.992437	0.97296	0.990531	0.971206	1.00205	0.961991	0.978462	0.976332	22	7	7	15	470	51.8	5.25	XP_023742779	glucan endo-1,3-beta-glucosidase 1 [Lactuca sativa];gi|1322359236|gb|PLY66819.1| hypothetical protein LSAT_7X16340 [Lactuca sativa]
brown	CtAH01T0232500.1	0.943545	0.961298	0.988127	0.949425	0.954929	0.956205	0.98997	0.954536	1.03487	0.964677	0.943484	0.961229	17	6	8	19	544	61.2	9.95	KVI09380	Cupredoxin [Cynara cardunculus var. scolymus]
pink	CtAH01T0232800.1	1.24584	1.24096	1.18599	1.09584	1.08665	0.933657	0.919098	1.00837	0.883784	1.01162	1.06075	1.0459	66	23	23	145	375	40.5	8.76	XP_023742786	aminomethyltransferase, mitochondrial [Lactuca sativa];gi|1322359315|gb|PLY66898.1| hypothetical protein LSAT_7X16480 [Lactuca sativa]
turquoise	CtAH01T0232900.1	0.938441	0.895178	0.920403	0.934335	0.963242	1.03796	0.91357	0.981888	0.991142	1.04871	1.05832	1.02053	33	6	13	82	513	55.7	9.17	XP_024033048	dihydrolipoyllysine-residue succinyltransferase component of 2-oxoglutarate dehydrogenase complex 1, mitochondrial isoform X1 [Morus notabilis]
turquoise	CtAH01T0233100.1	0.941271	0.973039	0.985285	1.01182	0.989179	0.939145	0.997114	0.940042	1.00716	1.04181	0.9904	1.00993	9	2	2	5	227	25.7	9.63	XP_022036884	B-cell receptor-associated protein 31-like [Helianthus annuus];gi|1191671807|gb|OTG23772.1| putative B-cell receptor-associated protein 31-like protein [Helianthus annuus]
blue	CtAH01T0234000.1	1.04556	0.993149	1.12927	1.05953	1.01597	1.07076	0.955674	1.06453	1.09012	0.917094	0.994388	0.809575	4	1	1	1	388	43.5	9.94	KVH93647	UbiA prenyltransferase family [Cynara cardunculus var. scolymus]
red	CtAH01T0234400.1	1.0236	0.947439	0.939587	1.01685	1.0116	1.0974	0.957807	1.01031	1.01599	1.02791	1.05666	1.06133	5	1	3	11	769	88	9.52	KVI09372	protein of unknown function DUF221 [Cynara cardunculus var. scolymus]
blue	CtAH01T0234900.1	1.10307	1.05794	1.0809	0.97543	1.00609	0.912474	1.14035	1.0792	1.04737	0.949002	0.91079	0.926355	4	2	2	2	525	59.6	9.36	XP_023742780	O-fucosyltransferase 15-like [Lactuca sativa];gi|1322359265|gb|PLY66848.1| hypothetical protein LSAT_7X15121 [Lactuca sativa]
pink	CtAH01T0235200.1	1.0325	1.06717	1.00614	0.904396	1.03528	1.02002	0.995436	0.963584	0.840435	1.04878	0.974699	0.979957	5	2	2	2	301	32.8	6.1	XP_022011091	plant UBX domain-containing protein 4 [Helianthus annuus];gi|1191642350|gb|OTF94324.1| putative plant UBX domain containing protein 4 [Helianthus annuus]
turquoise	CtAH01T0235800.1	1.15697	1.15464	1.0547	1.12902	1.17132	0.902255	0.887872	0.949029	0.894551	0.957852	1.0147	1.04578	5	1	1	8	263	27.8	8.85	XP_023733172	receptor-like protein kinase HAIKU2 [Lactuca sativa];gi|1322374968|gb|PLY74308.1| hypothetical protein LSAT_9X114580 [Lactuca sativa]
blue	CtAH01T0235900.1	1.02166	1.07833	1.02162	0.981866	1.1431	0.973932	1.05009	0.978954	1.04512	0.899688	0.773243	0.975527	3	1	1	1	459	52.1	6.42	AQK69830	putative LRR receptor-like serine/threonine-protein kinase [Zea mays]
pink	CtAH01T0236300.1	0.881551	0.81972	0.89651	0.904351	0.907192	1.03245	0.996929	0.981159	1.24958	0.972088	0.975656	0.981512	6	2	2	7	261	28.8	9.32	KVI09399	HSP20-like chaperone [Cynara cardunculus var. scolymus]
blue	CtAH01T0236500.1	0.914211	0.914771	0.909555	1.00587	1.01091	1.02758	0.927549	0.900945	0.924924	1.16313	1.15732	1.15082	33	7	8	41	275	31.1	8.76	BAH15312	ACC oxidase 2 [Lactuca sativa]
turquoise	CtAH01T0236800.1	0.974517	0.960333	0.965627	0.995656	1.06251	1.01393	1.05552	0.940882	1.00936	1.02281	1.01523	1.00087	7	4	4	7	335	38.7	6.02	KVI09386	Alternative oxidase [Cynara cardunculus var. scolymus]
turquoise	CtAH01T0238200.1	0.670806	0.661412	0.64768	0.973614	1.05074	0.888736	0.715245	0.726856	0.695363	1.06794	1.24598	1.2844	3	1	1	1	268	30.4	9.23
tan	CtAH01T0238600.1	1.03468	0.887533	1.07609	0.949951	1.14976	1.03168	0.508954	1.22988	1.19863	1.12967	1.06419	0.940861	8	1	2	2	255	27.2	8.69	KVH88180	Dehydrogenase/reductase SDR member 2/4 [Cynara cardunculus var. scolymus]
purple	CtAH01T0238700.1	1.01686	1.03151	1.23219	1.17825	1.01095	0.956555	0.994606	0.970284	0.967902	0.952674	0.898082	0.966947	2	1	1	3	551	62	7.01	XP_022011097	EH domain-containing protein 1-like [Helianthus annuus];gi|1191642354|gb|OTF94328.1| putative EPS15-like protein [Helianthus annuus]
green	CtAH01T0239100.2	1.05204	0.971621	1.013	1.03025	0.931275	1.10592	0.909766	1.00034	1.07084	1.10024	1.05228	1.03933	5	1	1	1	235	25.2	5.06	KVH88175	Phospholipase/carboxylesterase/thioesterase [Cynara cardunculus var. scolymus]
brown	CtAH01T0239400.1	1.02835	1.01665	1.0216	1.05844	1.01943	0.955759	0.991738	1.0015	0.970255	1.05572	0.961041	1.03901	7	2	3	5	396	45.5	9.47	XP_022018499	phosphatidate cytidylyltransferase 1-like [Helianthus annuus];gi|1228938489|ref|XP_022018500.1| phosphatidate cytidylyltransferase 1-like [Helianthus annuus];gi|1228938491|ref|XP_022018501.1| phosphatidate cytidylyltransferase 1-like [Helianthus annuus];gi|1191639961|gb|OTF91963.1| putative phosphatidate cytidylyltransferase 1 [Helianthus annuus]
red	CtAH01T0239700.1	0.958797	0.947441	0.918822	0.840907	0.840432	0.828408	1.0936	1.08805	1.04242	1.00174	1.0423	0.974637	51	8	8	48	157	17.1	4.07	CtAH01G0239700	-
greenyellow	CtAH01T0240100.1	1.02258	0.99779	1.02617	1.01236	1.02797	1.02229	1.02686	0.981041	1.0318	0.992744	0.965625	1.01468	20	10	10	19	467	53.3	9.06	PLY66903	hypothetical protein LSAT_7X13760 [Lactuca sativa]
turquoise	CtAH01T0241400.1	1.07689	1.10483	1.0514	1.00942	1.0007	0.999534	1.10894	1.03595	1.02226	1.00753	0.966199	0.985726	11	7	8	16	980	107.5	5.47	KVH88498	Protein of unknown function DUF827, plant [Cynara cardunculus var. scolymus]
blue	CtAH01T0241700.1	1.27011	0.967289	1.21838	1.07793	1.31129	1.06066	0.669079	1.35702	1.10017	0.761625	0.885847	0.679491	1	1	1	1	935	104.5	7.44	KVH88509	hypothetical protein Ccrd_026669 [Cynara cardunculus var. scolymus]
lightcyan	CtAH01T0241900.1	1.01488	1.08429	1.12566	0.992795	1.09303	0.980604	0.861282	0.871461	1.00075	0.955884	0.945226	0.96197	4	2	2	2	623	68.9	6.51	KVH94056	GTP binding domain-containing protein, partial [Cynara cardunculus var. scolymus]
yellow	CtAH01T0242100.1	0.980508	0.925366	0.97855	0.999304	0.98545	1.04745	0.97534	0.978835	0.959467	1.02659	1.01961	0.995221	8	6	7	30	793	84.1	5.96	XP_022880126	pyrophosphate-energized membrane proton pump 3 isoform X2 [Olea europaea var. sylvestris]
blue	CtAH01T0242200.1	0.957232	0.959599	0.95304	1.05668	1.09121	1.05246	0.965903	0.893567	0.946186	1.04131	1.11383	0.959703	7	1	1	2	181	20.1	9.57	XP_020552143	uncharacterized protein LOC105168078 isoform X1 [Sesamum indicum]
yellow	CtAH02T0000400.1	1.28787	1.17922	1.26204	1.09067	1.11105	1.09514	1.0826	1.0276	1.16059	0.921385	0.897318	0.877871	6	2	2	9	307	34.9	9.2	ATI24814	NADH-plastoquinone oxidoreductase subunit 2 (plastid) [Plukenetia volubilis]
turquoise	CtAH02T0000500.1	1.08869	1.0796	1.05387	1.04704	1.02854	1.01931	0.999732	1.02004	1.00959	1.00846	0.961245	0.98044	14	23	25	37	2058	240.4	8.02	YP_009271948	Ycf2 (chloroplast) [Carthamus tinctorius];gi|1052488737|ref|YP_009271966.1| Ycf2 (chloroplast) [Carthamus tinctorius];gi|728802812|gb|AIY72430.1| Ycf2 (chloroplast) [Carthamus tinctorius];gi|728802830|gb|AIY72448.1| Ycf2 (chloroplast) [Carthamus tinctorius];gi|1108491022|gb|APD83382.1| hypothetical chloroplast RF21 (chloroplast) [Carthamus tinctorius];gi|1108491044|gb|APD83404.1| hypothetical chl…
turquoise	CtAH02T0001100.1	1.13611	1.10937	1.15009	1.01752	1.02776	1.05065	1.01935	1.03406	1.15279	0.900992	0.917208	0.940575	18	8	8	36	415	46.3	9.07	YP_009318585	NADH dehydrogenase subunit 2 (chloroplast) [Dracocephalum palmatum];gi|1095465880|gb|APA17469.1| NADH dehydrogenase subunit 2 (chloroplast) [Dracocephalum palmatum]
greenyellow	CtAH02T0002300.1	1.00315	0.98405	0.985791	0.993333	1.01661	1.04385	0.984725	0.99696	1.05568	1.00037	0.978631	1.03519	34	8	8	12	272	29.6	9.44	KVH95571	hypothetical protein Ccrd_002377 [Cynara cardunculus var. scolymus]
turquoise	CtAH02T0002500.2	0.993907	0.974038	0.987874	0.982025	0.977514	1.03509	0.972123	0.976634	0.981638	1.01823	1.02597	1.01649	20	5	5	14	370	41.3	6.64	PLY65493	hypothetical protein LSAT_3X360 [Lactuca sativa]
blue	CtAH02T0002800.1	0.917084	0.837931	0.965661	0.845533	0.933892	1.00919	0.971127	0.91037	1.0017	1.25445	1.0167	1.20427	3	1	1	1	317	35.6	6.05	KVH95529	Isopenicillin N synthase [Cynara cardunculus var. scolymus]
turquoise	CtAH02T0003300.1	0.89157	1.402	1.29681	0.697955	1.22932	0.81967	1.62491	1.10028	1.1218	0.93609	0.871006	0.964008	3	1	1	2	361	39.4	6.34	KVH95527	K Homology domain-containing protein [Cynara cardunculus var. scolymus]
magenta	CtAH02T0003800.2	1.08549	1.042	0.998227	1.14178	1.20592	0.889878	0.873463	0.924615	0.773044	0.994203	1.00618	0.974524	1	1	1	1	2303	247.9	6.6	KVH95523	Agenet-like domain-containing protein [Cynara cardunculus var. scolymus]
blue	CtAH02T0004400.1	1.03884	1.12235	1.00207	1.09285	0.712016	1.01234	0.960834	1.07234	1.06551	0.935616	1.02696	0.885037	1	1	1	1	686	76.8	6.49	KVH95543	Protein arginine N-methyltransferase [Cynara cardunculus var. scolymus]
yellow	CtAH02T0005500.1	1.03928	1.05782	1.08501	1.06605	1.08001	1.08364	0.990441	0.997401	0.985909	0.9113	0.953498	0.928647	4	2	2	3	589	64.9	9.09	KVH95507	hypothetical protein Ccrd_002420 [Cynara cardunculus var. scolymus]
red	CtAH02T0006500.1	1.18118	1.3495	1.06083	0.648579	0.813876	0.579603	1.55424	1.02759	1.38754	1.27488	0.995721	1.12025	5	1	2	3	446	49.2	5.05	KVH95500	Peptidase C13, legumain [Cynara cardunculus var. scolymus]
black	CtAH02T0006700.1	1.17207	1.1574	1.15185	1.03347	1.08601	1.01855	1.08362	1.04972	1.00832	0.829364	0.791287	0.81491	23	6	6	30	250	28.3	6.83	KVH95499	hypothetical protein Ccrd_002430 [Cynara cardunculus var. scolymus]
yellow	CtAH02T0006800.1	0.988699	0.929272	0.921942	0.966437	0.984106	1.0134	1.00167	1.03039	1.00425	1.03174	1.02355	1.01382	13	4	7	32	551	60.2	5.36	ACU22671	unknown [Glycine max]
turquoise	CtAH02T0006900.1	1.20913	1.02046	1.08906	0.887847	0.973874	0.944697	1.24728	1.24224	1.44196	0.929145	0.978882	0.905043	4	3	3	3	719	81.5	8.47	OTG37453	putative ribonuclease H-like domain-containing protein [Helianthus annuus]
green	CtAH02T0007400.1	1.06626	1.07572	0.976658	0.878183	1.04897	0.923167	0.988394	0.994175	0.915779	0.939791	0.963927	0.985176	2	1	1	4	440	48.7	10.15	KVH95474	hypothetical protein Ccrd_002436 [Cynara cardunculus var. scolymus]
lightcyan	CtAH02T0007600.1	0.959043	0.950586	1.18701	0.989681	0.933846	1.12597	0.911367	1.14854	0.99251	0.842189	0.800676	0.978179	3	1	1	1	402	44.1	7.49	XP_021281072	putative transferase At4g12130, mitochondrial isoform X1 [Herrania umbratica]
red	CtAH02T0008200.1	1.00827	0.970199	1.0217	1.05512	1.00219	1.07096	0.936039	0.970867	1.00154	0.990881	1.01626	1.0516	16	9	9	20	631	72	7.74	KVH95479	Sec1-like protein [Cynara cardunculus var. scolymus]
turquoise	CtAH02T0008900.1	1.18196	1.09782	1.15239	1.02049	1.0442	1.11017	0.969101	1.01356	1.05494	0.883556	0.947631	0.895063	13	3	3	15	297	33.2	9.03	KVH95482	ClpP [Cynara cardunculus var. scolymus]
blue	CtAH02T0009200.1	1.02979	1.04381	1.05829	1.02553	0.992638	1.00936	1.07234	1.03093	1.12521	0.842438	0.862831	0.778584	38	5	6	23	215	23.8	9.91	KVH95486	Clp, N-terminal [Cynara cardunculus var. scolymus]
lightcyan	CtAH02T0009500.1	1.03674	0.945412	1.11713	0.976641	1.01686	1.07716	1.01443	0.903519	0.952726	0.952027	0.991616	0.890325	3	2	2	2	999	109.3	7.78	KVH95487	Armadillo [Cynara cardunculus var. scolymus]
blue	CtAH02T0011000.1	0.884629	0.910551	0.88535	1.00078	0.99148	0.965727	0.966091	0.895533	0.981167	1.13015	1.08784	1.12664	27	7	7	14	332	36	6.29	KVH95447	hypothetical protein Ccrd_002487 [Cynara cardunculus var. scolymus]
turquoise	CtAH02T0011400.1	1.09059	1.02356	1.06777	1.08059	0.972684	0.968159	1.09748	1.00847	0.971244	0.966835	0.926826	0.988267	9	1	3	5	301	33.8	6.52	XP_023772105	homeobox protein knotted-1-like 7 [Lactuca sativa]
blue	CtAH02T0011500.2	0.8576	0.870254	0.860503	0.997298	0.969483	1.04477	0.839394	0.893799	0.858236	1.19316	1.24314	1.27454	4	4	6	17	1534	171.3	7.37	KVH95442	hypothetical protein Ccrd_002482 [Cynara cardunculus var. scolymus]
yellow	CtAH02T0011700.1	0.849259	0.910296	0.869066	1.00426	0.907438	0.985805	0.974948	0.977954	1.01792	1.11222	1.05889	1.04575	2	1	2	4	1060	119.2	6.51	KVH95442	hypothetical protein Ccrd_002482 [Cynara cardunculus var. scolymus]
blue	CtAH02T0012000.1	0.938732	0.8056	0.896616	0.861558	0.937889	0.99485	0.852867	0.967039	1.00508	1.18609	1.12895	1.21702	16	1	6	12	316	35.2	5.76	KVH95445	dTDP-4-dehydrorhamnose reductase [Cynara cardunculus var. scolymus]
blue	CtAH02T0012100.1	0.87909	0.877334	0.874183	0.912363	0.920838	0.921111	0.927861	0.919251	0.891161	1.1729	1.19706	1.18798	24	8	10	30	458	50.4	6.38	KVH95444	Hydroxymethylglutaryl-coenzyme A synthase, active site-containing protein [Cynara cardunculus var. scolymus]
brown	CtAH02T0012300.1	0.922515	0.915677	0.928453	0.935702	0.951623	0.96079	0.98535	0.962336	1.12196	0.879508	0.89402	0.939365	25	10	12	25	583	62.7	9.25	KVH95468	Glucose-methanol-choline oxidoreductase [Cynara cardunculus var. scolymus]
magenta	CtAH02T0012400.1	0.99356	1.02604	0.982269	1.0305	1.02538	1.02403	1.13285	1.07191	1.16361	1.00934	0.964237	1.00252	8	5	5	10	669	75.1	5.95	KVH95461	Major facilitator superfamily [Cynara cardunculus var. scolymus]
pink	CtAH02T0012900.1	1.11645	1.15764	0.953822	1.07801	1.11919	0.932573	0.928574	1.03171	0.895061	1.03553	1.07387	0.922523	8	2	3	3	558	61.2	4.53	KVH95466	UBA-like protein [Cynara cardunculus var. scolymus]
green	CtAH02T0014200.1	1.02514	0.995489	1.00161	1.03038	1.03699	1.05147	0.980834	0.993736	0.999631	1.11059	1.0825	1.09764	45	8	10	45	310	34.8	7.78	XP_022555983	bifunctional UDP-glucose 4-epimerase and UDP-xylose 4-epimerase 1 isoform X1 [Brassica napus]
brown	CtAH02T0014400.1	1.03271	0.98041	1.06057	0.920512	0.920391	0.945829	0.914525	0.916181	1.058	0.873304	0.945336	0.93667	4	3	3	4	1120	125.4	9.17	KVH95376	DNA/RNA helicase, DEAD/DEAH box type, N-terminal [Cynara cardunculus var. scolymus]
yellow	CtAH02T0014600.1	0.740166	0.813775	0.775197	0.858496	0.849958	0.812196	0.972753	0.972257	1.10181	1.14852	1.14268	1.2281	7	2	4	8	550	61	5.69	KVH95407	hypothetical protein Ccrd_002500, partial [Cynara cardunculus var. scolymus]
red	CtAH02T0014700.1	0.961554	0.929324	0.967621	1.06706	1.03123	1.13708	0.878376	0.902437	0.976753	1.01705	1.05897	1.0443	34	9	11	26	305	34.1	5.59	KVH95406	Glucose/ribitol dehydrogenase [Cynara cardunculus var. scolymus]
blue	CtAH02T0014800.1	1.11389	1.0876	0.991038	1.03456	1.04507	0.979381	1.07576	1.03667	1.00926	0.847749	0.95464	0.788076	1	1	1	1	661	73.1	5.6	XP_018828839	PREDICTED: probable LRR receptor-like serine/threonine-protein kinase At1g63430 [Juglans regia]
blue	CtAH02T0015100.1	1.00163	0.961704	0.943994	1.02864	1.00988	1.00663	0.961708	0.989846	0.956843	1.07449	1.05565	1.06297	23	2	9	20	484	53.8	8.68	XP_022870756	DEAD-box ATP-dependent RNA helicase 8-like [Olea europaea var. sylvestris];gi|1279023195|ref|XP_022870757.1| DEAD-box ATP-dependent RNA helicase 8-like [Olea europaea var. sylvestris]
turquoise	CtAH02T0015200.1	0.9871	0.983654	1.0041	1.01194	0.97359	1.03927	0.951715	1.03392	0.961547	1.03808	1.00614	0.997141	8	4	4	7	788	81.6	4.89	KVH95409	Ubiquitin [Cynara cardunculus var. scolymus]
purple	CtAH02T0015600.1	0.976036	1.01364	1.02662	0.974219	1.00067	0.930864	1.02913	1.04263	1.02457	1.04047	1.0033	1.00553	10	3	3	6	334	35.8	7.83	ERM95095	hypothetical protein AMTR_s00009p00255960 [Amborella trichopoda]
blue	CtAH02T0015700.1	0.750729	0.771702	0.786762	0.910186	0.905298	0.894274	0.89441	0.892472	0.918991	1.29612	1.30239	1.33502	60	7	9	58	167	18.6	8.19	KVH95382	Glutathione peroxidase [Cynara cardunculus var. scolymus]
brown	CtAH02T0016000.1	1.05294	1.03178	1.03206	1.0472	1.06619	1.00744	0.996273	0.978488	0.964118	1.03035	1.01133	1.03418	15	27	27	46	2189	247.8	5.86	XP_023772166	DExH-box ATP-dependent RNA helicase DExH12-like [Lactuca sativa];gi|1340491384|ref|XP_023772167.1| DExH-box ATP-dependent RNA helicase DExH12-like [Lactuca sativa];gi|1340491386|ref|XP_023772168.1| DExH-box ATP-dependent RNA helicase DExH12-like [Lactuca sativa];gi|1322384776|gb|PLY79066.1| hypothetical protein LSAT_3X7501 [Lactuca sativa]
midnightblue	CtAH02T0016200.1	0.831533	1.08023	0.957276	0.954079	0.936846	0.934112	1.0314	1.07895	1.05012	1.07567	1.05496	1.0756	19	2	8	14	443	49.9	6.48	KVH91869	Protein kinase, catalytic domain-containing protein [Cynara cardunculus var. scolymus]
green	CtAH02T0016300.1	1.02966	1.02444	1.11359	0.982965	1.0275	0.987591	0.93277	1.0047	0.999062	0.785565	0.819014	0.820879	39	2	14	111	445	50.1	4.86	AIY99978	tubulin beta 2 [Marchantia polymorpha];gi|1026766761|gb|OAE27189.1| hypothetical protein AXG93_4009s1200 [Marchantia polymorpha subsp. ruderalis]
turquoise	CtAH02T0016400.1	1.06118	1.0418	1.11632	1.01224	1.01232	1.08122	0.950272	1.00211	0.990662	1.02308	1.02436	0.981085	26	13	13	40	496	55.8	6.49	KVH95379	hypothetical protein Ccrd_002519 [Cynara cardunculus var. scolymus]
magenta	CtAH02T0016600.1	1.13533	1.07425	1.09055	1.03138	1.02841	0.886899	0.910428	0.849067	0.851448	0.899219	0.99028	1.00819	2	1	1	2	301	32.4	7.23	KVH95428	Cytokine-induced anti-apoptosis inhibitor 1, partial [Cynara cardunculus var. scolymus]
turquoise	CtAH02T0017000.1	1.04536	1.10605	1.01568	1.03714	1.03168	0.994039	0.988109	0.993367	0.963155	1.00037	0.996886	1.00523	9	7	7	17	778	86.9	4.89	XP_023772189	UDP-N-acetylmuramoyl-L-alanyl-D-glutamate--2,6-diaminopimelate ligase MurE homolog, chloroplastic [Lactuca sativa]
blue	CtAH02T0017200.1	0.843965	0.775611	0.809744	1.00626	1.02296	1.0791	0.930212	0.936537	0.988901	1.2511	1.1296	1.17778	18	4	5	35	364	38.8	8.78	KVH95423	hypothetical protein Ccrd_002525 [Cynara cardunculus var. scolymus]
blue	CtAH02T0017300.4	0.770238	0.800617	0.797237	1.01229	1.00114	1.00824	0.86256	0.860871	0.834178	1.29613	1.31801	1.3407	33	8	9	44	513	55.8	9.11	XP_023772195	short-chain dehydrogenase TIC 32, chloroplastic-like [Lactuca sativa]
blue	CtAH02T0017400.1	0.839999	0.825198	0.837108	1.04664	1.03743	1.09438	0.861443	0.885282	0.848823	1.3378	1.39304	1.35196	48	12	13	36	349	38.1	9.32	KVH95422	Glucose/ribitol dehydrogenase, partial [Cynara cardunculus var. scolymus]
red	CtAH02T0017600.1	0.994706	0.941102	0.968535	0.922309	0.930299	0.916722	0.953052	0.906273	0.920125	1.03275	1.05363	1.06964	21	2	4	15	363	39.3	8.59	XP_023772200	short-chain dehydrogenase TIC 32, chloroplastic-like [Lactuca sativa];gi|1322384699|gb|PLY78989.1| hypothetical protein LSAT_3X7221 [Lactuca sativa]
blue	CtAH02T0018000.1	1.03284	1.00496	1.04284	0.951203	1.01086	0.976581	1.01051	0.988962	1.05922	0.967416	0.937481	0.986722	8	5	5	12	639	70.6	5.07	KVH95390	BTB/POZ fold [Cynara cardunculus var. scolymus]
black	CtAH02T0018600.1	1.02316	1.08262	1.11441	1.02041	0.968466	1.03181	1.1103	0.945219	0.872529	0.99922	0.911615	1.04461	1	1	1	1	722	81.8	7.36	KVH95373	Helicase, C-terminal [Cynara cardunculus var. scolymus]
green	CtAH02T0018700.1	1.01257	1.0458	1.01798	0.983444	0.961349	1.00293	0.993608	1.02512	1.03138	1.0051	0.996292	1.01199	14	5	5	10	355	38.9	6.38	OTF84838	putative actin-like ATPase superfamily protein [Helianthus annuus]
blue	CtAH02T0019400.1	0.931238	0.953926	0.92824	1.05961	1.03998	1.07896	0.936763	0.935178	0.932844	1.06127	1.03854	1.04792	9	6	8	20	906	100.2	4.87	KVH95366	Armadillo-like helical [Cynara cardunculus var. scolymus]
turquoise	CtAH02T0019500.1	1.01922	1.0485	1.00499	0.994954	1.00194	0.986477	1.05669	1.01138	1.04172	0.986963	0.998844	1.0174	18	5	5	7	361	40.4	5.06	KVH95375	JAB1/Mov34/MPN/PAD-1 [Cynara cardunculus var. scolymus]
brown	CtAH02T0021200.1	0.967205	0.94341	1.01053	1.00369	0.998938	1.01205	1.02956	0.998047	1.06316	0.941061	0.917222	0.930635	9	3	3	19	258	29.3	9.16	KVH95363	Reticulon [Cynara cardunculus var. scolymus]
yellow	CtAH02T0021500.1	1.02328	1.01651	1.14124	1.08958	1.063	1.08036	0.985914	1.05745	0.967867	0.987277	0.978098	0.950008	3	1	1	4	375	40.3	5.99	KVH95348	Uncharacterized protein family UPF0016 [Cynara cardunculus var. scolymus]
blue	CtAH02T0021600.1	0.727317	0.737697	0.738043	0.919141	0.90768	0.835946	0.798223	0.809506	0.800693	1.41925	1.3692	1.36291	24	6	6	60	325	36.4	7.93	KVH95347	Plant disease resistance response protein [Cynara cardunculus var. scolymus]
brown	CtAH02T0022700.1	1.01328	1.00897	0.944761	0.998343	0.986352	0.981893	1.05118	1.03288	1.03567	0.999682	0.977957	0.972605	45	5	11	59	233	26.7	7.33	KVH95332	ATPase, V1/A1 complex, subunit E [Cynara cardunculus var. scolymus]
turquoise	CtAH02T0022800.1	0.853603	0.86683	0.921889	0.984228	0.93138	0.971506	0.994052	0.956897	1.07353	1.08202	1.11238	1.16724	20	2	2	6	148	16.6	7.88	KRG97124	hypothetical protein GLYMA_19G2530001, partial [Glycine max]
blue	CtAH02T0023300.1	0.91563	0.898731	0.929949	0.980306	0.990033	1.02581	0.928858	0.949732	0.969973	1.08527	1.11155	1.13845	41	4	13	40	351	37.8	9.38	PPD95839	hypothetical protein GOBAR_DD07146 [Gossypium barbadense]
green	CtAH02T0023500.1	1.04507	1.00678	0.956871	0.915497	0.941778	0.907888	1.10255	0.969092	0.960229	0.869562	0.951322	0.868883	2	1	1	3	420	48.6	6.15	KVH95355	PC-Esterase [Cynara cardunculus var. scolymus]
turquoise	CtAH02T0025000.1	0.987038	1.13235	0.956249	1.00013	1.14396	1.17217	1.09354	1.10685	1.00345	0.80915	0.985755	1.10291	3	1	1	1	371	42.2	8.21	PNX92424	retrotransposon-related protein [Trifolium pratense]
yellow	CtAH02T0025100.1	1.04798	1.04442	1.07975	1.04618	1.0286	1.07357	1.01358	1.02662	1.02637	0.95513	0.958817	0.973472	29	6	6	27	243	26.3	9.55	KVH95306	Protein of unknown function DUF3252 [Cynara cardunculus var. scolymus]
blue	CtAH02T0025300.1	1.0417	1.14973	1.06361	0.942158	0.92834	0.951999	1.10528	1.06696	1.07389	0.9845	0.961511	0.989066	20	8	8	38	428	47.5	8.32	KVH95301	Nucleoside diphosphate kinase [Cynara cardunculus var. scolymus]
red	CtAH02T0025500.1	1.06754	1.03905	1.02454	1.01821	1.04801	1.14985	0.973966	0.969091	0.998576	0.974661	1.01859	1.0232	9	4	4	6	572	62.4	5.88	KVH95308	hypothetical protein Ccrd_002608 [Cynara cardunculus var. scolymus]
green	CtAH02T0025600.1	1.02064	1.02715	1.01267	0.973395	1.00231	0.989443	0.962128	0.991304	0.990025	1.02272	1.01924	1.02234	8	3	4	15	617	68.5	7.62	KVH95309	NAD-dependent epimerase/dehydratase [Cynara cardunculus var. scolymus]
green	CtAH02T0026100.1	0.949186	0.954072	1.03232	0.989817	0.959581	1.0158	1.02824	0.98803	1.09866	1.03657	1.06285	1.0901	16	2	2	2	149	15.7	8.18	XP_022021788	uncharacterized protein LOC110921748 [Helianthus annuus];gi|1191632833|gb|OTF84976.1| putative lin-54 family [Helianthus annuus]
black	CtAH02T0026200.1	1.01306	1.05074	0.995395	1.02636	0.940698	1.03242	0.997201	1.05022	0.924256	0.923532	0.942335	1.01712	10	2	2	3	180	20.6	5.05	KVH95328	DEK, C-terminal [Cynara cardunculus var. scolymus]
lightcyan	CtAH02T0026400.1	0.954083	0.99818	0.909507	1.05206	1.02427	0.942357	1.07822	1.05113	1.03666	1.0833	1.09816	1.13007	26	9	9	19	393	43.3	6.18	KVH95316	Glutaredoxin [Cynara cardunculus var. scolymus]
turquoise	CtAH02T0027400.3	0.977687	0.994744	0.961286	0.976141	0.99741	0.99858	1.00691	0.984537	1.01852	1.02225	1.00776	1.01814	31	7	7	23	270	31.1	5.03	XP_022011301	26S proteasome non-ATPase regulatory subunit 8 homolog A-like [Helianthus annuus];gi|1191642537|gb|OTF94511.1| putative 26S proteasome non-ATPase regulatory subunit Rpn12 [Helianthus annuus]
turquoise	CtAH02T0027500.1	0.822659	0.803611	0.859588	1.01391	1.01659	0.940087	1.16854	1.01863	1.09959	1.03683	0.971411	1.13738	37	3	3	13	63	6.9	9.32	XP_022026015	cytochrome c oxidase subunit 5C-1 [Helianthus annuus]
brown	CtAH02T0027700.1	0.917096	0.983104	0.94985	0.891771	1.06701	1.0038	1.09662	0.922722	1.03226	0.957797	0.914097	1.03241	13	2	2	2	159	17.3	9.94	OTG21972	putative signal recognition particle 19 kDa protein [Helianthus annuus]
black	CtAH02T0027800.1	1.08541	1.05214	1.05736	0.978385	0.99806	0.990282	0.996624	1.02134	1.00917	0.878665	0.916692	0.880313	20	10	10	29	603	66.3	5.95	XP_022021807	protein KINESIN LIGHT CHAIN-RELATED 1-like isoform X2 [Helianthus annuus];gi|1191632774|gb|OTF84917.1| putative tetratricopeptide-like helical domain-containing protein [Helianthus annuus]
yellow	CtAH02T0028100.1	0.916022	0.961764	0.886844	0.938534	0.957005	0.95722	0.966191	0.999478	0.924312	1.11283	1.09962	1.00965	57	2	37	204	662	72.8	5.19	XP_004503582	PREDICTED: luminal-binding protein [Cicer arietinum]
brown	CtAH02T0028400.1	0.949147	1.00417	0.952494	1.01003	0.97806	1.05592	0.98237	1.00385	0.98118	0.971614	0.980952	1.02695	3	2	2	2	594	66.5	5.74	KVH95296	Carbon-nitrogen hydrolase [Cynara cardunculus var. scolymus]
blue	CtAH02T0028500.1	0.862112	0.876709	0.818743	1.12679	1.11995	1.10373	0.879478	0.917339	0.873703	1.03286	1.02412	1.04983	14	6	6	14	448	50	6.34	KVH95295	Glycoside hydrolase, family 37 [Cynara cardunculus var. scolymus]
green	CtAH02T0029500.1	0.982959	1.07704	0.98435	1.02801	0.920558	0.955966	0.955913	0.961994	0.921563	0.996008	0.992877	0.996268	20	3	3	5	157	18.2	8.18	KVH95272	ORMDL-like protein [Cynara cardunculus var. scolymus]
pink	CtAH02T0030200.1	1.01105	1.12735	1.05787	0.906185	1.25429	0.828827	1.00615	0.987427	0.869244	1.05104	1.10479	1.02764	2	1	1	1	722	79.7	6.65	KVH95281	MT-A70-like protein [Cynara cardunculus var. scolymus]
cyan	CtAH02T0030300.1	1.05609	1.12405	1.00585	0.91881	0.979021	1.00635	1.02199	1.08173	1.08469	0.94842	0.986814	0.954672	16	4	4	6	318	34.4	5.44	KVH95282	Aldehyde-lyase domain-containing protein [Cynara cardunculus var. scolymus]
cyan	CtAH02T0030400.1	0.985089	0.985389	0.995731	1.0203	1.01725	0.984807	0.945766	0.977163	0.988108	1.02018	1.00878	1.0298	37	12	12	28	363	40.9	6.84	KVH95283	Metal-dependent protein hydrolase [Cynara cardunculus var. scolymus]
turquoise	CtAH02T0030800.1	0.830529	0.905414	0.883669	0.962704	0.956429	0.924603	1.02233	0.925121	0.941183	1.14419	1.06615	1.10698	10	5	5	8	688	76.1	6.55	PON73558	Serine/threonine protein kinase [Parasponia andersonii]
turquoise	CtAH02T0031000.1	0.880899	0.950087	0.847287	1.04464	1.08447	1.01832	0.927482	0.929273	0.972163	1.02567	0.954187	1.02836	3	2	2	3	669	73.5	8.73	KVH95274	Oligopeptide transporter OPT superfamily [Cynara cardunculus var. scolymus]
turquoise	CtAH02T0031300.4	1.09032	1.02757	1.07229	0.989713	1.02261	1.07354	0.953121	0.993612	1.05031	0.960392	0.988163	0.99185	18	6	6	9	394	43.4	7.96	KVH95275	Uncharacterized protein family UPF0017, hydrolase-like, conserved site-containing protein [Cynara cardunculus var. scolymus]
blue	CtAH02T0032500.1	1.02957	0.986587	0.959769	1.24549	0.958446	1.0699	0.839574	0.903795	0.761797	1.09168	1.27357	1.0516	4	1	1	1	395	42.8	6.79	XP_023770467	alcohol dehydrogenase-like 3 [Lactuca sativa]
blue	CtAH02T0032600.1	1.06717	1.10329	1.03451	1.09992	0.961279	0.998358	1.05371	1.16479	0.900739	1.02613	0.950234	0.840741	2	1	1	1	922	103.2	5.57	KVH95241	hypothetical protein Ccrd_002670, partial [Cynara cardunculus var. scolymus]
brown	CtAH02T0032700.1	0.998632	1.01332	0.980299	0.946717	0.922386	0.930276	1.0717	1.03001	1.06942	0.977447	0.958733	1.00617	6	3	3	5	410	45.2	6.49	XP_022025519	metal tolerance protein 1-like [Helianthus annuus]
purple	CtAH02T0033400.1	1.05457	1.01287	1.01674	1.17977	1.01217	1.16945	0.905362	1.0012	0.817178	1.03188	1.18832	0.968049	19	2	2	3	268	30.2	5.54	AFK37382	unknown [Medicago truncatula]
salmon	CtAH02T0033700.1	0.682801	0.744417	0.758677	0.940336	0.902842	0.911916	0.794387	0.763123	0.732906	1.06664	1.25168	1.26695	1	1	1	2	977	110	7.65	XP_023758925	DNA repair endonuclease UVH1 isoform X1 [Lactuca sativa]
greenyellow	CtAH02T0034100.1	0.991502	1.03804	0.982302	1.05434	0.982369	0.978725	0.998581	0.970612	0.913132	1.09461	1.02738	0.980744	53	1	15	58	244	27.9	9.73	KVH88621	Ribosomal protein S3Ae [Cynara cardunculus var. scolymus]
blue	CtAH02T0034200.1	1.11337	1.04625	1.01884	0.975101	0.888398	1.00232	1.08888	1.10697	1.02585	0.909794	0.868119	0.849901	9	1	3	5	342	38.7	6.13	XP_023758923	serine/threonine-protein kinase SAPK3-like [Lactuca sativa];gi|1322405493|gb|PLY89146.1| hypothetical protein LSAT_3X15481 [Lactuca sativa]
brown	CtAH02T0034400.1	0.977528	0.955232	1.11218	0.964614	0.913038	0.99335	0.943433	0.996024	1.18205	0.863239	1.02045	0.944267	1	1	2	2	1212	137.1	6.32
green	CtAH02T0034700.1	0.809759	0.807834	0.963939	1.12225	1.09714	1.14186	0.909459	0.996144	1.18636	1.16925	1.29552	1.26903	0	1	1	1	1475	164.4	5.69	XP_023758915	SNF2 domain-containing protein CLASSY 4-like [Lactuca sativa];gi|1340463533|ref|XP_023758916.1| SNF2 domain-containing protein CLASSY 4-like [Lactuca sativa];gi|1322405518|gb|PLY89171.1| hypothetical protein LSAT_3X15721 [Lactuca sativa]
turquoise	CtAH02T0035100.1	1.54025	1.46499	1.4707	0.96917	0.937249	0.967671	0.874288	0.867535	0.943001	0.8389	0.95759	0.860112	3	2	2	2	556	62.2	7.05	KVH95266	Glycoside hydrolase, catalytic domain-containing protein [Cynara cardunculus var. scolymus]
brown	CtAH02T0035200.1	0.971602	0.985191	0.986391	1.00576	0.982839	1.00814	1.04726	1.02799	1.04512	0.982662	0.984362	0.964225	6	22	22	34	4291	478.8	5.92	PLY89173	hypothetical protein LSAT_3X15901 [Lactuca sativa]
turquoise	CtAH02T0035700.1	0.937823	0.953904	0.934401	1.02122	0.988712	0.974983	1.00258	1.00598	1.02748	1.04611	1.02294	0.986542	48	5	9	44	206	22.8	7.14	XP_010941189	PREDICTED: ras-related protein RABH1b-like isoform X1 [Elaeis guineensis]
turquoise	CtAH02T0035800.1	1.12444	1.08782	1.12061	0.912173	0.916266	1.00395	1.154	1.14005	1.18836	1.13983	1.15377	1.12167	62	6	6	70	162	17.4	5.06	KVH95235	2-oxo acid dehydrogenase, lipoyl-binding site-containing protein [Cynara cardunculus var. scolymus]
yellow	CtAH02T0036000.1	0.969742	0.993028	1.14106	1.13701	1.03259	1.03164	1.02864	1.01267	1.00089	0.954081	0.937906	0.958584	17	5	5	8	369	40.1	9.54	KVH95208	hypothetical protein Ccrd_002706 [Cynara cardunculus var. scolymus]
greenyellow	CtAH02T0036200.1	1.05865	0.954453	0.991736	1.06009	1.01752	0.982608	0.951859	0.971756	0.902386	1.06406	1.03504	0.986858	6	2	2	6	398	42.8	6.61	KYP55278	Ribose-phosphate pyrophosphokinase 1 [Cajanus cajan]
yellow	CtAH02T0036300.1	0.871914	0.864947	0.90405	0.9644	0.93783	0.982668	0.966847	0.997011	1.07056	1.07045	1.01742	1.1068	15	3	3	7	258	28.7	8.05	XP_022029417	tobamovirus multiplication protein 2A-like [Helianthus annuus];gi|1191680393|gb|OTG32356.1| putative tetraspanin family protein [Helianthus annuus]
blue	CtAH02T0036500.1	0.854411	0.888779	0.9261	1.09006	1.04376	1.01188	0.948009	0.949833	0.935351	1.19351	1.17222	1.19397	1	1	1	1	555	63.4	6.64	XP_022025668	type I inositol polyphosphate 5-phosphatase 2 isoform X1 [Helianthus annuus];gi|1191632907|gb|OTF85050.1| putative myo-inositol polyphosphate 5-phosphatase 2 [Helianthus annuus]
turquoise	CtAH02T0037200.1	1.06828	1.02636	1.058	1.01763	1.0179	1.03761	1.02483	1.04273	1.12169	0.984366	0.978556	0.993356	13	10	10	36	740	80.5	6.19	KVH95250	SUF system FeS cluster assembly, SufBD [Cynara cardunculus var. scolymus]
yellow	CtAH02T0037900.1	0.984023	1.13099	0.986819	0.972819	1.07705	1.00158	0.945603	1.03979	1.06992	0.949704	1.01502	1.02019	16	6	6	16	438	49.2	9.11	OWM64127	hypothetical protein CDL15_Pgr018698 [Punica granatum]
turquoise	CtAH02T0038400.1	1.06069	1.02425	1.06909	1.03929	1.03382	1.07187	1.04697	1.04846	1.11866	0.970848	0.982606	0.981513	63	14	14	149	301	30.6	9.45	KVH95202	Mitochondrial carrier domain-containing protein [Cynara cardunculus var. scolymus]
turquoise	CtAH02T0038600.1	1.09626	1.04706	1.06	1.02715	1.03319	1.04406	1.00427	0.983953	0.965923	1.00653	0.960867	0.986688	22	4	4	15	223	24.1	6.2	XP_021969349	abscisic acid receptor PYR1-like [Helianthus annuus]
blue	CtAH02T0039500.1	1.10061	1.03953	1.09695	1.02631	0.999902	0.992445	1.0031	1.04087	1.05088	0.940285	0.932926	0.942695	12	3	3	5	280	31.3	6.16	KVH95206	Nucleotide-binding, alpha-beta plait [Cynara cardunculus var. scolymus]
blue	CtAH02T0040100.1	1.00997	1.05484	1.08193	1.0173	1.04193	0.986961	1.00101	1.05126	0.99981	0.96458	0.895649	0.904406	8	6	7	11	1192	130.4	9.03	KVH95222	AAA+ ATPase domain-containing protein [Cynara cardunculus var. scolymus]
yellow	CtAH02T0040200.1	1.03318	0.734313	0.971604	1.07153	0.811839	0.792237	0.788236	1.03557	1.10965	1.19048	1.13843	1.02021	3	1	1	1	365	40.9	5.38	XP_023736277	inositol-tetrakisphosphate 1-kinase 1-like [Lactuca sativa];gi|1322369981|gb|PLY71944.1| hypothetical protein LSAT_3X18841 [Lactuca sativa]
blue	CtAH02T0040500.1	1.0419	1.02783	1.02851	0.991531	0.972473	0.992491	1.04275	1.04793	1.04923	0.982797	0.936431	0.947511	12	5	8	10	848	96.3	6.44	KVH95194	Glycosyl transferase, family 20 [Cynara cardunculus var. scolymus]
turquoise	CtAH02T0040800.1	1.06803	1.02623	0.997428	1.03497	0.994761	1.02925	1.06211	1.03703	1.08057	0.832699	1.06922	0.983738	4	1	1	1	507	56.2	5.02	KVH95188	Heat shock factor (HSF)-type, DNA-binding [Cynara cardunculus var. scolymus]
grey60	CtAH02T0041200.1	0.984851	0.949631	1.02647	1.14778	1.05588	1.10407	1.03007	1.01778	0.9987	0.935107	0.921779	0.954507	15	2	2	6	148	15.9	4.94	BAB40809	homolog of defender against apoptotic death 1 [Nicotiana suaveolens x Nicotiana tabacum]
magenta	CtAH02T0041900.1	0.988575	1.05763	1.02821	0.934131	0.955875	0.927873	1.12977	1.08281	1.10226	1.0176	0.994885	0.997372	13	3	5	30	369	39.7	4.75	KVH95178	Plastid lipid-associated protein/fibrillin conserved domain-containing protein [Cynara cardunculus var. scolymus]
turquoise	CtAH02T0042300.1	0.901678	0.893982	0.949406	0.94309	0.954459	0.950486	0.990265	1.01057	1.03636	1.05597	1.03302	1.08423	29	5	6	14	283	30	6.96	KVH95146	Nucleotide-binding, alpha-beta plait [Cynara cardunculus var. scolymus]
blue	CtAH02T0042400.1	0.963255	1.03884	0.953411	0.926152	0.985488	0.92389	0.967817	0.959837	0.962036	1.20276	1.21227	1.07877	21	3	6	23	350	38.8	8.57	PLY71959	hypothetical protein LSAT_3X19561 [Lactuca sativa]
blue	CtAH02T0042500.1	1.10041	1.1176	1.03887	0.954606	1.00667	0.953906	1.07367	1.03716	0.975707	1.00623	0.954095	1.00064	15	5	5	24	457	51.3	5.92	KVH95148	Protein of unknown function DUF760 [Cynara cardunculus var. scolymus]
blue	CtAH02T0042700.1	0.992807	0.89586	1.04467	0.900444	0.972766	0.943625	1.122	1.00294	1.14936	0.921744	0.95222	1.01275	5	1	1	1	187	20.5	8.35	KVH95153	Peptidyl-tRNA hydrolase II domain-containing protein, partial [Cynara cardunculus var. scolymus]
yellow	CtAH02T0042900.1	0.707219	0.689246	0.729798	0.727324	0.777401	0.813858	0.718939	0.76833	0.79073	1.03299	1.08698	1.0984	18	5	5	9	678	73.6	7.87	KVH95152	Thaumatin [Cynara cardunculus var. scolymus]
yellow	CtAH02T0043100.1	0.994427	1.0394	1.11412	1.09572	0.994972	1.08974	1.00543	1.01522	1.04189	1.03465	0.912467	1.00706	1	1	2	5	1089	123.7	6.65	KVH95157	DnaJ domain-containing protein [Cynara cardunculus var. scolymus]
green	CtAH02T0043200.1	0.988051	0.99566	1.01303	0.959381	0.965414	0.971082	1.02843	1.01471	0.971493	0.983267	0.85691	0.9392	12	2	2	2	117	13.5	10.45	XP_023763900	uncharacterized protein LOC111912399 [Lactuca sativa];gi|1340473916|ref|XP_023763901.1| uncharacterized protein LOC111912399 [Lactuca sativa];gi|1340473918|ref|XP_023763902.1| uncharacterized protein LOC111912399 [Lactuca sativa];gi|1340473920|ref|XP_023763903.1| uncharacterized protein LOC111912399 [Lactuca sativa];gi|1322397130|gb|PLY85424.1| hypothetical protein LSAT_4X151821 [Lactuca sativa]
pink	CtAH02T0043500.1	1.01422	1.23753	1.17558	0.913452	0.861455	0.912512	1.12124	1.06564	0.81923	0.940603	0.988809	0.862048	6	2	2	2	423	46.8	6.19	XP_023750168	uncharacterized protein LOC111898501 [Lactuca sativa]
turquoise	CtAH02T0043700.1	1.16215	1.19185	1.11288	1.07055	1.00522	0.970695	1.06695	1.06746	0.959112	0.897277	0.897492	0.867411	1	1	1	5	848	94.5	7.06	KVH95161	Pentatricopeptide repeat-containing protein [Cynara cardunculus var. scolymus]
yellow	CtAH02T0043900.1	0.85309	0.899862	0.860478	1.00911	1.02762	0.950945	0.923061	0.951169	1.00292	1.07763	1.03342	1.10316	1	1	1	2	544	60.6	8.57	KVH95162	DNA/RNA helicase, DEAD/DEAH box type, N-terminal [Cynara cardunculus var. scolymus]
brown	CtAH02T0044100.1	1.01098	0.985452	1.0005	1.05016	1.05295	1.10326	0.939776	0.983481	1.00879	1.00198	1.02659	1.00779	36	9	12	50	386	44.1	5.25	KVH95163	Proteasome component (PCI) domain-containing protein [Cynara cardunculus var. scolymus]
magenta	CtAH02T0044200.4	1.0713	1.02762	1.00862	1.00707	1.14906	1.02896	0.898229	0.889703	0.852052	0.910551	1.0807	0.910187	9	1	1	1	146	16.5	6.11	PPS16420	hypothetical protein GOBAR_AA04167 [Gossypium barbadense]
greenyellow	CtAH02T0044300.1	1.04391	1.00528	1.08725	1.05526	1.07079	0.928325	1.03975	0.930763	1.16872	1.08685	0.918819	0.92229	4	2	2	4	1329	144.1	6.51	ACB56927	glycosyltransferase UGT95A1 [Pilosella officinarum]
brown	CtAH02T0044500.2	0.977008	1.0281	0.980532	0.903255	0.964791	0.918808	1.03734	0.989807	1.03235	0.955706	0.895859	0.982976	7	2	2	6	249	28.5	8.16	KVH95139	Mob1/phocein [Cynara cardunculus var. scolymus]
green	CtAH02T0046300.1	0.972381	1.0051	1.02369	0.945964	0.961822	1.14028	1.08841	1.02836	1.04977	0.990538	1.00829	1.04037	11	9	9	14	890	98.9	5.54	XP_011075207	uncharacterized protein LOC105159727 [Sesamum indicum]
greenyellow	CtAH02T0046500.1	0.995985	1.08231	0.976645	0.860152	0.934905	1.11797	1.02551	0.97988	1.17502	1.04887	0.904291	1.00029	3	1	1	1	423	46.5	6.71	KVH95099	Zinc finger, RING-CH-type [Cynara cardunculus var. scolymus]
brown	CtAH02T0046700.4	0.973571	0.961775	0.974557	0.962303	0.954051	1.0129	0.879256	0.900298	0.933822	0.838934	0.861272	0.850313	53	12	12	33	316	35.3	7.59	XP_022021339	DNA-directed RNA polymerase III subunit RPC6 [Helianthus annuus]
turquoise	CtAH02T0046900.1	1.00093	1.1785	1.19075	1.02156	1.04503	0.905656	1.04785	1.07565	0.951339	1.02847	0.816455	1.05782	5	2	2	2	456	51.9	6.09	KVH95098	hypothetical protein Ccrd_002807 [Cynara cardunculus var. scolymus]
brown	CtAH02T0047000.1	0.863561	0.821991	0.824518	1.0144	1.03583	1.05004	0.962888	1.02052	0.922569	0.771768	0.798217	0.74389	40	4	4	32	87	9.9	6.1	PNT44802	hypothetical protein POPTR_003G103700v3 [Populus trichocarpa]
turquoise	CtAH02T0047700.1	1.19412	1.1421	1.1627	1.03307	1.0405	1.03899	1.00285	1.0165	1.02989	0.86969	0.862453	0.83319	40	7	9	43	297	32.3	5.2	PLY81793	hypothetical protein LSAT_3X23101 [Lactuca sativa]
brown	CtAH02T0048300.1	1.0155	1.01963	1.01155	0.917142	1.11226	1.06802	0.948649	1.08795	0.834107	1.08085	1.14108	0.951021	8	1	4	7	641	73.4	7.53	KVH95089	DnaJ domain-containing protein [Cynara cardunculus var. scolymus]
red	CtAH02T0048700.1	1.05936	0.98993	1.03069	1.07112	1.08033	1.09802	0.975602	0.996709	1.0428	1.0264	1.04867	1.06478	24	12	12	46	538	60.8	8.32	KVH95087	Pheophorbide a oxygenase, partial [Cynara cardunculus var. scolymus]
red	CtAH02T0049300.1	1.00377	1.02154	0.962438	0.954095	0.975255	0.999322	1.04736	0.992006	0.948206	0.988915	0.995208	1.02722	4	4	4	6	1015	109.9	8.25	KVH95093	Armadillo-like helical [Cynara cardunculus var. scolymus]
blue	CtAH02T0049600.1	0.737193	0.732961	0.82779	1.04074	1.04815	1.02456	0.874209	0.85459	0.857979	1.29878	1.29976	1.24573	17	5	5	11	380	44.2	7.77	AGC65501	FAD2-4 protein [Carthamus tinctorius]
red	CtAH02T0050300.1	1.03694	1.04725	1.00702	1.02855	0.960774	0.935977	1.03457	1.04254	0.98996	1.02883	1.01482	0.979909	10	8	9	15	951	106.9	6.58	KVH95103	AAA+ ATPase domain-containing protein [Cynara cardunculus var. scolymus]
turquoise	CtAH02T0050900.2	1.12244	1.21839	0.9059	1.04683	1.12794	1.02087	1.00155	0.906094	0.962855	0.972727	1.07565	1.02454	1	1	1	1	1129	128	6.8	KVH95101	Phospholipase D, eukaryota [Cynara cardunculus var. scolymus]
greenyellow	CtAH02T0051200.2	1.04693	1.05681	1.06611	0.984205	0.985208	1.06811	0.96237	0.999046	1.0795	0.926244	1.01994	1.02433	6	2	2	5	445	47.8	7.71	KVH95125	Protein phosphatase 2C (PP2C)-like protein [Cynara cardunculus var. scolymus]
blue	CtAH02T0051800.1	1.01627	0.998396	0.990724	1.02261	1.00748	1.00932	0.988655	0.98445	0.958148	1.08571	1.06608	1.06011	23	17	17	51	861	95.8	8.54	KVH95129	Pectinesterase, active site-containing protein [Cynara cardunculus var. scolymus]
turquoise	CtAH02T0052100.1	0.961449	0.986337	0.953274	1.01485	1.00367	1.00052	0.964047	0.970981	0.966879	0.988436	0.984352	0.977997	15	8	8	40	682	76.3	7.02	XP_023768707	uncharacterized protein LOC111917259 [Lactuca sativa];gi|1322390223|gb|PLY81811.1| hypothetical protein LSAT_3X24020 [Lactuca sativa]
grey	CtAH02T0052200.1	0.967513	0.996041	0.97771	1.03942	0.998868	1.0214	0.980267	1.00459	1.09969	0.967742	0.984071	1.01883	23	3	7	18	494	55.9	6.39	XP_022022502	uncharacterized protein LOC110922520 [Helianthus annuus];gi|1191632934|gb|OTF85077.1| putative epoxide hydrolase [Helianthus annuus]
turquoise	CtAH02T0052300.2	1.05913	1.00623	1.04424	0.989937	1.007	1.02996	1.05315	1.05634	1.07337	1.02515	1.02829	1.02045	20	3	8	22	567	64.2	6.15	XP_014508674	uncharacterized protein LOC106768192 isoform X1 [Vigna radiata var. radiata]
midnightblue	CtAH02T0052400.1	0.854408	0.866943	0.852474	0.819591	0.801256	0.802592	0.923715	0.921341	1.031	1.33	1.38005	1.37416	13	3	3	4	319	36	5.96	KVH95075	Alpha/beta hydrolase fold-1 [Cynara cardunculus var. scolymus]
green	CtAH02T0052600.1	0.986087	1.02834	0.994948	1.03592	1.04149	1.01358	1.04767	0.983172	1.03539	1.06355	1.04508	1.00787	30	9	9	20	322	36.3	6.58	KVH95065	Alpha/beta hydrolase fold-1 [Cynara cardunculus var. scolymus]
blue	CtAH02T0052700.1	0.94494	0.983648	0.974862	1.01161	0.997165	0.995935	0.991808	0.96295	1.00922	1.07329	1.08632	1.10821	32	17	17	46	695	75.1	7.4	KVH95067	2-oxoacid dehydrogenase acyltransferase, catalytic domain-containing protein [Cynara cardunculus var. scolymus]
greenyellow	CtAH02T0054900.1	0.959837	1.01297	1.05204	1.0099	0.967919	1.00938	1.01131	1.02828	1.1049	1.02263	0.990281	1.02178	5	2	2	4	309	34.1	5.66	KVH95073	hypothetical protein Ccrd_002864 [Cynara cardunculus var. scolymus]
brown	CtAH02T0055200.1	1.00461	0.995799	0.991421	1.07686	1.00828	1.01527	0.90165	0.910851	0.885622	1.1479	1.09668	1.07567	13	3	3	7	290	31.8	10.24	KVH95082	Late embryogenesis abundant protein, LEA-14 [Cynara cardunculus var. scolymus]
turquoise	CtAH02T0055300.1	0.984022	1.00313	0.976407	0.922792	1.02912	0.977984	0.952636	0.951796	1.05517	1.02697	0.994119	1.08644	48	5	17	41	490	53.3	6.07	ONK63458	uncharacterized protein A4U43_C07F15360 [Asparagus officinalis]
turquoise	CtAH02T0055400.1	1.06792	1.04372	1.06335	1.00242	1.00412	1.06721	1.0214	1.01447	1.07493	0.955645	0.971424	0.970311	46	18	18	70	479	53.3	7.56	KVH95078	NAD-dependent epimerase/dehydratase [Cynara cardunculus var. scolymus]
tan	CtAH02T0055500.2	1.03937	0.940806	0.994567	0.989242	1.02851	1.0823	0.931707	0.941702	0.980677	0.96342	1.02637	0.990928	7	5	5	7	1132	128	5.36	KVH95083	Concanavalin A-like lectin/glucanase superfamily [Cynara cardunculus var. scolymus]
blue	CtAH02T0056000.1	1.02621	1.1294	1.07688	0.965566	0.894625	1.01241	1.08842	1.15173	1.01246	0.887623	1.01021	0.934417	7	1	4	5	581	63.9	9.29	KDO57100	hypothetical protein CISIN_1g015247mg [Citrus sinensis]
yellow	CtAH02T0056200.1	1.10089	1.07029	1.05243	1.09517	1.10757	1.12887	0.979866	1.01647	0.972925	0.899373	0.907953	0.88026	22	8	8	35	420	45.9	6.21	XP_023768654	divinyl chlorophyllide a 8-vinyl-reductase, chloroplastic [Lactuca sativa]
blue	CtAH02T0056500.1	1.01757	1.02145	1.03214	0.961168	1.00229	0.961311	1.03264	1.06852	1.00772	0.996997	1.01341	0.994261	38	3	14	42	341	38.7	5.27	KVH88885	Nucleic acid-binding, OB-fold [Cynara cardunculus var. scolymus]
black	CtAH02T0056600.1	1.08905	1.05308	1.00011	0.950757	1.03444	0.967348	0.982584	0.966351	1.01704	0.892864	0.963295	1.02419	25	2	2	6	83	9.7	8.1	KVH88886	NADH:ubiquinone oxidoreductase, iron-sulfur subunit 5, partial [Cynara cardunculus var. scolymus]
brown	CtAH02T0056800.1	1.0187	1.00511	1.01319	0.898548	0.909803	0.908039	0.991687	1.01949	1.03708	1.02654	1.00057	0.944931	35	6	8	62	168	18.9	4.53	XP_023747448	translationally-controlled tumor protein homolog [Lactuca sativa];gi|1322419637|gb|PLY96278.1| hypothetical protein LSAT_6X95760 [Lactuca sativa]
turquoise	CtAH02T0057100.4	1.0444	1.08245	1.10404	1.01632	1.01086	1.01309	1.01859	1.0337	1.09666	0.963241	1.03258	1.05178	5	3	3	3	601	65.8	6.49	XP_019075163	PREDICTED: riboflavin biosynthesis protein PYRR, chloroplastic isoform X1 [Vitis vinifera]
turquoise	CtAH02T0057400.1	0.91552	0.917633	0.906966	0.946228	0.984087	0.962085	0.998839	0.992489	1.03083	1.05023	1.00426	1.01723	42	12	12	51	299	34.1	5.78	KVI05841	Cullin repeat-like-containing domain-containing protein [Cynara cardunculus var. scolymus]
purple	CtAH02T0057600.1	1.15259	1.14221	1.13764	1.11454	1.08209	1.10019	0.812575	0.848737	0.803938	0.929154	0.924981	0.933981	19	11	11	24	697	77.2	6.96	PLY81761	hypothetical protein LSAT_3X26280 [Lactuca sativa]
grey	CtAH02T0058000.1	0.990969	1.02976	1.02198	1.03766	0.979124	0.990985	1.00992	0.957294	1.01012	1.00277	1.00107	0.992338	24	4	4	10	189	21.5	5.67	XP_019188088	PREDICTED: AP-1 complex subunit sigma-2 [Ipomoea nil]
brown	CtAH02T0058100.1	0.944542	0.970119	0.966884	1.10497	0.998292	0.987193	0.9603	1.02571	1.05377	0.994864	0.973215	0.904583	4	2	2	2	505	55.2	5.21	KVH95568	hypothetical protein Ccrd_002374, partial [Cynara cardunculus var. scolymus]
brown	CtAH02T0058400.1	0.944477	0.960309	1.04248	0.929946	0.871824	0.938858	1.12296	1.10432	1.18399	0.964034	0.882416	0.894478	1	1	1	2	682	74.7	5.26	XP_023768571	glutamic acid-rich protein-like [Lactuca sativa];gi|1322390170|gb|PLY81758.1| hypothetical protein LSAT_3X25381 [Lactuca sativa]
turquoise	CtAH02T0059200.1	1.06476	1.0623	1.0636	1.05281	1.07372	1.03375	0.977173	0.996274	0.981605	1.00334	1.01898	1.01472	14	12	12	37	951	105	8.25	KVH95609	hypothetical protein Ccrd_002363 [Cynara cardunculus var. scolymus]
cyan	CtAH02T0059300.1	1.01392	1.10699	0.918671	1.05612	1.17169	0.90426	0.955199	0.887649	0.817305	1.08885	0.972799	1.02977	2	1	1	1	380	42.1	5.35	KVH95554	Lipase, class 3 [Cynara cardunculus var. scolymus]
turquoise	CtAH02T0059400.1	0.890987	0.856394	0.933896	0.998291	1.04236	0.978285	0.953282	0.979036	1.09419	1.00252	1.0184	1.06438	7	2	4	16	509	55.1	9.01	KVH95610	Concanavalin A-like lectin/glucanase, subgroup [Cynara cardunculus var. scolymus]
lightcyan	CtAH02T0059500.1	1.05004	1.042	1.04024	0.953164	0.990316	1.04187	0.972178	1.00697	1.07111	0.944163	0.955329	0.959457	71	2	17	158	246	27.5	9.58	KVH95756	K homology domain, prokaryotic type [Cynara cardunculus var. scolymus]
purple	CtAH02T0060000.4	1.01148	1.07137	1.01643	0.976056	1.03033	1.14417	0.93454	1.02996	0.928058	0.975746	0.980538	0.919189	14	2	2	6	224	24.3	5.27	KVH95598	Cytokinin riboside 5&apos;-monophosphate phosphoribohydrolase LOG [Cynara cardunculus var. scolymus]
turquoise	CtAH02T0060300.1	1.34982	1.15495	1.44141	1.48232	1.56162	1.04349	0.712882	0.697163	0.628242	0.98565	1.11454	0.972624	1	1	1	1	599	67.4	9.44	KVH95600	PWWP-like protein [Cynara cardunculus var. scolymus]
greenyellow	CtAH02T0061700.1	0.989078	1.01584	1.02228	0.949021	1.00219	1.00797	1.02648	1.02564	1.10333	0.939739	0.972386	1.00497	10	3	3	5	304	33.5	5.81	KVH95633	3&apos;-5&apos; exonuclease domain-containing protein [Cynara cardunculus var. scolymus]
green	CtAH02T0062800.1	0.970388	0.912994	1.07534	0.979074	0.979707	0.975487	1.01069	0.980946	0.950747	0.910678	0.8211	0.944701	9	2	4	5	643	73.7	7.27	KVH95623	putative S-adenosyl-L-methionine-dependent methyltransferase [Cynara cardunculus var. scolymus]
turquoise	CtAH02T0063300.1	1.08991	1.0635	1.09095	0.978661	0.965782	1.0059	1.00919	1.05385	1.06215	1.00918	1.01252	0.995251	33	26	26	77	992	109.1	6.46	KVH95558	Galactokinase galactose-binding domain-containing protein [Cynara cardunculus var. scolymus]
turquoise	CtAH02T0063900.1	1.05167	1.05784	1.07144	1.1089	1.05042	1.04689	1.01637	0.997722	0.938039	0.985492	0.986423	0.973499	18	3	3	19	175	19.8	8.63	KVH95560	Protein of unknown function DUF3464 [Cynara cardunculus var. scolymus]
blue	CtAH02T0064000.2	0.982375	0.942408	0.994247	1.03029	0.998972	1.04443	0.875479	0.908005	0.95962	1.03748	1.04862	1.04858	6	2	2	2	321	36.5	9.36	KVH95561	3-oxo-5-alpha-steroid 4-dehydrogenase, C-terminal [Cynara cardunculus var. scolymus]
pink	CtAH02T0064200.1	1.06559	1.03347	1.01028	1.02882	1.00089	0.996764	0.989977	0.95928	0.983694	0.999783	1.00083	0.941638	20	3	3	8	171	19.1	4.86	KVH95563	Protein of unknown function DUF866, eukaryotic [Cynara cardunculus var. scolymus]
lightcyan	CtAH02T0064400.1	0.967267	1.01223	0.975377	1.03358	1.07458	0.952662	1.066	1.0096	0.947008	1.0366	1.00617	1.04434	35	4	12	48	421	46.9	6	XP_023753109	putative pentatricopeptide repeat-containing protein At3g15130 [Lactuca sativa];gi|1322414019|gb|PLY93573.1| hypothetical protein LSAT_2X98881 [Lactuca sativa]
green	CtAH02T0064500.1	0.948736	0.990557	0.962491	1.02779	0.989515	1.06921	0.982112	1.01134	1.06948	1.02735	1.02099	1.0307	2	5	5	6	2591	288.4	5.63	KVH95642	hypothetical protein Ccrd_002316 [Cynara cardunculus var. scolymus]
turquoise	CtAH02T0065100.1	1.17257	1.16773	1.12284	1.00121	1.02923	0.978994	1.0232	1.04441	0.97582	0.912449	0.895437	0.980252	3	2	2	3	613	69.9	8.69	KVH95638	Pentatricopeptide repeat-containing protein [Cynara cardunculus var. scolymus]
turquoise	CtAH02T0065200.1	1.10858	1.05144	1.09075	1.00129	1.00233	1.02318	0.979692	0.9782	0.972921	0.949099	0.977916	0.961374	16	6	6	10	325	36.6	5.52	KVH95641	hypothetical protein Ccrd_002311 [Cynara cardunculus var. scolymus]
blue	CtAH02T0065800.1	0.969377	1.09019	0.970215	1.01537	1.1343	0.95286	1.12661	1.04571	0.939381	0.908358	1.00476	1.00757	40	1	8	30	219	24.5	8.51	KVH95581	Proteasome B-type subunit [Cynara cardunculus var. scolymus]
blue	CtAH02T0066000.1	0.87335	0.879026	0.879744	1.03499	1.06249	1.09906	0.876985	0.910035	0.881515	1.21223	1.18963	1.17159	18	4	6	10	358	39.5	7.21	KVH95585	Aldo/keto reductase [Cynara cardunculus var. scolymus]
yellow	CtAH02T0066500.1	0.65883	0.672738	0.669602	0.781836	0.784242	0.783585	0.843694	0.845239	0.848221	1.35043	1.29553	1.31442	35	18	18	107	570	64.4	5.03	KVH95556	C1-like protein [Cynara cardunculus var. scolymus]
brown	CtAH02T0066600.1	1.04011	1.04816	0.991097	1.09717	1.14128	1.03626	1.00932	0.975897	0.903222	1.03309	1.0131	0.963339	2	1	1	2	904	97.6	6.58	KVH95557	Glycoside hydrolase, family 28, partial [Cynara cardunculus var. scolymus]
grey	CtAH02T0067800.1	1.00466	1.09605	1.02435	1.13743	0.995286	0.924727	0.811785	1.00137	0.948948	1.1166	1.05992	1.03334	6	2	2	2	456	52.1	7.12	XP_023733670	uncharacterized protein LOC111881512 [Lactuca sativa];gi|1322374051|gb|PLY73904.1| hypothetical protein LSAT_3X28800 [Lactuca sativa]
blue	CtAH02T0068700.1	1.02513	1.04208	1.04366	1.02049	1.01799	0.964878	1.02999	1.07918	0.95497	0.919141	0.962998	0.862157	6	3	4	6	656	73.3	5.55	XP_022020977	BTB/POZ domain-containing protein At1g67900-like [Helianthus annuus];gi|1228943396|ref|XP_022020978.1| BTB/POZ domain-containing protein At1g67900-like [Helianthus annuus];gi|1191633279|gb|OTF85422.1| putative SKP1/BTB/POZ domain, NPH3 domain protein [Helianthus annuus]
green	CtAH02T0069500.1	0.969309	1.0231	1.2665	1.22397	0.957029	0.924493	0.980926	0.996768	0.995673	0.897488	0.951186	0.869293	3	2	2	3	521	59.4	8.73	PPR80818	hypothetical protein GOBAR_AA39891 [Gossypium barbadense]
turquoise	CtAH02T0069900.1	0.96613	1.23001	1.11795	1.01392	1.17306	1.01427	1.16298	1.06723	1.01179	1.05961	0.976406	0.839272	2	1	1	1	744	82.7	5.2	KVH95652	Dual specificity phosphatase [Cynara cardunculus var. scolymus]
turquoise	CtAH02T0070000.1	0.971631	0.956226	0.993382	0.946556	0.967119	0.990899	0.977236	0.972177	1.05345	1.03088	1.04171	1.05876	39	16	16	70	552	61.4	7.2	KVH95654	Glycoside hydrolase, catalytic domain-containing protein [Cynara cardunculus var. scolymus]
turquoise	CtAH02T0070100.1	0.968991	0.959876	0.992626	0.97061	0.963877	0.959792	0.993175	0.984971	0.998861	1.02835	1.01155	1.02895	7	2	6	20	774	87.9	8.21	KVH95653	cytochrome P450 [Cynara cardunculus var. scolymus]
turquoise	CtAH02T0070700.1	1.07092	1.21624	1.03355	1.1374	1.10877	0.969419	1.07853	1.02514	0.811673	1.04886	0.879482	0.797793	1	2	2	2	1664	186.9	4.84	KVH95693	hypothetical protein Ccrd_002256 [Cynara cardunculus var. scolymus]
red	CtAH02T0070900.1	1.00151	1.013	1.00716	1.06102	1.01524	1.04982	0.987972	1.01712	1.06533	1.00196	0.949981	1.01425	3	3	3	5	866	96.4	7.08	XP_023733766	probable LRR receptor-like serine/threonine-protein kinase At1g67720 [Lactuca sativa]
turquoise	CtAH02T0071400.2	0.861633	0.919958	0.913764	1.0033	0.99287	0.975517	1.04013	1.05047	1.03389	0.987317	1.08953	1.07826	63	2	18	156	341	37.1	6.81	XP_022025823	glyceraldehyde-3-phosphate dehydrogenase, cytosolic isoform X1 [Helianthus annuus]
red	CtAH02T0072300.1	1.05409	0.974589	1.109	1.03791	1.05662	1.08076	0.971854	1.01945	1.04587	0.973966	0.944962	0.997322	39	1	10	35	234	25.8	7.81	KVH95668	hypothetical protein Ccrd_002241 [Cynara cardunculus var. scolymus]
purple	CtAH02T0072600.1	0.963105	1.00212	0.990791	0.975563	0.983436	0.979535	1.04757	1.02395	1.05378	0.998386	1.0042	1.02034	25	6	6	44	263	28.5	7.18	KVH95683	protein of unknown function DUF1929 [Cynara cardunculus var. scolymus]
turquoise	CtAH02T0072800.1	0.936051	0.931765	0.952664	1.01434	0.976377	0.954061	1.05785	0.974936	1.00728	1.02712	1.03947	0.962856	5	4	4	6	838	95.7	7.15	XP_023733697	mannosyl-oligosaccharide glucosidase GCS1 [Lactuca sativa];gi|1322374044|gb|PLY73897.1| hypothetical protein LSAT_3X29780 [Lactuca sativa]
magenta	CtAH02T0072900.1	0.994026	1.03494	0.975644	1.1064	1.05883	0.971976	0.948307	0.981543	0.972213	0.908554	0.961211	1.00577	11	1	1	2	119	13.6	10.15	KVH95682	hypothetical protein Ccrd_002235 [Cynara cardunculus var. scolymus]
blue	CtAH02T0073000.1	0.911075	0.883355	0.879622	0.945722	0.985377	1.02562	0.965256	0.985995	0.936018	1.07011	1.11951	1.06302	28	4	5	17	204	22.2	6.34	KVH95675	Plant specific mitochondrial import receptor subunit TOM20 [Cynara cardunculus var. scolymus]
red	CtAH02T0073300.1	0.908267	0.936441	0.89308	1.27465	1.16508	1.46614	0.887101	0.90943	1.07902	0.963323	1.01334	1.0128	42	6	6	38	227	24.7	8.56	OWM76210	hypothetical protein CDL15_Pgr009856 [Punica granatum]
pink	CtAH02T0073800.1	1.15329	1.09417	1.04745	1.06041	1.01918	0.958216	0.985802	1.02393	0.886926	0.99592	0.97779	0.947788	17	1	2	3	170	18.9	6.05	XP_022956152	nuclear transport factor 2B [Cucurbita moschata]
blue	CtAH02T0074800.1	0.818042	0.850739	0.907381	1.09692	1.03268	0.958974	0.879197	0.93782	0.927064	1.15494	1.17671	1.14354	8	2	2	2	323	35.5	7.81	KVH95699	Glucose/ribitol dehydrogenase [Cynara cardunculus var. scolymus]
turquoise	CtAH02T0075300.1	1.12104	1.10557	1.09239	1.00384	1.03731	1.04942	1.08351	1.02632	0.9713	0.992132	1.0059	0.991737	30	5	9	95	273	29.4	9.74	XP_021970111	photosynthetic NDH subunit of lumenal location 5, chloroplastic-like [Helianthus annuus];gi|1191670815|gb|OTG22781.1| putative cyclophilin-type peptidyl-prolyl cis-trans isomerase domain-containing protein [Helianthus annuus]
yellow	CtAH02T0075400.1	0.854761	0.967064	1.05084	1.0081	1.073	1.04061	1.03491	0.928646	0.972516	1.12104	1.16363	0.834802	1	1	1	1	1568	172.8	5.76	KVH95704	GYF-like protein, partial [Cynara cardunculus var. scolymus]
blue	CtAH02T0075500.1	1.01067	0.957809	0.79221	1.00016	1.08528	0.960289	0.896534	0.932922	0.932659	1.12234	0.974202	1.16076	4	1	2	10	456	50.1	8.16	KVH95740	hypothetical protein Ccrd_002209 [Cynara cardunculus var. scolymus]
lightcyan	CtAH02T0075800.1	0.99859	1.0251	0.985989	1.00813	1.02721	0.921291	1.08045	1.03097	1.00711	1.09734	1.04881	1.00502	14	2	6	37	444	48.3	5.55	KJB50164	hypothetical protein B456_008G156700 [Gossypium raimondii]
lightgreen	CtAH02T0076100.1	1.0446	1.0199	1.05227	0.888011	0.917449	0.920074	1.04424	1.00346	0.996881	0.93964	0.899213	0.926232	39	5	5	20	113	12.7	5.67	KVH95738	hypothetical protein Ccrd_002203 [Cynara cardunculus var. scolymus]
turquoise	CtAH02T0076200.2	0.715699	0.724619	0.675135	0.86481	0.929127	0.895999	0.916672	0.933612	1.00501	1.28551	1.27299	1.44819	4	1	1	3	159	17.5	7.33	XP_023763822	GEM-like protein 5 [Lactuca sativa];gi|1322397185|gb|PLY85457.1| hypothetical protein LSAT_3X31500 [Lactuca sativa]
blue	CtAH02T0076800.1	1.02388	1.02571	0.992332	0.989602	1.02377	0.963224	1.13656	1.05239	1.02563	0.898315	0.963109	0.972794	3	1	1	2	463	50.4	8.63	KVH95752	Mitochondrial carrier domain-containing protein [Cynara cardunculus var. scolymus]
turquoise	CtAH02T0076900.1	1.19596	1.2625	1.13858	1.13469	0.956236	1.03457	1.13712	1.07443	0.960249	0.83666	0.811708	0.83295	2	1	1	1	366	40.3	8.85	XP_023763836	E3 ubiquitin-protein ligase ORTHRUS 2-like [Lactuca sativa];gi|1322397186|gb|PLY85458.1| hypothetical protein LSAT_3X32700 [Lactuca sativa]
purple	CtAH02T0077200.1	0.981356	0.967355	0.977046	0.975118	0.979551	0.993381	1.02667	1.00919	1.07407	1.05036	0.997059	0.968292	23	7	7	35	564	61	8.57	KVH95721	Rieske [2Fe-2S] iron-sulfur domain-containing protein, partial [Cynara cardunculus var. scolymus]
turquoise	CtAH02T0077300.1	0.935547	0.937498	0.966005	0.947109	0.96173	1.00398	0.948151	0.93413	0.987333	1.03632	1.05685	1.05065	26	17	17	63	670	72.6	6.65	KVH95724	cytochrome P450 [Cynara cardunculus var. scolymus]
green	CtAH02T0077700.1	0.973322	0.982122	1.0443	1.20423	0.951006	0.958123	1.03162	1.00801	0.99735	0.883737	0.959606	0.856984	2	1	1	1	811	89.4	8.54	KVH95749	hypothetical protein Ccrd_002189, partial [Cynara cardunculus var. scolymus]
yellow	CtAH02T0078100.1	0.984812	1.0057	1.00431	1.00975	0.988302	0.990101	0.996067	1.00007	1.00082	1.01084	1.00047	1.032	10	7	7	15	712	82.5	8.7	KVH95742	DNA/RNA helicase, DEAD/DEAH box type, N-terminal [Cynara cardunculus var. scolymus]
yellow	CtAH02T0078400.1	0.887711	0.968601	0.907963	0.946778	1.04637	0.846717	0.996608	0.808716	0.96485	1.22215	1.01525	1.06719	3	1	1	2	240	26.1	9.95	KVH95744	SNARE associated Golgi protein [Cynara cardunculus var. scolymus]
lightcyan	CtAH02T0078700.1	1.08236	1.04625	1.10833	0.964468	0.972853	1.05324	0.972962	0.983296	1.05759	0.88744	0.909995	0.917997	6	2	2	17	277	30.5	8.18	KVH95747	hypothetical protein Ccrd_002181, partial [Cynara cardunculus var. scolymus]
blue	CtAH02T0078800.1	0.975287	0.884908	0.974071	1.0304	0.968762	1.06698	0.86378	0.930148	1.01719	1.0992	1.12303	1.12154	14	5	5	6	363	40.5	8.79	XP_023745253	uncharacterized protein LOC111893427, partial [Lactuca sativa];gi|1322355510|gb|PLY65129.1| hypothetical protein LSAT_1X109040 [Lactuca sativa]
red	CtAH02T0079500.1	0.922839	1.00806	0.840818	0.989026	0.982782	0.902526	1.43333	1.08819	1.03042	0.956348	0.844479	0.872968	5	3	3	7	658	70.9	7.81	XP_021976152	inactive leucine-rich repeat receptor-like serine/threonine-protein kinase At1g60630 isoform X2 [Helianthus annuus]
yellow	CtAH02T0079700.1	1.00699	0.920642	1.0272	0.994611	0.980567	0.975697	0.926317	0.947071	0.982111	1.00348	0.999992	1.03665	6	4	8	10	1299	145.7	8.92	KVH95716	DBC1/CARP1-like protein, partial [Cynara cardunculus var. scolymus]
black	CtAH02T0080100.1	0.959014	0.848788	0.77184	0.84083	0.819602	0.868077	1.46388	1.19313	1.12961	1.19818	1.07552	1.28132	5	1	1	1	177	18.8	9.69	XP_021970147	uncharacterized protein LOC110865225 [Helianthus annuus];gi|1191670845|gb|OTG22811.1| putative ribosomal protein L7/L12/adaptor protein ClpS-like protein [Helianthus annuus]
blue	CtAH02T0080200.1	0.955691	0.999069	0.960461	1.00871	1.02394	1.07104	0.91751	0.99387	0.878553	0.997334	1.05934	1.09165	2	1	1	4	740	83.1	6.89	XP_023760643	ADP-ribosylation factor GTPase-activating protein AGD4-like [Lactuca sativa]
brown	CtAH02T0080300.1	1.06321	1.05805	0.921353	1.1115	1.02302	0.984809	0.861445	1.02773	0.822861	0.880349	1.24231	1.0845	2	1	1	1	651	72.9	9.14	KVH95775	C2 calcium-dependent membrane targeting [Cynara cardunculus var. scolymus]
turquoise	CtAH02T0080500.1	1.06552	0.935878	1.18727	1.04757	1.14465	1.08923	1.34041	1.11586	1.13276	0.908547	0.825726	0.868021	1	1	1	2	1062	115.3	8.76	KVH95776	FF domain-containing protein [Cynara cardunculus var. scolymus]
blue	CtAH02T0080600.1	1.0116	1.07637	1.0925	0.987725	0.954235	1.0284	1.06519	1.07351	1.04037	0.908257	0.996596	0.96178	4	4	4	5	1146	127	5.71	KVH95773	hypothetical protein Ccrd_002165 [Cynara cardunculus var. scolymus]
turquoise	CtAH02T0081600.1	1.12781	1.10838	1.11794	1.03775	1.03707	1.02479	1.01641	1.01146	1.04642	0.970803	0.957765	0.851282	71	2	17	164	247	27.7	9.58	KVH95756	K homology domain, prokaryotic type [Cynara cardunculus var. scolymus]
yellow	CtAH02T0082200.1	1.09846	1.05109	1.10086	1.02979	1.02655	1.08112	0.951269	0.976518	1.03946	0.881142	0.927795	0.931866	15	2	2	6	179	19.8	9.42	KVH95767	Protein of unknown function DUF177 [Cynara cardunculus var. scolymus]
pink	CtAH02T0082400.1	1.04038	1.06661	1.04435	0.997622	0.97754	0.976621	0.971538	0.981218	0.962496	1.00639	1.0228	1.01466	44	3	3	24	86	9.6	8.75	XP_016554366	PREDICTED: 40S ribosomal protein S27-2 [Capsicum annuum]
pink	CtAH02T0082600.1	1.08716	1.08455	1.00118	1.06867	1.09627	1.04015	0.987437	0.983688	0.922096	0.946064	1.05341	0.924605	2	2	2	3	1106	124	5.69	KVH95808	Protein of unknown function DUF179, partial [Cynara cardunculus var. scolymus]
yellow	CtAH02T0082700.1	1.01728	0.98691	1.00552	1.02425	1.06292	1.00711	1.0323	0.975144	0.967389	1.00402	1.02126	1.0132	5	5	5	10	1396	153.3	6.47	KVH95806	Armadillo [Cynara cardunculus var. scolymus]
lightcyan	CtAH02T0082800.1	1.04053	0.970672	1.13145	1.0088	0.971534	0.957368	0.981891	0.9802	0.990235	1.00101	0.991851	1.01374	38	16	18	51	408	46.2	6.47	KVH95809	DNA/RNA helicase, DEAD/DEAH box type, N-terminal [Cynara cardunculus var. scolymus]
turquoise	CtAH02T0082900.1	1.10533	1.05292	1.06501	1.01813	1.01204	1.00567	0.993476	1.02372	1.04315	0.948844	0.957068	0.975975	10	11	11	20	1206	139.2	9.19	KVH95811	AAA+ ATPase domain-containing protein [Cynara cardunculus var. scolymus]
purple	CtAH02T0083100.1	1.07396	0.95937	1.00964	1.19347	1.14275	1.00915	0.931992	1.00855	0.792508	0.918177	1.04095	1.00571	4	2	2	3	812	90.9	7.08	KVH95813	Tetratricopeptide-like helical [Cynara cardunculus var. scolymus]
brown	CtAH02T0083400.2	0.883258	1.00458	0.87236	0.983138	0.96157	0.872618	1.02722	1.0386	1.0284	1.00032	0.929164	0.875297	20	10	10	27	659	69.2	4.81	XP_021985798	nucleolin 1-like isoform X1 [Helianthus annuus];gi|1191686321|gb|OTG38282.1| putative nucleotide-binding alpha-beta plait domain-containing protein [Helianthus annuus]
brown	CtAH02T0083500.1	0.993582	0.969251	0.974874	0.9521	1.02384	1.03362	0.983563	1.02352	1.11111	0.952865	0.970139	0.941622	23	5	5	15	235	26.1	8.27	KVH95786	Reticulon [Cynara cardunculus var. scolymus]
green	CtAH02T0083800.1	1.08989	1.07499	1.08785	0.982224	0.972109	0.986523	0.963228	1.00766	0.954607	0.915302	0.887471	0.842786	43	10	10	32	329	34.2	9.07	PIN26377	Mitochondrial/plastidial beta-ketoacyl-ACP reductase [Handroanthus impetiginosus]
yellow	CtAH02T0083900.1	1.11851	1.06781	1.0953	1.02399	1.02256	1.09011	0.970882	0.982499	1.00219	0.900936	0.946185	0.923122	48	17	17	131	421	45.7	6.7	KVH95827	Photosystem II HCF136, stability/assembly factor [Cynara cardunculus var. scolymus]
blue	CtAH02T0084200.1	1.05091	1.00739	1.01713	1.0143	1.00909	0.964203	0.977895	1.04175	1.06819	1.02748	0.943643	0.980152	28	3	6	16	242	26.5	7.49	KVH95795	ClpP, partial [Cynara cardunculus var. scolymus]
turquoise	CtAH02T0084600.1	1.02117	0.990768	0.924118	0.972523	0.992879	1.01726	0.973884	0.981865	0.967106	0.986205	0.999082	0.991296	19	5	5	7	391	45.8	4.88	XP_023736477	reticulocalbin-2 [Lactuca sativa];gi|1322369494|gb|PLY71729.1| hypothetical protein LSAT_3X35260 [Lactuca sativa]
turquoise	CtAH02T0084700.1	1.1655	1.19618	1.16466	0.959862	0.996875	1.11606	0.998674	1.04475	1.15067	0.915902	0.927879	0.891623	11	1	1	6	178	19.4	9.26	KVH95797	hypothetical protein Ccrd_002114 [Cynara cardunculus var. scolymus]
midnightblue	CtAH02T0084800.1	1.01613	1.01203	1.02193	1.04285	1.04432	1.03736	0.965398	0.915357	0.99649	1.04778	1.07252	1.08026	56	13	16	432	258	27.6	7.81	XP_023736449	oxygen-evolving enhancer protein 2, chloroplastic-like [Lactuca sativa];gi|1322369433|gb|PLY71668.1| hypothetical protein LSAT_3X35220 [Lactuca sativa]
turquoise	CtAH02T0084900.1	1.11618	1.02675	1.1548	1.1141	1.02608	1.08714	0.917135	0.943992	0.952755	0.96234	0.932653	0.824662	4	1	2	10	487	54.1	7.66	KVH95803	Protein kinase, ATP binding site-containing protein [Cynara cardunculus var. scolymus]
cyan	CtAH02T0085000.1	1.04075	0.985949	1.00528	0.991401	1.06734	1.02977	0.909319	0.881542	0.941821	1.02235	1.0856	1.03436	5	3	3	3	678	75.4	5.11	KVH95801	Pentatricopeptide repeat-containing protein [Cynara cardunculus var. scolymus]
blue	CtAH02T0085400.1	0.90804	0.893053	0.89923	0.947373	0.95632	0.968053	0.944835	0.951682	0.959907	1.14146	1.12979	1.09703	65	73	80	259	1239	139.5	4.7	KVH95818	hypothetical protein Ccrd_002106 [Cynara cardunculus var. scolymus]
red	CtAH02T0085600.1	0.912383	0.930873	0.951993	0.979397	0.93473	0.955603	0.987228	1.115	0.946215	0.985813	1.05291	1.01383	16	8	8	12	554	62.4	7.36	XP_021969770	endoplasmic reticulum-Golgi intermediate compartment protein 3-like [Helianthus annuus];gi|1191670488|gb|OTG22454.1| putative endoplasmic reticulum vesicle transporter [Helianthus annuus]
lightcyan	CtAH02T0085800.1	1.04134	1.00496	1.06483	1.01096	0.989042	0.967967	0.948069	1.00615	1.07695	0.936683	0.957881	0.944996	5	8	8	10	1828	206.7	6.18	KVH95820	hypothetical protein Ccrd_002104 [Cynara cardunculus var. scolymus]
blue	CtAH02T0086000.1	1.10427	1.11382	1.07574	1.07958	1.04818	1.01637	1.11345	1.06096	1.08573	0.883337	0.836436	0.834628	9	3	3	11	293	33.8	8.4	XP_022021477	superoxide dismutase [Fe] 3, chloroplastic [Helianthus annuus];gi|1228944570|ref|XP_022021478.1| superoxide dismutase [Fe] 3, chloroplastic [Helianthus annuus];gi|1191633402|gb|OTF85545.1| putative superoxide dismutase [Fe] 2 protein [Helianthus annuus]
turquoise	CtAH02T0086200.1	1.1189	1.05346	1.05167	1.03862	1.06347	1.03282	1.02597	0.954856	0.995206	1.00783	0.975825	0.993622	19	5	5	7	355	39.3	7.52	KVH95823	AAA+ ATPase domain-containing protein, partial [Cynara cardunculus var. scolymus]
tan	CtAH02T0087400.1	0.880291	1.10217	1.11048	1.03998	0.855614	0.848297	1.12676	1.07062	0.949306	0.999828	0.985926	0.92728	3	2	2	2	585	65	6.54	KVH95852	CTLH, C-terminal LisH motif-containing protein [Cynara cardunculus var. scolymus]
turquoise	CtAH02T0087800.1	1.13065	1.12959	1.10844	1.01618	1.06283	0.969275	1.11558	1.09245	1.02725	0.919433	0.932208	0.932286	18	4	4	32	190	20.6	8.73	KVH95850	Thioredoxin [Cynara cardunculus var. scolymus]
blue	CtAH02T0087900.1	0.951147	0.965578	0.954671	0.992067	0.974784	0.98108	0.994398	0.998471	0.979519	1.05756	1.06814	1.05196	25	19	19	50	861	95.9	5.62	KVH95848	Heat shock protein 70 family [Cynara cardunculus var. scolymus]
turquoise	CtAH02T0088200.1	0.964171	0.930634	0.971873	0.970974	0.984145	0.994125	0.995552	1.00372	1.02995	0.998043	0.993041	1.00942	46	11	11	35	336	35	8.75	PPD76837	hypothetical protein GOBAR_DD26238 [Gossypium barbadense]
brown	CtAH02T0089700.1	0.945167	0.990692	0.934607	0.944697	0.951123	0.907001	1.07052	0.978193	0.993951	0.944721	0.890621	0.929022	44	5	8	50	174	19.9	5.5	KVH95856	14-3-3 domain-containing protein [Cynara cardunculus var. scolymus]
blue	CtAH02T0089800.1	1.11878	1.10334	1.10597	0.95986	0.952113	0.954001	1.13205	1.12311	1.16329	0.885159	0.884041	0.89234	35	10	18	85	588	63.4	6.48	KVH95857	6-phosphogluconate dehydrogenase, C-terminal-like protein [Cynara cardunculus var. scolymus]
blue	CtAH02T0089900.1	1.07787	1.0619	1.06641	0.974548	0.963921	0.925345	1.08331	1.00301	1.01106	0.907986	0.855162	0.91965	57	4	12	55	217	24.2	5.95	KVH95846	Ran GTPase [Cynara cardunculus var. scolymus]
green	CtAH02T0090500.1	0.921902	1.05162	1.042	1.07296	0.969727	0.899671	1.0755	1.03844	0.982382	0.944059	0.88387	0.888341	4	2	2	3	362	39.6	4.34	KVH95839	Protein phosphatase 4 core regulatory subunit R2 [Cynara cardunculus var. scolymus]
blue	CtAH02T0090900.1	0.949623	0.980225	0.991047	1.06488	1.02593	0.948906	0.92378	0.970562	1.0113	1.07164	1.0347	1.03371	9	4	4	5	454	50.8	7.77	XP_021985222	zinc finger CCCH domain-containing protein 40-like [Helianthus annuus]
greenyellow	CtAH02T0092000.1	0.994166	0.984776	1.06142	0.959256	0.966017	0.938134	1.01688	0.970797	1.071	1.03067	0.995924	1.05002	6	6	9	15	1784	207.8	8.94	XP_023765966	callose synthase 12-like [Lactuca sativa];gi|1322393996|gb|PLY83873.1| hypothetical protein LSAT_3X37300 [Lactuca sativa]
midnightblue	CtAH02T0092400.1	1.07923	0.97101	1.02939	1.01175	0.989576	1.00267	1.05881	1.05408	0.975831	0.953538	0.964345	0.972086	22	3	3	7	184	20.2	9.31	EOX99416	Thioredoxin M-type 4 isoform 1 [Theobroma cacao]
black	CtAH02T0092700.2	1.08644	0.947344	0.95814	1.15082	1.08367	0.959734	0.920376	0.996571	0.86235	0.956833	0.926019	0.941059	4	1	1	2	207	23.2	6.64	KVH95931	Bet v I domain-containing protein [Cynara cardunculus var. scolymus]
blue	CtAH02T0092800.1	1.06924	1.06814	1.07056	1.01572	0.979731	0.996822	1.02482	1.04816	1.06702	0.913234	0.930368	0.954113	24	6	8	47	392	40.8	7.74	OTF91857	putative ribonuclease H-like domain, Reverse transcriptase, RNA-dependent DNA polymerase [Helianthus annuus]
blue	CtAH02T0092900.1	1.12164	1.04709	1.06958	0.94448	1.04672	1.00956	1.14186	0.974236	1.11462	0.912907	0.889344	0.866557	15	1	1	4	80	8.7	4.65	AQK39644	Dihydrolipoyllysine-residue acetyltransferase component 5 of pyruvate dehydrogenase complex chloroplastic [Zea mays];gi|1142644660|gb|AQK39646.1| Dihydrolipoyllysine-residue acetyltransferase component 5 of pyruvate dehydrogenase complex chloroplastic [Zea mays];gi|1142644661|gb|AQK39647.1| Dihydrolipoyllysine-residue acetyltransferase component 5 of pyruvate dehydrogenase complex chloroplastic […
pink	CtAH02T0093800.1	1.18041	1.1301	1.10678	1.08586	0.95498	0.990316	0.895248	0.892022	0.86579	0.962618	1.01463	0.936238	6	1	1	3	305	33	7.87	XP_023765982	uncharacterized GPI-anchored protein At4g28100 [Lactuca sativa]
blue	CtAH02T0094300.1	1.03528	0.990408	0.988305	1.00945	1.01003	1.0244	0.952819	0.955987	0.969339	1.05038	1.0968	1.06069	28	5	6	52	239	27.3	5.59	KVH95913	Photosystem II Psp29, biogenesis [Cynara cardunculus var. scolymus]
magenta	CtAH02T0094600.1	0.989572	1.00995	0.988883	1.03379	0.97073	0.899578	1.02423	1.06493	1.05549	1.01365	1.0517	1.01015	14	2	2	4	132	14.7	7.91	KVH95908	hypothetical protein Ccrd_002004 [Cynara cardunculus var. scolymus]
cyan	CtAH02T0097300.1	1.00945	1.04835	0.98886	1.00269	0.984961	0.995712	1.06252	1.09312	1.0331	1.0103	0.976956	0.972785	13	11	11	16	981	110.6	5.26	XP_017696554	PREDICTED: uncharacterized protein LOC103699369, partial [Phoenix dactylifera]
turquoise	CtAH02T0097700.1	1.10328	1.11869	1.05789	0.992278	1.00614	0.999888	1.05316	1.03401	0.978909	0.98714	0.969347	0.995161	8	7	8	16	1059	118.7	6.79	XP_002524685	PREDICTED: external alternative NAD(P)H-ubiquinone oxidoreductase B2, mitochondrial [Ricinus communis];gi|223536046|gb|EEF37704.1| NADH dehydrogenase, putative [Ricinus communis]
tan	CtAH02T0097800.6	0.995197	1.14351	1.04759	1.07997	0.918427	0.839868	1.2502	1.14734	0.95275	1.01721	0.903873	0.925828	7	3	3	3	409	45.8	8.97	KVH95896	hypothetical protein Ccrd_002024 [Cynara cardunculus var. scolymus]
purple	CtAH02T0098100.1	0.88824	0.933532	0.916456	0.936855	0.964682	0.903475	1.10341	1.08777	1.06514	1.03882	0.970648	1.05105	2	1	1	2	593	66.7	7.17	KVH95898	Transcription factor 25 [Cynara cardunculus var. scolymus]
yellow	CtAH02T0098800.1	0.93078	0.995823	0.901794	0.943735	0.967419	0.959097	1.03927	0.960057	0.930212	1.07779	1.00698	0.958611	6	3	3	4	538	61.8	7.61	KVH95876	Glycosyl transferase, family 8 [Cynara cardunculus var. scolymus]
turquoise	CtAH02T0099100.1	1.13144	1.11041	1.10202	1.04029	1.04264	1.02995	1.07698	1.05348	1.06575	0.910192	0.934267	0.912319	21	10	10	30	630	70.7	6.73	KVH95872	GH3 auxin-responsive promoter [Cynara cardunculus var. scolymus]
turquoise	CtAH02T0099800.1	1.15462	1.1509	1.12882	1.11302	1.09328	1.08183	0.95941	0.962116	0.918471	0.856896	0.846204	0.861185	52	16	20	95	396	43	9.26	XP_023766031	protochlorophyllide reductase, chloroplastic [Lactuca sativa];gi|1322393962|gb|PLY83839.1| hypothetical protein LSAT_3X41481 [Lactuca sativa]
green	CtAH02T0101200.1	0.934336	0.870713	0.946189	1.06578	1.12299	1.13353	0.871567	0.951946	1.06477	1.21533	1.26577	1.26947	3	1	3	16	811	90.9	7.46	KVH95941	hypothetical protein Ccrd_001973 [Cynara cardunculus var. scolymus]
green	CtAH02T0101900.1	0.980618	0.934888	0.971098	1.0071	1.09065	1.03246	0.975367	1.02068	1.10852	1.04388	1.077	1.07853	15	3	3	5	209	23.3	6.39	KVH95945	Frataxin [Cynara cardunculus var. scolymus]
grey60	CtAH02T0103700.1	0.858185	1.0316	0.995364	0.822998	0.837252	0.847264	0.879926	1.06897	0.991275	1.02091	1.46382	1.0859	14	3	3	12	291	32.8	5.68	XP_023742019	xyloglucan endotransglucosylase/hydrolase protein 9-like [Lactuca sativa];gi|1322360526|gb|PLY67568.1| hypothetical protein LSAT_3X43161 [Lactuca sativa]
turquoise	CtAH02T0103900.3	2.28786	2.26871	2.27543	0.595255	0.67335	0.563912	1.25796	1.22264	1.55271	0.562576	0.574759	0.598963	1	1	1	3	959	109.9	6.11	OTG18542	putative ribonuclease H-like domain-containing protein [Helianthus annuus]
turquoise	CtAH02T0104200.1	0.984028	0.68341	1.07292	1.10568	0.881225	1.00285	0.909083	0.75302	0.864065	1.12079	0.970545	1.11883	2	1	1	2	393	44.1	4.77	XP_023753735	STOREKEEPER protein-like [Lactuca sativa];gi|1322413273|gb|PLY93129.1| hypothetical protein LSAT_3X43101 [Lactuca sativa]
midnightblue	CtAH02T0105300.1	1.06084	1.04054	1.06005	0.975854	0.987118	0.999161	0.940895	0.955011	0.961909	1.03187	1.05241	1.03457	36	8	8	24	322	34.9	6.67	KVH95994	heme peroxidase [Cynara cardunculus var. scolymus]
turquoise	CtAH02T0105600.1	1.16481	1.17637	1.14545	1.04852	1.05298	1.05234	1.00464	1.08233	1.01922	0.940627	0.927263	0.948132	14	5	5	8	524	57.2	6.65	PLY91420	hypothetical protein LSAT_3X43860 [Lactuca sativa]
blue	CtAH02T0105700.1	1.05909	1.13873	0.9013	0.985997	1.01794	1.02039	1.04996	1.15601	1.02571	1.0156	1.03735	0.804263	2	1	1	1	572	62.3	8.12	XP_023755878	protein DETOXIFICATION 46, chloroplastic [Lactuca sativa];gi|1322409997|gb|PLY91418.1| hypothetical protein LSAT_3X43900 [Lactuca sativa]
pink	CtAH02T0105800.1	1.06813	1.11988	1.02198	0.967439	1.0381	0.959812	1.02315	0.993714	0.910486	1.0163	0.947144	0.942792	71	2	17	131	246	27.5	9.58	KVH95756	K homology domain, prokaryotic type [Cynara cardunculus var. scolymus]
blue	CtAH02T0106400.1	1.06064	1.0223	1.05571	1.01067	1.01825	1.10205	0.998797	1.04802	1.06819	0.892868	0.964142	0.949953	44	3	5	18	127	14.7	9.57	KVH95984	hypothetical protein Ccrd_001932 [Cynara cardunculus var. scolymus]
red	CtAH02T0108000.1	1.0423	1.0448	0.994065	0.942506	0.97702	0.96222	1.10168	1.06747	0.987806	0.977377	0.958818	0.934501	29	10	13	32	510	55.3	7.53	XP_007213928	pyruvate kinase, cytosolic isozyme [Prunus persica];gi|1162549997|ref|XP_020416937.1| pyruvate kinase, cytosolic isozyme [Prunus persica];gi|1139780362|gb|ONI14549.1| hypothetical protein PRUPE_4G287000 [Prunus persica]
green	CtAH02T0108200.1	1.023	1.08349	0.955422	0.997754	0.98213	0.984727	1.08589	0.973137	0.954417	0.929975	0.954687	0.949127	3	2	2	4	645	73.5	7.05	KVH96008	GDP-fucose protein O-fucosyltransferase [Cynara cardunculus var. scolymus]
yellow	CtAH02T0108300.1	0.957533	0.95363	0.942939	0.990005	0.991502	0.977703	0.981482	0.986071	0.982364	1.026	1.01317	1.02148	27	12	12	28	537	59.3	6.74	KVH90092	Asparagine synthase [Cynara cardunculus var. scolymus]
turquoise	CtAH02T0108700.1	0.947824	0.970096	0.94121	1.06716	0.976931	1.00095	1.02837	1.0328	0.988491	0.958215	0.986621	1.00753	11	3	3	6	325	38.2	6.65	PLY71807	hypothetical protein LSAT_3X45301 [Lactuca sativa]
brown	CtAH02T0108800.1	0.937782	0.900779	1.03118	0.941846	1.01992	0.889531	1.08106	0.905766	0.995307	0.894545	1.08223	0.951588	9	1	2	8	266	28.7	4.98	KVH96001	Translocon-associated protein (TRAP), alpha subunit [Cynara cardunculus var. scolymus]
green	CtAH02T0109300.3	0.963936	0.957324	0.959814	0.944715	0.934526	0.939611	0.925147	0.86049	0.967328	0.938831	0.911395	0.935171	15	8	8	22	550	59.9	9.52	XP_010684978	PREDICTED: uncharacterized protein LOC104899479 [Beta vulgaris subsp. vulgaris]
salmon	CtAH02T0109600.1	0.993528	0.981258	0.992389	1.01699	1.00437	1.04326	1.03071	1.0171	0.99288	1.0069	1.01135	1.00957	12	15	15	21	1334	145.2	4.89	KVH96031	AIG1-like protein [Cynara cardunculus var. scolymus]
turquoise	CtAH02T0109800.1	0.969841	0.937821	0.983343	0.940938	0.944715	0.98432	1.00115	1.02491	1.05827	1.00632	1.01254	1.04488	50	11	11	58	318	36.2	8.19	XP_023736357	uncharacterized protein LOC111884277 [Lactuca sativa];gi|1322369770|gb|PLY71845.1| hypothetical protein LSAT_3X46100 [Lactuca sativa]
blue	CtAH02T0110100.1	1.06704	0.955019	1.11905	0.90047	1.02928	1.00691	1.12771	1.00712	1.26977	0.902635	0.892292	0.97578	3	1	1	1	288	30.9	6.51	KVH96023	Thaumatin [Cynara cardunculus var. scolymus]
yellow	CtAH02T0110200.1	0.622884	0.719605	0.642719	0.810996	0.766907	0.728742	0.982508	1.02673	1.01394	1.23995	1.03469	1.12225	11	2	2	4	224	24.1	5.6	XP_022020920	peptidyl-prolyl cis-trans isomerase CYP21-1-like [Helianthus annuus];gi|1191633662|gb|OTF85805.1| putative cyclophilin-type peptidyl-prolyl cis-trans isomerase domain-containing protein [Helianthus annuus]
green	CtAH02T0110700.1	1.03323	0.973403	1.01019	0.969158	1.00117	1.0487	1.06924	1.06995	1.19761	1.08523	1.09391	1.12025	53	8	14	77	286	31.6	7.18	KVH96040	heme peroxidase [Cynara cardunculus var. scolymus]
turquoise	CtAH02T0110800.1	0.904089	0.910785	0.90661	0.972826	0.988994	0.971356	1.02329	1.01714	1.00235	1.07638	1.0179	1.09536	31	11	15	41	505	57.2	8.31	KVH96041	C2 calcium-dependent membrane targeting [Cynara cardunculus var. scolymus]
turquoise	CtAH02T0111300.1	1.20082	1.19305	1.14813	1.0491	1.0413	1.07708	1.09598	1.09905	1.06612	0.975478	0.987804	0.960014	58	14	14	128	343	37.5	7.25	PIA27833	hypothetical protein AQUCO_07500030v1 [Aquilegia coerulea]
cyan	CtAH02T0111400.1	0.950797	0.963021	0.958252	0.977708	1.07255	1.14083	0.885244	0.900057	0.911509	1.00546	1.0963	1.05676	43	4	7	15	317	35.5	4.67	KVH96036	BTB/POZ fold [Cynara cardunculus var. scolymus]
midnightblue	CtAH02T0111700.1	1.03411	0.971828	1.00566	1.04969	1.00448	1.11169	0.958711	1.00813	1.0385	0.956773	0.973591	0.924552	24	5	6	87	334	36.2	9.57	KVH96039	Aquaporin-like protein [Cynara cardunculus var. scolymus]
tan	CtAH02T0111800.1	0.997622	0.971278	0.966675	1.00781	1.01118	1.02689	0.962664	0.962268	1.03893	1.00035	1.04544	1.0463	55	7	22	89	469	53.2	8.84	PHT97854	putative 26S proteasome non-ATPase regulatory subunit 3 [Capsicum chinense]
blue	CtAH02T0111900.1	1.0954	1.00497	1.11351	0.961343	1.08155	1.09272	0.976712	0.99355	1.16454	0.895491	0.89001	0.964468	14	3	3	4	297	30.7	8.12	XP_022020875	protein CHAPERONE-LIKE PROTEIN OF POR1, chloroplastic [Helianthus annuus];gi|1191633686|gb|OTF85829.1| Protein of unknown function (DUF3353) [Helianthus annuus]
blue	CtAH02T0113800.1	0.911272	0.919278	0.93499	0.962633	0.94786	0.894489	0.961558	0.94565	0.977894	1.109	1.06298	1.1261	13	5	6	15	551	58	5.01	KVH96044	Heat shock chaperonin-binding [Cynara cardunculus var. scolymus]
turquoise	CtAH02T0114100.1	0.936188	0.832381	0.964874	1.01507	1.033	1.03076	0.898976	0.923716	0.914142	1.02922	1.03132	1.06561	9	3	4	12	419	46	9.33	KVH96046	Protein kinase, catalytic domain-containing protein [Cynara cardunculus var. scolymus]
brown	CtAH02T0114300.1	0.96874	1.01782	0.972861	1.00064	0.975136	0.981268	1.06291	1.06124	1.09573	0.926249	0.95873	0.973413	10	5	6	14	739	78.8	5.03	KVH96062	General substrate transporter [Cynara cardunculus var. scolymus]
turquoise	CtAH02T0115200.1	1.13547	1.10416	1.10115	0.981834	0.983648	1.02914	1.07981	1.05753	1.08243	0.951682	0.981095	0.937749	65	20	21	215	386	41.1	6.04	XP_021976102	2-methylene-furan-3-one reductase-like [Helianthus annuus];gi|1191665172|gb|OTG17140.1| putative 2-methylene-furan-3-one reductase [Helianthus annuus]
cyan	CtAH02T0116300.1	1.02316	1.02949	1.0158	0.984325	0.969887	1.01244	1.04399	1.04361	1.07707	1.00016	0.957803	0.979927	39	17	17	48	461	50.2	8.28	KVH99621	Aldehyde dehydrogenase, conserved site-containing protein, partial [Cynara cardunculus var. scolymus]
green	CtAH02T0116400.1	1.01785	0.998446	0.993951	0.999738	0.946445	0.99365	1.03329	0.977423	0.997651	1.05558	1.11292	1.10555	9	3	8	16	950	104.1	6.68	OTG31811	putative retrovirus-related Pol polyprotein from transposon TNT 1-94 [Helianthus annuus]
brown	CtAH02T0116600.1	0.977327	0.984741	0.969019	0.979099	0.964739	0.981964	1.02117	1.01658	0.996401	1.09009	0.929086	0.951332	3	2	2	3	807	89.4	7.3	XP_023740324	putative potassium transporter 12 [Lactuca sativa];gi|1322363589|gb|PLY68805.1| hypothetical protein LSAT_3X48061 [Lactuca sativa]
blue	CtAH02T0116800.1	1.04813	1.07218	1.04139	0.930885	0.940717	0.942759	1.14415	1.12016	1.12134	0.839224	0.839116	0.833427	73	11	11	52	152	16.9	5.16	KVH96066	Bet v I domain-containing protein [Cynara cardunculus var. scolymus]
black	CtAH02T0117300.1	0.44545	0.463103	0.439836	0.489637	0.558652	0.593697	0.930117	1.24514	1.55661	1.81431	1.71561	1.11017	3	1	1	1	409	45.1	9.11	KVH96078	Ribonuclease H1, N-terminal [Cynara cardunculus var. scolymus]
pink	CtAH02T0117500.1	1.12109	1.09201	1.12442	1.10992	1.11413	1.04488	0.92212	1.02968	0.843245	0.812061	1.00177	0.893163	9	1	1	5	175	19.6	5.59	KVH96077	hypothetical protein Ccrd_001836 [Cynara cardunculus var. scolymus]
turquoise	CtAH02T0117900.1	1.03949	1.08445	1.03718	1.01485	0.977645	0.946786	1.04086	1.04963	0.947461	0.984887	1.01667	0.999723	47	2	9	19	229	24.9	5.68	XP_021908581	LOW QUALITY PROTEIN: NLR family CARD domain-containing protein 3, partial [Carica papaya]
red	CtAH02T0118700.1	0.994932	1.00092	1.01396	0.95791	0.98436	0.945108	1.00659	1.04344	0.992332	1.01735	1.0313	1.01997	38	19	19	119	394	43.7	7.68	KVH96087	hypothetical protein Ccrd_001825, partial [Cynara cardunculus var. scolymus]
yellow	CtAH02T0119000.1	1.09874	1.01892	1.05371	1.04011	1.06657	1.04704	0.970904	1.01798	0.977048	0.950104	1.00663	0.986085	9	9	9	18	1124	126.4	5.33	KVH96089	hypothetical protein Ccrd_001826 [Cynara cardunculus var. scolymus]
greenyellow	CtAH02T0119400.1	0.985384	0.953537	0.957393	0.970894	1.02004	0.989466	0.958921	0.991246	0.977512	1.01901	1.08551	0.974776	13	1	3	15	306	35	5.08	XP_009794958	PREDICTED: serine/threonine-protein phosphatase PP2A catalytic subunit-like [Nicotiana sylvestris]
pink	CtAH02T0120100.1	0.94713	0.952529	0.916743	1.01896	0.984516	1.05054	0.995712	1.0263	1.22828	0.952373	1.05447	1.04446	11	1	3	7	231	26.6	5.95	KVF53980	Glutathione S-transferase/chloride channel, C-terminal [Cynara cardunculus var. scolymus]
blue	CtAH02T0120800.1	0.891192	0.871995	0.904133	1.03709	1.03935	1.07326	0.960997	0.972005	1.03618	1.10198	1.16704	1.14219	34	6	8	17	247	28.9	6.8	KVH96093	Glutathione S-transferase/chloride channel, C-terminal [Cynara cardunculus var. scolymus]
grey	CtAH02T0121800.1	1.07249	0.957083	1.10224	0.928306	1.12064	1.01383	1.07939	0.924794	0.923634	0.796577	1.17739	0.972946	4	1	3	3	875	100.2	6.27	XP_021908592	probable AMP deaminase isoform X1 [Carica papaya];gi|1227945159|ref|XP_021908593.1| probable AMP deaminase isoform X1 [Carica papaya]
green	CtAH02T0122700.1	0.96495	1.01833	1.01913	1.11381	1.02034	0.957692	1.01489	0.950787	1.05009	0.940244	0.953853	0.851554	2	1	1	1	311	33.7	9.44	KVH96109	putative small multi-drug export [Cynara cardunculus var. scolymus]
turquoise	CtAH02T0123300.1	0.977476	0.964213	0.934235	1.04838	1.05508	1.05504	0.859098	0.87672	0.904272	0.98576	1.00642	0.97875	7	1	4	15	484	53.8	9.57	XP_023743173	probable serine/threonine-protein kinase PIX7 [Lactuca sativa];gi|1322358763|gb|PLY66624.1| hypothetical protein LSAT_3X51481 [Lactuca sativa]
turquoise	CtAH02T0123400.1	1.00299	1.00092	1.03049	0.934477	0.903858	1.02378	1.04564	1.05683	1.10427	1.0517	1.01845	1.07778	52	10	13	85	276	29.1	7.58	KVH96127	Eukaryotic porin/Tom40 [Cynara cardunculus var. scolymus]
blue	CtAH02T0124000.1	1.06589	0.991849	0.972191	1.04647	1.08982	1.01408	1.06068	0.849082	0.865716	0.978045	1.00738	1.03524	8	1	1	1	213	24.1	9.45	KVH96130	hypothetical protein Ccrd_001794 [Cynara cardunculus var. scolymus]
turquoise	CtAH02T0124100.1	1.10885	1.08692	1.06987	1.02848	1.01813	1.04974	1.02373	1.08006	1.05459	0.973071	0.987127	0.987853	38	29	29	72	904	102.1	5.73	KZV46985	hypothetical protein F511_15782 [Dorcoceras hygrometricum]
blue	CtAH02T0124900.1	0.572566	0.588788	0.559161	0.992046	1.04996	1.09709	0.627615	0.655849	0.629033	1.71515	1.78919	2.03205	27	3	3	9	176	19.5	9.88	KVH96145	Plant transcription factor, partial [Cynara cardunculus var. scolymus]
red	CtAH02T0125100.1	0.952689	0.891368	1.01582	0.935519	1.16711	1.04319	1.00308	1.00866	1.18068	0.928059	0.998286	0.978335	2	1	1	2	487	52.5	7.01	KVH96142	Cystathionine beta-synthase, core [Cynara cardunculus var. scolymus]
grey	CtAH02T0126400.1	1.00309	0.955155	1.04056	1.04872	0.968393	1.03519	0.910057	1.1243	1.03557	0.98955	0.924936	1.0671	5	1	1	1	249	28.5	7.9	XP_018831391	PREDICTED: uncharacterized protein LOC108999052 [Juglans regia]
black	CtAH02T0127500.1	0.944985	0.990816	0.963011	0.915686	0.986519	1.03887	1.01018	0.98484	1.07442	1.01796	0.950179	1.0456	13	2	6	26	440	50.6	7.23	KVH96151	Aminoacyl-tRNA synthetase, class II [Cynara cardunculus var. scolymus]
pink	CtAH02T0127600.1	1.05211	1.05616	0.954859	1.07653	1.04799	1.04861	0.924398	1.04497	0.963082	0.996334	1.06156	0.964763	2	2	2	3	1110	124.3	6.47	KVH96148	hypothetical protein Ccrd_001766 [Cynara cardunculus var. scolymus]
green	CtAH02T0128600.1	1.17025	1.0223	1.02724	0.819248	1.02068	0.91242	0.91232	0.876339	0.924232	1.06276	1.0177	0.963742	6	1	1	1	119	13.9	8.6	KVH96157	hypothetical protein Ccrd_001756 [Cynara cardunculus var. scolymus]
turquoise	CtAH02T0129600.1	1.05672	1.07645	1.09295	1.01111	0.996687	1.01559	1.04077	1.06685	1.06542	0.956676	0.959443	0.955869	32	12	12	42	491	55.8	5	KVH96162	Rubisco LS methyltransferase, substrate-binding domain-containing protein [Cynara cardunculus var. scolymus]
turquoise	CtAH02T0129800.1	0.960705	0.992581	0.928228	0.963383	0.975321	1.02653	1.02354	0.971651	1.04371	1.05575	1.02626	1.01113	22	7	8	14	411	46.2	7.96	XP_023731312	integrin-linked protein kinase 1-like [Lactuca sativa];gi|1322378022|gb|PLY75753.1| hypothetical protein LSAT_3X51840 [Lactuca sativa]
grey	CtAH02T0131800.1	0.979975	0.930373	1.03293	1.03301	1.02357	0.976281	1.00262	0.901318	1.02677	0.926528	1.01637	1.09811	1	1	1	1	842	93.8	5.88	KVH96170	Protein of unknown function DUF863, plant [Cynara cardunculus var. scolymus]
turquoise	CtAH02T0132100.1	0.882765	0.926418	0.883901	0.998737	0.911842	0.880785	1.02268	0.98153	1.00536	1.10346	1.06851	1.04954	11	2	2	5	230	24.4	5.08	XP_022021569	26S proteasome non-ATPase regulatory subunit 10 [Helianthus annuus];gi|1191633808|gb|OTF85951.1| putative ankyrin repeat family protein [Helianthus annuus]
red	CtAH02T0133600.1	0.999582	1.02152	0.998978	1.00536	1.00675	0.966229	1.06702	1.01784	0.996219	1.00555	0.9528	0.949647	12	15	21	36	1905	218.6	8.06	KVH96178	1,3-beta-glucan synthase subunit FKS1-like, domain-1 [Cynara cardunculus var. scolymus]
lightcyan	CtAH02T0134100.1	1.06631	0.988662	1.3324	0.972023	0.82772	1.07084	0.870567	0.996162	0.974297	0.892296	0.909078	0.855994	3	1	1	1	319	35.6	8.28	XP_023758736	uncharacterized protein LOC111907169, partial [Lactuca sativa];gi|1340476820|ref|XP_023765271.1| uncharacterized protein LOC111913791, partial [Lactuca sativa]
pink	CtAH02T0134200.1	0.994942	0.985427	0.995063	0.98453	1.0228	0.994537	1.01811	1.00689	1.07013	0.984349	0.95994	1.0099	17	6	6	19	362	41.4	6.64	KVH96191	hypothetical protein Ccrd_001722 [Cynara cardunculus var. scolymus]
turquoise	CtAH02T0134400.1	0.908095	0.930954	0.919491	0.970782	0.961154	0.978158	0.992255	0.958707	1.01966	1.04983	1.02852	1.05772	19	16	20	40	1115	124.4	6.93	XP_021998342	probable inactive purple acid phosphatase 1 [Helianthus annuus];gi|1191653611|gb|OTG05583.1| putative purple acid phosphatase [Helianthus annuus]
turquoise	CtAH02T0135100.1	1.06014	1.02265	1.05658	1.05253	1.04438	0.965351	1.04719	1.01263	0.989006	0.97719	0.980493	0.9853	11	5	5	9	571	64.3	4.91	KVH96205	hypothetical protein Ccrd_001714 [Cynara cardunculus var. scolymus]
turquoise	CtAH02T0135200.1	1.03398	1.00583	1.11464	1.07309	1	1.023	1.00748	1.02201	0.945285	1.00856	0.929136	0.941871	10	3	3	4	510	56.2	7.05	KVH96198	7,8-Dihydro-6-hydroxymethylpterin-pyrophosphokinase, HPPK [Cynara cardunculus var. scolymus]
black	CtAH02T0135300.1	1.40662	1.56331	1.48871	1.44469	1.4291	0.802236	0.800856	0.81634	0.773552	0.699622	0.69893	0.765539	12	2	2	5	171	19.3	4.63	XP_008339789	PREDICTED: peptidyl-prolyl cis-trans isomerase E-like [Malus domestica];gi|658052046|ref|XP_008361752.1| PREDICTED: peptidyl-prolyl cis-trans isomerase E-like [Malus domestica]
blue	CtAH02T0136700.1	0.992145	0.974439	0.978342	1.03739	0.984331	1.03657	0.941906	0.975902	0.95483	1.0825	1.13472	1.05102	13	3	10	22	749	83.9	6.11	XP_023731294	protein VAC14 homolog [Lactuca sativa]
brown	CtAH02T0137400.1	1.0903	1.03211	0.874669	1.08386	1.15839	1.11214	0.956988	0.913218	0.860953	1.05506	0.966221	1.203	0	1	1	1	1621	182.4	7.2	OTG31811	putative retrovirus-related Pol polyprotein from transposon TNT 1-94 [Helianthus annuus]
brown	CtAH02T0137800.1	1.01475	1.04301	0.963843	0.902523	0.966899	0.923125	0.903378	0.914068	0.982168	0.907968	0.978675	0.979022	8	2	2	4	245	25.6	10.84	KVH96210	AT hook, DNA-binding motif-containing protein [Cynara cardunculus var. scolymus]
turquoise	CtAH02T0138300.1	1.09315	1.09774	1.05398	1.07518	1.04584	1.05901	0.96335	0.968195	0.964447	1.01626	1.01461	1.016	36	18	18	59	609	66.6	5.71	KVH96240	Alpha-D-phosphohexomutase, alpha/beta/alpha domain I [Cynara cardunculus var. scolymus]
yellow	CtAH02T0138500.1	1.13338	1.06011	1.11686	1.08361	1.06867	1.0957	1.03487	1.04824	1.11001	0.928465	0.949924	0.911278	65	4	6	30	97	10.5	7.34	KVH96244	Chaperonin Cpn10 [Cynara cardunculus var. scolymus]
red	CtAH02T0139900.2	0.820423	0.961622	1.03742	1.06273	1.10998	0.980572	0.961882	0.947973	0.998808	1.02938	0.977128	1.15708	2	1	1	3	517	58.7	6.25	XP_021866143	uncharacterized protein LOC110804849 [Spinacia oleracea]
blue	CtAH02T0140500.1	0.887902	0.872123	0.883851	1.00774	1.01595	1.01419	0.860398	0.865073	0.912996	1.14071	1.13412	1.136	14	2	9	41	876	97.9	6.99	KVH96257	Peptidase S10, serine carboxypeptidase [Cynara cardunculus var. scolymus]
brown	CtAH02T0140700.1	0.985348	0.987844	0.977372	0.951019	0.966459	0.980789	0.981649	0.956807	0.989955	1.0602	0.933724	1.01064	18	1	8	40	458	50.9	5.91	KVH96257	Peptidase S10, serine carboxypeptidase [Cynara cardunculus var. scolymus]
blue	CtAH02T0142900.1	0.927222	0.970288	1.02335	1.00277	1.03366	1.04069	0.963369	0.952491	1.0261	0.947826	0.975375	1.0513	11	3	4	4	448	50.3	6.25	KVH96257	Peptidase S10, serine carboxypeptidase [Cynara cardunculus var. scolymus]
turquoise	CtAH02T0143300.3	1.01	1.01987	0.855379	0.887562	1.16973	0.882687	1.01823	1.02541	0.849853	1.07695	1.06743	1.03598	1	1	1	1	1017	113	7.02	KVH96258	ATP-dependent DNA helicase RecG [Cynara cardunculus var. scolymus]
yellow	CtAH02T0143900.1	0.951148	1.00507	0.901172	0.961451	1.00389	0.998421	1.01296	1.05263	0.936894	1.0516	1.04018	0.973217	34	4	4	14	164	17.6	9.66	KVH96249	hypothetical protein Ccrd_001657 [Cynara cardunculus var. scolymus]
purple	CtAH02T0144200.1	1.06755	1.00793	1.0192	1.02753	1.01358	1.04538	0.951391	0.962496	0.909031	0.955981	1.0334	0.964924	51	14	14	35	361	39.1	6.92	KVH96248	Aldolase-type TIM barrel [Cynara cardunculus var. scolymus]
yellow	CtAH02T0144700.1	0.880418	0.885658	0.91463	0.974505	0.960704	0.968002	0.923896	0.969946	0.961541	1.11504	1.09641	1.0767	28	12	12	30	569	65	8.63	KVH96223	Cupredoxin [Cynara cardunculus var. scolymus]
turquoise	CtAH02T0145600.1	0.955984	1.07307	0.910066	0.900577	0.963325	0.92222	1.06227	0.983637	1.07877	1.04719	0.974305	1.00918	4	1	1	1	324	35.8	8.28	KVH96222	Mitochodrial transcription termination factor-related protein [Cynara cardunculus var. scolymus]
brown	CtAH02T0146200.1	0.899919	0.941459	0.977879	1.0101	0.965836	0.959206	1.04376	0.988122	1.09444	0.869071	0.881718	0.976911	2	1	1	2	534	60.5	8.15	KVH96230	Erv1/Alr [Cynara cardunculus var. scolymus]
black	CtAH02T0146500.1	0.992501	0.958664	0.979941	0.979036	1.00781	0.985423	0.997209	1.00837	1.03477	1.03582	0.997403	1.03611	22	7	7	17	364	39.5	4.92	KVH96229	hypothetical protein Ccrd_001680 [Cynara cardunculus var. scolymus]
turquoise	CtAH02T0146600.1	1.16689	1.16357	1.20952	0.987459	0.946849	0.996917	1.06118	1.08534	0.988328	0.909845	0.884349	0.856401	20	3	5	16	346	38.1	5.92	KVH96236	Sec-independent periplasmic protein translocase, conserved site-containing protein [Cynara cardunculus var. scolymus]
turquoise	CtAH02T0148900.1	0.809627	0.824428	0.888252	0.93497	0.926085	0.95963	0.97005	0.881594	1.05742	1.1705	1.10726	1.16755	9	6	6	10	681	74.4	6.21	KVH96264	Phox/Bem1p [Cynara cardunculus var. scolymus]
turquoise	CtAH02T0149300.1	1.03413	1.00786	1.00935	0.96673	0.970658	1.04131	0.996632	1.03185	1.07627	1.00933	1.00226	1.00926	22	9	9	24	418	45.7	7.93	KYP63559	Retrovirus-related Pol polyprotein from transposon TNT 1-94, partial [Cajanus cajan]
blue	CtAH02T0150400.1	0.91352	0.990659	1.10448	1.0613	0.963752	0.991212	0.953294	0.976177	0.867589	1.0662	1.17913	1.02336	5	1	1	1	470	52.8	8.09	OTF86555	putative serine-threonine/tyrosine-protein kinase catalytic domain-containing protein [Helianthus annuus]
green	CtAH02T0150700.1	0.976642	1.01718	0.923259	1.04755	1.10688	0.940824	1.02677	0.995542	1.02868	0.908122	0.927165	0.91091	3	1	1	1	292	31.7	8.97	KVH88146	Mitochondrial carrier domain-containing protein [Cynara cardunculus var. scolymus]
turquoise	CtAH02T0152200.1	1.16268	1.2007	1.05419	1.01111	1.32534	0.975673	0.952967	0.999692	0.880187	0.997404	0.965031	0.932494	3	1	1	1	335	37.1	5.74	KVH96272	hypothetical protein Ccrd_001635 [Cynara cardunculus var. scolymus]
blue	CtAH02T0152600.1	0.954142	0.976776	0.920201	0.991017	1.03813	0.972009	0.976511	0.970333	0.966177	1.0691	1.04558	1.04949	12	3	5	15	407	44.6	6.32	KVH96271	DnaJ domain-containing protein [Cynara cardunculus var. scolymus]
turquoise	CtAH02T0154000.1	1.11743	1.09017	1.10717	0.976689	0.970593	1.04738	1.06579	1.06495	1.0567	0.937022	0.960839	0.965478	46	13	13	87	269	28.7	10.55	KVH96287	Ribosomal protein L15, bacterial-type [Cynara cardunculus var. scolymus]
yellow	CtAH02T0154300.1	1.1624	1.06692	1.1155	0.984524	0.931961	0.979021	1.05191	0.971019	1.06749	0.904971	0.985236	0.937995	2	1	1	2	343	37.9	9.74	KVH96288	hypothetical protein Ccrd_001627 [Cynara cardunculus var. scolymus]
turquoise	CtAH02T0155200.1	0.98221	0.960585	0.983491	0.993723	1.02339	0.977325	0.870065	0.9552	1.03352	1.03804	1.00084	1.01846	18	4	4	4	259	29.1	7.37	KVH96293	hypothetical protein Ccrd_001622, partial [Cynara cardunculus var. scolymus]
turquoise	CtAH02T0155500.1	0.811802	0.874113	0.957275	0.904485	0.899477	0.96439	0.964072	0.96331	1.14268	0.999076	1.04188	1.0812	5	2	2	2	320	35.4	6.64	KVH96291	NAD-dependent epimerase/dehydratase [Cynara cardunculus var. scolymus]
yellow	CtAH02T0156100.1	0.93839	0.980032	0.974257	0.947985	0.903134	0.906859	1.02939	0.98764	0.983531	1.06006	1.01785	1.00182	31	5	8	30	388	41.1	4.75	OTF94900	putative UV excision repair protein Rad23, UBA-like, Ubiquitin-related domain protein [Helianthus annuus]
green	CtAH02T0156700.1	1.11423	1.121	1.08803	0.887634	1.03745	0.964862	0.86365	0.928169	1.03932	0.948895	0.818628	0.993189	4	1	1	1	271	30	8.41	KVH96295	hypothetical protein Ccrd_001616 [Cynara cardunculus var. scolymus]
turquoise	CtAH02T0156800.1	1.08647	1.02035	1.03767	1.00813	0.952326	1.05161	1.00221	1.05393	1.03425	1.02141	1.01894	0.931862	22	5	11	21	585	65.3	5.22	KVH96298	Armadillo-like helical [Cynara cardunculus var. scolymus]
pink	CtAH02T0160700.1	1.10146	1.08251	1.04763	1.02057	1.0158	1.0447	0.960289	0.991936	0.901046	1.04381	1.04171	0.981306	17	5	5	10	427	46.2	7.36	XP_023756089	uncharacterized protein At1g26090, chloroplastic [Lactuca sativa]
turquoise	CtAH02T0161000.1	1.06702	1.06001	1.10605	1.02233	1.04363	1.00744	0.919148	1.00568	0.977411	0.946087	1.0418	1.02576	13	2	5	10	549	57.4	5.53	KVH96316	DFDF domain-containing protein [Cynara cardunculus var. scolymus]
grey	CtAH02T0164300.1	1.00823	0.984897	1.03075	0.956918	0.913588	1.07557	0.978757	1.12408	0.988404	1.03154	1.01246	1.03182	5	4	4	4	964	106.6	4.93	KVH96324	Armadillo-like helical [Cynara cardunculus var. scolymus]
turquoise	CtAH02T0166800.1	1.07906	1.13349	1.04978	1.07993	1.05723	1.01427	1.05515	1.02763	1.09026	0.945464	0.887465	0.898886	2	2	2	3	669	74.6	5.31	XP_022011582	phosphatidylinositol 4-kinase gamma 7-like [Helianthus annuus];gi|1191642782|gb|OTF94756.1| putative phosphoinositide 4-kinase gamma 7 [Helianthus annuus]
turquoise	CtAH02T0167200.1	1.29046	1.11583	1.19328	1.02796	0.981149	0.944486	0.970001	1.15344	1.01455	0.909523	0.931343	0.845959	49	1	7	21	183	21	9.35	KVH68527	Ribosomal protein S7e [Cynara cardunculus var. scolymus]
turquoise	CtAH02T0167500.1	0.821889	0.758607	0.802332	1.08223	0.968246	0.922826	0.963084	0.993425	1.00661	0.999553	0.994212	1.06735	1	1	1	1	478	54.5	9.13
turquoise	CtAH02T0168500.2	1.24664	1.25909	1.20634	0.980469	1.06168	0.989153	1.00645	1.11507	1.03385	0.825798	0.880164	0.861796	7	1	1	5	112	12.5	8.84	CtAH02G0168500	-
greenyellow	CtAH02T0170600.1	1.03571	1.01975	0.980192	0.98354	1.05268	0.986218	0.951388	0.970425	0.913485	0.989131	1.00678	0.986992	9	5	5	9	606	67.6	8.78	KVH96361	Myosin II heavy chain-like protein [Cynara cardunculus var. scolymus]
blue	CtAH02T0170700.1	1.03716	1.10837	1.08355	1.01239	0.979002	0.949509	1.06574	1.05196	1.02803	0.8672	0.870937	0.868599	17	6	10	15	614	68.6	7.8	PNY17486	Ty3/gypsy retrotransposon protein [Trifolium pratense]
turquoise	CtAH02T0170900.1	1.25964	1.26827	1.25859	0.984067	0.920149	0.904658	1.10813	1.12166	1.09774	0.863669	0.921426	0.925931	13	2	2	6	175	19.9	5.9	KVH96355	hypothetical protein Ccrd_001556 [Cynara cardunculus var. scolymus]
grey60	CtAH02T0172500.1	1.15821	1.06592	1.07022	0.854263	1.00157	0.899428	0.827827	0.958557	0.948054	1.14618	0.890559	1.14163	9	1	1	1	81	8.9	8.5	XP_002513156	PREDICTED: transcription elongation factor SPT4 homolog 2 [Ricinus communis];gi|223548167|gb|EEF49659.1| suppressor of ty, putative [Ricinus communis]
turquoise	CtAH02T0174100.1	1.12873	1.06142	1.18769	0.921281	0.94978	0.872507	1.02841	0.96679	1.06486	0.953816	0.956235	0.997997	37	3	3	9	87	10.2	8.78	KVH96368	NADH:ubiquinone oxidoreductase, 17.2kDa subunit [Cynara cardunculus var. scolymus]
salmon	CtAH02T0174400.1	0.772011	0.792499	0.766482	0.843023	0.833132	0.792507	1.06007	0.978097	1.02423	1.02546	1.00705	1.0247	2	1	1	3	329	37.3	5.41	OTF91342	putative reverse transcriptase domain-containing protein [Helianthus annuus]
turquoise	CtAH02T0174800.1	0.961992	0.985446	0.980577	1.0074	0.971885	1.02185	0.911494	0.924897	0.973611	1.05035	1.00484	1.01422	8	5	5	13	936	101.1	6.27	XP_023773124	receptor protein kinase TMK1-like [Lactuca sativa];gi|1322383470|gb|PLY78301.1| hypothetical protein LSAT_3X104620 [Lactuca sativa]
brown	CtAH02T0174900.2	0.980329	1.00598	1.06222	1.03023	1.0715	0.994183	1.01761	1.00964	0.971148	1.02302	1.00266	1.04179	2	4	4	5	1944	220.3	7.68	EOY01329	THO complex subunit 2 isoform 5 [Theobroma cacao]
turquoise	CtAH02T0175800.2	1.46842	1.23918	1.28203	0.813876	0.897087	1.16982	1.08253	1.2256	0.988493	1.13483	1.13286	1.07007	1	1	1	2	1757	195.9	8.78	KVH87991	Enhancer of polycomb-like, N-terminal [Cynara cardunculus var. scolymus]
green	CtAH02T0176600.1	0.967377	0.997311	1.00005	1.04701	1.06771	0.985814	1.00586	0.985196	1.00343	1.08297	1.02792	1.035	1	1	1	3	569	64	6.27	XP_017239425	PREDICTED: uncharacterized protein LOC108212210 [Daucus carota subsp. sativus]
blue	CtAH02T0176900.1	1.14844	1.11776	1.17727	0.866676	0.865716	0.867548	1.23788	1.1528	1.27938	0.848877	0.832495	0.803242	2	1	1	1	326	36.7	8.51	KVH96385	AAA+ ATPase domain-containing protein [Cynara cardunculus var. scolymus]
pink	CtAH02T0177000.1	0.939222	0.91894	0.963946	0.966423	0.951531	0.981947	1.00677	1.02437	1.10091	1.06379	1.03471	1.07448	17	9	17	39	1004	114.8	4.81	ABO36622	copia LTR rider [Solanum lycopersicum];gi|133711819|gb|ABO36636.1| copia LTR rider [Solanum lycopersicum]
yellow	CtAH02T0178200.1	0.848898	0.845147	0.841234	0.916887	0.950483	0.950135	0.911453	0.986399	0.94223	1.17345	1.14982	1.0995	17	6	6	12	447	50	4.77	KVH85773	hypothetical protein Ccrd_025428 [Cynara cardunculus var. scolymus]
black	CtAH02T0178300.2	0.991341	0.957791	0.967004	0.982893	0.942344	0.990152	1.0094	1.02324	1.04153	1.02254	1.03238	1.03616	16	10	10	21	821	90.4	5.47	KVH87657	AP-1, 2,4 complex subunit beta [Cynara cardunculus var. scolymus]
brown	CtAH02T0178400.2	1.00949	1.07086	1.01088	0.923363	0.920059	0.868482	1.20748	1.12202	1.132	0.822184	0.835741	0.768916	8	3	4	11	481	52.4	8.56	OWM82070	hypothetical protein CDL15_Pgr001644 [Punica granatum]
tan	CtAH02T0179400.1	0.990041	0.975763	1.01025	0.982654	1.01363	1.03237	0.942308	0.97005	1.03435	0.975429	0.987698	0.994499	45	5	5	19	112	12.8	6.54	KVG85876	NADH:ubiquinone oxidoreductase, B18 subunit [Cynara cardunculus var. scolymus]
grey	CtAH02T0180000.1	1.07115	1.05538	0.957302	1.02162	0.839011	1.00721	1.05531	1.00143	0.874308	1.14821	1.04949	0.940264	3	1	1	1	532	58.8	7.74	KVH87396	Major facilitator superfamily domain, general substrate transporter [Cynara cardunculus var. scolymus]
turquoise	CtAH02T0180600.1	0.832873	0.832019	0.884496	0.883937	0.962932	0.960325	0.977666	0.970038	1.06651	1.11525	1.03917	1.0497	10	4	4	6	407	44.3	8.92	KVH87841	Aminotransferase, class I/classII [Cynara cardunculus var. scolymus]
brown	CtAH02T0180700.1	1.03149	0.960637	1.04622	0.961046	0.963489	0.984102	0.972604	1.00705	1.05864	0.973448	1.00676	1.00149	11	4	4	6	385	42.4	7.8	KVH88059	hypothetical protein Ccrd_024554 [Cynara cardunculus var. scolymus]
turquoise	CtAH02T0180800.1	1.01849	1.12371	1.10236	1.23459	1.08885	1.04748	1.1945	1.29323	1.20786	0.929823	0.938875	0.895348	2	1	1	1	347	39.5	8.22	KVH82793	hypothetical protein Ccrd_025478 [Cynara cardunculus var. scolymus]
red	CtAH02T0181500.1	1.02113	1.01821	1.01595	1.03151	0.994043	1.05268	0.981512	1.00746	1.05704	0.999972	1.01944	1.03007	28	13	13	45	551	64.5	6.58	XP_020218042	eukaryotic translation initiation factor 3 subunit L [Cajanus cajan]
turquoise	CtAH02T0181600.1	0.900359	0.881464	0.955892	0.980306	0.934887	0.957258	0.901376	0.932425	1.02469	1.03186	1.07481	1.11209	5	2	3	4	579	63	6.18	KVH88421	hypothetical protein Ccrd_026847 [Cynara cardunculus var. scolymus]
green	CtAH02T0182300.1	0.933135	0.953724	0.964585	0.980813	0.958917	1.01989	1.06296	1.06331	1.1287	1.03314	1.03562	1.05697	22	9	9	31	576	64.5	8.6	OTG15986	putative ribonuclease H-like domain-containing protein [Helianthus annuus]
green	CtAH02T0184000.1	1.2348	0.972169	1.21801	1.08431	1.108	0.930542	0.949383	0.910157	0.796103	0.976014	0.782459	0.872336	11	1	1	1	187	20.5	9.99	KVH87720	Peptidyl-tRNA hydrolase II domain-containing protein [Cynara cardunculus var. scolymus]
magenta	CtAH02T0184100.1	1.09968	1.0389	1.07088	1.03768	1.05119	0.998935	0.949107	0.804204	0.763466	1.09644	0.925231	1.07332	3	1	1	2	514	55.7	5.29	KVI00477	Regulator of chromosome condensation 1/beta-lactamase-inhibitor protein II [Cynara cardunculus var. scolymus]
blue	CtAH02T0184900.1	1.282	1.19935	1.11897	0.927165	0.971327	0.871778	1.22605	1.07584	1.08416	0.924727	0.869705	0.815616	7	3	4	10	483	54	8.47	PAN17603	hypothetical protein PAHAL_C01584 [Panicum hallii]
turquoise	CtAH02T0185200.1	1.28233	1.31476	1.26573	0.939311	0.988397	0.893172	1.17284	1.14497	1.01955	0.741288	0.87117	0.845423	3	1	2	9	908	102.5	7.81	KVG06349	AAA+ ATPase domain-containing protein [Cynara cardunculus var. scolymus]
blue	CtAH02T0187400.1	1.08456	1.14526	1.06989	1.08782	1.04298	0.880057	1.18131	1.16731	0.95488	0.906759	0.917687	0.876862	2	1	1	1	518	56.7	7.31
pink	CtAH02T0189800.1	1.05095	1.07087	1.02418	1.08712	1.02884	0.994602	0.957713	1.00913	0.931277	0.989243	1.0362	0.982195	34	2	9	34	363	40.5	5.34	PLY95833	hypothetical protein LSAT_5X30781 [Lactuca sativa]
turquoise	CtAH02T0192300.1	1.09134	1.08467	0.879004	0.896079	1.0714	1.08542	1.00675	1.05162	1.03172	0.949574	1.07527	1.03209	3	1	2	6	676	74.4	5.1	KVH80900	hypothetical protein Ccrd_025485 [Cynara cardunculus var. scolymus]
turquoise	CtAH02T0193300.1	1.01285	1.73498	0.902437	0.881744	1.4097	0.947994	1.08836	1.35635	0.939639	0.819383	0.858572	0.949192	2	1	2	4	647	73.3	6.68	KVH88788	Phox homologous domain-containing protein [Cynara cardunculus var. scolymus]
turquoise	CtAH02T0193600.1	0.930715	1.03046	0.91836	1.06238	1.01332	0.949085	1.03399	0.96589	0.925656	0.983125	0.951259	0.9652	56	9	9	54	219	25	9.29	XP_022037284	vesicle-associated membrane protein 711-like [Helianthus annuus];gi|1191672308|gb|OTG24273.1| putative vesicle-associated membrane protein [Helianthus annuus]
red	CtAH02T0194000.1	1.18264	1.07354	1.10875	1.22429	0.960878	1.22555	0.894615	0.779686	1.30615	0.880794	1.02777	0.972585	2	1	1	1	1736	193.4	5.78	XP_023760022	uncharacterized protein LOC111908425 [Lactuca sativa];gi|1322403858|gb|PLY88380.1| hypothetical protein LSAT_5X30121 [Lactuca sativa]
blue	CtAH02T0194300.1	1.04506	0.999985	1.06433	0.970187	1.02078	1.03323	1.04434	1.02222	1.10641	0.892148	0.927534	0.93753	25	3	6	27	240	27	10.95	EMS67832	50S ribosomal protein L2, chloroplastic [Triticum urartu]
blue	CtAH02T0194400.1	1.06664	1.14514	1.11364	0.984202	0.942182	1.04573	1.04	1.0742	1.24502	0.868299	0.856363	0.973438	7	1	1	1	191	21.9	9.19	PHT74800	NAD(P)H-quinone oxidoreductase subunit 2 B, chloroplastic [Capsicum annuum]
brown	CtAH02T0194500.1	0.928805	1.42767	1.27497	1.2582	0.989212	1.10088	0.841033	0.905415	0.793103	1.24914	1.61809	1.08217	7	2	3	29	219	25	8.62	AFC79483	ribulose-1,5-bisphosphate carboxylase/oxygenase large subunit, partial (chloroplast) [Carduus nutans]
yellow	CtAH02T0194600.1	1.07313	1.05461	1.11795	1.07393	1.09539	1.11933	0.985659	0.961807	1.04836	0.861505	0.849258	0.908697	29	4	4	10	113	13.4	10.26	YP_009428480	photosystem I assembly protein ycf4 (chloroplast) [Conyza bonariensis];gi|748992932|gb|AJE73348.1| photosystem I assembly protein Ycf4 (plastid) [Erigeron strigosus];gi|748993240|gb|AJE73652.1| photosystem I assembly protein Ycf4 (plastid) [Erigeron philadelphicus];gi|748994626|gb|AJE75020.1| photosystem I assembly protein Ycf4 (plastid) [Erigeron bellidiastrum];gi|1189443989|gb|ARO73713.1| photo…
yellow	CtAH02T0194700.1	1.08075	1.05283	1.11673	1.02454	1.04018	1.19522	1.01453	0.993574	1.02373	0.932339	0.926174	0.964583	17	6	6	46	378	41.9	7.52	YP_009040813	cytochrome f (chloroplast) (chloroplast) [Centaurea diffusa];gi|1052488689|ref|YP_009271918.1| PetA (chloroplast) [Carthamus tinctorius];gi|645101166|gb|AIB03767.1| cytochrome f (chloroplast) (chloroplast) [Centaurea diffusa];gi|728802782|gb|AIY72400.1| PetA (chloroplast) [Carthamus tinctorius];gi|827346252|gb|AKJ77451.1| cytochrome f (chloroplast) [Carthamus tinctorius];gi|1108490991|gb|APD83351…
turquoise	CtAH02T0195500.1	1.11098	1.0718	1.05569	1.01024	1.01675	1.02133	1.02056	1.00859	0.989359	1.00973	0.979714	0.984814	19	7	9	15	536	61.6	7.23	XP_016474781	PREDICTED: cysteine--tRNA ligase, chloroplastic/mitochondrial-like [Nicotiana tabacum]
turquoise	CtAH02T0196100.1	0.956031	0.930316	0.901297	1.02034	1.01905	1.03788	0.975956	0.971783	0.980899	1.03516	1.00946	1.04658	12	6	7	18	716	81.1	5.49	KVH96506	Phox/Bem1p [Cynara cardunculus var. scolymus]
turquoise	CtAH02T0196800.1	1.15261	1.06563	1.09915	0.949472	0.981822	1.04297	0.922041	1.00447	0.918331	0.964562	1.0297	0.938804	70	4	12	45	194	22	9.31	KVH96496	Ribosomal protein L6 [Cynara cardunculus var. scolymus]
greenyellow	CtAH02T0197500.1	1.03181	1.01676	1.00855	0.991746	0.992847	0.996488	0.964999	1.00512	0.94564	1.01336	0.981071	0.962859	8	7	7	12	936	101.7	6.71	KVH96483	TRAPP II complex, Trs120 [Cynara cardunculus var. scolymus]
turquoise	CtAH02T0198600.1	0.909998	0.976538	0.960887	0.985732	1.06152	0.942364	0.936748	0.949266	0.940857	1.03171	1.02874	1.0014	1	1	1	2	929	104.2	5.96	KVH96462	Carbohydrate-binding domain family 9-like protein [Cynara cardunculus var. scolymus]
lightcyan	CtAH02T0198700.1	0.892154	1.04248	0.92282	1.14639	1.09961	1.02161	1.08398	1.06506	0.908545	1.07719	0.94936	1.00406	10	1	1	1	153	16.9	5.11	KVH96476	Bet v I domain-containing protein [Cynara cardunculus var. scolymus]
blue	CtAH02T0199300.1	0.530733	0.507421	0.521043	1.12602	1.06362	1.18465	0.586059	0.623505	0.574522	1.86305	1.8764	1.88207	59	8	10	66	157	17.1	5.07	KVH96485	Bet v I domain-containing protein [Cynara cardunculus var. scolymus]
blue	CtAH02T0199700.1	0.532217	0.577096	0.568738	0.954098	1.0061	0.980383	0.646101	0.682128	0.644306	1.86339	1.90388	2.03467	63	2	11	140	158	17.2	5.07	KVH96457	Bet v I domain-containing protein [Cynara cardunculus var. scolymus];gi|976909340|gb|KVH96474.1| hypothetical protein Ccrd_001440 [Cynara cardunculus var. scolymus]
blue	CtAH02T0199900.1	0.436894	0.425384	0.4561	1.02132	1.023	1.05933	0.549069	0.57535	0.546556	2.04635	2.18587	2.20472	63	5	11	188	158	17.2	4.97	KVH96457	Bet v I domain-containing protein [Cynara cardunculus var. scolymus];gi|976909340|gb|KVH96474.1| hypothetical protein Ccrd_001440 [Cynara cardunculus var. scolymus]
blue	CtAH02T0200000.1	0.364317	0.368513	0.374574	0.965178	0.927721	0.842529	0.476972	0.525145	0.426112	2.28875	2.18488	2.07787	69	1	9	161	123	13.4	5	KVH96485	Bet v I domain-containing protein [Cynara cardunculus var. scolymus]
blue	CtAH02T0200100.1	0.54334	0.544289	0.607279	1.00672	1.02402	1.10147	0.619644	0.644286	0.582116	1.69892	1.82257	1.74311	62	1	9	83	157	17.1	5.16	KVH96485	Bet v I domain-containing protein [Cynara cardunculus var. scolymus]
blue	CtAH02T0200500.1	0.53423	0.55478	0.568963	1.00055	1.01329	1.04636	0.66217	0.650798	0.587592	1.79364	1.86181	1.76911	62	2	9	115	157	17.2	5.05	KVH96490	Bet v I domain-containing protein [Cynara cardunculus var. scolymus]
blue	CtAH02T0200600.1	0.434455	0.429454	0.450136	1.0016	0.995233	0.999775	0.556039	0.571308	0.550726	1.94228	1.9993	2.08879	50	4	16	157	428	47	5.05	KVH96454	hypothetical protein Ccrd_001456 [Cynara cardunculus var. scolymus]
blue	CtAH02T0200700.1	0.394436	0.368766	0.381951	0.946184	1.04682	1.02168	0.430001	0.461603	0.504546	2.17411	1.91169	2.14216	48	1	7	49	158	17.4	5.03	KVH96487	Bet v I domain-containing protein [Cynara cardunculus var. scolymus]
blue	CtAH02T0201100.1	0.562387	0.566093	0.573851	1.19925	1.20506	0.99134	0.707355	0.638419	0.571955	1.98415	1.6973	1.91867	17	1	3	62	185	20.3	5.39	KVH96487	Bet v I domain-containing protein [Cynara cardunculus var. scolymus]
blue	CtAH02T0201200.1	0.481524	0.473934	0.531261	1.00909	1.02656	1.02529	0.529275	0.534882	0.507653	1.89997	1.90382	1.97911	58	1	8	86	158	17.4	4.86	KVH96487	Bet v I domain-containing protein [Cynara cardunculus var. scolymus]
blue	CtAH02T0202100.1	0.560584	0.572573	0.562097	1.05997	1.0275	1.05443	0.596615	0.633139	0.606799	1.80386	1.85621	1.92161	58	3	8	71	158	17.4	4.77	KVH96487	Bet v I domain-containing protein [Cynara cardunculus var. scolymus]
blue	CtAH02T0202200.1	0.77774	0.78813	0.74692	0.992718	0.961445	0.985416	0.790686	0.779315	0.787772	1.48406	1.51688	1.56731	59	1	8	98	158	17.4	5.06	KVH96487	Bet v I domain-containing protein [Cynara cardunculus var. scolymus]
blue	CtAH02T0202700.1	0.795229	0.787884	0.786537	0.881684	0.909241	0.908007	0.811514	0.845662	0.711705	1.36901	1.39758	1.3659	50	1	7	49	158	17.4	4.86	KVH96487	Bet v I domain-containing protein [Cynara cardunculus var. scolymus]
blue	CtAH02T0202900.1	0.573556	0.579597	0.589733	1.16278	1.13777	1.21624	0.649694	0.631821	0.57143	2.03819	2.08418	2.00591	58	5	8	110	158	17.3	4.93	KVH96489	Bet v I domain-containing protein [Cynara cardunculus var. scolymus]
blue	CtAH02T0203700.1	0.475395	0.46769	0.475192	0.690622	0.717618	0.751999	0.559393	0.612889	0.622333	1.69688	1.67309	1.8066	51	2	7	95	158	17.4	4.77	KVH96487	Bet v I domain-containing protein [Cynara cardunculus var. scolymus]
yellow	CtAH02T0204200.1	1.02812	0.994724	0.998382	1.00199	1.00362	1.00429	1.00466	1.00305	0.986554	1.03485	1.05855	1.02339	68	8	8	52	158	16.9	5.14	KVH96486	Bet v I domain-containing protein [Cynara cardunculus var. scolymus]
green	CtAH02T0205300.1	1.02048	1.00446	1.03029	1.00391	1.04172	1.07207	1.03847	0.970417	1.01453	1.0738	1.12692	1.16536	29	3	12	51	531	58.4	5.31	KVH96502	Armadillo [Cynara cardunculus var. scolymus]
blue	CtAH02T0206700.1	0.828415	0.820132	0.928019	1.01422	0.991033	1.0539	0.992671	0.914108	0.996797	1.01339	1.0544	1.16044	2	1	1	1	464	52.4	6.65	KVH96504	JAB1/Mov34/MPN/PAD-1, partial [Cynara cardunculus var. scolymus]
brown	CtAH02T0207000.1	0.872945	1.04228	0.993701	1.05337	1.17215	1.10904	1.11983	1.03135	0.95895	1.04368	0.936486	1.0094	2	1	1	1	574	65.2	9.51	KVH87673	Ankyrin repeat-containing protein [Cynara cardunculus var. scolymus]
green	CtAH02T0207200.1	0.975046	0.951242	1.04436	1.01396	0.991523	0.993283	0.99154	0.922297	0.90291	0.86406	0.916288	0.983033	13	1	1	2	114	13	6.95	KVH90179	Zinc finger, TFIIS-type [Cynara cardunculus var. scolymus]
turquoise	CtAH02T0207300.1	1.07579	1.0638	1.11007	1.00566	1.06699	1.13484	1.02353	1.0474	1.04977	0.95714	0.969008	1.01342	5	1	1	1	291	32.9	9.82	KVG82862	hypothetical protein Ccrd_026171 [Cynara cardunculus var. scolymus]
turquoise	CtAH02T0207600.1	1.02168	1.04684	1.0119	1.06987	1.03989	1.03325	1.00014	0.996063	0.974754	1.00355	1.0013	1.00238	37	13	15	56	507	54.3	8.03	PPR84734	hypothetical protein GOBAR_AA35972 [Gossypium barbadense]
brown	CtAH02T0208100.1	0.972644	1.10677	0.946282	1.12111	0.903974	1.08149	0.858944	1.06034	0.920885	1.02648	1.1229	1.14545	5	2	2	2	630	71.8	6.44	OTG36834	putative zinc finger, CCHC-type [Helianthus annuus]
brown	CtAH02T0209000.1	0.965764	0.953533	0.982186	1.02181	1.01285	1.01156	1.04141	1.03779	1.06406	0.978987	0.914255	0.962644	4	1	1	8	194	21.9	7.9	KVH96431	Rossmann-like alpha/beta/alpha sandwich fold [Cynara cardunculus var. scolymus]
blue	CtAH02T0209600.1	1.06979	1.04056	1.08155	0.984746	0.96984	1.01107	1.02351	1.02934	1.06308	0.936571	0.949617	0.890003	42	5	22	91	647	70.4	8.19	XP_012483153	PREDICTED: ATP-citrate synthase beta chain protein 1-like [Gossypium raimondii];gi|763771126|gb|KJB38341.1| hypothetical protein B456_006G250500 [Gossypium raimondii]
turquoise	CtAH02T0210700.1	1.16625	1.30157	1.1165	1.09903	1.00075	1.04808	1.0793	0.988952	0.965304	0.848607	0.912864	0.85828	12	1	5	14	387	42.3	7.02	KVH96449	Carbamoyl-phosphate synthase, small subunit [Cynara cardunculus var. scolymus]
green	CtAH02T0210800.1	1.00846	1.04785	1.04815	1.035	1.02375	1.04359	0.988181	0.964392	1.01494	0.913902	0.87277	0.912738	26	2	4	10	189	21.3	5.05	OTG15986	putative ribonuclease H-like domain-containing protein [Helianthus annuus]
grey	CtAH02T0211200.1	0.991458	1.11931	0.98324	0.965776	0.915067	1.04899	1.00877	1.03057	0.994841	1.00618	1.0333	1.03988	9	2	2	2	267	28.8	9.58	PLY80391	hypothetical protein LSAT_3X133341 [Lactuca sativa]
purple	CtAH02T0211300.1	1.02664	0.981284	1.01494	0.955148	1.00581	0.996778	1.01329	1.05965	1.01657	1.02471	1.00434	0.972536	41	16	16	36	417	45.7	5.95	ONM08550	Retrovirus-related Pol polyprotein LINE-1 [Zea mays]
turquoise	CtAH02T0212300.1	1.36739	1.13377	1.30119	1.09307	1.04379	1.06988	1.0401	0.968488	1.14538	0.771013	0.805042	0.842577	2	1	1	1	300	34.3	4.81	KVH87912	Ribosomal protein S6 [Cynara cardunculus var. scolymus]
brown	CtAH02T0212800.1	1.06537	1.02787	1.04892	1.08307	1.11072	1.12114	1.01396	1.00735	0.997106	1.01555	1.0161	1.0164	23	14	14	45	641	73	5.8	XP_023765712	beta-glucosidase-like SFR2, chloroplastic isoform X2 [Lactuca sativa]
pink	CtAH02T0213900.1	1.13902	1.10619	1.13491	1.08893	1.19281	0.866609	0.872688	0.997131	0.809045	0.907545	1.13095	0.979112	12	1	1	1	132	14.9	10.37	KVH96420	Complex 1 LYR protein [Cynara cardunculus var. scolymus]
brown	CtAH02T0214200.1	0.923788	0.968928	0.920671	0.967776	0.98144	0.953988	1.02422	1.01661	0.989304	0.989816	0.984612	0.911714	25	6	6	24	269	30.1	6.81	KJB28836	hypothetical protein B456_005G071800 [Gossypium raimondii]
brown	CtAH02T0214400.1	0.942763	1.0053	0.975132	0.961006	1.05969	1.11814	1.03193	1.073	0.852249	1.05834	1.02974	0.995499	4	1	2	10	493	55	7.24	KVH96414	EF-Hand 1, calcium-binding site-containing protein [Cynara cardunculus var. scolymus]
yellow	CtAH02T0214500.1	0.861901	0.868254	0.873529	0.911581	0.911523	0.918724	1.04144	1.04027	1.0941	1.0672	1.02425	1.06506	53	12	13	52	293	31.5	7.27	KZM86264	hypothetical protein DCAR_023398 [Daucus carota subsp. sativus]
blue	CtAH02T0214800.1	0.938991	0.937942	0.910006	1.0077	1.01973	1.03265	0.934766	0.954272	0.926746	1.06331	1.08441	1.05306	61	10	18	67	446	49.3	7.37	PLY84094	hypothetical protein LSAT_6X117861 [Lactuca sativa]
grey	CtAH02T0215100.1	1.01339	0.934188	1.08672	1.17756	0.93293	0.955031	1.00386	1.04073	0.931811	1.02563	0.88583	1.13793	1	1	1	1	899	101.1	6.74	KVH96412	hypothetical protein Ccrd_001505 [Cynara cardunculus var. scolymus]
magenta	CtAH02T0215400.1	0.903936	1.04217	0.917511	1.15435	0.98337	1.05131	1.18363	1.08574	1.07695	0.963156	1.01834	0.970756	0	1	1	1	2136	241.8	5.07	KVH96411	Kinesin-like, KLP2 [Cynara cardunculus var. scolymus]
black	CtAH02T0215700.1	0.952222	0.907702	0.912545	1.01138	0.947419	1.01399	0.988774	1.08518	1.12216	0.958821	1.07532	1.01324	8	4	4	7	452	50.9	7.03	XP_016481456	PREDICTED: CBL-interacting serine/threonine-protein kinase 1-like [Nicotiana tabacum]
cyan	CtAH02T0217200.2	1.0348	1.04907	1.04127	0.995761	0.964589	0.961108	1.08192	1.0781	1.004	0.953836	0.96402	0.954157	15	8	8	15	579	65.7	6.24	KVH96397	hypothetical protein Ccrd_001514 [Cynara cardunculus var. scolymus]
blue	CtAH02T0217700.1	1.04221	1.05837	1.09127	1.03415	1.00999	1.04627	1.05122	1.09991	1.15038	0.867802	0.825058	0.835988	7	1	1	3	157	16.8	8.78	XP_023730090	1,4-dihydroxy-2-naphthoyl-CoA thioesterase 1-like [Lactuca sativa];gi|1322380053|gb|PLY76738.1| hypothetical protein LSAT_7X44120 [Lactuca sativa]
grey60	CtAH02T0217900.1	0.952149	0.974687	0.977472	1.03154	0.997542	1.00878	1.04757	1.02996	1.05623	0.987156	0.953658	0.969938	7	4	5	18	742	78.7	5.11	KVH27465	General substrate transporter [Cynara cardunculus var. scolymus]
red	CtAH03T0001400.3	1.00612	0.972823	1.0573	1.07219	1.00281	1.01511	0.975985	0.974907	1.04125	0.986958	0.967598	1.0275	21	3	3	6	148	16.5	8.85	KVH99073	hypothetical protein Ccrd_022645 [Cynara cardunculus var. scolymus]
turquoise	CtAH03T0001500.1	1.09904	1.0705	1.02317	0.959836	1.01994	0.992287	1.01358	0.968791	0.996204	1.00163	0.962301	0.940878	20	2	5	22	352	37.4	5.85	XP_023729575	thiamine thiazole synthase, chloroplastic-like [Lactuca sativa];gi|1322380963|gb|PLY77133.1| hypothetical protein LSAT_7X107941 [Lactuca sativa]
green	CtAH03T0001700.1	0.964374	1.0451	0.999388	0.773878	1.07153	1.05165	1.02932	0.944491	0.995276	1.01911	0.890244	1.01834	3	1	1	1	438	50	8.97	XP_021993628	TBC1 domain family member 15-like [Helianthus annuus];gi|1191656134|gb|OTG08105.1| putative rab-GTPase-TBC domain-containing protein [Helianthus annuus]
yellow	CtAH03T0001800.1	1.12072	0.960391	0.887932	1.01392	1.00418	1.11444	0.794356	1.00725	1.04411	0.969067	1.03023	0.934875	2	1	1	1	484	54.5	6.42	KVI10360	Endoplasmic reticulum vesicle transporter, C-terminal [Cynara cardunculus var. scolymus]
red	CtAH03T0002100.1	0.803702	0.864415	1.03361	1.32651	0.913395	1.76977	0.918412	1.05383	1.11471	0.927459	0.67294	0.816152	1	1	1	1	823	90	5.55	KVI10366	Aminotransferase-like, plant mobile domain-containing protein [Cynara cardunculus var. scolymus]
midnightblue	CtAH03T0002300.1	1.04534	1.02663	0.999309	0.980777	1.004	1.03456	0.978496	0.977932	1.00775	1.02007	1.06302	1.02853	23	8	8	37	402	44.7	8.51	XP_023729595	chloroplastic lipocalin isoform X1 [Lactuca sativa]
blue	CtAH03T0002600.1	1.12041	1.06742	1.09651	1.00314	0.969948	0.938084	1.09426	1.11464	1.00149	0.93863	0.93046	0.916251	31	12	12	37	473	51.3	6.93	XP_015953088	tryptophan synthase beta chain 1 [Arachis duranensis]
yellow	CtAH03T0003000.1	1.06302	1.05804	1.0424	1.03593	1.01291	1.02727	1.00094	0.991461	1.00379	0.981096	0.988057	1.03302	3	2	2	3	533	60.4	4.98	XP_021993489	uncharacterized protein LOC110890208 [Helianthus annuus];gi|1191655978|gb|OTG07949.1| hypothetical protein HannXRQ_Chr11g0336201 [Helianthus annuus]
turquoise	CtAH03T0003100.1	0.893221	0.861002	1.01375	0.987716	1.14281	1.01511	0.871514	0.952679	1.0861	0.9843	0.991053	1.06835	9	1	1	1	119	12.7	8.97	KVI10322	Uncharacterized protein family UPF0136, Transmembrane [Cynara cardunculus var. scolymus]
magenta	CtAH03T0003200.1	1.08134	1.05623	1.00851	1.00814	1.04508	1.0171	0.889533	0.933285	0.780426	1.00397	1.08582	0.985762	33	1	3	7	135	15.4	4.98	KVI10323	Acyl-CoA N-acyltransferase [Cynara cardunculus var. scolymus]
turquoise	CtAH03T0003300.1	0.909727	0.938007	0.922157	0.955588	1.00413	0.99414	0.992902	0.940884	1.01771	1.02331	0.97725	1.02501	6	2	5	12	975	110.9	6.49	KVI10323	Acyl-CoA N-acyltransferase [Cynara cardunculus var. scolymus]
turquoise	CtAH03T0003400.1	1.06122	0.985034	1.00509	0.959526	0.974261	1.04235	0.969717	1.01073	1.06769	1.00062	0.988955	1.00152	19	7	8	20	485	53.5	7.37	KVI10336	hypothetical protein Ccrd_011271 [Cynara cardunculus var. scolymus]
black	CtAH03T0003800.1	0.968732	0.966168	0.953015	0.992171	0.980546	0.994112	1.05533	1.03615	1.0213	1.03509	1.02113	1.03959	38	26	38	172	1001	109.9	6.43	KYP68384	hypothetical protein KK1_022008 [Cajanus cajan]
black	CtAH03T0004100.1	0.878722	0.78898	0.842729	0.914599	0.950806	1.02647	0.846658	0.886249	1.05559	1.22878	1.28885	1.28606	21	6	9	30	513	57.5	7.53	KVI10335	hypothetical protein Ccrd_011278 [Cynara cardunculus var. scolymus]
red	CtAH03T0005400.4	0.908764	1.11932	0.948037	0.870052	0.998854	0.915312	1.10752	1.061	0.932564	1.13938	1.0288	0.996853	3	1	1	2	522	56.4	7.8	XP_023894428	zinc finger CCCH domain-containing protein 37-like [Quercus suber]
blue	CtAH03T0005500.1	0.858085	0.816484	0.928093	1.21459	1.11989	1.20529	0.823677	0.827799	0.950878	0.994662	0.917487	1.00521	8	2	2	4	380	42.4	4.88	KVI10344	AAA+ ATPase domain-containing protein [Cynara cardunculus var. scolymus]
grey60	CtAH03T0005700.1	0.939861	0.99931	0.950879	1.03397	1.08699	1.12126	1.05945	1.17743	1.20945	0.88244	0.860855	0.896108	12	2	2	4	161	17.6	6.39	XP_020595111	UPF0678 fatty acid-binding protein-like protein At1g79260 [Phalaenopsis equestris]
blue	CtAH03T0005800.1	1.00171	0.995137	0.982023	1.02827	1.03743	1.04615	0.948016	0.963362	0.972039	1.0303	1.04732	1.03796	38	13	23	97	825	88.1	6.19	KRH43672	hypothetical protein GLYMA_08G163700 [Glycine max]
blue	CtAH03T0006100.1	0.901714	0.902934	0.936513	1.07845	1.02525	0.972835	0.914334	0.890303	0.95511	1.17723	1.08063	1.06123	9	3	3	7	357	40	9.48	KVI02984	hypothetical protein Ccrd_018723 [Cynara cardunculus var. scolymus]
brown	CtAH03T0006700.2	0.967638	1.06887	0.943623	0.962949	0.973082	0.9936	0.931069	0.971872	1.00244	1.0349	0.951582	0.97324	10	3	3	3	268	30.9	5.39	PLY71326	hypothetical protein LSAT_7X110801 [Lactuca sativa]
green	CtAH03T0006800.4	0.999337	0.983786	1.02031	1.01918	1.05035	0.935895	1.05994	0.97166	0.945029	0.990618	0.93513	0.930167	20	4	6	18	348	37.2	6.27	XP_021993428	glyceraldehyde-3-phosphate dehydrogenase GAPCP1, chloroplastic-like [Helianthus annuus];gi|1191655926|gb|OTG07897.1| putative glyceraldehyde-3-phosphate dehydrogenase of plastid 2 [Helianthus annuus]
blue	CtAH03T0006900.1	0.976684	0.934896	0.971675	1.02829	0.981308	0.991528	0.986628	1.03006	0.874112	1.07277	1.10466	1.04411	7	4	7	12	1169	128.7	5.58	KVI10263	hypothetical protein Ccrd_011368 [Cynara cardunculus var. scolymus]
blue	CtAH03T0007100.1	0.932292	0.896818	0.908052	0.99864	1.03101	1.05289	0.851842	0.883197	0.928003	1.22415	1.2489	1.28674	16	12	12	17	859	97.7	5.22	KVI10259	Armadillo-type fold [Cynara cardunculus var. scolymus]
yellow	CtAH03T0007200.1	1.15337	1.2034	1.16121	0.778682	0.870251	0.853231	0.93866	0.932852	1.00507	1.12251	1.14952	1.11432	38	6	14	133	435	45.8	7.93	KVI10260	Phosphoglycerate kinase [Cynara cardunculus var. scolymus]
red	CtAH03T0007300.1	1.00922	0.987574	0.986624	0.990251	0.976366	0.972175	1.01133	1.01889	0.968955	1.00244	1.01503	0.992604	11	8	8	38	884	97.4	7.72	XP_021993420	pentatricopeptide repeat-containing protein At3g20730 [Helianthus annuus];gi|1191655920|gb|OTG07891.1| putative tetratricopeptide-like helical domain-containing protein [Helianthus annuus]
turquoise	CtAH03T0007700.1	0.934605	0.935443	1.01174	0.910929	0.926291	0.935169	0.969384	0.935841	0.955911	1.01975	1.04594	1.02445	26	2	4	17	226	24.4	5.44	KVI10256	Proteasome A-type subunit [Cynara cardunculus var. scolymus]
turquoise	CtAH03T0007800.1	0.970417	0.964234	0.957181	0.953699	0.955541	0.950678	0.934279	0.933054	0.884824	1.01693	1.07323	1.01525	27	2	4	21	156	17.2	8.06	XP_021971964	uncharacterized protein LOC110867136 [Helianthus annuus]
turquoise	CtAH03T0007900.1	1.0418	1.20858	0.935147	0.99771	1.09031	0.851827	0.983183	1.00661	0.907059	0.947711	1.00719	0.952806	5	1	1	2	222	25.2	9.17	PKU64856	Retrovirus-related Pol polyprotein from transposon TNT 1-94 [Dendrobium catenatum]
turquoise	CtAH03T0008300.1	0.825672	0.807951	0.855872	1.02622	1.01191	1.00757	0.893308	0.912405	0.852771	1.06668	1.13784	1.0768	5	3	6	23	2309	255	5.8	XP_023757147	uncharacterized protein LOC111905682 [Lactuca sativa]
blue	CtAH03T0008500.1	1.06697	1.18434	0.884498	0.979646	1.029	0.882669	1.17843	0.958043	0.942443	0.918527	0.878134	0.897144	3	1	1	1	286	32	9.23	KVI10252	hypothetical protein Ccrd_011354 [Cynara cardunculus var. scolymus]
black	CtAH03T0008900.1	0.997897	0.967679	0.999058	0.959019	0.963857	1.06289	0.988108	0.98149	1.04853	1.03581	1.03051	1.02153	54	9	38	260	843	93.9	6.23	KVI10233	Elongation factor G, III-V domain-containing protein [Cynara cardunculus var. scolymus]
blue	CtAH03T0009200.1	1.18326	1.17432	1.1499	0.981375	0.971658	0.988215	1.03248	1.07083	1.01676	0.822929	0.866614	0.825932	38	10	10	59	335	36	5.63	KVI10228	Porphobilinogen deaminase, C-terminal [Cynara cardunculus var. scolymus]
turquoise	CtAH03T0009600.1	1.01554	1.0251	1.09348	1.03137	1.04991	1.05293	0.920988	0.934287	0.995303	0.958225	0.929464	0.983129	5	3	3	4	862	95.6	6.42	KVI10229	Topoisomerase II-associated protein PAT1 [Cynara cardunculus var. scolymus]
pink	CtAH03T0010200.1	1.13766	1.09047	1.0344	1.08226	1.01362	0.959678	1.00468	1.03697	0.943475	1.001	0.896445	1.01855	7	1	1	3	214	22.5	5.63	KVI10311	AAA+ ATPase domain-containing protein [Cynara cardunculus var. scolymus]
yellow	CtAH03T0010400.1	1.03314	1.01842	1.04159	1.08111	1.0908	1.15226	0.982385	0.971095	1.07406	0.959956	0.989184	1.02818	21	3	3	54	137	14.3	9.55	KVI10310	Photosystem II PsbR [Cynara cardunculus var. scolymus]
turquoise	CtAH03T0010800.1	0.874675	1.068	0.935876	1.12585	1.07211	0.999598	0.906517	0.977443	0.956714	1.01633	0.999722	0.948298	5	2	2	3	517	56.3	5.97	KVI10284	Protein phosphatase 2C [Cynara cardunculus var. scolymus]
magenta	CtAH03T0011100.3	1.00435	0.931679	0.977909	0.983142	0.954228	0.973119	1.08626	1.08336	1.08854	1.01619	1.02237	1.00591	24	5	5	19	189	20.3	5.55	KVI10289	Regulator of ribonuclease activity A [Cynara cardunculus var. scolymus]
brown	CtAH03T0011500.1	0.857566	0.974895	0.960491	0.895525	0.868784	0.893133	0.985328	1.14693	1.17037	1.0026	0.872143	1.02477	2	1	1	1	751	80.2	6.68	KVI10281	Chloride channel, core [Cynara cardunculus var. scolymus]
red	CtAH03T0012200.1	1.06862	1.1708	0.982593	0.879445	1.0223	0.922462	0.938444	1.04404	1.0357	0.935266	0.932696	0.889374	2	1	1	1	468	51.9	5.95	KVI10274	hypothetical protein Ccrd_011314 [Cynara cardunculus var. scolymus]
yellow	CtAH03T0012800.1	0.98187	0.999654	1.01057	1.03925	1.04369	1.02678	0.98315	0.99623	0.995568	0.986181	1.01582	0.999469	6	1	1	7	223	24.6	8.03	KVI10279	hypothetical protein Ccrd_011311 [Cynara cardunculus var. scolymus]
black	CtAH03T0012900.1	0.966777	1.00278	0.963638	1.0058	0.99637	0.983001	1.0331	1.02493	1.00534	1.06208	1.01249	1.00646	43	6	11	40	384	42.7	4.89	KVI10278	Aspartic peptidase [Cynara cardunculus var. scolymus]
turquoise	CtAH03T0013400.1	1.07475	1.07355	1.04013	1.01295	1.06132	1.01263	1.04506	1.03093	1.07799	0.910704	0.949474	0.970676	17	5	5	11	319	36	6.2	KVI10296	hypothetical protein Ccrd_011305 [Cynara cardunculus var. scolymus]
magenta	CtAH03T0014100.1	0.997618	1.02234	1.02121	1.03293	0.977258	1.00512	0.971197	0.975881	0.962837	1.00008	1.01177	1.01382	11	9	11	22	1293	139.7	6.04	KVI10269	WD40 repeat-containing protein [Cynara cardunculus var. scolymus]
turquoise	CtAH03T0014800.1	1.19762	1.15274	1.16682	1.00865	0.996844	1.0343	1.05821	1.02661	1.11049	0.96223	0.967138	0.955889	66	17	18	124	357	37.9	7.72	XP_023728355	fructose-bisphosphate aldolase 5, cytosolic [Lactuca sativa];gi|1322382713|gb|PLY78041.1| hypothetical protein LSAT_7X116520 [Lactuca sativa]
blue	CtAH03T0015100.1	0.907794	0.878345	0.877973	0.963856	0.962765	1.00701	0.953536	0.975539	0.962646	1.15085	1.11992	1.12059	52	12	41	314	705	80.7	4.97	XP_015880753	PREDICTED: heat shock cognate protein 80 [Ziziphus jujuba]
blue	CtAH03T0015300.1	1.01951	0.980912	0.980587	0.95831	0.980025	0.995882	0.968127	0.998341	0.90311	1.07033	1.10304	1.04774	9	1	4	17	372	42.4	5.88	AFW98440	farnesyl diphosphate synthase [Achillea asiatica]
green	CtAH03T0015500.1	1.01891	0.98968	1.01068	1.05811	0.921667	0.984038	0.965921	0.919515	0.918473	0.960581	0.950458	0.896377	5	3	3	7	651	72.4	7.14	KVI10390	Uncharacterized protein family UPF0118 [Cynara cardunculus var. scolymus]
pink	CtAH03T0016000.2	0.93426	0.953486	0.975829	1.01919	1.02983	1.06175	1.02639	1.00651	1.08541	0.992902	0.981239	0.9979	14	10	10	22	727	82.2	6.84	KVI10422	DNA-directed RNA polymerase, dimerization [Cynara cardunculus var. scolymus]
red	CtAH03T0016300.1	1.06641	1.04061	1.01447	1.0334	0.984062	0.894096	1.01854	1.01823	0.946199	1.01578	1.05632	0.986033	4	4	4	4	943	105.4	7.33	KVI10429	hypothetical protein Ccrd_011206 [Cynara cardunculus var. scolymus]
brown	CtAH03T0017400.1	0.949401	1.00202	1.05302	1.10278	1.12953	1.10602	1.10315	1.01851	1.01632	0.943388	0.976435	1.06119	15	2	6	7	389	43.9	7.02	KVI10392	Aspartate carbamoyltransferase [Cynara cardunculus var. scolymus]
black	CtAH03T0017900.1	1.03802	1.06497	1.04359	0.984072	1.01236	1.0445	0.989061	0.970185	1.0046	0.927658	0.921835	0.918278	20	5	11	18	577	64.7	5.29	KVI10399	Microtubule-associated protein, MAP65/Ase1/PRC1 [Cynara cardunculus var. scolymus]
blue	CtAH03T0018400.2	1.22342	1.21107	1.19094	0.962657	0.96801	0.985717	1.01406	1.0584	1.09389	0.829755	0.834066	0.832939	38	8	8	37	325	33.8	8.94	AJD09726	FTSZ1-1, partial [Hesperis matronalis]
turquoise	CtAH03T0018500.1	1.0401	1.04071	1.02852	1.01086	0.978168	1.01498	1.08429	1.11463	1.05332	0.990989	1.03154	0.987607	10	6	6	9	697	78.2	5.95	XP_022025497	fimbrin-1-like [Helianthus annuus];gi|1191633890|gb|OTF86033.1| putative fimbrin 1 [Helianthus annuus]
blue	CtAH03T0018800.1	0.86555	0.848549	0.891039	0.92768	0.951449	1.03132	0.913916	0.930162	0.992393	1.13541	1.14011	1.11613	29	12	13	91	718	77.9	4.94	PNY14892	putative glycerophosphoryl diester phosphodiesterase 1-like protein [Trifolium pratense]
yellow	CtAH03T0019000.1	1.09383	1.17916	1.21517	1.07709	1.1112	0.886308	1.2229	1.03563	1.04992	1.00897	0.786763	0.974575	5	2	2	2	528	59.5	8.24	KVI10440	Glycosyltransferase AER61, uncharacterized [Cynara cardunculus var. scolymus]
green	CtAH03T0019300.1	1.03537	0.982416	1.03277	0.952764	0.986364	1.01461	1.01552	1.04024	1.0452	1.0316	1.05288	1.07348	7	2	2	7	253	28	7.49	XP_023734428	uncharacterized protein LOC111882304 [Lactuca sativa];gi|1322372888|gb|PLY73309.1| hypothetical protein LSAT_7X114661 [Lactuca sativa]
yellow	CtAH03T0019800.1	1.14445	1.10948	1.04833	1.02888	1.08345	0.990032	1.0928	1.09662	1.15249	1.00747	0.853961	0.917055	2	1	1	2	511	57.4	5.4
red	CtAH03T0022400.1	0.986126	0.989303	0.92688	0.934295	0.976927	0.942117	1.02877	1.03736	0.946791	1.06096	1.0389	0.989769	32	6	6	28	239	26.1	5.02	KVI10374	Rossmann-like alpha/beta/alpha sandwich fold [Cynara cardunculus var. scolymus]
red	CtAH03T0023700.1	0.829435	0.847226	0.885953	1.15066	1.17465	1.48062	0.747594	0.811207	0.890266	0.999742	1.18038	1.19913	50	2	6	146	264	28.6	5.26	XP_021978327	chlorophyll a-b binding protein 3, chloroplastic-like [Helianthus annuus];gi|1191667487|gb|OTG19455.1| putative light-harvesting chlorophyll B-binding protein 3 [Helianthus annuus]
brown	CtAH03T0023800.1	0.915396	0.929189	0.996621	0.947686	0.916866	0.911532	1.01661	1.02442	1.0564	0.988023	0.987345	1.04656	5	3	3	6	486	52.2	7.09	KVI10521	Arf GTPase activating protein [Cynara cardunculus var. scolymus]
salmon	CtAH03T0024000.1	0.885859	0.956911	0.913624	0.988049	1.04809	1.04899	0.924397	0.918398	0.997801	0.974465	1.06368	1.03852	3	1	1	4	286	32.6	8.79	XP_023756334	transmembrane protein 184 homolog DDB_G0279555-like [Lactuca sativa];gi|1322409196|gb|PLY91017.1| hypothetical protein LSAT_7X106380 [Lactuca sativa]
turquoise	CtAH03T0024100.3	1.20122	1.14098	1.10825	1.13087	1.10785	1.00717	1.09423	1.09075	1.0162	0.899501	0.96761	1.02536	2	2	2	2	1121	122.8	7.33	KVI10517	Amine oxidase [Cynara cardunculus var. scolymus]
magenta	CtAH03T0025400.1	1.02572	0.812697	1.05023	1.12336	1.17327	0.868129	0.995543	0.635729	0.697837	0.874726	0.827802	1.29626	2	1	1	1	365	41.7	5.87	XP_021992886	beta-glucosidase 18-like isoform X1 [Helianthus annuus];gi|1191655282|gb|OTG07253.1| putative beta-glucosidase 16 [Helianthus annuus]
purple	CtAH03T0025800.1	1.11886	1.16876	1.0479	1.1061	1.10968	1.07416	0.963812	1.00872	0.820804	0.978804	0.977027	0.915261	36	1	13	63	392	42.5	9.41	KVI10501	Glucose/ribitol dehydrogenase [Cynara cardunculus var. scolymus]
red	CtAH03T0025900.1	0.92881	1.02546	0.798295	0.94714	1.00005	0.94375	0.98116	0.989899	0.956014	1.18806	1.03078	1.05845	9	2	2	2	314	36.3	9.6	KVI10500	Anticodon-binding [Cynara cardunculus var. scolymus]
red	CtAH03T0026400.1	0.992109	1.02853	0.961763	0.967401	0.986038	0.992618	0.986801	0.999834	0.979298	1.01603	1.01714	0.974215	38	9	20	43	637	70.3	5.26	XP_023758680	vesicle-fusing ATPase [Lactuca sativa]
blue	CtAH03T0026900.1	0.921132	0.961997	0.951509	1.05875	1.03664	0.978164	0.914911	0.970919	0.823592	1.1627	1.05762	1.07706	12	1	2	4	283	31.7	6.43	XP_010694996	PREDICTED: 3-deoxy-manno-octulosonate cytidylyltransferase, mitochondrial [Beta vulgaris subsp. vulgaris]
turquoise	CtAH03T0027000.1	1.07791	1.05575	1.12253	1.02954	1.04585	1.10496	0.976726	0.966811	1.01945	0.991019	1.00387	1.02065	27	3	6	74	187	20.4	9.2	KVI10510	Thioredoxin [Cynara cardunculus var. scolymus]
blue	CtAH03T0027700.1	0.889732	0.87648	0.932307	0.912308	0.978459	0.881436	0.957433	1.00144	0.917559	1.1401	1.04606	1.22334	4	1	2	7	538	61	8.95	KVI10466	hypothetical protein Ccrd_011147 [Cynara cardunculus var. scolymus]
midnightblue	CtAH03T0027900.1	1.01105	1.00092	0.976396	0.974542	0.945724	1.02638	1.01087	0.977556	1.09665	1.04525	1.04877	1.11887	21	5	6	9	434	48	5.94	XP_021983846	probable bifunctional methylthioribulose-1-phosphate dehydratase/enolase-phosphatase E1 1 isoform X2 [Helianthus annuus];gi|1191664355|gb|OTG16324.1| putative bifunctional methylthioribulose-1-phosphate dehydratase/enolase-phosphatase E1 1 [Helianthus annuus]
brown	CtAH03T0028100.1	0.945578	0.926738	0.975241	0.860095	0.877135	0.980886	0.830158	0.859434	1.00942	0.98004	0.990794	0.98971	22	5	5	45	278	28.2	6.92	KVI10471	Cupredoxin [Cynara cardunculus var. scolymus]
magenta	CtAH03T0028400.1	0.849682	0.92471	0.909984	1.02691	0.97641	0.926265	1.30573	1.2313	1.30514	0.919475	0.901952	0.882035	5	3	3	4	665	73	7.64	XP_006348267	PREDICTED: serine/threonine-protein kinase sid1 [Solanum tuberosum]
red	CtAH03T0028500.1	1.03251	0.989528	0.96606	0.982813	0.890398	1.0166	1.04986	1.03831	0.944671	1.02561	1.01881	1.04128	4	1	1	1	371	40	4.83	KVI10480	hypothetical protein Ccrd_011138 [Cynara cardunculus var. scolymus]
brown	CtAH03T0029000.1	0.922913	0.918052	0.908486	1.04544	1.00709	0.941493	1.01577	1.13906	1.12255	0.894568	0.920802	0.926935	1	1	1	1	514	59.1	8.79	KVI10488	Pentatricopeptide repeat-containing protein [Cynara cardunculus var. scolymus]
pink	CtAH03T0029100.1	0.967394	0.983026	1.0016	0.975982	0.994271	0.997692	1.0146	0.977757	1.03456	0.992674	1.01344	1.01417	15	6	6	9	527	57.3	5.19	KVI10483	26S proteasome non-ATPase regulatory subunit 5 [Cynara cardunculus var. scolymus]
turquoise	CtAH03T0029900.1	0.902642	0.907198	0.886505	1.03065	1.0265	1.05559	0.939762	0.963435	0.933238	1.01647	1.04172	0.973764	16	12	12	45	641	70.2	5.77	XP_022022945	sodium/calcium exchanger NCL-like [Helianthus annuus];gi|1191633766|gb|OTF85909.1| putative sodium/calcium exchanger family protein / calcium-binding EF hand family protein [Helianthus annuus]
turquoise	CtAH03T0030300.1	1.23183	1.24555	1.15683	1.04254	1.04055	1.0314	1.16084	1.10572	1.11879	0.877432	0.892426	0.945929	9	5	5	7	732	81.2	6.71	KVI10459	AAA+ ATPase domain-containing protein [Cynara cardunculus var. scolymus]
blue	CtAH03T0030500.1	0.975518	0.97573	0.983949	0.990881	0.982848	0.991094	0.960449	0.996437	0.961704	1.02536	1.04201	1.02616	19	3	7	27	395	42.8	9.28	KVI10457	Concanavalin A-like lectin/glucanase, subgroup [Cynara cardunculus var. scolymus]
pink	CtAH03T0030600.1	0.943834	0.999039	1.0338	1.03263	0.973027	0.992256	1.06882	0.9505	0.952901	0.971857	1.05208	0.975338	12	2	4	21	407	45.3	7.46	KVI10457	Concanavalin A-like lectin/glucanase, subgroup [Cynara cardunculus var. scolymus]
turquoise	CtAH03T0031400.1	0.73875	0.765424	0.784599	1.00665	0.9594	0.919889	1.01273	0.985055	0.965477	1.14941	1.10291	1.11097	4	2	2	3	419	47	7.75	KVI10476	protein of unknown function DUF2296 [Cynara cardunculus var. scolymus]
blue	CtAH03T0031600.1	1.31725	1.03509	1.04102	0.881476	0.907834	0.872927	1.10809	1.16764	1.04148	0.920439	0.967761	0.624534	30	2	3	7	111	12.4	7.18	XP_012457410	PREDICTED: ubiquitin-conjugating enzyme E2 36-like isoform X3 [Gossypium raimondii];gi|823131284|ref|XP_012457415.1| PREDICTED: ubiquitin-conjugating enzyme E2 36-like isoform X3 [Gossypium raimondii];gi|1029080640|ref|XP_016700523.1| PREDICTED: ubiquitin-conjugating enzyme E2 36-like isoform X1 [Gossypium hirsutum];gi|1029080642|ref|XP_016700524.1| PREDICTED: ubiquitin-conjugating enzyme E2 36-l…
brown	CtAH03T0031700.1	0.935276	0.974437	0.889068	0.942924	1.02374	0.967809	1.10269	1.01453	1.05132	0.966996	0.932434	0.93163	53	2	14	134	257	29.2	4.83	PLY98318	hypothetical protein LSAT_7X103501 [Lactuca sativa]
turquoise	CtAH03T0031800.1	1.05358	1.00952	1.0057	0.926919	0.938319	0.942463	1.17498	1.17714	1.23963	1.07862	1.06153	1.03963	55	16	47	218	965	110.1	5.99	XP_023765209	phosphoenolpyruvate carboxylase 2-like [Lactuca sativa]
turquoise	CtAH03T0032000.1	0.745477	0.748696	0.763949	0.911063	0.936259	0.990882	0.870763	0.900954	0.911704	0.983469	0.997331	0.96599	36	15	19	127	830	93.2	7.47	OTF87639	putative epidermis-specific secreted glycoprotein EP1 [Helianthus annuus]
brown	CtAH03T0032200.1	0.570569	0.565325	0.501165	0.470988	0.560728	0.62581	0.433967	0.618452	0.53092	0.861323	0.873459	0.739148	9	1	4	13	384	43.1	8.21	OTF87639	putative epidermis-specific secreted glycoprotein EP1 [Helianthus annuus]
yellow	CtAH03T0032300.1	0.994396	1.04828	1.02653	1.00913	1.12513	1.11754	0.922169	0.925808	0.944158	1.06229	0.984522	1.0076	7	2	3	6	497	55.1	5.73	OTG15260	putative ribosomal protein S15 [Helianthus annuus]
yellow	CtAH03T0032400.1	0.909527	0.898403	0.854128	0.911888	0.937901	0.996006	0.802331	0.81569	0.754896	1.12035	1.10555	1.07526	15	2	6	28	439	48.8	7.65	XP_023765261	epidermis-specific secreted glycoprotein EP1-like [Lactuca sativa]
turquoise	CtAH03T0032500.1	0.77607	0.767386	0.793274	0.86513	0.896899	0.897945	0.880316	0.86372	0.945863	1.14976	1.15086	1.18971	22	9	19	95	1146	127.6	6.33	OTG22667	putative ribonuclease H-like domain-containing protein [Helianthus annuus]
blue	CtAH03T0032600.1	0.736758	0.703099	0.712655	0.891792	0.867746	0.90023	0.737061	0.766488	0.754922	1.39807	1.42255	1.37748	31	6	13	63	486	53.8	6.84	XP_023765261	epidermis-specific secreted glycoprotein EP1-like [Lactuca sativa]
turquoise	CtAH03T0033200.1	0.973265	0.923365	0.885385	0.90003	0.970211	0.980966	0.94244	0.989285	0.98769	1.02232	1.03858	1.0307	4	2	2	2	481	53.6	8.76	KVI10749	Alpha-1,3/1,6-mannosyltransferase ALG2 [Cynara cardunculus var. scolymus]
turquoise	CtAH03T0033300.1	0.8709	0.882339	0.889718	0.956239	0.888182	0.912099	1.00986	1.11619	1.03465	1.06775	1.12115	1.13774	52	4	4	5	100	11.8	6.54	XP_021993088	pathogen-related protein [Helianthus annuus];gi|1191655518|gb|OTG07489.1| putative pathogenesis-related family protein [Helianthus annuus]
blue	CtAH03T0033400.1	0.981729	0.971466	0.96662	0.952605	1.01737	0.953498	1.00431	1.08212	0.99266	1.13171	1.09697	1.0884	20	2	2	2	119	13.6	9.07	XP_023765316	pathogen-related protein [Lactuca sativa];gi|1322423686|gb|PLY98322.1| hypothetical protein LSAT_7X102501 [Lactuca sativa]
turquoise	CtAH03T0033800.1	0.890418	1.03742	0.875747	0.88576	1.03849	0.943257	0.785744	0.927266	0.961638	0.834889	1.17772	1.01061	2	1	1	1	516	57	8.63	XP_023765356	uncharacterized protein LOC111913871 [Lactuca sativa];gi|1322423626|gb|PLY98262.1| hypothetical protein LSAT_7X102200 [Lactuca sativa]
grey	CtAH03T0033900.1	1.08821	0.997748	1.06846	0.983984	0.770401	1.13031	1.16974	0.926414	0.959954	1.15317	0.982741	0.998315	3	1	1	2	350	38.9	5.64	XP_023765376	gamma-glutamyl hydrolase 2-like [Lactuca sativa];gi|1322423676|gb|PLY98312.1| hypothetical protein LSAT_7X102180 [Lactuca sativa]
blue	CtAH03T0034000.1	0.896927	0.865931	0.912666	1.05914	1.0262	1.06247	0.932948	0.942566	1.0117	1.06532	1.0267	1.02763	13	5	9	30	972	106.9	5.83	KVI10535	hypothetical protein Ccrd_011065, partial [Cynara cardunculus var. scolymus]
turquoise	CtAH03T0034500.1	0.829243	0.858193	0.842505	0.972676	0.952728	0.979304	0.921846	0.950508	1.02315	1.06414	1.15571	1.12627	5	1	5	19	970	107	6.42	KVI10535	hypothetical protein Ccrd_011065, partial [Cynara cardunculus var. scolymus]
turquoise	CtAH03T0034800.1	0.853638	0.874864	0.862679	0.933082	1.05512	1.0076	0.82776	0.750948	0.789786	1.13817	1.15633	1.19773	2	1	2	2	1013	112.2	5.36	CAN78284	hypothetical protein VITISV_000422 [Vitis vinifera]
blue	CtAH03T0034900.1	0.943934	0.909512	0.918299	1.03659	1.02857	1.02066	1.00915	0.965358	0.936445	1.07808	1.02746	1.09079	9	4	5	13	836	90.6	7.39	KVH98640	Bulb-type lectin domain-containing protein [Cynara cardunculus var. scolymus]
blue	CtAH03T0035500.1	0.963303	0.910359	0.969127	0.949487	0.843023	1.01943	0.833734	0.916637	1.03584	1.10277	1.09888	1.08322	9	1	1	1	121	13.7	8.19	KVI10546	PC-Esterase [Cynara cardunculus var. scolymus]
salmon	CtAH03T0035600.1	0.869414	0.942803	0.910837	0.899763	0.931706	0.914596	1.00985	0.938191	0.989834	1.0762	1.01473	1.03397	20	2	2	3	134	14.7	9.29	XP_023765439	protein trichome birefringence-like 41 [Lactuca sativa];gi|1322423615|gb|PLY98251.1| hypothetical protein LSAT_7X101941 [Lactuca sativa]
blue	CtAH03T0035900.1	1.00054	1.0186	1.03145	1.01011	1.04213	1.00982	1.14155	1.05887	1.02183	0.944329	0.917416	0.991935	18	4	4	6	318	35.4	6.81	KVI10538	hypothetical protein Ccrd_011051 [Cynara cardunculus var. scolymus]
brown	CtAH03T0036600.1	0.934092	0.97416	1.06185	0.97834	1.02401	0.963978	1.00889	0.971073	1.03284	0.928566	0.93963	1.00899	18	2	12	44	673	75.9	7.21	XP_023765550	trifunctional UDP-glucose 4,6-dehydratase/UDP-4-keto-6-deoxy-D-glucose 3,5-epimerase/UDP-4-keto-L-rhamnose-reductase RHM1 [Lactuca sativa];gi|1322423585|gb|PLY98221.1| hypothetical protein LSAT_7X100181 [Lactuca sativa]
magenta	CtAH03T0037400.1	1.11027	1.12711	1.03226	0.899595	1.01741	1.05843	1.08743	1.084	1.15708	1.02924	1.0341	1.04911	11	3	3	10	410	45.1	6.29	XP_023765595	protein Jade-1 [Lactuca sativa];gi|1322423625|gb|PLY98261.1| hypothetical protein LSAT_7X100300 [Lactuca sativa]
brown	CtAH03T0037500.1	0.93395	1.09853	0.980912	1.05065	0.989662	0.881406	1.07082	1.04267	1.02686	0.942616	1.00259	0.992823	6	1	4	9	569	64.1	9.01	PLY98307	hypothetical protein LSAT_7X100380 [Lactuca sativa]
blue	CtAH03T0037700.1	1.24798	1.19111	1.1663	0.957685	1.00671	0.965439	1.06963	1.04802	1.02465	0.743461	0.736058	0.791967	12	2	2	4	219	24.1	5.4	KVI10553	Chalcone isomerase [Cynara cardunculus var. scolymus]
green	CtAH03T0039200.1	1.02305	1.0092	1.04776	1.02416	0.988744	1.06502	1.06022	1.05531	1.08249	1.06817	1.04712	1.07418	29	14	14	98	628	70.2	6.6	XP_022013106	polyphenol oxidase I, chloroplastic-like [Helianthus annuus];gi|1191644298|gb|OTF96272.1| putative uncharacterized domain, di-copper centre, Polyphenol oxidase [Helianthus annuus]
purple	CtAH03T0040100.1	0.84044	1.15638	1.11011	1.25187	1.06929	1.198	0.794765	0.810911	0.873426	0.878568	1.04426	0.914643	2	1	1	1	441	50.6	8.94	KVI10564	Bystin [Cynara cardunculus var. scolymus]
red	CtAH03T0040500.1	1.06234	1.00711	1.11158	1.05845	1.01208	1.19589	1.0017	1.05802	1.20941	0.962619	0.987985	1.05068	41	2	19	253	546	60.6	9.45	XP_022723917	peroxisomal (S)-2-hydroxy-acid oxidase-like isoform X3 [Durio zibethinus]
turquoise	CtAH03T0041100.1	1.1318	1.13173	1.13161	1.01961	0.988049	0.99026	1.08955	1.08296	1.04709	0.9346	0.911413	0.912872	22	20	20	61	992	106.4	6.57	KVI10590	Elongation factor, GTP-binding domain-containing protein [Cynara cardunculus var. scolymus]
red	CtAH03T0041200.1	1.02721	1.03665	0.982803	0.975842	1.04622	0.881526	1.11982	1.01645	0.986522	1.01964	0.982242	0.947553	4	3	3	3	1055	111	5.2	KVI10589	Zinc finger, C3HC-like protein [Cynara cardunculus var. scolymus]
blue	CtAH03T0041400.1	0.929084	0.904665	0.897423	1.06489	0.95188	0.909342	1.02036	0.946018	0.859621	1.31107	1.0732	1.07122	1	1	1	3	528	60.8	9.44	XP_021975266	uncharacterized protein LOC110870390 [Helianthus annuus]
turquoise	CtAH03T0041700.1	1.1276	1.269	1.25894	1.0401	0.967215	0.949312	1.12539	1.04526	1.02465	0.898348	0.839321	0.853503	18	2	3	9	153	17.3	8.4	XP_021992987	uncharacterized protein LOC110889729 [Helianthus annuus]
pink	CtAH03T0042000.1	1.12643	1.03574	0.965823	1.01327	0.962544	0.89392	1.07681	1.01344	0.829551	1.01747	0.976635	0.99476	4	1	2	3	660	74.8	6.34	KVI10585	Nonaspanin (TM9SF) [Cynara cardunculus var. scolymus]
green	CtAH03T0043100.1	1.02818	1.05425	0.990909	1.0332	1.09122	1.04705	0.940142	0.959918	0.924434	0.90151	0.9146	0.902898	25	7	12	65	532	58.2	7.56	KDO42098	hypothetical protein CISIN_1g009971mg [Citrus sinensis]
turquoise	CtAH03T0043200.1	0.962746	0.936256	0.958813	0.990218	1.0229	1.04141	1.00032	0.990642	0.981659	1.00735	1.02465	1.00619	65	6	11	74	204	22.4	7.83	KVI10582	Ran GTPase [Cynara cardunculus var. scolymus]
blue	CtAH03T0045300.1	0.890861	0.981487	0.865684	0.922675	0.915386	0.916324	0.975096	0.987042	0.84601	1.20962	1.18295	1.08769	15	2	2	2	112	12.3	8.02	KVI10572	hypothetical protein Ccrd_011009 [Cynara cardunculus var. scolymus]
red	CtAH03T0047200.1	0.805816	0.988493	0.874917	1.02572	0.985404	0.793989	1.13463	1.14165	0.942374	1.0748	1.06015	1.03921	2	2	2	4	868	91.7	6.35	KVI10628	Protein of unknown function DUF1296 [Cynara cardunculus var. scolymus]
turquoise	CtAH03T0047300.1	1.00451	0.985967	1.02024	0.980661	0.995058	1.02189	0.929974	0.944172	0.982641	0.987444	1.02142	1.00993	34	6	9	32	354	36.8	8.85	KVI02099	Nucleotide-binding, alpha-beta plait, partial [Cynara cardunculus var. scolymus]
turquoise	CtAH03T0047400.1	0.924139	0.941207	0.937611	0.969873	0.95704	0.980165	0.982832	0.996234	1.04359	1.09948	1.06297	1.08567	32	20	20	48	727	79.1	7.91	KVI10623	AMP-binding, conserved site-containing protein [Cynara cardunculus var. scolymus]
yellow	CtAH03T0047500.1	1.00654	1.07663	1.09727	1.05741	1.02662	1.02386	1.05188	0.977442	1.02248	0.932338	0.948039	0.943039	6	3	3	4	330	36.3	9.07	KVI10624	hypothetical protein Ccrd_010991 [Cynara cardunculus var. scolymus]
blue	CtAH03T0047600.1	1.07253	1.03894	1.02282	1.00775	0.989665	1.0807	0.990187	1.01928	1.03796	0.931708	0.950563	0.966787	14	5	5	10	472	53.4	8.91	KVI10625	Rubisco LS methyltransferase, substrate-binding domain-containing protein [Cynara cardunculus var. scolymus]
blue	CtAH03T0047700.2	1.15882	1.16256	1.16815	0.926064	0.917279	0.968269	1.03003	1.04574	1.15401	0.921627	0.86605	0.851355	14	4	6	30	415	45.6	8.21	KVI10604	Aldolase-type TIM barrel [Cynara cardunculus var. scolymus]
turquoise	CtAH03T0048100.1	1.10721	1.10517	1.06543	0.993101	1.01182	1.0042	1.025	0.999174	0.970946	0.954589	0.94438	0.976574	39	6	10	23	408	41.8	6.01	EMS66391	putative acetyl-CoA acetyltransferase, cytosolic 2 [Triticum urartu]
magenta	CtAH03T0048200.1	0.994637	1.00691	0.993566	1.014	0.998683	0.951024	1.07431	1.0732	1.07861	0.987578	0.992256	0.983384	17	11	11	21	709	79.4	9.26	KVI10595	Protein kinase-like domain-containing protein [Cynara cardunculus var. scolymus]
turquoise	CtAH03T0048800.1	0.876869	0.961271	0.920946	1.08561	0.973502	0.970483	1.00838	0.982169	0.840456	0.992493	1.02285	0.998828	2	1	1	2	498	56.2	6.29	KVI10602	Nudix hydrolase 6-like protein [Cynara cardunculus var. scolymus]
blue	CtAH03T0049100.1	1.07028	1.04834	0.997147	0.97666	1.00424	1.00654	1.0974	1.04506	1.09417	0.960798	0.889015	0.963239	9	2	2	2	180	18.7	5.39	XP_023752129	nuclear transcription factor Y subunit B-3-like [Lactuca sativa];gi|1322415630|gb|PLY94345.1| hypothetical protein LSAT_7X96781 [Lactuca sativa]
red	CtAH03T0049200.1	1.00727	0.912444	0.935581	1.16067	1.17662	1.21219	0.935574	0.896195	0.907061	0.995347	1.04172	1.00545	18	2	2	9	71	7.8	9.82	XP_023752128	uncharacterized protein LOC111900477 [Lactuca sativa];gi|1322415591|gb|PLY94306.1| hypothetical protein LSAT_7X96821 [Lactuca sativa]
grey	CtAH03T0049400.1	1.11287	1.0073	0.962637	1.05937	0.984023	0.918083	0.916097	0.665039	1.05817	1.17849	0.791269	0.982625	1	1	1	1	1129	125.2	6.01	KVI10608	GAF domain-containing protein [Cynara cardunculus var. scolymus]
turquoise	CtAH03T0050000.1	1.14358	1.13734	1.11556	0.979496	0.976444	0.966027	1.06513	1.07268	1.03757	0.981748	0.988197	0.978571	32	13	19	68	583	66.3	7.68	XP_012830839	PREDICTED: glucose-6-phosphate 1-dehydrogenase, chloroplastic-like [Erythranthe guttata];gi|604343950|gb|EYU42767.1| hypothetical protein MIMGU_mgv1a003398mg [Erythranthe guttata]
red	CtAH03T0050200.1	0.906208	1.07602	0.919529	1.00723	0.96441	0.905128	1.26922	1.06232	0.923744	1.00678	0.889142	0.899965	6	2	2	3	287	30.1	4.91	KVI10612	Exoribonuclease, phosphorolytic domain 1 [Cynara cardunculus var. scolymus]
blue	CtAH03T0051700.1	0.820306	0.836302	0.826812	1.00017	0.97731	1.01956	0.913462	0.886189	0.956765	1.16174	1.13664	1.19923	22	8	8	32	564	60.2	9.07	KVI10647	cytochrome b561, eukaryote [Cynara cardunculus var. scolymus]
brown	CtAH03T0052700.7	0.915707	0.855923	0.955154	0.63173	0.751734	0.806205	0.948772	0.945384	1.5294	0.892642	0.96322	0.986492	5	1	1	1	134	13	8.48	OTG37453	putative ribonuclease H-like domain-containing protein [Helianthus annuus]
black	CtAH03T0053000.1	1.18348	0.849537	0.882992	0.841252	0.936009	0.934342	1.15047	1.25755	1.10349	1.03738	1.30353	1.18355	9	1	1	3	96	10.1	5.26	CtAH03G0053000	-
brown	CtAH03T0053600.1	0.980072	1.102	0.866031	0.567085	0.89865	0.707229	0.911044	1.06982	0.90458	0.811304	0.784512	1.24968	14	2	2	13	121	12.4	8.25	CtAH03G0053600	-
greenyellow	CtAH03T0054000.1	0.967238	0.974297	1.03138	0.884231	1.02423	1.12541	0.924766	1.13956	1.15945	0.962927	0.939325	1.05424	2	1	1	2	510	55.8	5.03	KVI10656	Bactericidal permeability-increasing protein, alpha/beta domain-containing protein [Cynara cardunculus var. scolymus]
red	CtAH03T0054100.1	1.03337	1.02536	1.022	0.987935	1.08267	1.0025	0.927922	0.951363	1.08892	0.956709	1.0034	0.956863	8	3	3	3	357	39.9	7.9	KVI10655	hypothetical protein Ccrd_010943 [Cynara cardunculus var. scolymus]
turquoise	CtAH03T0054200.1	1.10909	1.05427	1.0361	1.10955	1.01904	0.942468	1.04558	1.0129	0.920538	0.990942	0.951113	0.93141	2	1	1	2	467	50.1	7.17	XP_022018666	3-oxoacyl-[acyl-carrier-protein] synthase, mitochondrial [Helianthus annuus];gi|1191639215|gb|OTF91217.1| putative beta-ketoacyl synthase [Helianthus annuus]
green	CtAH03T0054400.1	0.997433	1.13175	0.886416	0.983878	1.07503	0.908008	1.01106	0.889445	1.00848	0.957011	0.757766	0.77973	2	1	1	2	349	38.7	7.58	KVI10652	hypothetical protein Ccrd_010940 [Cynara cardunculus var. scolymus]
tan	CtAH03T0054600.1	1.04876	1.13586	0.99978	1.01569	1.02351	0.95981	1.21592	1.18596	0.881313	1.00357	1.02404	0.983025	4	2	2	4	674	76.7	5.4	KVI10666	RZZ complex, subunit Zw10 [Cynara cardunculus var. scolymus]
turquoise	CtAH03T0055600.1	1.15813	1.11725	1.14751	1.05041	0.988503	1.00427	1.28139	1.29357	1.21492	0.951167	1.04778	1.00395	2	1	1	1	492	53.2	6.16	KVI10661	Glycoside hydrolase, catalytic domain-containing protein [Cynara cardunculus var. scolymus]
turquoise	CtAH03T0055700.1	0.924075	0.918985	0.966327	0.924207	0.950707	0.948384	0.980215	0.946436	1.00675	1.02583	1.02886	1.08226	56	6	15	87	245	28.4	9.95	XP_023754381	60S ribosomal protein L7-4-like [Lactuca sativa];gi|1322412159|gb|PLY92602.1| hypothetical protein LSAT_7X95121 [Lactuca sativa]
turquoise	CtAH03T0056300.2	1.11491	1.11025	1.10532	0.947705	0.933967	0.931109	1.25624	1.21095	1.21307	0.918803	0.926591	0.909386	17	7	7	17	589	65.1	8.87	KVI10675	hypothetical protein Ccrd_010928 [Cynara cardunculus var. scolymus]
pink	CtAH03T0056600.1	1.04304	1.14468	0.991072	0.973979	0.97813	0.998537	1.00408	1.02549	0.940885	0.992103	1.04982	0.983711	10	3	3	4	415	44.9	5.71	PLY85691	hypothetical protein LSAT_7X92681 [Lactuca sativa]
turquoise	CtAH03T0056700.1	0.949491	0.877221	1.02807	1.04769	0.950988	0.933773	0.972327	0.955549	1.02586	1.09261	0.973948	1.01978	4	1	1	1	216	24.7	8	KVI10670	Bromo adjacent homology (BAH) domain-containing protein [Cynara cardunculus var. scolymus]
turquoise	CtAH03T0057500.1	1.13549	1.18214	1.14416	0.978424	1.04902	1.01025	1.02435	0.945832	1.00915	1.06481	0.887436	0.985356	2	1	1	1	318	35.2	8.53	XP_023769206	uncharacterized protein LOC111917800 [Lactuca sativa]
yellow	CtAH03T0057800.1	1.12591	1.07336	1.11232	1.04087	1.03109	1.13345	1.03753	1.05699	1.08514	0.965455	0.983066	1.01341	28	4	4	31	152	16.8	9.36	KVH88965	hypothetical protein Ccrd_024214 [Cynara cardunculus var. scolymus]
turquoise	CtAH03T0057900.1	1.16671	1.14625	1.1271	1.07396	1.05389	1.07007	1.12409	1.11589	1.14268	1.00794	0.992447	0.998202	38	10	10	61	341	38.5	5.78	KVH88965	hypothetical protein Ccrd_024214 [Cynara cardunculus var. scolymus]
brown	CtAH03T0058100.1	0.976216	0.904635	1.12787	0.859041	0.965763	0.815567	0.849644	0.872301	0.802773	0.824127	0.788363	0.853417	4	1	1	1	253	27.5	5.4	XP_023763541	uncharacterized protein LOC111912013 [Lactuca sativa];gi|1322397632|gb|PLY85676.1| hypothetical protein LSAT_7X93241 [Lactuca sativa]
brown	CtAH03T0059100.1	0.932744	0.921379	0.941678	0.929867	0.952533	0.946695	0.965676	0.987405	1.04045	0.952941	0.968054	0.945463	31	9	13	49	505	54.5	5.34	KVI02029	Aspartic peptidase [Cynara cardunculus var. scolymus]
grey	CtAH03T0059300.1	0.908341	1.13767	0.930797	0.968559	1.139	0.997172	0.903473	0.986657	0.979775	0.958158	1.00168	1.14396	16	4	4	9	219	25.1	8.82	KVH88983	B-cell receptor-associated 31-like protein [Cynara cardunculus var. scolymus]
turquoise	CtAH03T0059400.1	1.07616	1.15255	1.1538	1.01923	1.06613	1.03782	0.936482	1.04318	1.04589	0.923338	0.99865	0.974571	7	1	3	7	544	60.6	8.19	XP_023770476	L-ascorbate oxidase homolog [Lactuca sativa];gi|1322387143|gb|PLY80364.1| hypothetical protein LSAT_7X92500 [Lactuca sativa]
blue	CtAH03T0059700.1	0.940119	0.889241	0.838795	1.08715	1.09001	1.1133	0.920665	0.89839	0.993192	1.11012	1.00917	1.04263	2	1	1	1	439	49.9	8.92	KVH88986	protein of unknown function DUF4094 [Cynara cardunculus var. scolymus]
blue	CtAH03T0060000.1	0.94477	0.935291	0.920339	0.970061	0.976769	1.01122	0.893423	0.955647	0.931419	1.14773	1.23398	1.20187	43	11	32	170	1046	113.3	8.16	XP_015872607	PREDICTED: aconitate hydratase, cytoplasmic-like [Ziziphus jujuba]
salmon	CtAH03T0060800.1	1.00345	0.990615	0.978103	1.03507	1.00323	1.00146	1.00714	0.988267	1.017	1.00079	0.993295	1.0068	18	12	24	52	1444	160.6	7.91	KVH88972	Coatomer alpha subunit [Cynara cardunculus var. scolymus]
pink	CtAH03T0061700.1	0.962098	0.947567	0.967674	0.954474	0.98053	1.04685	1.02609	1.0325	1.09727	0.988705	0.995963	0.985422	30	14	21	98	783	87.6	5.9	PLY80359	hypothetical protein LSAT_7X91881 [Lactuca sativa]
green	CtAH03T0063200.1	1.08051	1.03907	1.04184	0.983723	0.991196	0.95066	1.00278	1.00532	1.01077	0.928699	0.918333	0.895634	24	8	10	21	637	70.7	8.09	XP_017607555	PREDICTED: beta-galactosidase 3 [Gossypium arboreum]
blue	CtAH03T0063400.1	0.981624	0.980184	0.941779	0.98367	1.01229	0.977862	1.00601	0.933767	0.948991	1.13621	1.08741	1.09163	12	6	6	7	673	74.5	5.97	KVI10687	Molybdenum cofactor biosynthesis, MoeB [Cynara cardunculus var. scolymus]
salmon	CtAH03T0064400.1	1.21428	0.721161	1.00015	0.957976	1.09546	0.981688	1.10658	1.24245	1.05051	1.22913	1.00557	1.00416	1	1	1	1	710	80.9	8.95	XP_023770435	phosphatidylinositol/phosphatidylcholine transfer protein SFH12-like isoform X1 [Lactuca sativa];gi|1340487714|ref|XP_023770436.1| phosphatidylinositol/phosphatidylcholine transfer protein SFH12-like isoform X1 [Lactuca sativa]
blue	CtAH03T0064500.1	1.05814	1.0514	1.04432	0.998142	1.0125	1.01067	1.00961	1.01807	0.998854	0.960164	0.977966	0.944212	27	11	11	56	482	53.3	6.9	KVI10692	Alanine racemase/group IV decarboxylase, C-terminal [Cynara cardunculus var. scolymus]
turquoise	CtAH03T0067500.1	1.01499	0.93666	0.997624	0.955355	1.05125	1.01629	0.965454	0.954589	0.957645	1.0164	1.01699	0.982406	13	1	1	3	88	9.7	7.39	KVI10729	hypothetical protein Ccrd_010886 [Cynara cardunculus var. scolymus]
lightgreen	CtAH03T0067600.1	1.17463	1.101	1.16068	0.857987	0.888634	0.865827	0.940413	1.04531	0.971469	0.888837	1.00146	0.912364	48	2	2	14	61	6.8	4.3	XP_019151026	PREDICTED: glycine-rich RNA-binding protein-like [Ipomoea nil]
brown	CtAH03T0067900.1	1.03331	0.936784	1.07099	0.824541	0.86989	1.02326	0.936454	0.981331	1.13593	0.895565	1.0083	1.02935	37	5	5	16	155	15.8	5.63	AGU36624	Gly-rich RNA binding protein, partial [Helianthus annuus]
blue	CtAH03T0068400.1	1.07539	1.10101	0.908146	1.01112	1.11053	0.930968	1.28689	1.22315	0.79387	1.00023	0.888255	1.13743	1	1	1	1	918	99.1	7.62	KVI10730	Concanavalin A-like lectin/glucanase, subgroup [Cynara cardunculus var. scolymus]
tan	CtAH03T0069300.1	0.985249	0.983731	0.988286	0.944561	1.0046	1.0273	0.980365	0.987461	1.04924	1.01789	1.0312	1.02291	26	10	22	49	927	103.3	5.69	KVI10716	Mitochodrial transcription termination factor-related protein [Cynara cardunculus var. scolymus]
blue	CtAH03T0069600.1	1.02664	1.00923	0.95046	0.927669	1.04086	1.06234	0.80204	0.995064	0.877692	1.08602	1.11858	1.04088	1	1	1	1	1002	108.9	5.1	KVI10721	Homeodomain-like protein, partial [Cynara cardunculus var. scolymus]
turquoise	CtAH03T0071600.1	1.09882	1.14704	1.04965	0.963398	0.986616	0.908566	1.14829	1.04114	0.898574	0.941261	0.960411	0.892571	2	1	1	2	413	43.9	5.38	OTF90924	putative pfkB-like carbohydrate kinase family protein [Helianthus annuus]
turquoise	CtAH03T0072000.1	1.18247	1.12173	1.15323	1.00755	1.00366	1.1044	1.06907	1.05941	1.10939	0.917328	0.943258	0.915639	24	12	12	94	560	59.2	6.6	KVI10780	NAD(P)-binding domain-containing protein [Cynara cardunculus var. scolymus]
blue	CtAH03T0072700.1	1.01819	1.03767	1.08521	0.992099	0.920885	0.919643	1.13286	1.09987	1.19449	0.995939	0.788338	0.817503	3	1	1	1	233	25.9	9.32	KVI10754	Cold acclimation protein WCOR413 [Cynara cardunculus var. scolymus]
turquoise	CtAH03T0073400.1	1.00636	0.943092	0.974302	1.00677	1.06527	0.959543	0.945146	0.967602	0.981315	1.0426	0.976111	1.05256	15	1	5	19	362	40.9	5.06	XP_023769639	serine/threonine-protein kinase SRK2E-like [Lactuca sativa];gi|1322388467|gb|PLY80975.1| hypothetical protein LSAT_9X108920 [Lactuca sativa]
blue	CtAH03T0074800.1	0.877292	0.844218	0.855805	0.937003	1.01896	1.0932	0.879233	0.933998	1.0036	1.15595	1.20916	1.20693	9	1	4	10	456	50.1	6.13	KVI10769	Nucleotide-binding, alpha-beta plait, partial [Cynara cardunculus var. scolymus]
brown	CtAH03T0075900.1	1.02022	1.03141	0.977332	1.0396	0.976252	0.995739	1.04892	1.05444	1.02352	1.09124	1.0647	1.05927	20	9	9	30	636	69.2	9.01	XP_015060819	PREDICTED: probable quinone oxidoreductase isoform X2 [Solanum pennellii]
black	CtAH03T0076500.1	0.951321	0.938173	0.977759	0.963145	0.945398	1.01042	0.997707	1.00509	1.08817	1.03811	1.05167	1.02073	21	9	10	17	649	72.3	6.09	KVI10736	Quinoprotein amine dehydrogenase, beta chain-like protein [Cynara cardunculus var. scolymus]
turquoise	CtAH03T0076600.1	1.10145	1.1177	1.07832	1.00326	1.02188	0.991128	1.03341	1.0637	0.998323	0.95066	0.973098	0.944747	52	26	26	141	550	61	5.83	KVI10737	hypothetical protein Ccrd_010861 [Cynara cardunculus var. scolymus]
pink	CtAH03T0076700.1	1.09544	1.04926	1.09167	1.03751	1.00405	0.911457	0.807466	1.03386	0.853573	1.09952	1.02184	0.985358	3	1	1	1	595	66.1	6.76	KVI10738	Glycosyl transferase, family 10, partial [Cynara cardunculus var. scolymus]
brown	CtAH03T0077300.2	1.05761	1.08127	1.05292	1.07125	1.06097	0.954971	0.970714	1.02183	0.915457	1.05745	1.08372	1.06481	21	11	11	42	560	60.9	7.8	KVI01745	Acetyl-coenzyme A carboxyltransferase, C-terminal [Cynara cardunculus var. scolymus]
turquoise	CtAH03T0077900.1	0.818055	0.776746	0.750229	0.904226	0.977349	1.00192	0.811905	0.814239	0.828953	1.04408	1.20755	1.19979	9	1	7	22	851	96.1	5.33	KVH95818	hypothetical protein Ccrd_002106 [Cynara cardunculus var. scolymus]
turquoise	CtAH03T0078100.1	0.939432	0.891233	0.829311	1.13948	0.959119	0.922312	0.814982	1.07144	1.00591	1.02937	0.982351	0.967993	3	1	1	1	440	48.5	7.47	BAA22288	polyprotein [Oryza australiensis]
blue	CtAH03T0078600.1	0.981774	0.97071	0.964283	1.00766	1.05276	0.987539	0.940962	0.866998	0.963004	1.13368	1.1262	1.15356	7	3	3	3	459	51.3	6.7	KVI10792	O-acyltransferase, WSD1, N-terminal [Cynara cardunculus var. scolymus]
yellow	CtAH03T0078900.1	0.995164	0.96032	1.02623	0.973546	0.965727	0.998537	0.991655	0.969137	1.0033	1.01064	1.02434	1.03843	33	10	18	75	687	74.9	8.94	KVI10794	Nucleotide-binding, alpha-beta plait [Cynara cardunculus var. scolymus]
green	CtAH03T0080900.1	1.04865	1.03523	0.968095	0.993069	1.01599	0.964965	0.874396	1.07779	0.903321	0.965369	0.930463	1.0118	3	1	1	1	574	61.3	5.94	OTG35321	hypothetical protein HannXRQ_Chr02g0055551 [Helianthus annuus]
magenta	CtAH03T0081000.1	1.0209	1.02333	0.989632	1.03313	1.03606	0.999895	0.935446	0.963164	0.93364	0.962493	0.9773	0.958255	34	8	17	82	597	62.8	6.96	KVI10797	ACT domain-containing protein [Cynara cardunculus var. scolymus]
green	CtAH03T0081700.1	0.932265	0.959698	0.961878	0.967713	1.06415	1.08919	1.00027	1.03324	1.02515	1.05963	1.02004	1.06762	12	3	3	6	358	38.8	5.97	BAN91671	cinnamyl alcohol dehydrogenase 2 [Carthamus tinctorius]
red	CtAH03T0082700.1	1.08071	0.778175	1.11337	1.10961	1.16271	1.50891	0.703825	0.763669	0.944167	1.00876	1.15055	1.11844	6	2	2	26	153	17.5	8.73	XP_022036428	photosystem I subunit O [Helianthus annuus];gi|1191678060|gb|OTG30024.1| putative photosystem I subunit O [Helianthus annuus]
green	CtAH03T0082900.1	1.14063	1.14195	1.11005	0.990045	0.947562	0.958317	1.02244	0.991708	0.938775	0.884761	0.870972	0.895798	23	5	5	14	151	16.8	9.39	KVI10834	hypothetical protein Ccrd_010773, partial [Cynara cardunculus var. scolymus]
turquoise	CtAH03T0084700.1	1.17356	1.10676	1.14883	0.989959	1.01869	1.06471	1.01751	1.05155	1.05218	0.903694	0.932055	0.885541	18	6	6	39	416	45.8	8.88	XP_023755769	ATP-dependent Clp protease proteolytic subunit-related protein 1, chloroplastic [Lactuca sativa];gi|1322410153|gb|PLY91489.1| hypothetical protein LSAT_7X85281 [Lactuca sativa]
turquoise	CtAH03T0084800.1	0.862637	1.00996	0.994394	1.06622	0.96548	1.00435	0.97827	0.916173	0.920892	0.980369	1.08478	0.942505	6	2	2	2	345	38.5	7.27	KVI10828	hypothetical protein Ccrd_010763 [Cynara cardunculus var. scolymus]
turquoise	CtAH03T0085300.1	1.36088	1.33569	1.23399	0.964309	0.966596	0.943422	1.29181	1.26072	1.07151	0.887207	0.787994	0.88621	14	2	2	5	160	17.4	11.43	YP_009412682	ribosomal protein S12 (chloroplast) [Phellodendron amurense];gi|1236517189|ref|YP_009412637.1| ribosomal protein S12 (chloroplast) [Phellodendron amurense];gi|1215207178|gb|ASK50985.1| ribosomal protein S12 (chloroplast) [Phellodendron amurense];gi|1215207179|gb|ASK50986.1| ribosomal protein S12 (chloroplast) [Phellodendron amurense]
blue	CtAH03T0086400.1	1.03288	1.015	1.06893	1.05042	0.999154	0.919548	0.975191	1.07114	1.04801	0.939744	0.952228	0.927873	4	2	2	2	455	52.2	6.96	KVI10839	Glycoside hydrolase, catalytic domain-containing protein [Cynara cardunculus var. scolymus]
turquoise	CtAH03T0087300.1	1.22274	1.04404	1.23199	0.968121	0.91631	1.04708	1.03894	1.11743	0.992978	1.1027	0.914205	1.11135	15	1	5	6	318	35.8	6.28	XP_021970712	uncharacterized protein LOC110865696 [Helianthus annuus];gi|1191671376|gb|OTG23342.1| putative epoxide hydrolase [Helianthus annuus]
green	CtAH03T0089400.2	1.04392	1.01124	1.01977	0.973644	0.971489	0.975663	0.940922	0.990927	0.997388	0.876747	0.897706	0.835374	58	1	19	134	450	49.5	5.06	XP_023738906	uncharacterized protein LOC111886897 [Lactuca sativa]
turquoise	CtAH03T0089900.1	0.758118	0.946084	0.844807	1.23796	0.924293	0.701854	1.17006	1.01885	0.71007	1.08461	0.958142	1.03433	7	1	2	8	223	25.6	6.38	KVI10866	Glutathione S-transferase/chloride channel, C-terminal [Cynara cardunculus var. scolymus]
brown	CtAH03T0090600.1	1.00831	1.11885	1.00973	1.02251	0.890881	0.890888	1.08461	1.18821	1.00726	0.80528	0.897285	0.926021	3	1	2	6	576	63.8	5.58	KVI10854	Pyruvate kinase [Cynara cardunculus var. scolymus]
green	CtAH03T0091000.2	1.00115	0.999689	0.996657	0.989643	0.999242	1.04368	0.987948	0.945559	1.0538	0.93779	0.916049	0.967387	16	3	3	5	285	31.2	8.97	KVI10852	hypothetical protein Ccrd_010731 [Cynara cardunculus var. scolymus]
turquoise	CtAH03T0094000.1	1.0617	1.03496	1.09169	0.984636	0.997801	1.00412	1.11408	1.10239	1.13749	0.968655	0.975211	0.98428	31	9	9	30	300	33	6.95	XP_021990620	phosphoglycerate mutase-like protein 1 [Helianthus annuus];gi|1228870806|ref|XP_021990621.1| phosphoglycerate mutase-like protein 1 [Helianthus annuus];gi|1228870808|ref|XP_021990622.1| phosphoglycerate mutase-like protein 1 [Helianthus annuus]
turquoise	CtAH03T0094300.1	1.04729	1.04848	1.03864	1.01294	1.00497	1.01055	1.0572	1.03703	1.01953	1.04745	0.996512	1.05345	22	18	18	55	908	98.6	8.34	KVI10890	Cation/H+ exchanger, partial [Cynara cardunculus var. scolymus]
blue	CtAH03T0096000.1	0.972021	0.961078	1.01304	0.94997	0.939775	0.987434	0.949854	0.952877	1.02244	1.06134	1.04375	1.08276	27	12	12	38	531	56.9	6.86	XP_019230543	PREDICTED: methylmalonate-semialdehyde dehydrogenase [acylating], mitochondrial [Nicotiana attenuata];gi|1102281656|gb|OIT29354.1| methylmalonate-semialdehyde dehydrogenase [acylating], mitochondrial [Nicotiana attenuata]
red	CtAH03T0096800.1	1.07112	1.02507	1.07995	1.04445	1.0719	1.20127	0.891177	0.939797	1.02542	0.948192	0.942117	0.994553	17	2	2	4	106	11.9	5.22	GAV69544	hypothetical protein CFOL_v3_13045 [Cephalotus follicularis]
turquoise	CtAH03T0096900.4	1.0895	1.08294	1.0446	1.17869	1.04573	1.00101	0.941096	1.05999	0.928483	0.942864	1.0017	0.9574	2	1	1	2	795	87.9	6.32	XP_023745809	UDP-glycosyltransferase 91C1-like [Lactuca sativa]
grey	CtAH03T0097100.1	0.837458	1.07325	0.951545	0.976361	1.19457	1.1051	0.951641	1.07558	0.928181	0.984948	0.961879	0.951505	5	1	1	2	173	19.9	8.78	PNX92555	retrotransposon-related protein, partial [Trifolium pratense]
yellow	CtAH03T0098300.1	1.01028	1.0701	1.00463	1.12698	1.08501	1.07014	0.940437	1.00602	0.997496	1.02701	0.932985	0.973357	2	2	2	3	728	82.3	5.67	KVI10904	hypothetical protein Ccrd_010699 [Cynara cardunculus var. scolymus]
cyan	CtAH03T0099400.1	0.991281	0.948889	0.964568	0.98756	0.992546	1.01838	0.919566	0.926596	0.900292	1.06278	1.07343	1.08135	25	8	8	14	362	40.7	8.68	ONM12728	Galactose mutarotase-like superfamily protein [Zea mays]
turquoise	CtAH03T0100100.1	0.965755	0.983498	0.867798	1.01726	0.99798	1.07493	0.999895	0.972094	1.0227	0.992427	1.09293	1.03998	6	2	2	2	364	40.7	9.61
blue	CtAH03T0100500.1	1.09329	1.04999	1.04935	1.02703	0.950631	1.09327	1.01462	1.00125	1.0598	0.879531	0.869095	0.833189	7	4	4	5	674	76	7.8	XP_023745804	root phototropism protein 3-like [Lactuca sativa]
turquoise	CtAH03T0104000.1	1.07774	1.10282	1.04158	1.04772	1.04153	1.0298	1.01509	1.02063	0.965354	0.967951	0.973184	0.988519	25	4	13	59	469	50.5	9.31	XP_023751156	chaperone protein dnaJ A7A, chloroplastic-like [Lactuca sativa];gi|1322416854|gb|PLY95041.1| hypothetical protein LSAT_5X108120 [Lactuca sativa]
green	CtAH03T0104300.1	1.02212	0.959867	0.948671	1.05552	1.0109	1.01024	1.03808	1.03176	0.957693	0.923437	0.968074	0.932337	7	2	2	3	351	39.8	5.96	KVI10923	UDP-glucuronosyl/UDP-glucosyltransferase [Cynara cardunculus var. scolymus]
yellow	CtAH03T0106100.1	0.933828	0.918147	0.921325	0.957457	0.966852	0.997301	0.964295	0.974565	1.00131	1.0864	1.07772	1.04856	20	4	5	13	287	31.1	6.33	KVI10925	Protein phosphatase 2C [Cynara cardunculus var. scolymus]
blue	CtAH03T0106400.1	1.01767	1.07524	1.02163	0.974897	1.00268	1.00964	1.07205	1.09946	1.00953	0.979563	0.975327	0.936343	11	2	2	2	175	18.5	6.3	KVI10927	Cation-transporting P-type ATPase [Cynara cardunculus var. scolymus]
green	CtAH03T0107400.1	1.01171	0.989469	0.998504	0.993476	0.998985	1.04131	1.03963	0.99776	1.00177	1.03604	1.02515	1.0371	20	7	7	16	343	38.5	6.64	BAK05905	predicted protein [Hordeum vulgare subsp. vulgare]
salmon	CtAH03T0107600.1	0.952165	0.858574	1.17944	1.06938	1.02625	1.06237	1.01096	0.887316	1.01734	0.92112	1.05544	0.951636	5	2	2	2	445	48	6.54	KVI10938	Hyccin [Cynara cardunculus var. scolymus]
brown	CtAH03T0107800.1	0.957789	0.945074	0.983048	0.815968	0.922188	0.950512	1.00667	1.0158	1.01239	0.956622	0.973618	0.939387	21	3	3	19	182	18	6.48
tan	CtAH03T0108200.2	0.961574	0.892174	1.00298	1.04514	0.99405	1.13875	0.904819	0.92853	1.00504	1.00668	1.04913	1.05203	10	3	3	4	349	38.5	8.37	KVI10946	G-protein beta WD-40 repeat-containing protein [Cynara cardunculus var. scolymus]
turquoise	CtAH03T0108300.1	0.930225	0.939294	0.938426	1.04479	1.0423	0.984007	1.02388	1.01839	0.985185	0.995169	1.03018	1.02629	12	3	6	11	593	65.8	5.62	AHF72558	somatic embryogenesis receptor kinase 3, partial [Commiphora wightii]
brown	CtAH03T0108700.1	1.0695	1.0417	1.02155	1.02386	1.02297	1.05125	1.01182	0.989578	0.982666	1.05202	1.05052	1.02808	42	15	15	48	499	54.3	7.52	KVI10937	Amine oxidase [Cynara cardunculus var. scolymus]
brown	CtAH03T0108900.1	0.977976	0.925226	0.904168	0.852786	0.892351	0.830544	1.1	1.08412	1.15281	0.898454	0.866143	0.896383	3	2	2	4	526	60.8	8.94	KVI10951	cytochrome P450 [Cynara cardunculus var. scolymus]
pink	CtAH03T0110900.1	1.05715	1.10774	0.982423	0.972308	1.02649	0.946741	1.01982	1.04188	0.937802	1.0505	0.951646	0.958958	5	3	3	7	649	71.7	6.49	KVI10968	AP180 N-terminal homology (ANTH) domain-containing protein [Cynara cardunculus var. scolymus]
turquoise	CtAH03T0111000.1	1.10991	1.06021	1.03289	1.06302	1.03066	1.03098	0.986667	1.04265	0.988931	0.989648	0.982992	0.974701	12	7	7	15	570	64	8.4	KVI10955	Pentatricopeptide repeat-containing protein [Cynara cardunculus var. scolymus]
turquoise	CtAH03T0111500.1	1.0727	1.06184	1.06145	0.998856	1.02774	0.977326	1.05721	1.08612	1.02387	0.996247	1.00572	0.932165	7	4	4	4	729	82.3	6.34	XP_021751336	dynamin-like protein ARC5 [Chenopodium quinoa]
greenyellow	CtAH03T0112600.1	1.04558	1.04199	0.985427	1.06629	0.9705	0.869693	0.949652	0.996869	0.769262	1.08858	1.01838	0.937059	2	1	1	1	834	94.2	6.76	APU93382	putative gag-pol polyprotein [Marshallia obovata]
black	CtAH03T0113500.1	0.820821	0.888963	0.897234	0.969997	0.868227	0.894013	1.1088	1.0306	1.16721	1.14909	1.17193	1.20681	3	1	2	14	637	69.7	5.21	KVI10981	Protein kinase, ATP binding site-containing protein [Cynara cardunculus var. scolymus]
blue	CtAH03T0114400.1	0.93253	0.896462	0.947857	0.920457	1.062	0.948723	0.962028	0.937245	0.922588	1.10896	1.09764	1.13477	9	3	3	3	423	48.3	4.87	KVI10987	G-protein beta WD-40 repeat-containing protein, partial [Cynara cardunculus var. scolymus]
turquoise	CtAH03T0114800.1	0.640018	0.686516	0.622108	0.728421	0.75046	0.698422	0.622831	0.732601	0.61609	0.849144	0.817119	0.779187	17	2	2	2	126	13.2	9.89	KVI10995	Cupredoxin [Cynara cardunculus var. scolymus]
black	CtAH03T0115000.1	1.0232	1.02402	1.01617	1.07798	1.05342	1.0426	1.04831	0.98094	0.928428	0.982118	0.885484	0.922503	6	2	2	7	431	47.5	6.46	KVI10994	Acyl transferase/acyl hydrolase/lysophospholipase, partial [Cynara cardunculus var. scolymus]
turquoise	CtAH03T0115600.1	1.12024	1.23303	1.0819	0.988629	1.01127	1.11618	0.9121	0.953019	1.021	0.956124	0.9051	0.958051	10	2	3	6	334	35.9	4.88
turquoise	CtAH03T0118100.1	1.07944	1.0994	1.04599	1.02905	0.982425	0.966732	1.11835	1.09465	1.03236	0.97064	0.960564	0.984174	18	5	7	12	549	57.8	7.43	KVI11032	Aldolase-type TIM barrel [Cynara cardunculus var. scolymus]
turquoise	CtAH03T0118200.1	0.917414	0.901619	0.963151	0.958606	0.888839	0.960345	0.966451	1.01132	1.03716	1.01676	1.05787	1.06197	15	7	7	8	469	53	8.7	KVI11031	Membrane transporter, Tim44-related/Ribosomal protein L45 [Cynara cardunculus var. scolymus]
lightcyan	CtAH03T0118600.1	0.999228	1.01451	1.24608	0.978719	0.92171	0.997358	0.975495	0.991345	1.04144	0.932966	0.943029	0.981272	3	2	2	2	699	78.1	6.34	KVI11034	Beta-Casp domain-containing protein [Cynara cardunculus var. scolymus]
blue	CtAH03T0119400.1	1.02376	1.03686	1.08078	1.01653	0.988946	1.04238	0.977364	1.03852	1.07972	0.900007	0.900562	0.917579	24	3	8	15	406	44.8	6.34	KVI11043	ATP phosphoribosyltransferase, catalytic domain-containing protein [Cynara cardunculus var. scolymus]
purple	CtAH03T0119600.1	1.02447	0.926648	1.08182	1.067	1.19603	1.10354	0.877493	0.773942	0.868982	0.985746	0.910274	0.911107	1	1	1	1	792	89.8	6.04	KVI11051	BOP1, N-terminal domain-containing protein [Cynara cardunculus var. scolymus]
turquoise	CtAH03T0120200.1	0.914113	0.97382	0.987825	0.988443	0.981715	0.964944	1.00131	0.890968	0.992837	1.01527	1.05151	1.06608	8	2	5	8	507	56.9	6.05	XP_023765130	uncharacterized protein At5g49945 [Lactuca sativa];gi|1322395244|gb|PLY84465.1| hypothetical protein LSAT_7X76521 [Lactuca sativa]
turquoise	CtAH03T0120400.5	1.07193	1.21115	1.03691	1.05828	1.04096	0.856874	1.0322	0.976602	0.955653	0.91426	0.954566	0.917811	2	1	1	1	404	47.3	8.35	XP_022008540	uncharacterized protein LOC110907935 isoform X1 [Helianthus annuus]
cyan	CtAH03T0121400.1	1.09408	1.06372	1.0727	0.901269	0.979943	0.955605	1.08794	1.35057	1.32317	0.858785	0.81941	0.807556	1	1	1	1	971	107.6	7.05	KVI11054	CASTOR/POLLUX/SYM8 ion channel protein [Cynara cardunculus var. scolymus]
lightgreen	CtAH03T0121700.1	0.927265	0.960966	0.875369	1.16399	1.16435	1.16889	0.999284	0.959397	1.02606	1.02556	1.03276	1.05431	1	1	1	3	768	84.4	6.79	KVI11058	hypothetical protein Ccrd_010538 [Cynara cardunculus var. scolymus]
turquoise	CtAH03T0121900.1	1.06986	1.11053	1.04981	1.03377	1.02237	1.01509	1.06477	1.0515	0.969127	0.985565	0.967532	0.919975	35	10	10	36	344	36.7	5.26	XP_023734626	SAL1 phosphatase [Lactuca sativa];gi|1322372369|gb|PLY73176.1| hypothetical protein LSAT_4X137741 [Lactuca sativa]
turquoise	CtAH03T0122100.1	1.62418	1.32973	1.33337	0.90779	1.06333	1.19619	1.21324	0.965953	0.73071	1.05263	1.01064	0.896087	7	1	1	5	219	25.2	9.55	KVH92200	Pathogenic type III effector avirulence factor Avr cleavage site-containing protein [Cynara cardunculus var. scolymus]
green	CtAH03T0122300.1	0.954131	0.968408	0.961165	1.02186	1.01588	0.997925	1.02024	1.03344	1.00692	1.08881	1.08598	1.06336	20	12	12	18	705	79.4	6.68	KVH92199	AAA+ ATPase domain-containing protein, partial [Cynara cardunculus var. scolymus]
brown	CtAH03T0123800.1	0.953958	1.01271	0.937539	0.855334	0.892137	0.897382	0.894241	0.800167	1.0542	0.977301	0.959887	1.00536	25	1	11	60	367	42.3	9.07	KVI04560	Glycoside hydrolase, catalytic domain-containing protein [Cynara cardunculus var. scolymus]
turquoise	CtAH03T0125200.1	0.931888	0.907068	0.881251	0.972227	0.905415	0.976133	0.948436	0.871145	1.08261	1.11671	0.814529	1.17685	4	1	2	2	397	45.6	8.09	GAU22599	hypothetical protein TSUD_134990 [Trifolium subterraneum]
salmon	CtAH03T0125600.2	1.11222	0.873511	0.98511	1.02315	1.08827	1.06413	1.00531	0.786132	0.99396	0.93664	0.928245	0.91493	1	1	1	1	495	54.7	5.57	XP_023766309	inositol 1,3,4-trisphosphate 5/6-kinase 4 [Lactuca sativa];gi|1322393595|gb|PLY83602.1| hypothetical protein LSAT_4X139881 [Lactuca sativa]
grey60	CtAH03T0126400.1	0.973966	0.988293	1.02285	1.01699	1.07851	0.981237	1.04779	1.02812	1.00002	0.956497	0.940367	1.00657	6	3	4	12	812	90.3	5.03	KVH92166	SAP domain-containing protein [Cynara cardunculus var. scolymus]
green	CtAH03T0127100.1	1.02394	1.03888	1.02466	1.00888	0.979462	0.994351	0.996987	1.00636	1.00922	0.928886	0.93854	0.909374	7	12	12	20	2132	226.8	5.41	KVH92224	Armadillo [Cynara cardunculus var. scolymus]
brown	CtAH03T0127600.2	0.961467	1.00178	0.907627	1.0547	1.00447	0.907793	1.09051	1.17499	0.863661	0.919242	0.960786	0.928882	4	2	2	3	727	82.7	5.5	OTG15986	putative ribonuclease H-like domain-containing protein [Helianthus annuus]
magenta	CtAH03T0127900.1	0.95181	0.924846	1.05729	0.985127	0.998219	1.04549	1.01989	1.09523	1.02721	0.942275	0.957662	1.00889	9	3	3	4	345	39.8	8.73	KVH92221	Tetratricopeptide-like helical, partial [Cynara cardunculus var. scolymus]
pink	CtAH03T0128000.1	1.09785	1.09972	1.06821	1.05069	1.06071	0.952651	1.0266	0.973479	0.903213	0.970428	0.958118	0.992202	12	3	3	6	324	34.7	7.01	KVH92223	Aspartate/glutamate/uridylate kinase [Cynara cardunculus var. scolymus]
blue	CtAH03T0128400.1	1.04471	1.05063	1.00103	1.02156	0.990304	1.02961	1.02216	0.941786	1.05264	0.947706	0.947748	0.959579	6	3	3	4	519	56.8	6.42	PLY93992	hypothetical protein LSAT_4X140321 [Lactuca sativa]
red	CtAH03T0128700.1	1.01798	1.00438	1.03333	1.01507	1.02241	1.08089	0.992755	1.03424	1.08669	1.00286	0.995331	0.979592	6	3	3	6	580	64.2	5.87	KVH92235	C2 calcium-dependent membrane targeting [Cynara cardunculus var. scolymus]
yellow	CtAH03T0128900.1	1.03039	0.983135	1.01059	0.974974	1.01762	0.9598	0.987278	0.985184	1.01808	1.01915	1.00358	1.0224	15	5	5	17	312	36.2	6.24	PLY62214	hypothetical protein LSAT_4X141140 [Lactuca sativa]
blue	CtAH03T0129400.1	1.07978	1.0624	1.11598	0.932647	0.921647	0.916492	1.08546	1.03512	1.06721	0.979457	0.921645	0.949798	15	3	3	5	232	25.5	9.64	XP_023738906	uncharacterized protein LOC111886897 [Lactuca sativa]
turquoise	CtAH03T0130000.1	0.858163	0.876866	0.881585	0.989174	0.919092	0.965807	0.867619	0.880605	0.898755	1.16908	1.06606	1.03861	3	1	1	2	333	38.6	5.14
yellow	CtAH03T0130400.1	1.02078	1.00495	0.976464	0.935863	0.962539	0.976191	0.96151	1.00943	0.998103	0.986312	1.02307	1.02159	33	10	10	23	482	52	7.87	GAY62245	hypothetical protein CUMW_216230 [Citrus unshiu]
turquoise	CtAH03T0130600.1	1.27076	1.16636	1.14708	0.971134	1.01753	1.03513	1.02783	1.02226	0.950274	0.908073	0.91825	0.865895	28	9	9	37	170	19.4	10.37	KVH92212	Ribosomal protein L29 [Cynara cardunculus var. scolymus]
brown	CtAH03T0131200.1	1.03553	1.0009	1.02582	0.950672	0.951837	0.995631	0.967156	0.983251	0.994542	0.958666	0.982149	0.96135	50	7	19	97	403	44.6	10.39	KVH92217	60S ribosomal protein L4, C-terminal domain-containing protein [Cynara cardunculus var. scolymus]
blue	CtAH03T0131700.1	0.927806	0.895012	0.908252	1.00002	1.03324	1.05708	0.896437	0.899169	0.929937	1.18764	1.27791	1.24382	13	9	9	15	736	82.7	8.38	XP_023728931	acyl-coenzyme A oxidase 2, peroxisomal [Lactuca sativa];gi|1322382109|gb|PLY77631.1| hypothetical protein LSAT_4X141661 [Lactuca sativa]
midnightblue	CtAH03T0133400.1	0.996615	0.968827	0.943837	1.05557	1.0028	1.00358	1.08729	1.03372	0.970022	0.970395	0.987018	0.9548	4	6	6	8	1653	182.4	6.58	PLY86645	hypothetical protein LSAT_4X142681 [Lactuca sativa]
pink	CtAH03T0133500.1	0.941237	0.907266	0.984387	0.967602	1.00623	1.06987	0.999893	1.0048	1.12253	0.975195	0.951455	0.940994	68	6	17	210	258	28.9	4.74	KVH92240	14-3-3 domain-containing protein [Cynara cardunculus var. scolymus]
blue	CtAH03T0135300.1	0.839286	0.864812	0.963595	1.08317	1.00163	1.03662	0.979834	0.993716	0.927145	1.07304	1.07795	1.12784	5	2	2	2	307	34.8	4.83	XP_017624076	PREDICTED: serine/threonine-protein kinase SAPK3-like isoform X1 [Gossypium arboreum]
purple	CtAH03T0136200.1	1.06433	1.00749	0.912841	0.861158	0.859148	0.884154	1.17032	1.18691	1.13518	1.0741	1.03266	0.921533	1	1	1	1	588	63.6	7.18	KVH96226	Ribose 5-phosphate isomerase, type A [Cynara cardunculus var. scolymus]
brown	CtAH03T0136900.1	0.945232	0.989697	0.956966	0.966538	0.971019	0.937709	1.02622	1.01646	1.01329	0.993802	0.956142	0.958046	29	20	21	63	849	96.9	6.71	KVH92262	C2 calcium-dependent membrane targeting [Cynara cardunculus var. scolymus]
lightcyan	CtAH03T0137200.1	0.988576	0.987315	0.993114	1.0409	1.02287	1.00382	1.03776	1.01629	0.943309	1.04029	0.998058	1.00628	6	11	11	15	2382	266.4	7.01	XP_006346275	PREDICTED: serine/threonine-protein kinase TOR isoform X1 [Solanum tuberosum]
magenta	CtAH03T0137300.1	1.03872	0.986937	0.973877	0.978826	0.927365	0.982754	0.942804	0.888568	0.793382	1.0151	1.09787	0.984136	17	3	3	5	293	32.9	7.28	XP_015964281	uncharacterized protein LOC107488099 [Arachis duranensis]
blue	CtAH03T0137800.1	1.09227	1.05235	1.10214	1.05687	0.996116	0.993181	1.01441	1.12016	1.03181	0.969446	0.926495	0.918543	1	1	1	2	649	72.2	5.91	KVH92276	protein of unknown function DUF630 [Cynara cardunculus var. scolymus]
yellow	CtAH03T0138600.1	0.899128	0.888398	0.902075	0.925654	0.892736	0.980781	0.971472	1.01814	1.01363	1.06532	1.04004	1.05928	31	11	11	38	438	48.5	6.11	KVH92270	Dolichyl-diphosphooligosaccharide--protein glycosyltransferase subunit WBP1 [Cynara cardunculus var. scolymus]
blue	CtAH03T0139600.1	0.639855	0.553946	0.634414	0.845476	0.771233	0.901272	0.541121	0.678899	0.755565	1.49878	1.62939	1.54523	2	1	1	1	558	59.8	7.56	KVH92280	RNA-binding protein Lupus La [Cynara cardunculus var. scolymus]
turquoise	CtAH03T0140200.1	1.09678	0.978693	1.05245	1.08839	0.994877	1.03242	1.03297	0.967499	0.90144	0.976294	1.05519	0.989861	3	2	2	2	859	94.7	6.48	KVH92288	UBA-like protein [Cynara cardunculus var. scolymus]
turquoise	CtAH03T0141100.1	0.997469	1.00477	0.976529	0.958027	0.962632	0.970247	0.955877	0.948351	0.927807	1.02853	1.01631	1.01891	46	10	10	45	248	27	7.37	KVH92291	Proteasome, alpha-subunit, N-terminal domain-containing protein [Cynara cardunculus var. scolymus]
purple	CtAH03T0141600.1	1.11762	1.06587	1.15326	1.21407	1.31255	1.31923	0.99577	0.942395	0.779843	1.06303	1.02768	0.894041	10	1	1	1	330	37.2	6.3	KVH92294	Bacterial Fmu (Sun)/eukaryotic nucleolar NOL1/Nop2p [Cynara cardunculus var. scolymus]
lightgreen	CtAH03T0142900.1	1.44497	1.49841	1.33978	0.459314	0.471662	0.451052	1.04064	1.26361	0.965496	0.849606	0.822589	0.766496	8	1	1	3	151	17.2	5.72	KVH97671	Bet v I domain-containing protein [Cynara cardunculus var. scolymus]
brown	CtAH03T0145400.1	0.81333	0.941652	1.01535	0.985426	1.16784	1.0372	0.953761	1.13703	0.997195	0.75118	0.842109	0.892453	2	1	1	1	506	58.1	6.27	KVH91088	PC-Esterase, partial [Cynara cardunculus var. scolymus]
brown	CtAH03T0146800.1	0.980373	0.921404	0.972501	0.95902	0.980442	1.01476	1.04714	1.05242	1.07912	0.927284	0.950101	0.934718	22	7	7	44	270	30.7	9.19	XP_023744615	reticulon-like protein B1 [Lactuca sativa];gi|1322356573|gb|PLY65567.1| hypothetical protein LSAT_3X138621 [Lactuca sativa]
yellow	CtAH03T0147200.1	1.07757	1.04961	1.06799	1.04599	1.0354	1.05002	1.01783	1.00087	1.01426	0.933718	0.960063	0.968411	14	2	2	8	161	17.6	8.47	KVH91117	Protein of unknown function DUF2358 [Cynara cardunculus var. scolymus]
turquoise	CtAH03T0147300.1	0.975097	0.942078	1.03667	1.0397	1.02013	0.96602	0.929054	0.939148	1.00051	1.04081	0.973638	1.04911	23	4	8	19	380	43.7	6.71	XP_020594807	mitogen-activated protein kinase homolog MMK2 [Phalaenopsis equestris]
green	CtAH03T0148300.1	1.00067	1.06133	1.01241	0.966579	1.00363	0.94162	0.967854	1.05116	0.958334	0.837711	0.8944	0.801989	7	2	3	6	501	55.6	9	KVH91122	Phospholipid/glycerol acyltransferase [Cynara cardunculus var. scolymus]
grey	CtAH03T0148900.1	0.932156	0.69869	1.25138	1.00815	0.475055	1.07303	1.06589	0.998828	0.949599	0.519711	1.45252	1.30403	0	1	1	1	2215	244.4	8.85	KVH91124	Mediator complex, subunit Med12 [Cynara cardunculus var. scolymus]
turquoise	CtAH03T0149100.1	0.954143	0.977674	1.01326	1.01676	0.996616	0.965131	0.952969	0.978845	0.954251	0.999864	1.00673	1.01391	28	6	10	26	418	46.5	5.36	KVH91127	Protein kinase, catalytic domain-containing protein [Cynara cardunculus var. scolymus]
tan	CtAH03T0149300.1	0.991216	1.17358	1.02233	1.03917	0.945647	0.838608	1.24302	1.13499	0.958074	0.921648	0.879683	0.895213	17	2	5	10	293	33.7	7.61	PNT41029	hypothetical protein POPTR_004G133500v3 [Populus trichocarpa];gi|1334325989|gb|PNT41033.1| hypothetical protein POPTR_004G133500v3 [Populus trichocarpa]
blue	CtAH03T0152300.1	1.09385	1.04808	1.05479	0.965939	0.970137	0.970145	1.07275	1.05818	1.01158	0.973158	0.998517	0.957176	13	5	12	42	1210	130.4	5.19	KVH91144	Cation/H+ exchanger [Cynara cardunculus var. scolymus]
yellow	CtAH03T0152600.1	0.951455	0.978873	0.947019	0.996425	0.976333	0.943231	1.01826	1.01528	1.00325	1.05959	1.00305	1.04094	40	19	19	59	601	66.1	6.49	KVH91142	Malic enzyme, NAD-binding, partial [Cynara cardunculus var. scolymus]
blue	CtAH03T0152700.1	0.697259	0.674185	0.725296	1.11755	1.14341	1.16843	0.721439	0.689992	0.79404	1.342	1.39853	1.56361	8	2	2	3	285	30.9	6.73	KVH91139	dTDP-4-dehydrorhamnose reductase [Cynara cardunculus var. scolymus]
yellow	CtAH03T0152800.1	0.843249	0.819597	0.672912	0.57104	0.546314	0.646447	0.685664	0.781617	0.664744	1.29632	1.265	1.27295	3	1	2	3	509	58.1	5.71
green	CtAH03T0153300.1	1.3088	1.25823	1.25794	0.868828	0.83326	0.711289	1.08193	0.979598	0.988446	0.793845	0.897524	0.744216	10	1	8	21	544	62.4	5.63	KVH91149	Glycoside hydrolase, catalytic domain-containing protein [Cynara cardunculus var. scolymus]
turquoise	CtAH03T0153800.1	0.820396	0.73465	0.817968	0.74167	0.759723	0.784026	0.689339	0.73174	0.695966	1.21563	1.19311	1.19868	38	11	20	73	545	62.3	6	KVH91152	Glycoside hydrolase, catalytic domain-containing protein [Cynara cardunculus var. scolymus]
green	CtAH03T0154200.3	1.01976	0.982313	1.3191	0.659671	0.69207	0.714939	0.907138	0.858839	0.869334	0.602623	0.588913	0.614825	22	1	13	55	512	58.9	6.99	KVH91149	Glycoside hydrolase, catalytic domain-containing protein [Cynara cardunculus var. scolymus]
turquoise	CtAH03T0154600.1	1.04898	1.16188	1.00835	1.01602	1.02298	0.979147	1.08779	1.00284	1.00261	0.974286	0.887382	1.04332	31	2	4	12	157	16.7	4.68	PNX79520	cell division protein ftsy chloroplastic-like, partial [Trifolium pratense]
lightgreen	CtAH03T0154900.4	1.19788	1.08769	1.18974	0.669537	0.662811	0.66214	0.981348	1.08261	0.9891	0.752675	0.761635	0.761246	21	2	15	63	639	73	5.43	KVH91149	Glycoside hydrolase, catalytic domain-containing protein [Cynara cardunculus var. scolymus]
turquoise	CtAH03T0155500.1	1.12939	1.0895	1.09611	1.02589	1.04188	1.11442	0.921344	0.973072	0.965106	0.99248	1.02682	1.00635	18	3	5	17	299	32.1	8.57	KVH91154	hypothetical protein Ccrd_006830 [Cynara cardunculus var. scolymus]
turquoise	CtAH03T0157000.1	0.928385	0.856055	0.94793	0.908697	0.958395	0.921583	1.04474	1.07891	1.03056	1.07941	0.947405	0.940478	12	1	4	9	276	31.3	4.86	KVH91162	Anion-transporting ATPase-like domain-containing protein [Cynara cardunculus var. scolymus]
purple	CtAH03T0158600.1	1.0333	1.0022	1.00363	0.959448	0.969017	0.994064	1.05516	1.03675	1.05467	1.01084	0.974818	0.970482	39	14	14	44	464	50.6	8.4	KVI00480	Elongation factor, GTP-binding domain-containing protein [Cynara cardunculus var. scolymus]
pink	CtAH03T0158700.2	0.903412	0.816119	0.951796	0.932202	0.939403	0.999745	0.964977	0.906266	1.19381	1.02224	1.05408	1.09865	3	1	1	1	225	23	8.59	KVH91190	Protein of unknown function DUF819 [Cynara cardunculus var. scolymus]
blue	CtAH03T0159300.1	0.852147	0.960714	0.895826	0.927149	0.990214	0.910149	0.996534	0.968056	0.938353	1.1308	1.09861	1.16187	3	2	2	2	544	62.1	7.83	PLY86177	hypothetical protein LSAT_3X135541 [Lactuca sativa]
blue	CtAH03T0163600.1	1.02332	0.978134	1.00148	0.984753	0.984867	0.990029	0.945911	0.962585	0.923014	1.0591	1.07545	0.998228	50	8	8	34	223	24.5	6.67	XP_023732162	proteasome subunit beta type-1 [Lactuca sativa];gi|1322376740|gb|PLY75137.1| hypothetical protein LSAT_4X40961 [Lactuca sativa]
magenta	CtAH03T0164500.1	1.10008	1.09681	1.05071	1.00911	1.00135	0.985402	0.955818	0.958605	0.913148	1.03486	1.01913	1.01098	27	10	16	69	736	79.4	6.76	KVH91201	Transketolase binding site-containing protein [Cynara cardunculus var. scolymus]
turquoise	CtAH03T0165300.1	1.14442	1.04602	1.08093	0.945169	0.933063	0.92491	1.20291	1.15559	1.49854	0.966664	0.959215	0.959357	22	8	9	45	518	55.8	8.88	KVH91211	Pectinesterase, active site-containing protein [Cynara cardunculus var. scolymus]
turquoise	CtAH03T0165400.1	0.896926	0.910505	0.908491	0.925137	0.957525	0.932893	0.808864	0.853192	0.83918	1.13346	1.06779	1.14194	15	6	7	18	524	56.5	9.07	KVH91209	Pectinesterase, active site-containing protein [Cynara cardunculus var. scolymus]
turquoise	CtAH03T0166600.1	0.653376	0.566258	0.759867	0.953563	0.946682	1.38106	0.684707	0.816695	1.1727	1.12944	1.25534	1.36724	6	1	1	1	153	17	6.68	KVH94937	Calcium-binding EF-hand [Cynara cardunculus var. scolymus]
blue	CtAH03T0166700.1	0.707969	0.748306	0.705956	1.03927	0.986054	0.926918	0.970526	0.855135	0.832253	1.25012	1.19411	1.15666	18	1	3	6	179	19.5	5.63	KVH91217	Major sperm protein [Cynara cardunculus var. scolymus]
blue	CtAH03T0166800.1	1.01984	1.04688	0.997874	1.01311	0.997576	0.936369	1.02971	1.04377	1.02399	1.01234	0.920792	0.981223	7	3	3	4	599	68	9.16	KVH91218	hypothetical protein Ccrd_006771 [Cynara cardunculus var. scolymus]
green	CtAH03T0168900.1	1.0545	1.00903	1.01883	0.926348	1.01603	1.03451	1.06072	0.997352	0.988253	0.990057	1.01303	1.04852	11	3	3	3	374	41.6	6.1	KVH91221	Crotonase superfamily [Cynara cardunculus var. scolymus]
red	CtAH03T0169100.1	1.00661	0.967745	1.01084	1.00849	0.933003	0.956912	0.990276	1.00582	0.918209	1.00523	1.03458	1.04917	14	4	4	4	263	29.5	9.95	KVH91224	Mitochondrial import inner membrane translocase subunit Tim21 [Cynara cardunculus var. scolymus]
black	CtAH03T0169400.1	0.881067	0.956393	0.978368	0.957326	0.958653	0.997527	1.05351	0.926953	1.20558	1.09623	1.16418	1.07312	2	1	1	1	606	67.8	6.54	KVH91225	Carotenoid oxygenase, partial [Cynara cardunculus var. scolymus]
blue	CtAH03T0169700.1	0.866945	0.913061	0.934548	1.03849	1.01577	1.04218	0.91829	0.957518	0.915244	1.14054	1.21875	0.901176	15	4	6	12	439	49	5.78	KVH91242	Chaperone DnaJ, C-terminal [Cynara cardunculus var. scolymus]
midnightblue	CtAH03T0169900.1	0.922372	0.954943	0.963464	1.03173	0.982018	0.969558	1.08678	1.06937	1.00342	0.971116	0.980958	0.986121	5	1	1	7	285	31.6	7.68
turquoise	CtAH03T0170800.1	1.08491	1.06136	1.14961	0.97739	1.04177	0.993197	0.932431	1.10722	1.04179	0.992139	0.966423	1.05323	17	1	13	90	937	102.7	7.09
tan	CtAH03T0171000.1	0.898737	1.08254	1.03416	1.03002	1.05934	0.873285	1.03132	1.02826	0.987355	0.907487	1.01404	1.0132	4	1	1	2	337	37.7	5.05	KVH91239	Palmitoyl protein thioesterase [Cynara cardunculus var. scolymus]
blue	CtAH03T0171500.1	0.98004	0.759078	0.838276	1.0248	1.10414	1.05499	0.869378	0.842373	0.825063	1.14779	1.11684	1.1979	14	1	4	10	445	50.8	4.87	XP_023738906	uncharacterized protein LOC111886897 [Lactuca sativa]
turquoise	CtAH03T0171600.1	1.0223	0.942531	1.09132	1.07786	1.00527	1.41602	0.912491	0.900217	1.13103	0.87225	0.939075	0.958039	14	1	1	2	112	11.3	4.32	KVH91247	Ribosomal protein 60S [Cynara cardunculus var. scolymus]
turquoise	CtAH03T0171700.1	0.884817	0.911425	0.887924	1.01221	1.07198	0.937588	0.990979	1.0131	0.991961	1.12386	1.05227	0.973565	7	3	3	5	517	57.8	5.14	KVH91248	GRAM-like protein [Cynara cardunculus var. scolymus]
purple	CtAH03T0172100.1	0.939938	1.03272	0.937516	0.944903	0.85582	0.866373	1.12264	1.15741	1.17318	0.938065	0.903326	1.00771	9	4	4	7	339	38	8.38	KVH91250	Leucine carboxyl methyltransferase [Cynara cardunculus var. scolymus]
red	CtAH03T0173200.1	1.02652	0.997819	1.06282	1.00875	1.03051	1.0548	1.00726	0.976688	0.97268	0.991001	1.03301	1.04892	40	10	10	30	297	33.4	6.61	KVH91238	Amino acid/polyamine transporter I [Cynara cardunculus var. scolymus]
grey60	CtAH03T0174000.1	0.914763	0.900843	0.939372	1.49549	1.46909	1.63651	1.03752	1.05282	1.07107	0.740035	0.721452	0.663258	3	1	1	4	300	33.6	7.42
pink	CtAH03T0174200.1	1.11941	1.11211	0.998644	1.09446	1.0893	0.816898	1.0748	1.05511	0.861238	1.01156	1.00509	0.967836	3	1	1	1	712	79.5	8.07	KVH91267	GidA associated domain 3 [Cynara cardunculus var. scolymus]
blue	CtAH03T0174500.1	0.913252	0.876238	0.8963	0.963105	0.987598	1.05755	0.916396	0.939865	0.98675	1.09058	1.13232	1.12659	51	3	11	58	241	27	5.53	XP_012489685	PREDICTED: ras-related protein RABD2a isoform X3 [Gossypium raimondii];gi|763773849|gb|KJB40972.1| hypothetical protein B456_007G085600 [Gossypium raimondii]
yellow	CtAH03T0174600.1	0.910604	0.908006	0.939117	0.898009	0.913154	0.948191	1.04562	1.00373	1.05475	1.03271	1.05599	1.02596	47	9	15	43	369	39.4	8.76	KVH91255	hypothetical protein Ccrd_006728 [Cynara cardunculus var. scolymus]
blue	CtAH03T0175000.1	0.979798	0.930268	1.06606	1.03194	1.03974	1.04587	0.965357	1.01618	1.0856	0.93274	0.928941	0.924954	26	1	1	5	65	6.9	8.97	XP_022897442	uncharacterized protein LOC111411108 [Olea europaea var. sylvestris]
brown	CtAH03T0175800.1	0.957353	0.994775	1.00284	0.938515	0.932039	0.952284	1.24918	1.20082	1.37262	0.740213	0.73689	0.751063	27	6	6	18	277	30.2	5.4	KVH91294	DNA repair protein XRCC4, C-terminal [Cynara cardunculus var. scolymus]
brown	CtAH03T0176900.1	0.953296	0.956746	0.909427	0.912522	0.959531	0.927665	0.990342	0.96039	0.997486	0.948664	0.952981	0.951682	12	6	8	20	791	88.5	6.74	KVH91265	D-galactoside/L-rhamnose binding SUEL lectin domain-containing protein [Cynara cardunculus var. scolymus]
yellow	CtAH03T0178000.1	0.670226	0.667801	0.681501	0.903303	0.90964	0.941511	0.775732	0.824865	0.796592	1.25963	1.27906	1.27457	49	8	8	39	253	26.9	7.81	KVH91273	Chitin-binding, type 1 [Cynara cardunculus var. scolymus]
turquoise	CtAH03T0178600.1	0.768263	0.812962	0.796858	0.952194	0.936334	1.02983	0.606166	0.619778	0.641669	0.872632	0.903145	0.944391	9	5	5	12	536	58.2	6.74	KVI08093	Chitin-binding, type 1 [Cynara cardunculus var. scolymus]
brown	CtAH03T0179300.1	0.877849	0.952668	0.876383	1.24566	1.28319	1.08737	0.907725	0.83078	0.799429	1.12552	1.31084	1.26489	3	1	1	1	358	39.5	6.51	OTG33014	putative chitinase [Helianthus annuus]
purple	CtAH03T0179800.1	0.968312	0.966759	0.959513	0.909264	0.914992	0.963166	1.08763	1.07447	1.1444	0.978277	0.950849	0.972349	62	23	23	140	376	42.5	6.47	KVH91280	NAD-dependent epimerase/dehydratase [Cynara cardunculus var. scolymus]
yellow	CtAH03T0180100.1	0.992956	0.911532	0.896322	0.933255	0.946315	0.707469	0.949284	0.889118	1.11219	0.958264	1.10485	1.31631	3	1	1	1	457	49.6	6.87	KVH91278	Armadillo-like helical [Cynara cardunculus var. scolymus]
turquoise	CtAH03T0180500.1	0.868369	0.862405	0.958506	0.946262	0.974785	0.951398	0.984888	0.929207	0.917565	1.14335	1.05351	1.07486	6	6	6	10	1017	112.9	5.73	KVH91275	Armadillo, partial [Cynara cardunculus var. scolymus]
cyan	CtAH03T0181000.1	1.08713	1.15221	1.01924	0.93299	0.824805	0.859416	1.33622	1.39633	1.2658	0.853006	0.861051	0.828213	8	3	3	4	513	57.8	8.34	KVH88751	hypothetical protein Ccrd_025813 [Cynara cardunculus var. scolymus]
greenyellow	CtAH03T0181200.1	1.06002	1.10204	0.899515	0.969013	0.938938	0.928424	0.946843	0.956608	0.800528	1.04141	1.07942	0.938127	26	1	4	20	185	20.6	10.23	KVH87461	hypothetical protein Ccrd_025299 [Cynara cardunculus var. scolymus]
blue	CtAH03T0181400.1	0.968544	0.982552	0.966886	1.06433	0.965217	0.98928	1.00873	0.944567	0.971205	1.00588	1.12515	0.983657	10	1	1	5	81	8.9	9.66	OTG32976	putative RNA polymerase Rpb7-like protein [Helianthus annuus]
cyan	CtAH03T0181500.1	1.01674	1.00113	0.972263	0.977	0.989352	0.995609	1.11201	1.09301	1.07329	0.951782	0.971308	0.945069	39	12	12	49	444	48.4	7.55	KVH88757	3-dehydroquinate synthase AroB, partial [Cynara cardunculus var. scolymus]
turquoise	CtAH03T0181900.1	1.27688	1.28933	1.1936	1.12226	1.09419	1.13821	1.04038	1.07034	0.963491	0.918752	0.978613	0.898532	12	2	2	13	228	25.6	4.77	XP_022030066	photosynthetic NDH subunit of subcomplex B 5, chloroplastic [Helianthus annuus];gi|1191681017|gb|OTG32980.1| putative NAD(P)H dehydrogenase 18 [Helianthus annuus]
yellow	CtAH03T0185000.1	0.826666	0.876185	0.928458	0.9146	0.869529	0.989359	1.10171	1.05246	1.14526	0.957936	1.11251	1.09621	1	1	1	1	1121	124.5	6.81	KVH91305	MATH-like protein [Cynara cardunculus var. scolymus]
blue	CtAH03T0187200.1	0.912926	0.870537	0.861449	1.03322	1.04434	1.03195	0.823769	0.821709	0.808995	1.27638	1.31745	1.25841	21	5	7	14	359	39.8	5.3	KVI02772	Non-heme dioxygenase N-terminal domain-containing protein [Cynara cardunculus var. scolymus]
blue	CtAH03T0187400.1	0.961121	0.969527	0.918681	1.01061	0.969258	0.962833	0.966687	0.981798	0.925985	1.13619	1.11975	1.12219	8	3	3	3	359	40	5.22	KVI02772	Non-heme dioxygenase N-terminal domain-containing protein [Cynara cardunculus var. scolymus]
brown	CtAH03T0187500.1	0.981963	1.02259	0.955343	1.13214	1.11507	1.01566	0.990216	0.975357	0.849795	1.19218	1.11871	1.12544	24	3	5	11	356	39.7	5.67	KVI02772	Non-heme dioxygenase N-terminal domain-containing protein [Cynara cardunculus var. scolymus]
lightcyan	CtAH03T0188300.1	0.897325	0.966353	0.918253	0.976395	1.04999	0.947225	1.08256	1.07453	1.02057	1.07968	1.12591	1.07925	19	6	6	8	386	43.4	5.57	OTG32938	putative 2-oxoglutarate (2OG) and Fe(II)-dependent oxygenase superfamily protein [Helianthus annuus]
brown	CtAH03T0188500.1	0.977787	1.05092	1.03499	1.06688	1.02837	1.10569	1.05997	1.10193	0.858642	1.11581	0.960685	1.00105	2	1	1	1	528	57.8	5.25	KVI07067	DNA helicase, UvrD-like, C-terminal [Cynara cardunculus var. scolymus]
magenta	CtAH03T0189000.1	0.879765	1.01875	0.986243	1.10761	0.924616	0.956226	1.19826	1.0701	1.06097	1.02501	1.01229	1.04296	4	1	1	1	300	35.3	6.49	KVH88350	hypothetical protein Ccrd_024035 [Cynara cardunculus var. scolymus]
blue	CtAH03T0189600.1	0.980334	0.946161	0.977769	1.03444	0.978111	1.06393	0.921889	1.00448	0.962357	1.03153	1.05232	1.0398	18	3	3	5	193	21.8	6.29	KVH88347	Longin domain-containing protein, partial [Cynara cardunculus var. scolymus]
turquoise	CtAH03T0189800.1	1.17873	1.09804	0.846762	0.996013	1.21082	1.10338	1.02243	1.18658	0.914896	0.968663	1.02253	1.05571	1	1	1	1	1177	129.5	5.86	KVH88349	AAA+ ATPase domain-containing protein [Cynara cardunculus var. scolymus]
blue	CtAH03T0190800.1	1.10297	0.969023	0.938717	0.976539	0.99256	0.962292	0.961165	0.954791	1.02832	1.02882	1.05751	1.08467	6	2	3	6	484	54.1	5.95	KVH91366	UDP-glucuronosyl/UDP-glucosyltransferase [Cynara cardunculus var. scolymus]
blue	CtAH03T0192900.1	0.835857	0.777193	0.907231	1.04893	0.972758	0.954316	0.91841	0.875485	0.869193	1.20665	1.14095	1.19105	13	3	5	9	487	53.8	5.1	KVH91361	UDP-glucuronosyl/UDP-glucosyltransferase [Cynara cardunculus var. scolymus]
red	CtAH03T0193500.1	1.0243	1.02682	1.03569	0.97778	0.963355	0.902199	1.07178	1.04785	1.01951	0.994453	0.969722	1.00708	25	5	8	19	486	53.5	5.16	KVH91361	UDP-glucuronosyl/UDP-glucosyltransferase [Cynara cardunculus var. scolymus]
black	CtAH03T0195000.1	0.984493	0.929964	0.955807	0.851919	0.84082	1.02238	1.04799	1.04077	1.20106	1.07541	1.06666	1.06288	66	17	18	107	328	35	6.79	KVH91334	hypothetical protein Ccrd_006643 [Cynara cardunculus var. scolymus]
yellow	CtAH03T0195200.1	1.10272	1.08226	1.05348	1.01557	1.01954	1.03877	1.00956	0.975931	1.05742	0.995875	0.994612	0.994124	48	15	15	75	414	46.6	6.46	XP_021992013	uncharacterized protein LOC110888816 [Helianthus annuus]
brown	CtAH03T0198100.1	1.02072	0.973033	1.04503	0.879393	0.875094	0.856704	1.10692	1.07369	1.1221	0.944184	0.942116	0.930043	15	3	3	13	217	24.1	6.4	KVH91474	Trigger factor, ribosome-binding, bacterial [Cynara cardunculus var. scolymus]
blue	CtAH03T0199300.1	0.876446	0.977908	1.00589	0.975107	1.11821	0.976802	0.964485	0.843256	1.03999	0.998206	1.1311	1.15645	3	1	1	1	411	46.9	5.88	KVI08198	Rab-GTPase-TBC domain-containing protein [Cynara cardunculus var. scolymus]
black	CtAH03T0199800.1	0.942424	0.944833	0.948272	0.972238	0.982197	0.998562	0.969109	0.980538	0.98805	1.09302	1.07112	1.08743	26	7	15	59	645	71.2	9.03	KVH91400	Phosphofructokinase [Cynara cardunculus var. scolymus]
turquoise	CtAH03T0200100.1	1.19211	1.1509	1.16304	0.989207	0.989582	1.00021	0.979387	1.02325	0.985898	0.893377	0.886321	0.872869	45	18	18	75	408	45.6	6.67	KVH91390	Coproporphyrinogen III oxidase, aerobic [Cynara cardunculus var. scolymus]
blue	CtAH03T0202300.1	0.852535	0.838201	0.861002	1.14696	1.07141	1.13744	0.843654	0.813569	0.809243	1.27807	1.27971	1.24545	2	1	1	7	547	59.2	5.12	OTG02940	putative glucose-methanol-choline oxidoreductase, FAD/NAD(P)-binding domain protein [Helianthus annuus]
blue	CtAH03T0203300.1	0.868045	0.910384	0.919677	0.973079	0.939004	0.983648	0.960217	0.94106	0.944295	1.14123	1.12433	1.1439	10	5	5	17	490	53.3	6.58	KVH91496	Hydantoinase/dihydropyrimidinase [Cynara cardunculus var. scolymus]
purple	CtAH03T0204900.1	1.01992	0.990165	1.05514	1.11288	1.07641	1.05974	0.929439	0.944846	0.921502	1.00632	0.947409	1.00128	17	5	5	11	338	37.2	6.87	XP_022001669	protein TRIGALACTOSYLDIACYLGLYCEROL 3, chloroplastic-like [Helianthus annuus];gi|1191650155|gb|OTG02128.1| putative non-intrinsic ABC protein 11 [Helianthus annuus]
red	CtAH03T0205100.1	0.991159	1.04235	1.03869	0.981331	0.936511	0.760199	1.18232	1.09703	1.06983	1.09793	0.982126	0.888835	2	1	1	1	661	75.4	5.92	KVH91448	DnaJ domain-containing protein [Cynara cardunculus var. scolymus]
greenyellow	CtAH03T0205400.1	1.03098	0.996174	0.989713	1.01911	1.00058	1.01697	0.986804	1.05298	0.954805	0.990781	1.0399	0.97489	8	7	7	12	1023	113.2	5.96	KVH91437	Leucine-rich repeat-containing protein [Cynara cardunculus var. scolymus]
red	CtAH03T0212800.1	1.00641	1.00597	1.04551	1.00156	1.01171	1.04882	1.05272	1.00419	1.02546	1.06795	0.973758	1.04962	17	7	7	21	524	59	6.74	KVH91482	hypothetical protein Ccrd_006495, partial [Cynara cardunculus var. scolymus]
tan	CtAH03T0212900.1	1.07006	0.899633	1.01122	0.954828	0.957076	1.1075	0.892253	0.933016	0.931653	0.960334	0.982807	0.965506	6	2	2	4	440	48.6	8.37	XP_023745285	clathrin interactor EPSIN 1 [Lactuca sativa];gi|1322420050|gb|PLY96460.1| hypothetical protein LSAT_5X47180 [Lactuca sativa]
turquoise	CtAH03T0213900.1	1.12991	1.08605	1.05112	0.928776	1.00704	1.04119	0.956791	1.09508	1.05536	1.04344	0.904397	0.89622	2	1	1	1	545	61.1	6.48	KVH91551	Ferrochelatase [Cynara cardunculus var. scolymus]
turquoise	CtAH03T0214100.1	0.987721	0.979018	0.992009	0.977206	0.984054	1.00033	0.963456	1.0038	1.01229	0.964842	1.01778	1.02564	23	6	6	17	212	23.4	9.31	KVH91418	NADH:ubiquinone oxidoreductase-like, 20kDa subunit, partial [Cynara cardunculus var. scolymus]
pink	CtAH03T0215000.1	1.16946	1.19555	1.1114	1.10566	1.10974	0.902751	0.843468	0.981109	0.898203	1.0658	1.12599	1.08405	51	39	40	311	1038	112.8	7.06	KVH91423	Glycine cleavage system P protein [Cynara cardunculus var. scolymus]
yellow	CtAH03T0215800.1	0.992527	0.98021	0.998166	0.99114	1.01091	1.01497	0.975623	0.993807	1.00866	1.00597	1.01531	0.98899	64	10	22	69	409	44.6	6.01	ONK63458	uncharacterized protein A4U43_C07F15360 [Asparagus officinalis]
blue	CtAH03T0216000.1	1.00553	0.996205	1.04471	1.07066	0.996941	0.992671	1.03325	0.987581	0.853281	0.945459	1.10422	1.10408	10	2	6	11	668	72.4	8.87	KVH52328	AAA+ ATPase domain-containing protein [Cynara cardunculus var. scolymus]
turquoise	CtAH03T0216900.1	1.12611	1.1163	1.08775	0.922543	0.962081	1.00086	1.10188	1.1049	1.18535	0.917191	0.947569	0.906134	32	14	15	88	586	66.1	4.97	KVH87436	Concanavalin A-like lectin/glucanase superfamily [Cynara cardunculus var. scolymus]
red	CtAH03T0217400.1	1.01175	1.06608	0.970425	0.986361	1.03327	1.11184	0.959215	0.879952	1.11996	1.00828	0.938848	1.04942	2	2	2	3	690	77.7	7.24
turquoise	CtAH03T0218800.1	0.968914	0.970424	0.933236	0.975518	0.984177	0.97009	1.02982	1.01699	1.01521	1.00714	0.976412	1.00091	26	7	8	33	356	40.6	4.36	KVH02507	Nucleosome assembly protein (NAP) [Cynara cardunculus var. scolymus]
brown	CtAH03T0219500.1	0.997748	1.07296	1.00438	1.04024	0.953172	1.01731	1.04517	0.898438	0.957572	1.06031	1.06177	1.06895	6	2	2	2	434	48.6	5.22	XP_020976202	probable protein phosphatase 2C 35 [Arachis ipaensis];gi|1191735171|ref|XP_020976203.1| probable protein phosphatase 2C 35 [Arachis ipaensis]
salmon	CtAH03T0219800.1	0.885178	1.07316	1.00104	0.992912	1.06383	0.766051	0.997816	0.998744	0.937408	1.0353	0.991912	1.12269	1	1	1	3	556	60.7	7.18	KVH91492	hypothetical protein Ccrd_006483 [Cynara cardunculus var. scolymus]
pink	CtAH03T0220300.1	1.12883	1.14561	1.08572	0.915078	1.15239	0.907342	1.08549	1.13183	0.871321	0.965438	0.936583	0.888547	10	1	1	1	205	23	5.49	KVH91449	Bax inhibitor 1-related protein [Cynara cardunculus var. scolymus]
red	CtAH03T0220600.1	1.00288	0.973529	0.943563	1.00102	0.97834	0.929353	0.995449	1.00108	0.880976	1.0612	1.02504	1.05331	5	1	1	1	190	21.1	9.23	KVH91451	hypothetical protein Ccrd_006527 [Cynara cardunculus var. scolymus]
salmon	CtAH03T0222300.1	1.00087	0.98669	1.01413	0.932357	0.959472	0.97759	0.974811	0.954925	0.952314	1.05643	0.984392	1.02848	12	5	7	11	694	81	6.65	GAY35956	hypothetical protein CUMW_019550 [Citrus unshiu];gi|1315972385|dbj|GAY35957.1| hypothetical protein CUMW_019550 [Citrus unshiu];gi|1315972386|dbj|GAY35958.1| hypothetical protein CUMW_019550 [Citrus unshiu]
greenyellow	CtAH03T0222600.1	0.977264	0.9774	0.96906	1.02745	1.02927	1.07202	0.972449	0.978716	0.954523	0.988369	1.03893	0.974294	7	2	2	8	316	34.4	5.9	KVH91457	hypothetical protein Ccrd_006520 [Cynara cardunculus var. scolymus]
midnightblue	CtAH03T0222700.1	1.0206	1.03666	0.961306	0.992814	0.980463	0.921279	1.02791	0.98643	1.01592	1.07382	0.998351	1.06763	34	4	4	14	106	11.9	7.56	KVH91458	CHCH-like protein [Cynara cardunculus var. scolymus]
yellow	CtAH03T0223000.1	0.928392	0.996815	0.969924	0.908331	1.00666	0.961045	1.00367	0.982508	1.09584	1.04796	1.09467	0.998496	8	2	2	2	346	37.8	5.6	KVH91413	Protein phosphatase 2C [Cynara cardunculus var. scolymus]
turquoise	CtAH03T0223100.1	1.0051	1.09229	1.08572	0.926901	0.932093	0.999609	1.0237	1.10557	1.13083	1.02165	1.03164	1.02035	4	1	1	2	201	22.8	5.76	KVH91416	Exosome-associated factor Rrp47/DNA strand repair C1D [Cynara cardunculus var. scolymus]
turquoise	CtAH03T0223700.1	1.16068	1.1284	1.14945	1.00929	0.974256	1.09213	1.02269	1.11929	1.06923	0.913751	0.931589	0.849661	3	2	2	3	633	68.7	7.77	XP_023758669	probable 1-deoxy-D-xylulose-5-phosphate synthase, chloroplastic isoform X1 [Lactuca sativa]
turquoise	CtAH03T0225100.1	1.08831	1.07087	1.07471	1.08397	0.952185	0.93794	1.0217	1.01755	0.983769	0.98145	0.993072	0.963431	4	1	1	2	257	30	7.17	KVH91375	Rubredoxin-type fold, partial [Cynara cardunculus var. scolymus]
red	CtAH03T0225200.1	1.02206	1.00124	1.00383	0.999979	1.03228	1.07568	1.01378	1.00785	1.07834	1.00055	0.990021	1.00373	13	7	7	18	593	64.1	5.9	XP_023757832	bifunctional 3-dehydroquinate dehydratase/shikimate dehydrogenase, chloroplastic isoform X2 [Lactuca sativa]
lightgreen	CtAH03T0226400.1	1.05287	1.15962	0.986722	0.934661	0.871034	0.873576	1.09575	1.01876	0.916544	0.934715	0.924872	1.00617	4	2	2	7	632	69.6	5.25	XP_020221704	GTP-binding protein OBGC, chloroplastic isoform X1 [Cajanus cajan];gi|1150158512|ref|XP_020221705.1| GTP-binding protein OBGC, chloroplastic isoform X1 [Cajanus cajan]
yellow	CtAH03T0226500.1	0.941789	1.07275	0.947692	1.00705	1.22332	0.971316	1.0482	1.03386	0.989519	0.92051	1.01318	1.01559	2	1	1	1	790	89.6	5.8	KVH91384	hypothetical protein Ccrd_006595 [Cynara cardunculus var. scolymus]
turquoise	CtAH03T0226700.1	0.937058	0.924732	0.983907	1.01701	1.03139	0.987296	0.993288	0.967601	1.00459	0.943518	0.972913	0.988648	14	2	2	10	106	11.8	7.59	KVH91387	CHCH-like protein [Cynara cardunculus var. scolymus]
blue	CtAH03T0227000.1	0.893548	0.892305	1.04135	0.99558	1.17619	0.944029	0.892027	0.692419	0.762117	1.21879	1.1242	1.18888	1	1	1	1	1355	148.3	9.16	KVH91385	Coactivator CBP, KIX domain-containing protein [Cynara cardunculus var. scolymus]
brown	CtAH03T0228100.1	0.985929	1.13536	0.953287	1.08667	1.15144	1.05499	0.951732	1.00144	0.948074	1.108	1.11744	1.1055	27	22	22	70	890	96.7	5.24	KVH91443	ATP-grasp fold, subdomain 1 [Cynara cardunculus var. scolymus]
tan	CtAH03T0228700.1	0.979447	0.966881	1.00511	0.987165	0.977754	1.02598	0.958487	0.974787	0.986552	1.00024	0.995871	1.02977	31	8	8	22	291	32.3	6.71	KVH91530	Metridin-like ShK toxin [Cynara cardunculus var. scolymus]
blue	CtAH03T0229000.1	0.967193	0.95361	1.04019	1.08914	1.18357	0.979222	1.08277	0.859352	0.861386	0.971122	1.14521	0.998538	2	1	1	2	488	54.1	6.61	PHT60008	Sucrose nonfermenting 4-like protein [Capsicum baccatum]
blue	CtAH03T0229100.1	1.00964	0.991314	0.944617	1.02349	1.0212	1.02255	0.991196	0.973587	0.952303	1.08264	1.07976	1.06357	3	5	5	8	1545	177.3	5.69	GAU11111	hypothetical protein TSUD_197350 [Trifolium subterraneum]
magenta	CtAH03T0229500.1	0.956038	0.931968	1.05454	1.14611	0.896723	0.935646	0.977773	1.22049	1.184	0.927726	1.09876	0.923136	3	1	1	1	465	53.1	5	AQK42216	Discordia 1 [Zea mays]
grey	CtAH03T0230300.1	1.11251	0.950181	0.951649	0.972564	1.0156	1.11542	0.929607	0.954121	0.929277	0.94607	0.934116	0.989913	6	1	1	1	190	21	8.29	XP_010680400	PREDICTED: uncharacterized protein LOC104895554 isoform X1 [Beta vulgaris subsp. vulgaris]
blue	CtAH03T0230400.1	0.976488	0.977376	0.955762	0.99023	1.02052	0.985575	0.933342	0.986873	1.00062	1.06356	1.02354	1.01323	22	12	23	54	1061	122.6	9.38	KVI01587	Proteasome component (PCI) domain-containing protein [Cynara cardunculus var. scolymus]
purple	CtAH03T0230500.1	1.00347	0.943828	1.04214	1.1348	1.06646	1.02213	0.944101	1.0076	0.99549	1.01399	1.13835	0.930976	7	2	2	2	524	58.5	5.74	KVH91570	Protein arginine N-methyltransferase [Cynara cardunculus var. scolymus]
turquoise	CtAH03T0230600.2	1.13354	1.17949	1.10338	1.03035	1.04288	1.00272	1.03462	1.08357	1.03111	0.97096	0.948524	0.964541	25	20	20	49	1055	118.6	6.79	KVH91571	Aminoacyl-tRNA synthetase, class 1a, anticodon-binding [Cynara cardunculus var. scolymus]
turquoise	CtAH03T0230800.1	1.13213	1.18201	1.1009	1.02213	1.04025	1.0231	1.07629	1.04131	1.03215	0.937949	0.921629	0.983102	19	6	6	17	366	39.4	7.69	PLY63917	hypothetical protein LSAT_5X56881 [Lactuca sativa]
yellow	CtAH03T0231900.1	1.0563	1.04889	1.02378	1.04974	1.02552	1.03378	1.00009	0.990655	1.01692	0.977914	0.949924	0.999032	10	3	7	20	737	81.5	8.5	KVH91583	4Fe-4S binding domain-containing protein [Cynara cardunculus var. scolymus]
purple	CtAH03T0232500.1	1.00014	1.04521	0.960057	0.927054	1.0074	0.968412	1.06335	1.02063	1.06076	1.0133	0.940498	1.05331	6	3	4	6	702	78.8	5.49	XP_022001809	nudix hydrolase 3-like [Helianthus annuus];gi|1191650299|gb|OTG02272.1| putative nudix hydrolase [Helianthus annuus]
red	CtAH03T0232600.1	1.02075	0.96157	1.07227	1.08618	1.10387	1.04406	1.03724	0.863315	0.92009	0.987459	1.04504	1.05257	7	4	4	4	619	68	7.56	KVH91329	Protein of unknown function DUF647 [Cynara cardunculus var. scolymus]
brown	CtAH03T0232900.1	0.893457	1.06379	0.998885	1.14756	0.917133	0.888176	1.05545	1.06495	1.11171	0.915961	0.842685	1.04169	4	1	1	1	231	24.1	5.54	KVH91331	Mitochondrial inner membrane translocase complex, subunit Tim17 [Cynara cardunculus var. scolymus]
brown	CtAH03T0233100.1	1.05392	0.995628	1.05942	1.03995	1.04601	1.03696	0.976123	0.993217	0.936479	1.02593	1.00089	1.10748	3	1	1	5	259	29	8.18	KVH91479	Pectinacetylesterase [Cynara cardunculus var. scolymus]
blue	CtAH03T0233400.1	0.815636	0.848744	0.828914	1.06452	1.09455	1.06164	0.790664	0.778737	0.83197	1.40585	1.34999	1.48826	15	3	5	14	333	37.7	8.24	KVH91480	Alternative oxidase [Cynara cardunculus var. scolymus]
blue	CtAH03T0234000.1	0.890359	0.909126	0.938483	1.06254	1.09822	1.11431	0.882477	0.831756	0.860775	1.12431	1.09669	1.13095	3	1	1	6	292	33.2	6.09	XP_021829822	uncharacterized protein LOC110770049, partial [Prunus avium]
yellow	CtAH03T0235000.1	0.866729	0.877829	0.871868	0.851147	0.816983	0.87148	0.933272	0.956949	0.898498	1.09967	1.05205	1.0474	51	3	10	61	206	23.7	11.34	KVH91564	Ribosomal protein L13e, partial [Cynara cardunculus var. scolymus]
brown	CtAH03T0235500.1	0.947087	0.932383	1.01214	0.794654	0.911989	0.869058	1.03872	1.03404	0.951895	1.01434	0.942711	1.01206	42	2	9	48	195	22.3	11.06	KVH91564	Ribosomal protein L13e, partial [Cynara cardunculus var. scolymus]
turquoise	CtAH03T0235700.1	0.892824	0.88971	0.888883	1.05815	1.07176	1.15134	0.973388	0.969167	0.952932	1.03956	1.0565	1.07115	37	9	9	42	310	34.8	6.4	KVH91563	JAB1/Mov34/MPN/PAD-1 [Cynara cardunculus var. scolymus]
tan	CtAH03T0236700.1	0.980043	0.93745	0.967554	0.960134	0.9628	1.04474	0.907445	0.942249	0.995389	1.00245	1.05317	1.03481	38	9	9	47	237	25.5	5.24	KVH91511	hypothetical protein Ccrd_006462 [Cynara cardunculus var. scolymus]
turquoise	CtAH03T0236800.1	0.921518	0.88034	0.915548	1.02017	1.01836	0.96771	1.01761	0.924534	0.900245	1.06897	1.07067	1.04586	6	1	1	4	179	20.4	5.25	KVH91512	AIG2-like protein [Cynara cardunculus var. scolymus]
yellow	CtAH03T0237400.1	1.07237	1.0361	1.04393	1.0907	1.04445	1.03061	1.05298	1.00733	0.981755	0.984674	0.949575	0.954466	5	3	3	10	550	60.8	7.99	KVH91351	hypothetical protein Ccrd_006634 [Cynara cardunculus var. scolymus]
green	CtAH03T0238100.1	0.997844	1.00335	1.0331	0.948244	0.947152	0.95341	1.00672	0.997161	1.01165	0.864023	0.862327	0.860991	26	11	12	21	574	65.7	8.41	KVH91381	putative S-adenosyl-L-methionine-dependent methyltransferase [Cynara cardunculus var. scolymus]
red	CtAH03T0238200.1	1.0418	1.016	1.03784	1.11683	1.10647	1.16062	0.961564	0.981604	0.997258	0.990523	1.00442	0.993001	15	8	8	22	627	68.6	5.68	KVH91343	hypothetical protein Ccrd_006627 [Cynara cardunculus var. scolymus]
blue	CtAH03T0238800.2	0.891174	0.945423	0.950785	1.06386	1.0065	1.00302	0.987073	0.940669	0.893712	1.11862	1.10999	1.179	7	6	6	7	978	109.6	7.55	KVH91349	Beta-lactamase-related protein [Cynara cardunculus var. scolymus]
pink	CtAH03T0238900.1	1.05055	1.04764	1.03141	0.97788	0.984404	0.999507	0.996336	1.00662	0.970406	1.03364	1.03254	1.03282	32	23	23	78	1146	128.5	7.05	KVH97029	Aminoacyl-tRNA synthetase, class I, conserved site-containing protein [Cynara cardunculus var. scolymus]
yellow	CtAH03T0239000.1	0.955969	0.935371	0.963579	0.998349	0.975957	0.967038	0.956239	0.956784	0.973439	1.04294	1.04487	1.04588	29	14	14	37	473	53.2	8.94	KVH91350	hypothetical protein Ccrd_006635 [Cynara cardunculus var. scolymus]
black	CtAH03T0239400.1	0.893891	0.914911	1.01737	1.01317	0.913782	0.953537	1.01598	1.00939	1.01641	1.13457	1.25793	1.21979	1	2	2	2	1965	213.6	5.01	KVH91353	Armadillo-type fold [Cynara cardunculus var. scolymus]
blue	CtAH03T0239500.1	0.805599	0.833021	0.769709	0.965164	1.01968	1.00048	0.829505	0.804837	0.80895	1.36774	1.31113	1.32592	7	5	5	10	688	76.6	7.24	KVH91352	Inosine/uridine-preferring nucleoside hydrolase [Cynara cardunculus var. scolymus]
green	CtAH03T0240300.1	1.01206	0.951382	1.14719	0.846575	0.966568	1.04551	1.13344	0.986737	0.879102	1.19347	1.12968	1.14828	1	1	1	1	1094	121.7	5.69	KVH91542	Peptidase C19, ubiquitin carboxyl-terminal hydrolase 2 [Cynara cardunculus var. scolymus]
turquoise	CtAH03T0240400.1	0.989432	1.0296	0.988571	1.03201	0.989224	0.974645	0.979491	0.968049	0.97725	1.02434	0.957868	1.03188	9	5	5	8	652	73.1	5.87	XP_010247166	PREDICTED: protein arginine N-methyltransferase 1.5 [Nelumbo nucifera];gi|720096976|ref|XP_010247167.1| PREDICTED: protein arginine N-methyltransferase 1.5 [Nelumbo nucifera]
purple	CtAH03T0242200.1	1.0685	1.01228	1.05308	1.06626	1.02009	1.1228	0.963584	1.02399	0.942337	1.01692	0.937227	0.926661	5	2	2	2	457	49.2	5.35	KVH91602	hypothetical protein Ccrd_006379 [Cynara cardunculus var. scolymus]
green	CtAH03T0242300.1	1.01065	1.02148	1.02696	0.995619	0.994597	1.03549	1.02593	1.04006	1.08092	1.05354	1.02323	1.05125	45	28	28	74	665	74.6	6.19	XP_002280681	PREDICTED: uncharacterized aarF domain-containing protein kinase At4g31390, chloroplastic [Vitis vinifera];gi|296081769|emb|CBI20774.3| unnamed protein product, partial [Vitis vinifera]
turquoise	CtAH03T0242400.1	1.09608	1.14198	1.01425	1.0267	1.02885	0.949762	1.05532	1.06655	1.06053	1.0094	0.95746	0.997985	5	2	2	5	255	28.1	9.29	KVH91600	Plastid lipid-associated protein/fibrillin conserved domain-containing protein [Cynara cardunculus var. scolymus]
blue	CtAH03T0242500.1	0.993934	1.12227	1.04708	1.01908	1.0347	0.959802	1.04593	1.12573	0.950329	0.921317	0.946695	0.953826	4	9	9	16	2694	303.6	4.78	KVH91599	hypothetical protein Ccrd_006376 [Cynara cardunculus var. scolymus]
turquoise	CtAH03T0242600.1	1.05442	1.0044	1.0474	1.04844	1.06189	0.972298	1.03093	1.03089	1.07058	0.980876	1.00108	0.963595	11	6	6	7	610	69.6	5.05	KVH91598	hypothetical protein Ccrd_006375 [Cynara cardunculus var. scolymus]
red	CtAH03T0243100.1	1.00221	1.00416	1.01997	1.00964	0.995671	1.03442	1.00102	1.00608	1.06009	1.04198	1.03092	1.0322	19	4	4	16	284	30.8	9.61	KVH91621	NAD(P)-binding domain-containing protein, partial [Cynara cardunculus var. scolymus]
turquoise	CtAH03T0243500.1	1.05422	1.04717	1.062	0.97422	0.994974	0.976212	1.00739	0.973906	1.04086	1.00636	0.999416	1.01303	25	5	6	43	240	26.4	9.04	KVH91630	Glutathione peroxidase [Cynara cardunculus var. scolymus]
salmon	CtAH03T0243600.2	0.921983	0.941179	0.919719	1.02518	0.946836	0.983337	0.998846	1.01776	0.962719	1.09938	1.03435	1.04077	1	1	1	4	933	104.5	6.16	KVH91629	CID domain-containing protein [Cynara cardunculus var. scolymus]
turquoise	CtAH03T0243700.1	1.34846	1.13367	1.24966	1.07341	0.997963	1.06557	0.796271	0.896323	0.914242	1.01936	0.902566	0.898758	4	1	1	1	185	21.6	8.09	CAA06199	rudimentary enhancer, partial [Glycine max]
blue	CtAH03T0243800.2	0.822549	0.835665	0.853714	0.961355	0.934855	0.912085	0.88534	0.885879	0.920095	1.18734	1.19392	1.2093	16	5	5	25	326	36.1	4.83	KVH91632	putative cyclase [Cynara cardunculus var. scolymus]
tan	CtAH03T0246100.1	1.05045	0.860866	1.05251	0.900894	1.00921	1.03227	0.805201	0.926408	1.02811	0.989357	1.11325	1.06808	1	1	2	6	2430	270.3	5.35	XP_016649787	PREDICTED: uncharacterized protein LOC103333039 [Prunus mume]
red	CtAH03T0247300.1	0.985965	0.95336	0.976976	1.0564	1.05518	1.06369	0.925874	0.949718	1.00685	1.04973	1.04872	1.06995	33	8	11	36	386	44.2	5.26	XP_023739463	26S proteasome non-ATPase regulatory subunit 13 homolog A-like [Lactuca sativa];gi|1322364744|gb|PLY69444.1| hypothetical protein LSAT_6X73301 [Lactuca sativa]
brown	CtAH03T0247500.1	0.915432	1.02926	0.946813	1.05057	0.943932	0.934293	1.10919	1.07607	1.01441	1.00338	0.912137	0.983841	7	3	3	4	551	60.1	6.15	KVH91653	hypothetical protein Ccrd_006319 [Cynara cardunculus var. scolymus]
green	CtAH03T0247700.1	1.13057	1.10403	1.10632	0.925943	0.936415	0.9564	0.964937	1.00247	0.986228	0.996029	1.00371	0.96159	28	7	7	16	312	35	6.24	XP_022029025	bifunctional pinoresinol-lariciresinol reductase-like [Helianthus annuus];gi|1191680054|gb|OTG32017.1| putative NAD(P)-binding domain-containing protein [Helianthus annuus]
turquoise	CtAH03T0247800.2	0.934398	0.943425	0.875094	1.08126	1.09473	1.09984	0.968314	0.933752	0.911926	0.946304	0.954319	0.970209	15	6	6	12	548	62	5.82	XP_022029026	bifunctional pinoresinol-lariciresinol reductase-like [Helianthus annuus];gi|1191680055|gb|OTG32018.1| putative bifunctional pinoresinol-lariciresinol reductase 2 [Helianthus annuus]
brown	CtAH03T0248000.1	0.965917	1.02161	1.05993	1.12732	0.99148	0.934669	1.0404	1.00901	0.951751	1.05943	1.00208	1.07152	2	1	2	3	692	78.6	7.33	KVH89790	protein of unknown function DUF1336 [Cynara cardunculus var. scolymus]
blue	CtAH03T0248400.1	0.668078	0.683333	0.67884	0.928334	0.93518	0.940029	0.754844	0.78455	0.754622	1.46298	1.4239	1.43364	23	11	13	37	1018	117.5	6.58	KVH91646	AAA+ ATPase domain-containing protein [Cynara cardunculus var. scolymus]
salmon	CtAH03T0249400.1	0.946304	0.960109	0.963644	0.924349	0.923243	0.923641	0.910832	0.887147	0.936676	1.02088	1.00663	1.00211	23	15	15	76	833	92.5	8.03	KVH91611	Zinc finger, RING/FYVE/PHD-type [Cynara cardunculus var. scolymus]
brown	CtAH03T0249500.1	0.984242	0.942646	0.986274	1.00932	0.972507	0.982759	0.984024	1.00186	1.00712	0.963242	0.975299	0.99067	22	4	4	8	180	20.7	7.44	KVH91606	hypothetical protein Ccrd_006363 [Cynara cardunculus var. scolymus]
red	CtAH03T0249600.1	0.986222	0.989123	0.995264	0.99211	1.01694	1.07513	0.924355	0.969168	1.07712	1.05103	1.07311	1.10766	12	6	6	17	635	70.3	8.16	KVH91607	Prenylated rab acceptor PRA1 [Cynara cardunculus var. scolymus]
green	CtAH03T0250200.1	0.98499	1.02218	0.992438	0.97891	0.988116	0.971349	0.989018	1.02093	1.02823	1.02	1.04743	1.03354	21	16	16	42	922	101.1	5.83	KVH91672	Adaptor protein complex AP-4, epsilon subunit [Cynara cardunculus var. scolymus]
purple	CtAH03T0252100.1	0.974913	0.998966	0.953776	0.959266	0.974504	0.925624	1.10127	1.08933	1.11461	0.995214	0.958941	0.988071	18	6	9	11	647	73.7	8.51	XP_014518874	dnaJ homolog subfamily C member 2 [Vigna radiata var. radiata];gi|951045283|ref|XP_014518875.1| dnaJ homolog subfamily C member 2 [Vigna radiata var. radiata];gi|951045287|ref|XP_014518876.1| dnaJ homolog subfamily C member 2 [Vigna radiata var. radiata];gi|951045291|ref|XP_014518877.1| dnaJ homolog subfamily C member 2 [Vigna radiata var. radiata];gi|951045295|ref|XP_014518878.1| dnaJ homolog su…
turquoise	CtAH03T0252200.1	1.01425	0.981768	1.0349	1.07359	1.04495	1.03547	1.06641	1.05428	1.05864	0.995874	0.927968	1.02547	9	4	5	8	539	59	8.85	XP_023760138	monogalactosyldiacylglycerol synthase, chloroplastic [Lactuca sativa];gi|1322403659|gb|PLY88299.1| hypothetical protein LSAT_6X77840 [Lactuca sativa]
brown	CtAH03T0252700.1	0.979903	0.972817	1.014	0.985254	0.961176	0.973372	0.971602	0.979298	1.00404	0.974213	0.969355	1.02102	15	18	18	34	1021	109.6	7.85	KVH91665	Armadillo-type fold [Cynara cardunculus var. scolymus]
blue	CtAH03T0252800.1	0.896567	0.956839	1.02507	1.06406	1.02225	1.08132	1.04862	1.00754	0.867796	0.94527	1.14085	1.07552	13	1	5	26	457	49.2	7.36	KVH91666	Aldehyde dehydrogenase, conserved site-containing protein [Cynara cardunculus var. scolymus]
blue	CtAH03T0253100.1	1.07337	1.04131	1.08121	0.889536	0.884692	0.971301	1.06318	1.06487	1.15976	0.79304	0.817177	0.810228	34	4	4	32	143	15.8	4.92	XP_023734101	major allergen Pru ar 1-like [Lactuca sativa];gi|1322373496|gb|PLY73602.1| hypothetical protein LSAT_6X76100 [Lactuca sativa]
turquoise	CtAH03T0253300.1	0.850336	0.898059	1.00133	1.10267	1.07318	1.06191	0.970362	0.933668	1.02962	0.966165	0.949216	1.0881	1	1	1	1	727	79.4	6.2	KVH91687	Quinonprotein alcohol dehydrogenase-like-superfamily, partial [Cynara cardunculus var. scolymus]
purple	CtAH03T0253600.1	1.0573	0.990554	0.965954	0.996748	0.9907	1.15281	0.914943	0.914244	0.944031	0.967608	0.958944	1.08753	10	2	2	2	231	26	7.83	KVH91691	hypothetical protein Ccrd_006286 [Cynara cardunculus var. scolymus]
pink	CtAH03T0253700.1	1.12915	1.06184	1.0666	1.0329	1.05463	1.08064	1.06294	1.02544	0.872099	0.923261	1.05466	0.922427	20	2	2	4	194	22	5.34	BAS93592	Os05g0358400 [Oryza sativa Japonica Group]
turquoise	CtAH03T0254000.1	1.02153	0.980193	0.885574	1.11285	1.00942	0.961779	0.8571	0.945422	1.0514	0.796157	1.08083	0.929952	1	1	1	1	976	101	9.79	XP_023758263	protein ALP1-like [Lactuca sativa]
salmon	CtAH03T0254200.1	0.984684	1.02601	0.997267	1.00834	0.979221	0.991561	1.05701	1.02711	0.990108	1.00388	1.01507	1.01395	16	5	5	13	375	41.1	5.49	OTG32181	putative PPM-type phosphatase domain, Protein phosphatase 2C family [Helianthus annuus]
yellow	CtAH03T0254600.1	1.03023	1.07686	0.89224	1.01409	0.918646	0.96121	0.996984	0.920003	0.967517	1.13969	0.9258	1.00675	2	1	1	1	503	51.9	9.06	KVH91696	Tetratricopeptide-like helical [Cynara cardunculus var. scolymus]
green	CtAH03T0254700.1	1.12273	1.12521	1.01559	0.964628	1.0139	0.903542	1.03245	0.944282	0.954762	0.949809	0.921558	0.950324	4	1	1	2	298	31.8	5.08	OTG31971	putative concanavalin A-like lectin/glucanase domain-containing protein [Helianthus annuus]
purple	CtAH03T0255000.1	1.04681	1.02724	1.04312	1.02814	1.02254	1.04566	0.973891	0.945114	0.930635	1.04287	1.01665	0.992085	35	10	10	41	310	34.9	5.92	KVH91704	hypothetical protein Ccrd_006270, partial [Cynara cardunculus var. scolymus]
green	CtAH03T0255400.1	0.989564	0.899218	0.986308	1.08575	1.07591	0.972814	0.956337	0.908436	0.905579	0.916197	0.905569	1.07117	6	1	3	10	665	73.4	4.64	KVH91721	Protein of unknown function DUF544 [Cynara cardunculus var. scolymus]
pink	CtAH03T0255500.1	1.14985	1.28197	0.92288	0.981853	1.18398	1.00221	1.03779	1.02007	0.837487	0.96132	1.03185	0.909156	4	1	1	1	518	57.7	4.92	KVH91720	Leucine-rich repeat-containing protein [Cynara cardunculus var. scolymus]
black	CtAH03T0255700.1	1.0543	1.02186	0.988964	0.972079	0.987372	1.1348	0.983712	0.941115	0.991081	0.927997	0.901679	0.991481	18	2	2	3	130	14.7	6.37	XP_022018198	uncharacterized protein LOC110918142 [Helianthus annuus];gi|1191682272|gb|OTG34234.1| putative 2Fe-2S ferredoxin-like superfamily protein [Helianthus annuus]
blue	CtAH03T0256600.1	0.985363	1.02153	0.995472	1.03265	0.994823	1.00012	0.977036	1.01865	1.04027	0.988478	0.956509	0.968969	4	2	2	6	368	40.1	6.19	KVH91842	Homoserine dehydrogenase, catalytic [Cynara cardunculus var. scolymus]
lightcyan	CtAH03T0257200.1	0.923976	1.02573	0.882208	0.965119	1.09049	0.991988	1.0936	0.99464	0.959542	1.1186	1.05664	1.10604	8	2	2	2	290	32.9	8.84	KVH91732	Ribosomal biogenesis, methyltransferase, EMG1/NEP1 [Cynara cardunculus var. scolymus]
green	CtAH03T0257400.1	1.05802	1.01621	1.02634	1.03226	0.99826	1.00981	1.02259	0.966848	0.929384	0.940666	0.95829	0.946375	6	4	4	7	840	93.2	7.99	XP_022002001	probable ADP-ribosylation factor GTPase-activating protein AGD9 [Helianthus annuus];gi|1191650555|gb|OTG02528.1| putative arf GTPase activating protein [Helianthus annuus]
turquoise	CtAH03T0258800.2	1.05914	1.12122	1.09251	0.982382	0.977852	0.977751	1.09066	1.08212	1.1394	0.949125	0.915517	0.961471	5	2	2	6	342	37.9	6.32	KVH88742	Glycosylphosphatidylinositol-mannosyltransferase I, PIG-X/PBN1 [Cynara cardunculus var. scolymus]
yellow	CtAH03T0259300.1	1.12082	1.10637	1.07431	1.03956	1.05999	1.02725	1.01464	1.02861	1.01769	0.924081	0.907163	0.92771	13	5	5	12	481	53.3	6.62	KVH88745	Glycerol-3-phosphate O-acyltransferase, alpha helical bundle, N-terminal [Cynara cardunculus var. scolymus]
purple	CtAH03T0259500.1	1.01449	1.01894	1.038	1.02119	1.01023	1.03274	0.96493	0.968052	0.922507	1.05341	1.06547	0.967222	29	9	9	32	315	33.3	6.7	CAN64509	hypothetical protein VITISV_041217 [Vitis vinifera]
blue	CtAH03T0260800.1	0.892368	0.964831	0.977416	0.948117	1.00892	1.00159	0.945382	0.983804	0.872058	0.989222	1.11315	1.11884	1	2	2	2	1882	210.5	7.11	KVH69803	Disease resistance protein, partial [Cynara cardunculus var. scolymus]
yellow	CtAH03T0262500.1	0.938606	0.91716	0.974495	0.952187	0.949165	0.984362	0.981697	0.969618	0.98989	1.02392	1.06213	1.06443	8	6	7	8	1059	109	8.59	KVH91755	Peptidase S59, nucleoporin [Cynara cardunculus var. scolymus]
magenta	CtAH03T0263200.1	0.946564	0.966085	0.978885	0.839923	0.900571	1.01795	0.853473	1.52735	1.84115	0.95766	0.958234	0.921142	4	1	1	2	192	21.5	8.53	KVI05706	hypothetical protein Ccrd_015956 [Cynara cardunculus var. scolymus]
turquoise	CtAH03T0263900.1	0.910419	0.978221	0.967757	1.01848	1.01961	0.853322	1.04307	1.05061	1.025	1.0415	0.981906	1.03474	3	1	1	1	413	44.2	8.18	KVH91750	Glycoside hydrolase, catalytic domain-containing protein [Cynara cardunculus var. scolymus]
green	CtAH03T0264500.1	0.957335	1.03492	0.970426	0.948622	1.03317	0.923997	0.987408	1.01847	1.03343	0.944737	0.924747	0.928585	5	2	2	4	440	50.1	5.38	KVH91737	hypothetical protein Ccrd_006227 [Cynara cardunculus var. scolymus]
turquoise	CtAH03T0264600.1	1.13447	1.10281	1.10986	1.09097	1.0575	1.0586	0.94477	0.95787	0.965119	1.00106	1.01864	0.990279	20	5	5	16	274	30.9	8.94	XP_023742376	beta-carotene isomerase D27, chloroplastic [Lactuca sativa];gi|1322359875|gb|PLY67245.1| hypothetical protein LSAT_6X81741 [Lactuca sativa]
pink	CtAH03T0265400.1	0.705814	0.729514	0.692254	0.919839	0.957163	0.968901	1.16791	1.14455	1.36781	1.06222	0.970903	1.08173	2	1	1	3	390	44.3	7.31	XP_022017433	uncharacterized protein LOC110917123 [Helianthus annuus];gi|1228778489|ref|XP_022017437.1| uncharacterized protein LOC110917123 [Helianthus annuus]
greenyellow	CtAH03T0265700.1	0.988673	1.02366	1.00222	1.03523	0.996736	1.00807	1.01419	1.00131	1.02503	1.02392	0.970898	1.00893	24	10	10	17	531	58.5	4.92	XP_021672965	protein HLB1-like isoform X3 [Hevea brasiliensis]
purple	CtAH03T0266300.1	0.866584	1.02134	1.04973	1.31526	1.17266	1.18679	0.89685	0.775912	0.732034	0.904394	1.16756	1.068	4	1	2	4	468	50.7	5.07	PKU67907	putative mitochondrial protein [Dendrobium catenatum]
yellow	CtAH03T0266900.1	1.00902	1.14348	1.02462	1.02815	1.03963	0.984	1.03039	1.00051	0.993195	0.966546	0.941255	1.00334	6	7	7	10	1209	137	5.44	KVH91779	hypothetical protein Ccrd_006199 [Cynara cardunculus var. scolymus]
yellow	CtAH03T0267300.1	0.858837	0.897324	0.864827	0.981012	0.968841	0.952995	0.968698	0.942494	0.964445	1.13545	1.05651	1.12474	60	7	38	227	663	72.9	5.16	PON92857	Heat shock protein 70 family [Trema orientalis]
turquoise	CtAH03T0268900.1	1.08825	1.02559	1.09477	1.03328	1.10186	1.03249	1.00302	1.08018	1.00271	0.944711	1.04043	0.942936	5	5	5	8	911	101.5	8.75	KVH91846	AAA+ ATPase domain-containing protein [Cynara cardunculus var. scolymus]
brown	CtAH03T0269000.1	0.960399	0.987621	0.957294	0.995011	0.969356	0.947551	1.01878	0.990316	1.00725	0.955393	0.953104	1.03496	28	7	7	13	268	30	8.9	KVH91835	Signal recognition particle receptor, beta subunit, partial [Cynara cardunculus var. scolymus]
green	CtAH03T0269300.1	1.05476	1.23003	1.123	0.922491	1.01871	0.879881	0.894613	0.89307	0.861148	1.05997	0.85486	0.872559	7	1	2	6	291	32.2	7.17	PLY95606	hypothetical protein LSAT_6X83821 [Lactuca sativa]
blue	CtAH03T0269500.1	1.00017	0.928854	1.00096	1.00285	1.03432	1.05366	0.900431	0.972526	0.979104	1.04884	1.08486	1.02279	5	2	2	2	388	43.4	9.52	KVH91834	Nucleoside diphosphate kinase [Cynara cardunculus var. scolymus]
black	CtAH03T0270300.1	0.914248	0.876968	0.909176	0.973662	0.976004	1.01747	0.964259	0.965846	1.0163	1.1202	1.14116	1.13733	29	16	16	68	651	72.4	5.72	KVH91791	AMP-binding, conserved site-containing protein [Cynara cardunculus var. scolymus]
pink	CtAH03T0271100.1	1.05396	1.21761	1.04778	0.989684	1.13879	1.00824	0.975206	1.10715	0.941313	0.966452	0.947041	0.930895	4	1	1	3	293	32.1	4.89	KVH91819	WD40 repeat-containing protein [Cynara cardunculus var. scolymus]
salmon	CtAH03T0271500.1	0.988698	0.982471	1.02431	1.00318	0.974343	1.04345	1.02916	1.07343	1.04837	1.01821	1.03668	1.01223	37	3	12	34	351	37.8	9.52	XP_023746109	mitochondrial adenine nucleotide transporter ADNT1-like [Lactuca sativa];gi|1322354184|gb|PLY64499.1| hypothetical protein LSAT_3X10161 [Lactuca sativa]
cyan	CtAH03T0271600.1	0.989409	0.975034	0.98096	1.02345	1.01222	1.01821	0.962855	0.966252	0.953479	1.02423	1.04949	0.975464	26	13	13	27	534	62.2	5.05	KVH91822	hypothetical protein Ccrd_006152 [Cynara cardunculus var. scolymus]
lightcyan	CtAH03T0271700.1	1.16125	1.10133	1.053	0.811847	0.992551	0.982965	0.896902	0.976861	1.17387	0.896982	0.933726	0.841807	1	1	1	1	952	105.4	6.57	KVH91821	Protein kinase-like domain-containing protein [Cynara cardunculus var. scolymus]
turquoise	CtAH03T0271800.1	1.15791	1.15972	1.1319	1.0258	1.02138	1.03329	0.98044	0.957057	0.957204	0.92269	0.921363	0.926805	67	4	4	15	105	11.2	5.41	KVH91820	Forkhead-associated (FHA) domain-containing protein [Cynara cardunculus var. scolymus]
brown	CtAH03T0272400.1	0.974149	0.922731	0.982838	0.957001	0.950639	0.963005	1.01163	0.986294	1.06232	1.00669	0.966272	1.003	53	7	13	97	224	25.8	6.8	KVH91845	ATPase, V1/A1 complex, subunit E [Cynara cardunculus var. scolymus]
green	CtAH03T0272500.1	0.990767	1.04538	1.07189	0.906881	0.981528	0.925116	0.975229	0.99133	1.08108	0.984426	0.970012	0.99011	2	2	3	7	1461	164.3	7.5	KVH91800	AAA+ ATPase domain-containing protein [Cynara cardunculus var. scolymus]
turquoise	CtAH03T0273300.1	0.796532	0.806224	0.803928	0.962855	0.941821	1.00377	0.93776	1.01682	1.01867	1.11857	1.08854	1.06879	23	6	6	20	178	20.1	7.18	KVH91807	Reticulon [Cynara cardunculus var. scolymus]
black	CtAH03T0273800.1	1.00767	1.02573	1.07611	1.04725	1.00732	0.965689	0.943535	1.06134	0.915822	1.08282	1.00014	0.941109	8	1	2	6	318	36.2	5.3	KVH91802	Metallophosphoesterase domain-containing protein [Cynara cardunculus var. scolymus]
turquoise	CtAH03T0274100.1	1.05295	1.1345	1.06477	1.10316	0.993214	1.04409	1.0936	1.04126	1.04716	1.00087	0.947301	0.947207	3	1	1	2	465	51	7.97	KVH91804	WD40 repeat-containing protein [Cynara cardunculus var. scolymus]
cyan	CtAH03T0274200.1	1.06408	1.12615	1.06956	0.950197	0.925053	0.961815	1.14669	1.1154	1.17924	0.926001	0.893855	0.900325	26	5	5	8	234	25.1	7.88	KVH91803	2-C-methyl-D-erythritol 2,4-cyclodiphosphate synthase [Cynara cardunculus var. scolymus]
turquoise	CtAH03T0274300.1	0.915264	0.904418	0.914521	0.911826	0.95083	0.930558	0.943459	0.988149	1.00207	1.04991	1.04648	1.05319	50	17	17	64	424	46	8.82	XP_023752751	monodehydroascorbate reductase, chloroplastic/mitochondrial [Lactuca sativa]
blue	CtAH03T0274400.1	0.944977	1.10521	0.936759	0.952878	1.15526	0.970176	0.933972	1.02729	0.922126	0.983648	1.0939	1.07663	9	3	3	11	340	38.3	7.83	KVI02330	hypothetical protein Ccrd_019378 [Cynara cardunculus var. scolymus]
turquoise	CtAH03T0274800.1	0.771164	0.82187	0.827719	0.929958	1.01094	0.944639	1.02817	1.00013	1.04242	1.04351	1.01934	0.997655	4	1	1	5	228	25.1	7.06	XP_022029431	uncharacterized protein LOC110930439 [Helianthus annuus];gi|1191680410|gb|OTG32373.1| putative PLAC8 family protein [Helianthus annuus]
turquoise	CtAH03T0275300.1	1.07841	1.05495	1.07033	0.965174	0.97894	1.00293	1.03645	1.01961	1.07665	1.03715	1.03085	1.05039	21	18	18	53	1165	131.5	6.67	OTG13159	putative zinc finger, CCHC-type [Helianthus annuus]
turquoise	CtAH03T0275500.1	0.906324	0.857388	0.878157	0.991595	0.994891	1.05868	0.935523	0.907633	0.982234	1.06016	1.05899	1.10465	35	11	13	54	502	54.3	7.52	KVI05757	F-box domain, cyclin-like protein [Cynara cardunculus var. scolymus]
turquoise	CtAH03T0275600.1	0.858504	0.83883	0.860288	0.865213	0.909532	0.958766	1.03433	1.03262	1.15015	1.03162	0.972848	1.37448	29	4	5	28	288	30.7	8.63	XP_022000317	aquaporin PIP1-3-like [Helianthus annuus];gi|1191648783|gb|OTG00756.1| putative major intrinsic protein, Aquaporin-like protein [Helianthus annuus]
black	CtAH03T0276000.1	0.930376	1.00499	0.949953	0.975676	0.980449	0.96534	1.06813	1.04322	1.08747	1.04386	0.963614	1.04567	24	4	12	30	520	58.8	5.83	PLY79011	hypothetical protein LSAT_3X7321 [Lactuca sativa]
cyan	CtAH03T0276300.1	0.975626	1.02272	1.03367	0.888591	0.838038	0.85223	1.30918	1.28429	1.26668	0.910487	0.864348	0.901784	32	1	2	10	88	9.8	6.67	XP_009339915	PREDICTED: probable phospholipid hydroperoxide glutathione peroxidase [Pyrus x bretschneideri]
cyan	CtAH03T0276400.1	1.01691	1.07072	1.00503	0.952689	0.956858	0.94648	1.14772	1.16892	1.12345	0.935293	0.910017	0.93765	21	2	2	13	95	10.8	9.28	KVH91866	Glutathione peroxidase [Cynara cardunculus var. scolymus]
turquoise	CtAH03T0276500.1	0.892247	0.885647	0.929058	0.845855	0.876186	0.89296	1.10722	1.04441	1.14605	1.08236	1.10775	1.12443	20	3	5	46	376	42	9.47	XP_019179518	PREDICTED: protein FAR1-RELATED SEQUENCE 5-like [Ipomoea nil]
purple	CtAH03T0277200.1	0.972356	0.972717	0.976249	0.9784	0.985181	0.95978	1.05188	1.04925	1.04262	1.03076	1.02803	1.03809	21	13	13	35	746	81.4	9.25	KVH91854	DNA-binding, integrase-type, partial [Cynara cardunculus var. scolymus]
cyan	CtAH03T0277300.1	1.03593	1.05426	1.00979	0.900696	0.91924	0.929731	1.10736	1.01881	1.12952	1.02312	0.97367	1.02133	24	3	3	5	147	16.2	4.28	KVH91855	C2 calcium-dependent membrane targeting [Cynara cardunculus var. scolymus]
cyan	CtAH03T0277500.1	1.0336	1.0317	0.99441	0.987061	0.978872	0.960837	1.08405	1.08456	1.04914	0.997013	0.976854	0.939157	32	5	7	23	303	33.7	6.73	PNT45200	hypothetical protein POPTR_003G123700v3 [Populus trichocarpa]
turquoise	CtAH03T0278200.1	0.94026	0.921461	0.92717	1.06449	1.06883	0.999681	0.983299	1.00091	1.04761	1.04859	0.953203	1.00649	5	2	2	2	421	47.2	9.73	KVH91882	GPI transamidase subunit PIG-U [Cynara cardunculus var. scolymus]
turquoise	CtAH03T0278400.1	1.00679	1.05398	1.01739	1.03872	1.04528	0.960081	1.01301	0.971416	0.979526	1.02029	0.993246	0.973213	14	5	6	8	583	64.8	4.63	KVH91865	UBA-like protein [Cynara cardunculus var. scolymus]
red	CtAH03T0278500.1	0.997747	0.992433	1.05268	1.02342	0.999269	1.14323	0.918338	0.961491	1.14111	1.00624	1.07169	1.05643	57	8	8	19	201	22.1	8.43	XP_022002190	23 kDa jasmonate-induced protein-like [Helianthus annuus];gi|1191650796|gb|OTG02769.1| hypothetical protein HannXRQ_Chr13g0416751 [Helianthus annuus]
blue	CtAH03T0279000.1	0.938285	0.889278	0.906007	1.00786	1.02783	1.07863	0.929812	0.954896	0.986699	1.13385	1.08727	1.08535	8	3	4	19	460	51.6	9.29	KVH91885	Membrane bound O-acyl transferase, MBOAT [Cynara cardunculus var. scolymus]
turquoise	CtAH03T0279500.1	1.05586	1.13024	1.05623	1.14218	1.11488	0.957377	1.0738	1.04681	0.872615	0.930782	1.08891	0.955797	2	1	1	2	775	85.1	5.8	KVH91917	Protein phosphatase 2C [Cynara cardunculus var. scolymus]
turquoise	CtAH03T0279900.1	0.89019	0.870739	0.966427	1.04812	1.04031	1.16136	0.961274	0.88915	0.820687	0.989231	1.02907	1.00264	5	2	3	3	609	69.1	8.43	KVH91896	putative S-adenosyl-L-methionine-dependent methyltransferase [Cynara cardunculus var. scolymus]
turquoise	CtAH03T0280400.1	1.07149	1.07652	1.0525	0.994742	1.02702	0.973935	1.05602	1.05491	1.02528	0.944097	0.983066	0.971705	23	10	11	29	541	59.8	7.81	OTG31811	putative retrovirus-related Pol polyprotein from transposon TNT 1-94 [Helianthus annuus]
red	CtAH03T0280500.1	1.00083	1.06925	1.02139	1.04893	0.988535	1.19446	0.972883	0.844726	1.17248	0.827118	0.841555	1.02797	6	1	1	1	140	15.9	10.07	KVH89723	Vesicle transport protein, Got1/SFT2-like protein [Cynara cardunculus var. scolymus]
turquoise	CtAH03T0280600.1	1.16571	1.1535	1.16159	0.989518	0.982434	1.02935	1.04068	1.01255	1.05021	0.978662	0.924861	0.924806	13	6	10	12	940	104	7.21	XP_023752825	lon protease homolog 2, peroxisomal-like isoform X1 [Lactuca sativa];gi|1322414383|gb|PLY93801.1| hypothetical protein LSAT_6X89400 [Lactuca sativa]
yellow	CtAH03T0280800.1	1.14658	1.11726	1.24292	1.05236	1.16327	0.908905	0.961053	0.999487	1.14624	0.99244	1.01443	1.07388	1	1	1	3	680	72.7	9.23
turquoise	CtAH03T0281400.1	1.017	1.04411	1.00325	1.076	1.05119	0.980118	1.12364	1.08916	1.03623	1.0298	0.950506	0.985661	33	10	10	32	413	47.5	4.92	XP_022029553	poly(U)-specific endoribonuclease-B-like isoform X2 [Helianthus annuus]
yellow	CtAH03T0282500.1	0.992252	0.889664	1.01133	1.02971	0.960153	1.05764	1.04026	0.883475	1.02065	1.06333	1.01041	0.968208	7	1	1	1	124	14.7	9.5
midnightblue	CtAH03T0283400.1	0.926196	0.948839	0.959994	1.0039	0.968326	0.968054	0.94923	0.943386	0.973082	1.11307	1.12232	1.15729	26	15	15	32	727	80.9	6.7	KVH91911	Copper amine oxidase [Cynara cardunculus var. scolymus]
blue	CtAH03T0283900.1	0.679801	0.760607	0.716467	0.90715	0.882768	0.875343	0.755616	0.752788	0.672146	1.64889	1.70824	1.67036	12	6	6	17	444	50.6	6.34	KVH91906	cytochrome P450 [Cynara cardunculus var. scolymus]
pink	CtAH03T0284400.1	0.981122	0.982603	0.966439	0.984776	1.01745	1.05185	0.981765	1.02294	1.10717	1.01217	0.977232	0.953561	9	4	4	17	548	59.6	9.52	XP_022029614	21 kDa protein-like [Helianthus annuus];gi|1191680594|gb|OTG32557.1| putative pectin methylesterase inhibitor [Helianthus annuus]
turquoise	CtAH03T0284500.1	1.22365	1.1913	1.14896	1.00404	1.01357	1.03803	1.03765	1.07642	1.02672	0.951987	0.973306	0.969072	56	33	33	160	788	86.4	5.64	XP_023755322	elongation factor G-1, chloroplastic [Lactuca sativa];gi|1322424958|gb|PLY99045.1| hypothetical protein LSAT_6X90700 [Lactuca sativa]
brown	CtAH03T0285000.1	1.00879	1.01668	1.0334	0.920948	0.955952	0.978106	0.994037	0.978965	1.03652	0.963482	0.970462	0.985823	25	9	10	36	599	67	8.44	OTG32546	putative cupredoxin [Helianthus annuus]
cyan	CtAH03T0285200.1	1.11275	1.08524	1.04771	0.922058	0.922405	0.948431	1.10424	1.10009	1.15998	0.899548	0.915994	0.907208	42	15	15	36	395	43.4	6.95	KVH91930	Aldolase-type TIM barrel [Cynara cardunculus var. scolymus]
turquoise	CtAH03T0286500.1	0.862871	0.834114	0.870981	0.978431	0.942941	1.00172	0.987161	1.03991	1.02907	1.02692	1.02433	1.02319	20	5	5	15	227	24.5	8.66	KVH91949	Major sperm protein [Cynara cardunculus var. scolymus]
red	CtAH03T0286600.1	1.00744	1.05461	1.02934	1.00771	0.973402	0.919889	1.1086	0.991825	0.934049	0.917718	1.01496	0.986754	9	3	3	3	495	54.3	9.63	KVH91942	hypothetical protein Ccrd_006033 [Cynara cardunculus var. scolymus]
grey60	CtAH03T0286700.1	0.950268	0.931364	0.976495	1.14114	1.13046	1.20303	0.98883	0.964036	1.08834	0.924059	0.890788	0.93031	32	5	5	20	150	16.7	5.55	KVH91943	ATPase, V1 complex, subunit F [Cynara cardunculus var. scolymus]
green	CtAH03T0286800.1	0.990954	0.988185	1.04564	1.01641	1.00328	0.968219	1.03268	1.02804	0.985092	0.99959	0.970585	0.958842	19	5	5	12	247	27.6	4.7	KVH91944	Pex19 protein [Cynara cardunculus var. scolymus]
turquoise	CtAH03T0286900.1	1.02024	1.00763	1.02273	1.01091	0.999958	1.01345	1.02334	1.02486	1.04075	0.996757	0.980634	1.04194	17	8	8	22	467	52.1	7.77	XP_023755537	asparagine--tRNA ligase, chloroplastic/mitochondrial [Lactuca sativa];gi|1322424941|gb|PLY99028.1| hypothetical protein LSAT_6X90981 [Lactuca sativa]
turquoise	CtAH03T0288000.1	1.02342	1.01779	1.08305	1.02697	1.01917	1.02905	1.03119	1.09895	1.10857	0.99413	1.02701	1.04726	6	1	1	4	250	25.2	5.08	KVH91956	Aquaporin-like protein [Cynara cardunculus var. scolymus]
turquoise	CtAH03T0288700.1	1.15881	1.14732	1.14457	0.963404	1.00388	1.04587	1.01893	1.07867	1.14826	0.909134	0.921238	0.971215	36	6	6	22	279	29.4	7.01	KVH91962	3-isopropylmalate dehydratase, small subunit [Cynara cardunculus var. scolymus]
turquoise	CtAH03T0289300.1	0.926614	0.920297	0.938325	0.955756	0.971284	0.980164	0.979712	1.01498	0.961944	1.02967	1.07468	1.03226	8	1	1	4	109	12.1	8.75	KVH91980	Acyl-CoA N-acyltransferase [Cynara cardunculus var. scolymus]
yellow	CtAH03T0289600.1	1.18236	1.09991	1.14244	1.07984	1.20892	1.04861	0.899394	1.02466	0.975601	0.944255	0.864206	0.872267	3	2	2	2	818	91.6	6.2	KVH91976	ELYS-like domain-containing protein [Cynara cardunculus var. scolymus]
blue	CtAH03T0290000.1	0.956474	0.949811	0.986107	1.05587	1.02583	1.03242	0.982279	1.01292	0.994573	1.02565	1.04793	1.02953	15	4	4	12	304	32.9	8.35	KVH91969	hypothetical protein Ccrd_005994 [Cynara cardunculus var. scolymus]
yellow	CtAH03T0290200.1	0.965499	0.941934	0.956116	0.841242	0.86844	0.897881	1.03311	1.05611	1.03419	0.966649	1.01701	0.967931	16	3	6	26	358	38.6	7.05	KVH91975	Hyaluronan/mRNA-binding protein [Cynara cardunculus var. scolymus]
yellow	CtAH03T0290300.1	0.816909	0.791089	0.842145	0.954758	0.904574	0.907594	0.985493	0.982273	0.965494	1.19367	1.12637	1.19374	43	3	8	36	214	23.6	8.51	XP_023756565	ras-related protein RABD2c [Lactuca sativa]
turquoise	CtAH03T0290400.1	1.21997	1.12922	0.807065	1.09849	1.14941	1.10549	1.18543	1.04637	0.899415	0.951975	0.764645	0.874881	6	1	1	1	232	25.2	8.05	KVH91973	Major sperm protein [Cynara cardunculus var. scolymus]
turquoise	CtAH03T0290500.1	1.30857	1.1922	1.09622	1.00106	1.00899	0.991965	1.08523	1.08847	0.883342	0.815441	0.98155	0.812994	1	1	1	1	1061	119	7.96	KVH91982	Protein kinase, catalytic domain-containing protein [Cynara cardunculus var. scolymus]
blue	CtAH03T0290600.1	0.918122	0.830001	0.896448	0.988985	1.03227	0.96412	0.936569	0.890509	0.940754	1.20427	1.14577	1.19132	8	2	2	2	250	27.8	8.16	XP_023762947	LOW QUALITY PROTEIN: bax inhibitor 1-like [Lactuca sativa]
turquoise	CtAH03T0290900.1	1.11361	1.10942	1.11984	1.01783	1.02576	1.07211	1.0488	1.05573	1.08627	0.902411	0.902773	0.916863	19	5	5	47	375	40.9	7.69	KJB51777	hypothetical protein B456_008G231300 [Gossypium raimondii];gi|763784707|gb|KJB51778.1| hypothetical protein B456_008G231300 [Gossypium raimondii]
turquoise	CtAH03T0291000.1	1.31505	1.25559	1.2457	0.998198	0.98752	1.05772	1.0741	1.1008	1.07732	0.802507	0.842802	0.779659	41	10	10	50	241	27.2	5.25	XP_017634219	PREDICTED: uncharacterized protein LOC108476512 [Gossypium arboreum];gi|728837197|gb|KHG16640.1| High molecular mass early light-inducible HV58, chloroplastic [Gossypium arboreum]
yellow	CtAH03T0291300.1	0.877632	0.864667	0.894326	0.880556	0.909419	0.938204	1.01312	1.01014	1.04899	1.06483	1.06048	1.08872	63	2	17	61	260	29.7	9.77	KVH89784	Ribosomal protein S3Ae [Cynara cardunculus var. scolymus]
blue	CtAH03T0291400.1	0.592035	0.546156	0.550436	0.907924	0.984245	0.92966	0.683893	0.748822	0.762986	1.47955	1.56226	1.73545	6	1	1	1	111	11.8	8.62	KVH88624	Bifunctional inhibitor/plant lipid transfer protein/seed storage helical domain-containing protein [Cynara cardunculus var. scolymus]
turquoise	CtAH03T0292600.1	0.895815	0.883228	0.992884	1.06727	1.02283	0.9349	1.00431	1.00906	1.00702	1.02168	1.04846	0.995068	21	4	4	5	213	24.3	4.82	KVH88608	Calcium-binding EF-hand [Cynara cardunculus var. scolymus]
yellow	CtAH03T0293200.1	0.871034	0.82151	0.903031	0.852178	0.897278	0.946926	0.995873	0.964753	1.0061	1.07776	1.05047	1.1542	22	6	6	25	216	24.1	9.58	ONK59155	uncharacterized protein A4U43_C08F3550 [Asparagus officinalis]
turquoise	CtAH03T0293300.1	0.856597	0.81841	0.9004	1.00054	0.991956	1.03449	0.926835	0.963002	1.00803	1.13599	1.07305	1.10681	18	5	7	20	383	43.3	9.74	KYP51474	putative serine/threonine-protein kinase NAK [Cajanus cajan]
blue	CtAH03T0294000.1	0.926074	0.921332	0.964512	1.01312	0.980531	1.03105	0.986458	0.986561	0.988891	1.1107	1.093	1.05386	30	19	19	68	728	79.1	8.87	XP_017226867	PREDICTED: glyoxysomal fatty acid beta-oxidation multifunctional protein MFP-a-like [Daucus carota subsp. sativus]
purple	CtAH03T0294400.1	0.986129	1.02105	0.976161	0.976662	0.988805	1.01478	1.02587	1.02707	1.00564	1.02467	0.998808	0.992824	49	6	17	52	342	38.7	5.16	KVH91989	Nucleic acid-binding, OB-fold [Cynara cardunculus var. scolymus]
purple	CtAH03T0294600.1	0.95202	0.967216	0.979841	0.967001	0.974636	0.980193	1.05279	1.05053	1.04673	1.00917	1.0326	1.03067	26	6	10	31	372	41.5	6.57	XP_023747383	eukaryotic translation initiation factor 2 subunit alpha homolog [Lactuca sativa];gi|1322419616|gb|PLY96257.1| hypothetical protein LSAT_6X95640 [Lactuca sativa]
lightcyan	CtAH03T0295200.3	0.998105	1.01876	0.923953	0.97863	1.01017	0.97442	1.02345	1.07483	1.00194	1.01914	1.05229	1.07497	6	4	4	8	763	84.7	9.07	KVH89679	hypothetical protein Ccrd_008328 [Cynara cardunculus var. scolymus]
green	CtAH03T0295500.1	1.00347	0.983075	0.997493	0.981868	1.01794	1.01416	0.954381	0.978093	0.960727	0.949358	0.95398	0.985108	44	3	6	39	150	16.3	10.56	KVH89659	Ribosomal protein S11 [Cynara cardunculus var. scolymus]
turquoise	CtAH03T0295600.1	1.16906	1.17098	1.16705	1.00784	1.01816	1.01876	1.05829	1.04899	1.05204	0.937836	0.917207	0.94209	43	18	18	120	490	54	6.13	KVH89658	Nucleic acid-binding, OB-fold [Cynara cardunculus var. scolymus]
pink	CtAH03T0295700.1	1.04755	1.0329	0.999222	1.0143	1.01338	1.03607	0.997604	1.05868	0.959862	1.02607	1.0774	0.972165	4	3	3	4	1004	114.4	6.57	KVH89656	hypothetical protein Ccrd_008351 [Cynara cardunculus var. scolymus]
brown	CtAH03T0296300.1	1.16113	1.08309	1.02075	1.01404	1.0317	1.00873	0.908477	0.977559	0.848733	1.07513	1.20025	1.04333	56	3	23	198	505	53.4	7.12	XP_023760775	dihydrolipoyl dehydrogenase, mitochondrial [Lactuca sativa];gi|1322402266|gb|PLY87775.1| hypothetical protein LSAT_1X40281 [Lactuca sativa]
brown	CtAH03T0296500.1	1.05772	1.03753	1.03299	0.99378	1.01157	1.00276	0.995669	0.99419	0.975151	1.06706	1.08295	1.05591	56	3	23	184	506	53.5	6.8	XP_023760775	dihydrolipoyl dehydrogenase, mitochondrial [Lactuca sativa];gi|1322402266|gb|PLY87775.1| hypothetical protein LSAT_1X40281 [Lactuca sativa]
turquoise	CtAH03T0296900.1	1.14782	1.09479	1.12238	1.04362	1.03602	0.903324	1.0032	1.05404	1.01689	0.958014	0.923272	0.89414	2	2	2	4	1069	119.5	4.82	KVH89698	Armadillo-like helical [Cynara cardunculus var. scolymus]
brown	CtAH03T0297000.1	0.877662	0.938037	0.925047	0.966516	0.933307	0.915572	1.04111	1.06105	1.08643	0.9849	0.966414	0.907492	8	2	2	3	266	30	7.84	KVH89716	MATH-like protein [Cynara cardunculus var. scolymus]
turquoise	CtAH03T0298100.1	0.914163	0.914707	0.945511	1.02448	0.975209	1.00075	0.995341	0.953742	0.993138	1.07	1.0032	1.01272	20	16	16	35	985	109.7	6.43	KZN11833	hypothetical protein DCAR_004489 [Daucus carota subsp. sativus]
green	CtAH03T0298400.1	0.981147	0.967432	0.979271	0.989183	1.03377	1.08646	1.04227	1.0285	1.07152	1.06845	1.13905	1.12069	40	7	9	49	341	37.9	6.01	KVH89673	Glyoxalase/fosfomycin resistance/dioxygenase domain-containing protein [Cynara cardunculus var. scolymus]
lightgreen	CtAH03T0298900.1	0.876251	0.823956	0.87627	1.22996	1.24081	1.15477	0.943532	0.953958	0.813365	1.10933	1.18812	1.10199	5	2	2	3	463	52.3	8.1	PLY62102	hypothetical protein LSAT_6X65481 [Lactuca sativa]
blue	CtAH03T0299000.2	0.924198	0.918244	0.899412	0.929578	0.934772	0.978249	0.937424	0.968052	0.969007	1.1207	1.09911	1.09877	66	23	23	181	376	40.9	6.06	XP_021998524	monodehydroascorbate reductase [Helianthus annuus];gi|1191653797|gb|OTG05769.1| putative monodehydroascorbate reductase [Helianthus annuus]
green	CtAH03T0299800.1	1.03848	1.02535	1.04568	0.988154	0.986922	0.975439	0.990754	0.983307	0.914657	0.887311	0.940717	0.894894	6	1	2	12	317	36.9	9.17	KVH89646	Golgin, RAB6-interacting [Cynara cardunculus var. scolymus]
blue	CtAH03T0300000.1	1.1028	1.11641	1.04668	1.00588	0.981691	0.971707	1.09408	1.09741	0.985996	0.960315	0.876404	0.934174	23	7	7	13	306	34	6.73	PON75739	Peptidyl-prolyl cis-trans isomerase [Parasponia andersonii]
black	CtAH03T0300100.1	0.996646	1.05232	1.03629	1.05726	1.02922	1.04642	0.972963	1.00148	0.921643	0.96268	0.984523	0.966227	13	5	5	5	496	55.9	6.06	KVG92814	Inositol-pentakisphosphate 2-kinase [Cynara cardunculus var. scolymus]
yellow	CtAH03T0300300.1	0.967723	0.974466	1.02619	1.11043	0.977122	1.02071	1.0237	1.00968	0.891434	0.998107	1.02798	0.9736	7	1	2	3	327	36.5	8.62	ANW06478	bZIP20 [Carthamus tinctorius]
green	CtAH03T0300400.1	1.03375	0.976895	0.973027	1.02427	1.03731	1.12077	0.934184	0.989858	0.915004	0.938201	0.988032	0.877218	48	1	9	73	149	16.9	4.27	XP_008648304	calmodulin isoform X1 [Zea mays];gi|195608028|gb|ACG25844.1| calmodulin [Zea mays];gi|1142828801|gb|AQK86888.1| Calmodulin-7 [Zea mays]
turquoise	CtAH03T0300700.2	1.17048	1.13865	1.12217	1.01241	1.00484	1.09457	1.16796	1.15924	1.19468	0.986151	0.96398	0.974592	67	16	16	165	361	39.7	7.08	XP_023733286	serine--glyoxylate aminotransferase [Lactuca sativa];gi|1322374744|gb|PLY74213.1| hypothetical protein LSAT_5X64980 [Lactuca sativa]
black	CtAH03T0301000.1	1.01457	1.00185	1.00099	0.962275	0.962381	0.990656	1.00821	1.01567	1.04288	1.02902	0.999145	1.033	30	17	17	57	602	65.3	5.39	KVH87571	Chaperone, tailless complex polypeptide 1 [Cynara cardunculus var. scolymus]
turquoise	CtAH03T0301900.1	1.04479	1.0393	1.00302	0.967322	0.992684	0.970936	1.00942	1.01248	1.01281	1.01894	1.04727	0.993669	28	10	10	19	403	45.6	6.11	PLY74779	hypothetical protein LSAT_6X70560 [Lactuca sativa]
blue	CtAH03T0302000.1	0.80501	0.982862	0.9466	1.08005	1.1104	1.14563	0.964154	0.766244	1.01289	1.2201	1.15913	1.05427	4	1	2	4	493	54.4	9.42	KZV44453	cyclin-dependent kinase C-2-like [Dorcoceras hygrometricum]
black	CtAH03T0302300.1	0.961517	0.942148	0.952586	0.997946	0.988439	0.988833	1.02434	1.02686	1.00474	1.05869	1.05508	1.04158	22	11	11	34	484	51.9	5.4	XP_022010865	UBP1-associated protein 2A-like [Helianthus annuus]
cyan	CtAH03T0303200.1	0.944003	1.03656	1.41925	1.02707	1.02313	1.02852	0.912099	1.19523	1.035	0.949184	0.694349	0.994214	4	1	1	1	249	26.8	8.35	KVH87582	hypothetical protein Ccrd_025139 [Cynara cardunculus var. scolymus]
turquoise	CtAH03T0303400.1	0.946888	0.946141	0.954307	0.981044	0.947682	0.942395	0.902122	0.950172	1.00179	1.00648	1.03044	1.07492	10	4	4	5	511	57.9	8.51	ACO25188	p-coumaroyl ester 3&apos;-hydroxylase [Cynara cardunculus]
red	CtAH03T0303600.1	1.0252	1.08133	1.00012	0.958887	0.950473	0.930801	1.07084	1.01231	0.928807	1.01637	1.10275	1.01958	2	1	1	1	545	60.2	7.11	KVH87437	hypothetical protein Ccrd_025324 [Cynara cardunculus var. scolymus]
green	CtAH03T0303800.1	1.04045	1.01924	1.05292	0.9482	1.02516	0.895937	1.0024	0.951524	0.97982	0.99747	0.934133	1.02139	4	2	2	2	844	93.3	5.39	AOC55048	glucosyltransferase 71E5 [Carthamus tinctorius]
blue	CtAH03T0303900.1	0.824194	0.831118	0.821155	1.0351	0.99178	1.01558	0.791455	0.822212	0.759841	1.30035	1.35687	1.29992	22	9	9	22	474	52.5	5.49	XP_023770764	UDP-glycosyltransferase 71E1-like [Lactuca sativa];gi|1322386646|gb|PLY80108.1| hypothetical protein LSAT_5X64321 [Lactuca sativa]
purple	CtAH03T0304600.2	1.00737	0.9808	0.969104	0.949454	0.964635	0.958392	1.06922	1.07173	1.03121	1.01181	1.02657	0.986785	22	10	15	53	750	83	8.48	ACJ83525	unknown [Medicago truncatula]
black	CtAH03T0304700.1	0.981361	0.962821	0.98562	1.02326	0.991195	0.957222	1.03887	1.02236	1.07572	1.02431	1.01233	1.0596	7	3	7	11	997	105.8	5.86	KVH87792	hypothetical protein Ccrd_024922 [Cynara cardunculus var. scolymus]
yellow	CtAH03T0305000.1	0.650007	0.644176	0.724975	0.854092	0.808025	0.906293	0.825674	0.934041	0.962444	1.00564	0.961258	1.03272	3	2	2	3	858	96.7	7.31	KVI01898	Lipase, class 3 [Cynara cardunculus var. scolymus]
magenta	CtAH03T0305800.1	0.973295	0.958928	0.982518	0.990847	1.00718	0.997177	1.0631	1.06519	1.10859	1.01011	0.971727	0.994201	14	9	9	17	674	75.9	8.97	KVH88540	hypothetical protein Ccrd_026570 [Cynara cardunculus var. scolymus]
turquoise	CtAH03T0306000.1	0.961928	0.923386	0.973063	0.93004	0.963943	1.02584	0.918243	0.943597	0.956047	1.0265	1.06074	1.03432	44	7	13	67	236	26.3	10.05	XP_023761609	60S ribosomal protein L6-like [Lactuca sativa];gi|1322400847|gb|PLY87187.1| hypothetical protein LSAT_5X67841 [Lactuca sativa]
brown	CtAH03T0306100.1	0.994325	1.01866	0.999058	1.02672	1.03155	1.05276	0.943187	0.956722	0.992268	1.06382	1.03643	1.06673	23	14	14	41	806	87	7.2	KVH88800	WD40/YVTN repeat-like-containing domain-containing protein, partial [Cynara cardunculus var. scolymus]
green	CtAH03T0306300.1	0.952621	1.04779	0.888055	1.05903	0.996826	0.999017	1.0625	0.959397	0.855314	1.14812	1.12693	1.13003	4	2	2	4	519	57.9	8.54	KVH89715	3-Oxoacyl-[acyl-carrier-protein (ACP)] synthase III C-terminal [Cynara cardunculus var. scolymus]
turquoise	CtAH03T0306400.1	1.12785	1.12761	1.12127	0.967839	0.969455	0.958368	1.02819	1.046	0.964562	0.908868	0.937641	0.892617	21	9	10	46	582	63.8	5.43	XP_022016854	pyruvate kinase isozyme A, chloroplastic-like [Helianthus annuus];gi|1191639774|gb|OTF91776.1| putative pyruvate kinase isozyme A protein [Helianthus annuus]
brown	CtAH03T0306500.1	0.971275	1.00726	1.0111	0.995665	0.975941	0.946308	1.07959	1.05364	0.999161	0.955621	0.96217	1.02093	14	2	2	6	183	20.5	6.8	XP_023740520	ADP-ribosylation factor-like protein 5 [Lactuca sativa];gi|1322363197|gb|PLY68654.1| hypothetical protein LSAT_5X68141 [Lactuca sativa]
turquoise	CtAH03T0306700.1	0.892445	1.2495	0.952535	0.993239	1.18133	1.02245	1.04082	1.17294	0.918305	0.932254	1.00143	0.989644	4	2	2	2	658	74.7	6.39	XP_022034683	polyubiquitin-like [Helianthus annuus];gi|1191676251|gb|OTG28215.1| putative ubiquitin [Helianthus annuus]
turquoise	CtAH03T0307000.1	1.26123	1.11387	1.14406	1.13889	1.09402	1.10102	0.900689	0.979291	0.942402	0.885932	0.92403	0.847609	5	2	2	6	239	26.1	7.2	XP_023749333	uncharacterized protein LOC111897609 [Lactuca sativa];gi|1322348802|gb|PLY61949.1| hypothetical protein LSAT_5X69000 [Lactuca sativa]
yellow	CtAH03T0307200.1	0.958258	0.974628	0.944469	0.953339	0.967116	0.981844	1.02967	1.00001	1.00928	1.04186	0.995195	1.09865	19	15	15	32	930	105.7	5.78	KVH87476	Galactose mutarotase-like domain-containing protein [Cynara cardunculus var. scolymus]
turquoise	CtAH03T0307400.1	1.17987	0.954368	1.14195	0.988372	0.97411	1.28866	0.975991	1.01477	1.07787	0.917995	0.95156	0.974551	6	1	1	1	335	36.6	4.92	XP_023749331	uncharacterized protein LOC111897606 [Lactuca sativa];gi|1322348798|gb|PLY61945.1| hypothetical protein LSAT_5X69121 [Lactuca sativa]
turquoise	CtAH03T0307600.1	0.931106	1.04578	1.01807	0.972201	1.1603	0.940344	1.20883	1.03225	1.18345	1.00287	0.87919	0.983617	2	2	2	2	1113	126.2	7.88	XP_023749352	DNA polymerase delta catalytic subunit [Lactuca sativa]
yellow	CtAH03T0307700.1	0.970965	0.952312	0.944329	0.954325	0.963721	0.966616	0.934974	0.975204	0.940335	1.04364	1.05304	0.984289	61	26	26	161	508	56.5	4.84	KVH87963	disulfide isomerase [Cynara cardunculus var. scolymus]
turquoise	CtAH03T0307900.1	0.912	1.18828	1.04142	0.860577	1.14622	1.01622	1.14137	1.03599	1.04978	0.972481	1.11549	1.04164	5	1	2	4	354	39.2	9.1	XP_010112291	cyclin-dependent kinase E-1 [Morus notabilis];gi|587946770|gb|EXC33094.1| Cyclin-dependent kinase E-1 [Morus notabilis]
red	CtAH03T0308000.2	0.898372	0.975065	0.934829	1.05782	1.08108	1.11006	0.914142	0.953168	0.994792	1.03618	1.02156	1.16526	12	3	3	8	425	45.9	6.87	KVH89683	Cystathionine beta-synthase, core [Cynara cardunculus var. scolymus]
yellow	CtAH03T0308400.1	0.99234	1.17114	1.16807	1.08496	1.15419	0.987737	1.05191	1.07719	1.00951	1.0026	0.799911	0.924512	8	1	1	1	103	11.8	8.09	KVH88794	ssDNA-binding transcriptional regulator [Cynara cardunculus var. scolymus]
pink	CtAH03T0308700.1	0.939876	0.879039	0.97621	0.989361	0.969361	0.950138	1.0499	1.01958	1.11006	1.01038	0.91346	1.07036	3	1	1	4	256	28.6	9.42	KVH89644	hypothetical protein Ccrd_008368 [Cynara cardunculus var. scolymus]
salmon	CtAH03T0309100.1	0.954338	0.927934	0.994021	0.933663	0.971648	0.960326	0.945549	0.919889	0.95137	0.988052	0.987435	0.988212	44	11	11	37	314	34.7	6.54	KVH89629	heme peroxidase [Cynara cardunculus var. scolymus]
blue	CtAH03T0309400.1	1.20828	1.03654	1.17445	0.987037	1.21188	0.943978	0.991352	0.954454	1.03591	0.897017	0.869956	0.8647	9	3	3	8	268	30.2	7.01	KVH43382	Extradiol aromatic ring-opening dioxygenase, DODA type [Cynara cardunculus var. scolymus]
blue	CtAH03T0309900.1	0.925542	0.945225	0.912139	0.982259	1.02523	0.994296	0.960225	0.967097	0.921022	1.13402	1.11518	1.11766	7	9	9	12	1530	168.9	6.29	XP_023748982	proteasome-associated protein ECM29 homolog [Lactuca sativa];gi|1322349479|gb|PLY62287.1| hypothetical protein LSAT_5X70881 [Lactuca sativa]
yellow	CtAH03T0310000.1	0.870301	0.960354	0.944469	1.02054	0.926547	0.941654	1.00323	0.928146	0.973398	1.105	1.1058	1.03808	26	5	5	13	163	17.8	6.57	CDP08470	unnamed protein product [Coffea canephora]
turquoise	CtAH03T0310600.1	1.02951	1.04554	1.05228	1.20228	0.934251	0.99291	0.955568	0.916664	0.946725	0.926153	1.09432	1.05648	2	1	1	2	426	47	6.48	KVH87863	Basic-leucine zipper domain-containing protein [Cynara cardunculus var. scolymus]
brown	CtAH03T0310800.1	0.975958	0.926	0.957181	0.947028	0.917542	1.04379	0.943549	0.98023	1.15821	0.9257	0.973827	0.918995	5	1	1	2	158	17.5	9.85	KVH88022	HR-like lesion-inducer [Cynara cardunculus var. scolymus]
green	CtAH03T0311400.1	0.987514	1.02373	0.9569	1.02371	0.966631	0.942844	0.987517	1.07429	1.044	1.0256	1.06832	1.06663	17	3	3	5	229	25	7.21	KVH87479	Electron transfer flavoprotein, alpha/beta-subunit, N-terminal [Cynara cardunculus var. scolymus]
cyan	CtAH03T0312100.1	1.04571	1.09776	0.964892	0.910997	1.02673	1.0482	1.15011	1.02769	1.07191	0.937972	0.888585	0.944814	1	1	1	1	595	66.4	6	KVI00793	Plus-3 [Cynara cardunculus var. scolymus]
brown	CtAH03T0312200.1	0.994456	1.01999	0.994669	0.978286	0.983513	0.999581	1.02192	0.980938	1.03433	0.954909	0.955012	0.971694	43	12	12	36	320	35.3	8.29	KVH94023	NAD-dependent epimerase/dehydratase [Cynara cardunculus var. scolymus]
tan	CtAH04T0000200.1	1.04869	1.1207	0.974147	1.07689	0.868704	0.958779	1.13202	1.07284	0.936712	1.04407	0.914993	1.0131	2	2	2	3	874	96.6	7.66	KVH99776	Pentatricopeptide repeat-containing protein, partial [Cynara cardunculus var. scolymus]
red	CtAH04T0000500.1	1.04172	1.06408	1.06865	1.05929	1.01848	1.10213	1.02648	0.991358	1.10188	0.964399	0.908617	0.916445	2	2	3	4	1678	186.6	5.6	KVH88574	Armadillo-like helical [Cynara cardunculus var. scolymus]
brown	CtAH04T0000600.1	0.951983	0.983931	0.974213	0.986939	1.02598	1.01343	0.99957	0.983662	0.99918	0.954826	0.984129	0.966023	37	13	13	46	450	50.1	6.18	KVH88583	Pentatricopeptide repeat-containing protein [Cynara cardunculus var. scolymus]
turquoise	CtAH04T0000800.1	1.13111	1.05115	1.11825	1.00805	1.00411	0.984897	1.00757	1.03891	0.966568	1.00573	1.02265	1.01799	20	6	6	24	325	36	4.98	XP_023747982	uncharacterized protein At2g17340-like isoform X2 [Lactuca sativa]
turquoise	CtAH04T0001100.1	0.810159	0.860636	0.846361	0.937266	0.90508	0.902522	0.86139	0.874964	0.925067	1.1285	1.1061	0.946879	15	2	2	4	161	17.6	5.12	KVH88579	hypothetical protein Ccrd_026433 [Cynara cardunculus var. scolymus]
turquoise	CtAH04T0001200.1	1.12135	1.10099	1.1036	0.991441	0.978858	0.965207	1.10827	1.10548	1.11142	0.992706	0.989488	1.01563	18	6	6	20	369	40.7	6.33	KVH88580	hypothetical protein Ccrd_026432 [Cynara cardunculus var. scolymus]
blue	CtAH04T0001300.3	0.939205	0.947772	0.932182	1.02801	1.02211	1.00753	0.983304	0.95545	0.944087	1.07493	1.07965	1.08444	26	7	12	42	531	59.9	5.88	KVH88577	Calcium-binding EF-hand [Cynara cardunculus var. scolymus]
turquoise	CtAH04T0001500.1	1.07099	1.03891	1.05253	0.983511	1.00222	0.997248	0.997189	1.03625	1.07614	0.92933	1.01869	0.980579	19	5	5	11	371	38.8	7.4	KVH27466	GHMP kinase, ATP-binding, conserved site-containing protein [Cynara cardunculus var. scolymus]
grey	CtAH04T0001700.1	1.11575	1.2231	0.797916	0.900332	1.02588	1.01652	1.09552	0.912823	1.03542	0.97499	1.09663	0.995407	3	1	1	1	404	44.4	6.54	XP_023762183	protein EXORDIUM-like 5 [Lactuca sativa];gi|1322400236|gb|PLY86753.1| hypothetical protein LSAT_8X121400 [Lactuca sativa]
blue	CtAH04T0002000.1	1.00486	1.02456	1.06563	1.06238	0.960478	1.04953	1.05926	1.00043	1.05937	0.995135	0.841012	0.960781	6	1	3	4	596	64.8	9.07	KVI04039	DNA/RNA helicase, DEAD/DEAH box type, N-terminal [Cynara cardunculus var. scolymus]
purple	CtAH04T0002500.1	0.948456	0.990268	0.918224	0.995078	1.097	0.94343	1.10605	0.965761	1.19485	0.95457	0.908228	0.965342	1	1	1	1	630	70.5	7.75	KVI04043	Armadillo [Cynara cardunculus var. scolymus]
blue	CtAH04T0002900.1	0.950995	0.914304	0.942093	0.992141	1.08276	1.04635	0.83351	0.857421	0.829306	1.15558	1.08684	1.01662	14	2	2	2	224	25.1	5.81	KVI04045	hypothetical protein Ccrd_017653 [Cynara cardunculus var. scolymus]
green	CtAH04T0003200.1	0.971204	0.992425	1.02827	1.02928	1.02069	1.02306	0.984938	0.995669	0.989408	0.969424	0.994426	0.961232	22	10	10	24	622	69.2	6.4	KVI04048	Sec1-like protein, partial [Cynara cardunculus var. scolymus]
blue	CtAH04T0003300.1	0.932255	0.935717	0.954075	0.982395	0.992252	0.982569	0.940346	0.942022	0.982876	1.0939	1.08393	1.10745	34	8	10	46	366	39.7	8	XP_023756151	isocitrate dehydrogenase [NAD] regulatory subunit 1, mitochondrial [Lactuca sativa];gi|1322409644|gb|PLY91183.1| hypothetical protein LSAT_8X120341 [Lactuca sativa]
yellow	CtAH04T0003500.1	0.726837	0.741596	0.775344	0.940151	0.967422	1.0044	0.85947	0.89473	0.93014	1.10625	1.14756	1.1353	3	3	3	36	1507	168.2	5.73	XP_023751612	uncharacterized protein LOC111899971 [Lactuca sativa]
turquoise	CtAH04T0003700.1	1.13977	1.11216	1.10913	1.0154	1.01534	1.04712	1.03725	1.06809	1.1015	0.929532	0.925768	0.901705	32	13	13	62	398	43.7	8.62	XP_017244003	PREDICTED: uncharacterized protein ycf39 [Daucus carota subsp. sativus]
tan	CtAH04T0003800.1	0.952738	0.943924	1.08196	1.01081	0.865994	0.930243	1.21681	1.07491	0.950145	1.13897	0.924076	0.921959	1	1	1	1	822	91	5.55	KVI04034	protein of unknown function DUF630 [Cynara cardunculus var. scolymus]
magenta	CtAH04T0004000.1	1.00616	0.997832	0.990742	1.00456	0.99313	0.965004	1.04948	1.06799	1.07276	1.05884	1.01868	1.01872	21	7	9	25	512	57.7	7.33	KVI04035	Protein kinase, catalytic domain-containing protein [Cynara cardunculus var. scolymus]
grey60	CtAH04T0004400.1	0.980034	0.991351	0.999051	0.896758	0.911628	0.892223	0.945875	0.950212	1.00987	1.06894	1.09268	1.11675	32	8	8	41	234	25.3	7.52	KVI04029	Barwin-like endoglucanase [Cynara cardunculus var. scolymus]
turquoise	CtAH04T0004500.1	1.13303	1.10555	1.08213	1.05126	1.04622	1.05544	0.990534	1.02901	0.982568	0.989398	0.998314	0.928285	24	18	18	51	978	107.5	5.96	OTF87229	putative alanine--tRNA ligase [Helianthus annuus]
magenta	CtAH04T0005400.1	0.981439	0.983444	1.08034	1.02123	1.01818	1.00159	1.06855	1.06354	1.04773	1.00886	0.962563	0.998319	8	2	2	7	229	26.4	9.25	KVI04022	Protein of unknown function DUF1014 [Cynara cardunculus var. scolymus]
yellow	CtAH04T0005500.1	0.952365	0.976784	0.949585	0.977456	0.946956	0.963375	0.952255	0.919984	0.901479	1.04334	1.05042	0.984702	20	7	8	21	543	60.9	6.57	XP_022158258	L-ascorbate oxidase homolog, partial [Momordica charantia]
brown	CtAH04T0006200.1	0.993067	0.982941	1.00534	1.01391	1.00838	0.968511	1.02369	1.0058	1.03394	0.952378	0.93835	0.960828	14	7	7	14	550	61.8	7.15	KVI04064	ERGosterol biosynthesis methyltransferase, plant [Cynara cardunculus var. scolymus]
blue	CtAH04T0006700.1	0.98215	0.977785	0.99504	0.970306	0.984631	1.00348	0.951324	0.977813	1.02233	1.02853	1.03612	1.04288	24	8	23	77	1028	116.8	7.25	KVI04059	26S proteasome regulatory subunit, C-terminal [Cynara cardunculus var. scolymus]
blue	CtAH04T0006800.1	1.03654	1.10384	1.1059	1.04995	1.02425	0.990783	1.01115	0.97821	1.07287	0.851858	0.949036	0.917517	10	2	2	2	207	23.3	8.53	XP_023770680	trafficking protein particle complex subunit 2-like protein [Lactuca sativa];gi|1322386847|gb|PLY80201.1| hypothetical protein LSAT_8X123161 [Lactuca sativa]
turquoise	CtAH04T0007100.1	0.991703	0.960953	1.01559	1.01719	1.01639	1.29856	0.924205	1.0588	1.26979	0.933669	0.923787	0.905493	4	1	1	1	281	29.6	8.85	AAL49751	aquaporin-like protein [Petunia x hybrida]
turquoise	CtAH04T0007400.1	1.01985	0.941911	1.0656	0.978877	0.953942	0.996904	0.937026	0.934352	0.919283	0.966014	1.01818	0.997798	61	6	9	15	155	17.5	4.65	KVI04057	hypothetical protein Ccrd_017630 [Cynara cardunculus var. scolymus]
brown	CtAH04T0007800.1	0.91379	0.974718	0.940676	0.885596	0.991325	0.969284	1.08924	1.03973	1.05582	0.929695	0.880971	0.956658	18	3	3	4	155	17.5	9.35	KVI04072	Heavy metal-associated domain, HMA [Cynara cardunculus var. scolymus]
green	CtAH04T0011200.1	0.971636	0.978355	0.936237	1.00583	0.99383	1.00633	0.976439	0.964657	1.00049	1.10457	1.09689	1.09401	3	7	9	14	2726	313.8	8.03	KVH88773	Disease resistance protein [Cynara cardunculus var. scolymus]
green	CtAH04T0011600.1	1.01825	1.00258	0.989249	0.993566	0.922176	0.950252	1.03669	1.00358	1.05391	0.916513	0.862012	0.939992	38	7	7	18	198	21.8	9.32	KVI08755	protein of unknown function DUF630 [Cynara cardunculus var. scolymus]
blue	CtAH04T0011700.2	0.882575	0.969571	0.935649	0.857833	0.954379	0.974362	0.963052	0.927303	0.897483	1.21149	1.21172	1.1436	3	3	6	7	1867	200.7	5.9	KVI04083	Armadillo [Cynara cardunculus var. scolymus]
blue	CtAH04T0011800.2	0.862912	0.873086	0.853713	0.982787	0.981528	0.986977	0.885261	0.913159	0.869045	1.19185	1.20658	1.18752	41	7	11	48	285	31.3	7.02	KVI04093	heme peroxidase [Cynara cardunculus var. scolymus]
blue	CtAH04T0011900.1	1.0183	0.979962	1.01229	0.97312	0.954774	0.994057	1.01198	1.02347	1.03809	1.00897	1.03437	0.913214	29	9	9	19	409	43.5	7.55	KVI04092	Senescence/spartin-associated [Cynara cardunculus var. scolymus]
brown	CtAH04T0012100.1	0.932708	0.966824	0.977154	0.915691	0.915669	0.94934	0.996291	0.949079	1.01564	0.946056	0.973216	0.979988	16	10	10	25	773	81.4	8.92	KVI04099	Peptidase S8/S53 domain-containing protein [Cynara cardunculus var. scolymus]
green	CtAH04T0012900.1	1.07164	1.03473	1.04907	0.9095	0.976749	1.01863	1.01573	1.01291	1.03337	0.8591	0.885747	0.86768	7	3	3	4	552	59.4	7.21	KVI04100	Major facilitator superfamily domain, general substrate transporter [Cynara cardunculus var. scolymus]
magenta	CtAH04T0013100.1	1.06878	1.03439	0.994097	0.939396	0.94805	1.01301	0.928712	0.970285	0.881359	1.05448	1.08678	0.992412	35	5	5	18	214	20.1	5.94	KVI04094	Cold-shock conserved site-containing protein, partial [Cynara cardunculus var. scolymus]
black	CtAH04T0013600.1	0.771498	0.769445	0.719915	0.885486	0.879124	0.792448	0.943973	0.893804	0.88602	1.54856	1.49783	1.52956	9	3	3	12	365	40.2	7.58	XP_022022789	dirigent protein 22-like [Helianthus annuus]
brown	CtAH04T0015000.1	1.14061	1.03394	0.943815	1.13762	1.09217	1.07277	1.07016	0.950269	0.939844	1.06361	1.06852	0.983359	2	1	1	1	788	83.8	8.16	XP_023731446	probable amidase At4g34880 [Lactuca sativa];gi|1322377861|gb|PLY75696.1| hypothetical protein LSAT_8X126020 [Lactuca sativa]
black	CtAH04T0015200.1	0.987174	0.963919	1.00988	0.904122	0.940695	0.976045	1.0572	1.04882	1.09695	1.0377	1.03713	1.07188	69	9	10	99	172	18.1	8.35	ABV26711	cyclophilin [Gerbera hybrid cultivar]
turquoise	CtAH04T0015400.1	0.969965	0.962616	0.988268	1.00706	0.99657	0.997464	0.967773	0.968034	0.965021	1.00676	0.989701	0.993791	25	4	5	24	263	28.4	5.07	KVI04120	Translocon-associated protein (TRAP), alpha subunit [Cynara cardunculus var. scolymus]
turquoise	CtAH04T0015700.1	1.15822	1.12408	1.14745	0.929524	0.934753	0.964784	1.146	1.1107	1.16008	0.960467	0.960948	0.986669	59	15	16	119	324	34.3	6.9	XP_022023148	triosephosphate isomerase, chloroplastic-like [Helianthus annuus];gi|1191634806|gb|OTF86949.1| putative triosephosphate isomerase protein [Helianthus annuus]
turquoise	CtAH04T0016300.1	1.09772	1.05753	1.06992	0.913996	0.94539	0.968118	1.07604	1.07027	1.13355	1.03048	1.02152	1.02387	54	33	38	152	729	81.2	7.52	KVI04113	hypothetical protein Ccrd_017587 [Cynara cardunculus var. scolymus]
greenyellow	CtAH04T0017000.1	0.999605	0.978898	0.995106	1.01625	0.991544	1.03937	1.03643	1.07329	1.09288	1.03649	1.03797	1.05478	12	5	5	10	373	40.4	4.79	XP_023755288	uncharacterized protein LOC111903762 [Lactuca sativa];gi|1322410883|gb|PLY91932.1| hypothetical protein LSAT_8X126780 [Lactuca sativa]
magenta	CtAH04T0019600.1	0.908413	0.974529	0.991737	0.982137	1.05799	1.12668	1.12014	1.0118	1.09564	0.972924	0.942485	0.932365	11	2	2	7	295	32.8	10.33	CtAH04G0019600	-
cyan	CtAH04T0020000.1	0.993468	0.99048	0.968762	1.01493	0.986916	0.998748	0.954293	0.96098	0.915897	1.07243	1.04406	1.0544	23	11	11	33	577	62.2	5.8	KVI04128	Amidophosphoribosyl transferase [Cynara cardunculus var. scolymus]
red	CtAH04T0020200.1	0.950391	1.01895	0.925606	1.00581	0.947468	0.981442	1.02869	1.01149	0.959156	0.967434	1.05558	1.04631	7	4	4	9	585	63.9	7.25	KVI04131	Basic-leucine zipper domain-containing protein, partial [Cynara cardunculus var. scolymus]
yellow	CtAH04T0020400.1	0.996347	0.96596	0.972687	0.91221	0.921898	0.949586	0.993911	1.03313	1.02725	1.03684	1.01383	1.00162	26	9	9	24	310	34.9	6.62	XP_023755248	NADP-dependent D-sorbitol-6-phosphate dehydrogenase-like [Lactuca sativa];gi|1322410867|gb|PLY91916.1| hypothetical protein LSAT_8X127040 [Lactuca sativa]
pink	CtAH04T0020500.1	0.982553	0.894084	1.01929	0.962037	0.973419	1.20221	1.00668	1.0115	1.1221	0.993715	0.976051	1.02305	15	2	2	13	166	16.7	7.97	KRH29326	hypothetical protein GLYMA_11G110100 [Glycine max]
yellow	CtAH04T0020700.1	1.03259	1.07084	1.01927	1.11895	1.09795	1.08201	1.01166	1.06974	1.07779	0.991817	0.944605	0.974984	14	3	3	9	226	24.1	10.78	XP_023755246	ylmG homolog protein 1-2, chloroplastic [Lactuca sativa];gi|1322410870|gb|PLY91919.1| hypothetical protein LSAT_8X128201 [Lactuca sativa]
turquoise	CtAH04T0020900.1	1.17239	1.17058	1.16204	0.952208	0.997099	0.960341	1.06072	1.05868	1.05417	1.0065	0.972763	0.976129	37	9	9	25	298	32.4	8.78	PIA57196	hypothetical protein AQUCO_00600137v1 [Aquilegia coerulea]
yellow	CtAH04T0021000.5	0.723265	0.830396	0.621758	0.879734	0.935099	0.852407	0.853522	0.895897	0.673234	1.2664	1.32732	1.23733	1	1	1	2	1552	175.7	6.54	PLY68996	hypothetical protein LSAT_9X91521 [Lactuca sativa]
purple	CtAH04T0021300.1	0.948959	0.964181	0.975933	0.980838	1.06348	0.97152	0.998419	0.997974	1.0618	0.987607	1.03382	1.01283	35	3	5	24	158	18.2	7.64	OTG05221	putative reverse transcriptase domain-containing protein [Helianthus annuus]
turquoise	CtAH04T0021700.1	0.761361	1.21992	0.986693	1.21864	1.40231	0.784434	0.944839	0.521972	1.03384	0.877442	0.805546	1.11288	1	1	1	1	1515	166.3	4.89	KVI04154	GYF-like protein [Cynara cardunculus var. scolymus]
brown	CtAH04T0021900.2	0.966434	1.01297	1.03574	0.962327	0.950462	0.95103	1.01732	0.984814	1.03596	0.998616	0.979917	1.00561	12	4	5	10	371	41.7	9.11	KVI04142	hypothetical protein Ccrd_017538 [Cynara cardunculus var. scolymus]
turquoise	CtAH04T0023200.1	1.45096	1.51491	1.4476	0.992525	0.842342	0.840561	1.20438	1.13518	1.14578	0.823574	0.763216	0.763806	5	3	3	3	575	64.1	7.39	PLY91885	hypothetical protein LSAT_8X128420 [Lactuca sativa]
green	CtAH04T0023900.2	1.13186	1.20747	1.15167	0.806231	0.787912	1.0865	0.953309	0.926085	0.96997	1.10583	1.05119	1.14058	1	1	1	1	742	82.9	7.5	KVI04183	Pentatricopeptide repeat-containing protein [Cynara cardunculus var. scolymus]
purple	CtAH04T0024400.1	0.918338	1.0125	1.00039	1.03327	1.00415	0.975004	1.02815	0.9661	1.06793	0.982309	0.990667	1.02446	8	2	2	2	248	27.9	6.7	KVI04175	hypothetical protein Ccrd_017508 [Cynara cardunculus var. scolymus]
green	CtAH04T0024500.1	1.00194	1.05016	1.03844	1.02741	1.00261	1.01335	0.964625	1.02611	0.970792	0.993929	0.907355	0.963325	10	2	2	5	211	24	9.45	KVI04172	Pheromone shutdown, TraB [Cynara cardunculus var. scolymus]
brown	CtAH04T0025000.1	1.07011	1.09369	1.06115	1.0685	1.0397	1.09871	0.994945	0.994732	0.980445	1.02475	1.04625	1.0047	32	15	15	35	582	65.6	5.57	XP_022025626	beta-amylase [Helianthus annuus];gi|1191635467|gb|OTF87610.1| putative beta-amylase [Helianthus annuus]
purple	CtAH04T0025200.1	1.00587	0.979969	0.990298	0.986727	0.974302	1.00004	1.03313	1.0628	1.05309	1.03674	1.00904	0.991069	22	14	25	70	1399	153	5.54	KVI04188	AIR synthase-related protein, C-terminal domain-containing protein, partial [Cynara cardunculus var. scolymus]
pink	CtAH04T0025600.1	1.143	1.10002	1.00945	1.0414	1.0442	0.975106	1.01549	1.04382	0.967237	0.984421	1.06339	0.961331	1	1	1	1	590	66.9	8.03	KVI04194	BTB/POZ-like protein, partial [Cynara cardunculus var. scolymus]
turquoise	CtAH04T0025800.1	0.865922	0.907156	0.938901	0.977753	0.949564	0.888499	1.04102	1.00922	1.10829	0.94337	1.07082	1.06949	0	1	1	1	2320	264.7	6.74	KVI04190	F-box domain, cyclin-like protein [Cynara cardunculus var. scolymus]
turquoise	CtAH04T0027100.1	0.782641	0.869875	0.921347	1.08489	1.05993	0.918045	0.996067	1.09282	0.964852	1.13063	1.1049	1.02442	16	1	10	18	694	77.4	6.06	KVI04165	Apple-like protein [Cynara cardunculus var. scolymus]
green	CtAH04T0027500.1	0.953913	0.998554	0.971288	1.01833	0.977904	1.03282	1.02469	1.01636	1.10227	1.05897	1.07441	1.07417	20	5	14	22	810	90	5.81	KVI04165	Apple-like protein [Cynara cardunculus var. scolymus]
blue	CtAH04T0028100.1	1.05805	1.11131	1.04899	0.986407	0.985875	1.06675	1.23468	1.2088	1.06669	0.586019	0.699117	0.602602	4	1	2	3	472	52.8	6.05	KVI04205	Chloramphenicol acetyltransferase-like domain-containing protein [Cynara cardunculus var. scolymus]
green	CtAH04T0028600.1	0.917979	0.905594	0.902065	0.998153	1.00576	1.01796	1.0058	0.988598	1.08891	1.15375	1.11776	1.22019	13	10	10	15	915	103	6.48	KVI04205	Chloramphenicol acetyltransferase-like domain-containing protein [Cynara cardunculus var. scolymus]
brown	CtAH04T0028800.1	1.03125	0.976683	0.9296	1.09455	1.07295	1.10558	0.872494	0.888758	0.790675	1.16169	1.13369	1.1486	14	3	6	13	470	53	5.71	KVI04205	Chloramphenicol acetyltransferase-like domain-containing protein [Cynara cardunculus var. scolymus]
purple	CtAH04T0028900.1	0.972708	1.02391	0.968508	0.853019	0.929295	0.912761	1.07078	1.07412	1.14297	0.991175	0.957084	1.0103	29	5	12	31	470	53	6.74	KVI04205	Chloramphenicol acetyltransferase-like domain-containing protein [Cynara cardunculus var. scolymus]
brown	CtAH04T0029000.1	0.869666	0.963829	0.913638	0.943742	0.961522	0.957056	0.971792	1.00737	0.998295	0.960148	0.97374	1.07885	22	1	8	19	392	44	7.78	KVI04205	Chloramphenicol acetyltransferase-like domain-containing protein [Cynara cardunculus var. scolymus]
turquoise	CtAH04T0029300.1	1.39098	1.34662	1.41237	0.859271	0.916311	0.927046	1.11656	1.0986	1.12161	0.860934	0.914565	0.878993	21	5	6	22	271	31	8.97	KVI04202	Photosystem II Psp29, biogenesis [Cynara cardunculus var. scolymus]
blue	CtAH04T0029500.1	0.929368	0.903045	0.912766	1.05081	0.994314	1.03415	0.917588	0.939081	0.94735	1.19681	1.16255	1.14653	15	5	5	12	455	50.2	6.52	KVI04201	Chloramphenicol acetyltransferase-like domain-containing protein [Cynara cardunculus var. scolymus]
blue	CtAH04T0029700.1	0.753188	0.771984	0.824881	1.02542	1.00488	1.1745	0.777894	0.779668	0.786697	1.31242	1.41523	1.43407	5	1	2	2	448	49.6	6.54	KVI04201	Chloramphenicol acetyltransferase-like domain-containing protein [Cynara cardunculus var. scolymus]
brown	CtAH04T0030600.1	1.10443	1.0512	1.04305	1.00178	0.991293	1.04446	0.94589	0.958726	0.949984	1.05159	1.09567	1.07451	9	3	4	10	454	50.5	5.96	KVI04208	Chloramphenicol acetyltransferase-like domain-containing protein [Cynara cardunculus var. scolymus]
yellow	CtAH04T0030800.1	1.0574	1.06533	1.05842	1.07812	1.05582	1.05137	1.04411	1.01606	0.999794	0.999977	0.941776	0.948847	14	8	9	31	689	76.9	8.43	KVI04212	Chloramphenicol acetyltransferase-like domain-containing protein [Cynara cardunculus var. scolymus]
blue	CtAH04T0031500.2	1.07409	1.12501	1.04828	1.02816	0.967739	0.987777	1.15758	1.05096	1.16756	0.981723	0.920884	0.768744	11	2	2	7	111	12.2	9.91	XP_023757705	uncharacterized protein LOC111906212 [Lactuca sativa]
turquoise	CtAH04T0031700.1	1.05328	1.05776	1.07408	1.01279	0.979266	1.00312	1.0584	1.09202	1.09249	0.960659	0.996332	0.972898	36	8	8	14	298	32	6.86	KVI04214	Formiminotransferase, N-terminal subdomain-containing protein [Cynara cardunculus var. scolymus]
blue	CtAH04T0034400.1	1.00937	0.930335	1.00864	1.01258	1.05307	1.00309	0.993258	0.966728	1.03249	0.94202	0.979793	1.01845	2	1	1	1	454	51.6	7.15	KVI04238	Flavin monooxygenase FMO, partial [Cynara cardunculus var. scolymus]
brown	CtAH04T0036500.1	0.970787	0.947835	0.993185	0.932864	0.993842	0.95834	1.08309	1.02005	1.02412	0.913504	0.894747	0.933087	5	5	5	6	1061	114.6	5.83	XP_022023051	probable LRR receptor-like serine/threonine-protein kinase At4g20940 [Helianthus annuus];gi|1228948675|ref|XP_022023052.1| probable LRR receptor-like serine/threonine-protein kinase At4g20940 [Helianthus annuus];gi|1191634815|gb|OTF86958.1| putative LRR receptor-like serine/threonine-protein kinase [Helianthus annuus]
turquoise	CtAH04T0037200.1	0.671493		0.837432	0.950616	1.06383	1.17601	1.09269	1.40765	1.03203	1.01131	0.666955	1.09989	2	1	1	1	479	53.4	4.7	XP_023751586	putative ubiquitin-conjugating enzyme E2 38 [Lactuca sativa];gi|1322425468|gb|PLY99411.1| hypothetical protein LSAT_4X66700 [Lactuca sativa]
yellow	CtAH04T0037400.1	1.15961	1.05748	1.00829	1.0715	1.25379	1.00585	1.15994	0.998066	0.807495	0.967898	1.0139	0.8074	3	1	1	1	439	50	6.95	KVI04257	Glycoside hydrolase, catalytic domain-containing protein [Cynara cardunculus var. scolymus]
green	CtAH04T0038300.1	0.962552	1.01051	1.75148	1.87739	0.929327	0.812393	1.08535	0.882632	0.889775	0.834046	0.564911	0.65877	1	1	1	2	817	96.1	9.51	PLY65246	hypothetical protein LSAT_8X139501 [Lactuca sativa]
blue	CtAH04T0039800.1	0.992189	0.964451	0.922598	1.00801	0.999131	1.03308	0.951843	0.96001	0.98293	1.13621	1.15893	1.17006	10	4	4	6	425	47	7.55	XP_023758257	tyrosine aminotransferase-like isoform X1 [Lactuca sativa]
blue	CtAH04T0040000.1	0.94837	0.959243	0.879358	1.06902	0.909912	0.863038	0.816051	0.857897	0.740767	1.34053	1.47883	1.2584	3	1	1	3	402	44	6.79
blue	CtAH04T0040200.1	0.878569	0.969788	0.888503	0.956681	0.925597	0.935584	0.995738	0.947786	0.907175	1.15959	1.10662	1.12164	4	2	2	2	404	44.4	5.34	KVI04292	hypothetical protein Ccrd_017400 [Cynara cardunculus var. scolymus]
brown	CtAH04T0040800.1	1.20208	1.01366	0.97017	0.86855	1.15571	0.93215	0.962392	0.962418	1.05063	1.31432	1.26404	1.05174	1	1	1	1	1713	190.1	5.48	XP_022020969	homeobox-DDT domain protein RLT2-like [Helianthus annuus];gi|1191634646|gb|OTF86789.1| putative homeodomain-like transcriptional regulator [Helianthus annuus]
pink	CtAH04T0041000.1	0.968749	0.869053	1.02508	0.920669	0.97871	0.993826	0.957983	0.910511	1.10961	0.948355	1.00115	1.06803	45	3	3	5	66	7.5	9.38	KZM98735	hypothetical protein DCAR_013903 [Daucus carota subsp. sativus]
green	CtAH04T0041600.1	0.983119	0.956557	0.984488	1.04027	1.02409	0.982687	0.989545	1.01985	1.02099	1.07657	1.02535	1.05341	23	8	8	23	441	47	8.37	CDO98669	unnamed protein product [Coffea canephora]
lightgreen	CtAH04T0042600.1	1.01423	1.08444	1.02233	0.961251	0.985835	0.932652	1.03036	1.0024	1.04737	0.961884	0.976573	0.991827	62	5	5	25	102	12.1	8.03	PLY95331	hypothetical protein LSAT_8X144301 [Lactuca sativa]
blue	CtAH04T0043500.1	0.976351	0.946529	0.948413	0.979445	1.01375	1.0551	0.929934	0.937391	0.990881	1.02117	1.04529	1.02305	24	4	4	21	259	27	9.7	KVI04314	FAS1 domain-containing protein [Cynara cardunculus var. scolymus]
yellow	CtAH04T0044100.2	1.01347	1.04002	1.03769	1.08663	1.118	0.938556	0.965257	0.988456	0.977181	0.959992	0.991436	1.01495	1	2	2	3	5571	608.3	5.14	KVI04323	Helicase, C-terminal [Cynara cardunculus var. scolymus]
blue	CtAH04T0044300.1	1.03788	1.04741	1.03371	1.02226	1.02079	0.995269	1.04858	1.04849	1.06452	0.957806	0.951764	0.952207	44	4	12	62	287	32.6	8.05	KVI04327	Ran GTPase [Cynara cardunculus var. scolymus]
yellow	CtAH04T0044400.1	0.927514	0.924017	0.96545	0.926413	0.942681	0.922721	0.99868	0.939798	0.959776	1.07217	1.00032	1.04843	1	1	1	2	643	70	6.74	KVI04336	Elongation factor G, III-V domain-containing protein [Cynara cardunculus var. scolymus]
green	CtAH04T0045000.1	0.983451	0.942767	0.960612	1.03454	1.04881	1.02463	0.969203	0.97948	1.02291	1.02762	1.05517	1.09254	4	4	4	5	941	108.3	4.54	KVI04332	hypothetical protein Ccrd_017354 [Cynara cardunculus var. scolymus]
blue	CtAH04T0047200.3	1.04646	1.02107	1.07773	0.900184	0.997731	0.989173	1.02387	1.01657	1.05316	0.979088	0.909894	0.928705	2	1	2	2	581	65.2	6.74	PNX95528	putative gag/pol polyprotein [Trifolium pratense]
blue	CtAH04T0048000.1	0.722395	0.786374	0.783011	0.905131	0.850326	0.924422	0.794833	0.847494	0.919676	1.35922	1.38315	1.27563	8	3	3	3	343	39.6	9.64	XP_023752270	protein trichome birefringence-like 39 [Lactuca sativa]
blue	CtAH04T0048300.2	0.910638	0.859605	0.832598	1.13667	1.09679	0.952598	0.900404	0.903405	0.969053	1.07514	1.11047	1.10512	3	1	1	1	299	33.7	5.29	KZV27266	Adaptin ear-binding coat-associated protein 1 NECAP-1 isoform 1 [Dorcoceras hygrometricum]
red	CtAH04T0048400.1	1.07277	1.05818	1.02376	0.968357	1.00976	0.985981	1.02291	1.03768	0.975125	0.956283	0.975783	0.944435	20	11	11	47	647	72.4	5.64	XP_023752260	putative F-box protein At1g46984 [Lactuca sativa];gi|1340444375|ref|XP_023752261.1| putative F-box protein At1g46984 [Lactuca sativa];gi|1340444377|ref|XP_023752262.1| putative F-box protein At1g46984 [Lactuca sativa]
yellow	CtAH04T0048500.1	1.04214	1.09719	1.02647	1.01158	1.0804	1.06646	1.02319	1.05088	1.04315	0.960983	0.960944	0.965134	20	6	6	14	342	38	8.62	KVI04416	hypothetical protein Ccrd_017270 [Cynara cardunculus var. scolymus]
brown	CtAH04T0049200.1	1.04868	1.00006	0.977997	1.02862	1.06873	1.01896	0.929673	0.964655	0.957239	1.01885	1.07728	1.08997	18	4	4	6	235	26.3	5.71	KVI04319	Molybdopterin biosynthesis MoaE [Cynara cardunculus var. scolymus]
pink	CtAH04T0049700.1	1.08117	1.14714	0.978867	1.07445	1.06679	0.968116	0.972246	0.958849	0.897808	0.916474	0.981756	0.988199	5	2	2	5	374	41.7	6.15	KVI04320	HAD-like domain-containing protein [Cynara cardunculus var. scolymus]
brown	CtAH04T0049900.1	1.02163	0.954545	1.01658	0.943159	0.975055	0.853607	1.02914	0.992585	0.959049	0.975956	0.993062	0.923836	3	2	2	3	552	63	8.09	KVH95116	Double-stranded RNA-binding-like domain-containing protein [Cynara cardunculus var. scolymus]
blue	CtAH04T0050900.1	0.823671	0.692091	0.891199	1.09473	0.921424	1.01334	0.874181	0.803748	0.934308	1.27625	1.29643	1.29461	1	1	2	9	1977	225	8.94
blue	CtAH04T0052400.1	1.05096	1.08719	1.07094	0.984877	1.01794	0.941979	1.06147	1.08266	1.14965	0.8963	0.957169	0.963741	4	3	3	3	811	91.7	6.7	KVH88814	Leucine-rich repeat, cysteine-containing subtype [Cynara cardunculus var. scolymus]
blue	CtAH04T0052800.1	0.956144	0.920689	0.908863	0.929404	1.00868	1.00605	1.0191	0.913448	0.950888	1.13118	1.07007	1.0732	7	1	1	1	241	26.7	7.69	KVH88813	Cysteamine dioxygenase [Cynara cardunculus var. scolymus]
turquoise	CtAH04T0053400.2	1.0013	1.01112	0.997679	1.03325	1.04134	1.03462	1.03963	1.039	1.04563	0.993854	0.997899	0.951381	24	26	26	63	1254	135.3	6.23	KZV41681	hypothetical protein F511_25504 [Dorcoceras hygrometricum]
turquoise	CtAH04T0055100.1	0.95306	0.977094	0.972402	1.0293	1.03369	1.01863	0.957403	0.952497	1.00484	0.959313	0.982089	0.980726	12	5	5	18	390	43.6	8.5	XP_022032525	protein ALP1-like [Helianthus annuus]
turquoise	CtAH04T0055500.1	1.04067	1.02524	1.10045	0.95034	0.978461	1.05324	1.06338	1.04948	1.08013	0.951032	0.944898	0.990669	6	5	5	6	844	92.7	8.43	KVH88391	Conserved oligomeric Golgi complex subunit 5 [Cynara cardunculus var. scolymus]
blue	CtAH04T0055600.1	1.11869	1.14982	1.06568	0.956669	0.966318	0.974445	1.09197	1.07111	0.989544	0.987856	0.964341	0.946377	64	29	32	285	691	73.9	6.15	OTF87246	putative ftsH extracellular protease family [Helianthus annuus]
red	CtAH04T0055700.1	1.00168	1.00525	1.00974	1.01011	1.00125	1.01653	1.02007	1.02016	1.04244	0.979766	0.994952	1.02809	23	12	14	30	858	96.9	5.52	KVH88393	Glycosyl transferase, family 20 [Cynara cardunculus var. scolymus]
green	CtAH04T0055800.1	0.962703	0.952352	0.957959	1.08712	1.0448	1.14349	0.965685	1.03461	0.988366	1.00449	1.01731	1.00766	46	4	10	41	218	24	5.24	KVI04426	Ran GTPase [Cynara cardunculus var. scolymus]
black	CtAH04T0058800.1	1.08412	0.984441	1.03941	1.05032	1.15702	0.978354	0.958824	0.95345	0.897003	0.907743	0.878467	0.903056	3	1	1	3	562	62.5	6.71	KVI04480	Peptidase S9, serine active site-containing protein [Cynara cardunculus var. scolymus]
blue	CtAH04T0060400.1	1.12868	1.12627	1.1196	0.979146	0.973793	1.03271	1.04931	1.12001	1.10228	0.88335	0.820646	0.897862	15	1	9	33	827	90.6	5.86	XP_019415140	PREDICTED: delta-aminolevulinic acid dehydratase, chloroplastic-like [Lupinus angustifolius];gi|1102698537|gb|OIV97949.1| hypothetical protein TanjilG_12706 [Lupinus angustifolius]
pink	CtAH04T0061400.1	1.04735	1.11845	1.09791	0.987449	0.886397	1.00788	0.996724	0.972713	0.829946	0.865952	1.04983	0.998003	2	1	1	1	433	46.5	6.61	XP_023742301	L-Ala-D/L-amino acid epimerase isoform X2 [Lactuca sativa]
brown	CtAH04T0061600.1	1.0405	1.0208	1.0506	0.836566	0.831496	0.774756	1.2288	1.15761	1.26127	0.830772	0.835619	0.806191	5	3	3	5	591	60.5	11.75	PHT79538	Non-specific lipid-transfer protein 2 [Capsicum annuum]
turquoise	CtAH04T0062600.1	1.25767	1.47963	1.198	1.08005	1.04755	1.13276	1.03345	0.878712	1.07294	0.92245	0.484314	0.725683	5	1	1	1	521	59.2	8.35	XP_023755137	isoleucine N-monooxygenase 1-like [Lactuca sativa];gi|1322411083|gb|PLY92005.1| hypothetical protein LSAT_0X18840 [Lactuca sativa]
yellow	CtAH04T0063300.1	1.00585	1.06827	0.977732	0.987955	1.06403	1.0164	0.988856	0.997966	1.00271	0.995509	1.01097	0.997288	54	3	12	44	260	28.9	7.43	GAU14774	hypothetical protein TSUD_204230 [Trifolium subterraneum]
yellow	CtAH04T0063600.1	1.05387	0.98536	1.18927	1.14668	1.09018	1.07427	1.03364	0.889786	0.945606	0.967386	1.07895	0.85641	2	1	1	1	586	67.2	7.11	XP_009804941	PREDICTED: TMV resistance protein N-like [Nicotiana sylvestris]
blue	CtAH04T0063700.1	1.07717	1.05417	1.16059	1.03096	1.15449	0.892851	1.06101	1.22738	1.06525	0.96644	0.711914	0.83047	3	1	1	2	259	29.4	9.14	KVI01735	DnaJ domain-containing protein [Cynara cardunculus var. scolymus]
turquoise	CtAH04T0064100.1	1.08292	1.06342	1.0679	0.939327	0.955239	0.979771	1.12844	1.12516	1.16063	1.01788	1.02882	1.00908	25	12	13	49	700	77.1	6.86	XP_023731133	long chain acyl-CoA synthetase 7, peroxisomal-like [Lactuca sativa];gi|1322378245|gb|PLY75907.1| hypothetical protein LSAT_9X123461 [Lactuca sativa]
red	CtAH04T0064300.1	1.06752	0.976279	0.93947	1.10564	1.03869	1.02002	0.927749	0.959926	1.07577	0.966898	0.972439	1.10236	7	2	2	2	276	30.7	6.87	KVI01727	F-box domain, cyclin-like protein [Cynara cardunculus var. scolymus]
tan	CtAH04T0064600.1	1.02755	1.02539	0.975525	0.874765	1.1285	0.97207	1.16187	0.979241	0.895727	1.01761	0.977639	0.956545	1	1	1	1	867	98.7	6.55	KVI01734	Lipase/lipooxygenase, PLAT/LH2 [Cynara cardunculus var. scolymus]
blue	CtAH04T0064800.1	0.782902	0.7695	0.783207	0.999372	0.97777	0.998862	0.862949	0.878448	0.884423	1.27206	1.24895	1.21363	22	14	17	66	821	94	5.94	KVH87489	Lipase/lipooxygenase, PLAT/LH2 [Cynara cardunculus var. scolymus]
pink	CtAH04T0065300.1	0.809219	0.800302	0.850851	0.945821	0.882827	0.99845	1.12658	0.969633	1.14661	0.991517	0.871436	1.00126	4	1	1	1	287	31.9	9.23	KVI01751	Syntaxin, N-terminal [Cynara cardunculus var. scolymus]
turquoise	CtAH04T0066300.1	0.933209	0.910966	0.920898	1.00172	1.06309	1.0351	0.890662	0.947581	0.985451	1.01605	1.08018	1.03624	38	1	7	25	193	21.9	7.47	KVH87520	hypothetical protein Ccrd_025220 [Cynara cardunculus var. scolymus]
green	CtAH04T0066500.3	0.997215	0.999274	0.96018	0.964232	0.924247	0.961445	1.0287	1.02615	0.995189	0.945003	0.926029	0.914742	56	8	21	130	412	47.2	4.65	EYU40511	hypothetical protein MIMGU_mgv1a006961mg [Erythranthe guttata]
yellow	CtAH04T0066600.2	0.917832	0.908356	0.890786	0.938436	0.957452	1.01363	0.976486	0.982905	0.976609	1.04561	1.04934	1.01095	60	9	22	153	413	47.4	4.6	XP_003555807	PREDICTED: calreticulin [Glycine max];gi|947040827|gb|KRG90551.1| hypothetical protein GLYMA_20G098400 [Glycine max]
blue	CtAH04T0067000.1	0.853236	0.863314	0.885662	1.00243	0.95498	1.06627	0.893186	0.975245	0.987617	1.12126	1.12589	1.19034	2	2	2	2	802	91.1	6.4	XP_021993139	probable disease resistance protein At5g66900 [Helianthus annuus];gi|1191655567|gb|OTG07538.1| putative NB-ARC [Helianthus annuus]
lightcyan	CtAH04T0068300.1	0.755807	1.18585	0.896683	0.872606	1.00972	0.845762	1.30894	1.14187	1.00592	1.49233	1.60651	1.40695	3	1	1	1	267	30.1	6.21	KVH87493	Nicotianamine synthase [Cynara cardunculus var. scolymus]
red	CtAH04T0068500.1	0.989521	0.964859	0.888404	1.06188	0.960645	0.904742	0.987397	0.983231	0.893201	1.00137	0.993201	0.958763	5	2	2	4	391	43.5	5.53	KVH87761	Ribosomal protein S5 domain 2-type fold [Cynara cardunculus var. scolymus]
turquoise	CtAH04T0068600.1	0.993756	0.913795	0.950425	0.963712	1.04221	1.02415	0.985677	0.947922	1.05687	1.06808	0.916665	1.02398	2	1	1	1	437	49	8.29	KVH88418	Armadillo-type fold, partial [Cynara cardunculus var. scolymus]
grey	CtAH04T0069700.1	1.00266	1.00617	0.967816	1.04811	1.0638	0.984547	0.987039	1.03553	1.02443	1.08163	0.945388	0.993366	11	2	2	3	261	27.3	7.37	KVH88683	Glucose/ribitol dehydrogenase [Cynara cardunculus var. scolymus]
black	CtAH04T0069800.2	0.953163	0.975283	0.955921	0.98915	0.998285	1.00775	0.996792	1.00861	1.00835	1.05336	1.0501	1.06486	35	16	30	64	912	98.9	9	KVH88684	Dynamin [Cynara cardunculus var. scolymus]
salmon	CtAH04T0069900.1	1.01438	1.02785	1.01191	1.01907	1.03986	1.03552	1.10448	1.04024	1.02506	1.01359	1.01436	0.994291	17	7	10	22	791	86.3	7.33	KVH88680	Chloride channel ClC-plant [Cynara cardunculus var. scolymus]
blue	CtAH04T0071000.1	0.883837	0.900307	0.933188	1.07005	1.07131	1.09947	0.957472	1.00064	1.02199	1.20382	0.997111	1.14823	3	1	2	6	735	83	7.12	KVI10412	Apple-like protein [Cynara cardunculus var. scolymus]
yellow	CtAH04T0071300.1	0.894174	0.89605	0.869289	0.964865	0.979311	0.971407	0.922182	0.923753	0.944955	1.07152	1.06282	1.09368	33	8	9	31	374	40.9	6.07	KVH88130	Protein phosphatase 2C [Cynara cardunculus var. scolymus]
grey60	CtAH04T0071500.4	0.911628	0.873869	1.00221	1.16313	1.05157	1.08896	1.06794	1.01004	1.09406	0.840846	0.95364	0.925922	1	1	1	1	1467	166.8	5.91	XP_023736051	uncharacterized protein LOC111883957 [Lactuca sativa];gi|1322370270|gb|PLY72080.1| hypothetical protein LSAT_9X121380 [Lactuca sativa]
red	CtAH04T0071700.1	0.977915	0.922387	1.02951	0.94255	0.986549	1.03324	0.948429	0.91486	1.12941	1.01516	1.0364	1.08586	34	3	4	19	116	12.6	9.8	XP_012066709	cytochrome c [Jatropha curcas];gi|643736052|gb|KDP42468.1| hypothetical protein JCGZ_00265 [Jatropha curcas]
turquoise	CtAH04T0072400.1	1.02863	1.01745	1.02479	0.985122	0.990997	1.00191	1.03442	1.03808	1.04274	1.0031	1.01891	1.01926	44	13	16	151	446	50.7	6.47	XP_023730287	elongation factor 1-gamma-like [Lactuca sativa]
blue	CtAH04T0072600.1	0.905225	0.914504	0.968446	0.979114	1.06402	1.04434	0.948441	0.919073	0.874147	1.10477	1.08806	1.15646	8	1	1	3	88	9.9	9.25	XP_004499522	PREDICTED: uncharacterized protein LOC101509306 [Cicer arietinum]
turquoise	CtAH04T0074200.1	1.09466	1.06674	1.07033	0.992473	0.991841	1.03597	1.05391	1.05562	1.082	0.980159	0.981725	0.995344	54	7	36	367	701	74.9	5.34	XP_023731239	stromal 70 kDa heat shock-related protein, chloroplastic [Lactuca sativa]
blue	CtAH04T0074700.1	1.05927	1.01454	0.968869	1.05402	1.13225	1.02595	0.955349	0.880817	0.955539	1.04535	1.0279	1.00922	11	4	4	5	406	45.2	6.57	KVG38855	Aminotransferase, class I/classII, partial [Cynara cardunculus var. scolymus]
salmon	CtAH04T0075100.1	0.840418	0.900697	0.93437	0.941856	0.967744	0.926627	0.923519	0.917909	0.956455	0.967419	1.07245	1.13058	1	1	1	1	779	87.3	7.42	KVI01666	Bromodomain-containing protein [Cynara cardunculus var. scolymus]
blue	CtAH04T0077300.1	0.744609	0.76651	0.720008	0.990816	1.00089	0.918394	0.909412	0.844278	0.794929	1.47018	1.44957	1.44391	11	5	5	16	420	46.9	7.39	KVH88552	putative AB-hydrolase YheT [Cynara cardunculus var. scolymus]
blue	CtAH04T0077500.1	0.970813	0.955309	0.918089	1.01133	1.04065	0.973506	0.877769	0.872105	0.946958	1.35352	1.27001	1.3184	2	1	1	1	498	56.4	7.3	XP_022018524	embryogenesis-associated protein EMB8-like [Helianthus annuus];gi|1191639317|gb|OTF91319.1| putative AB hydrolase 4 family, Serine aminopeptidase, S33 [Helianthus annuus]
blue	CtAH04T0077600.1	0.953073	0.923601	0.995636	0.972032	0.976126	1.01522	0.915678	0.902089	1.02675	1.08953	1.05838	1.10349	16	5	8	16	434	48.2	5.45	KVH88551	Protein of unknown function DUF1682 [Cynara cardunculus var. scolymus]
green	CtAH04T0077800.1	1.20629	1.05334	1.25825	1.05099	1.08338	0.782341	1.00291	1.02728	1.04014	0.684895	0.791955	0.779264	2	1	1	1	326	36.7	8.54	CAN74194	hypothetical protein VITISV_040578 [Vitis vinifera]
turquoise	CtAH04T0078100.1	1.18304	1.13678	1.1349	0.978638	0.967713	1.03134	1.04716	1.03857	1.06317	0.93648	0.922964	0.92471	29	4	9	20	396	43.3	7.99	GAU49459	hypothetical protein TSUD_407480 [Trifolium subterraneum]
turquoise	CtAH04T0079000.1	0.883114	0.923493	0.817379	0.981622	0.961968	1.08099	1.03217	0.974953	0.994735	1.10121	0.975974	1.11248	1	1	1	1	545	62.6	7.8	KVH88598	Mlo-related protein [Cynara cardunculus var. scolymus]
blue	CtAH04T0079200.1	1.01475	1.00786	1.01246	1.01783	0.994848	0.988252	1.02375	1.0231	1.07235	0.978227	0.946455	0.985261	5	3	3	7	591	67.3	7.25	XP_023767011	uncharacterized protein LOC111915600 [Lactuca sativa]
red	CtAH04T0081000.1	0.979123	0.994852	0.967686	1.00606	1.00217	0.988911	1.01713	1.00451	0.991676	1.03431	0.995535	1.00716	22	29	29	70	1597	179.2	5.69	KHG21216	glycoprotein glucosyltransferase -like protein [Gossypium arboreum]
turquoise	CtAH04T0081100.1	1.13767	1.16755	1.10346	1.09957	1.01992	1.00238	0.887753	0.910869	0.848933	1.03259	1.07463	1.09116	16	6	6	11	453	49.2	6.7	XP_023734988	putative transferase At1g60990, chloroplastic [Lactuca sativa];gi|1322371791|gb|PLY72914.1| hypothetical protein LSAT_9X118621 [Lactuca sativa]
turquoise	CtAH04T0081500.1	0.961835	0.988581	0.948237	1.02835	1.0147	1.00441	0.988595	0.994461	0.982104	1.01802	0.999696	0.985838	9	8	8	11	1065	116.8	5	KVI01787	Armadillo-like helical [Cynara cardunculus var. scolymus]
red	CtAH04T0081600.1	0.974825	1.04152	1.00591	0.991212	1.02185	1.08999	1.00994	0.919626	1.1313	1.00736	0.991205	0.915789	7	2	2	2	289	33	7.12	KVI01784	Ceramidase, partial [Cynara cardunculus var. scolymus]
blue	CtAH04T0082500.1	0.937303	0.931311	0.986289	1.01345	0.993934	1.01407	0.899341	0.913049	0.915168	1.16296	1.17792	1.21728	36	7	9	29	358	38.4	5.31	KVI01770	11-S seed storage protein, plant [Cynara cardunculus var. scolymus]
brown	CtAH04T0082600.1	1.11819	1.06721	1.19982	0.983823	0.96912	1.07505	0.853733	0.861812	0.997055	0.999909	1.09499	1.13583	17	2	4	12	300	32.5	6.4	KVI01770	11-S seed storage protein, plant [Cynara cardunculus var. scolymus]
blue	CtAH04T0082700.1	1.02954	1.03678	1.12076	0.910272	0.865609	0.98014	1.01515	1.07306	1.08818	0.966328	0.991699	0.985574	10	1	1	3	84	9	7.4	XP_023730251	13S globulin seed storage protein 1-like [Lactuca sativa]
black	CtAH04T0084700.1	1.15796	1.10715	1.1576	1.00816	0.974254	1.06549	0.901873	0.911454	0.943501	0.887439	0.87713	0.840241	11	2	2	12	143	15.6	9.99	XP_021836256	ankyrin repeat domain-containing protein 2A-like [Spinacia oleracea]
green	CtAH04T0084800.1	1.08319	1.07438	1.03952	0.952676	0.907282	0.947858	0.948931	0.965618	0.89325	0.89821	0.894284	0.885571	18	3	5	21	328	34.8	4.59	XP_023758263	protein ALP1-like [Lactuca sativa]
turquoise	CtAH04T0085600.1	1.09407	1.11959	1.04948	1.04388	0.966752	1.06639	0.994573	1.05103	1.01457	0.94777	1.00181	0.926398	9	6	6	8	849	94.6	6.07	XP_023764785	protein ALP1-like [Lactuca sativa]
red	CtAH04T0086100.1	1.10854	1.01908	1.04079	1.0557	1.02474	1.03703	0.946211	0.972614	1.03838	0.922102	0.912205	1.02391	59	8	15	59	329	36.2	7.42	XP_023754915	guanine nucleotide-binding protein subunit beta-like protein [Lactuca sativa];gi|1322411425|gb|PLY92150.1| hypothetical protein LSAT_8X3580 [Lactuca sativa]
turquoise	CtAH04T0086200.1	1.04846	1.18368	1.09868	0.999431	1.11115	1.01516	1.0674	1.27908	0.796904	1.07044	0.939175	1.03534	4	1	1	1	310	35.1	5.39	KVI04615	Peroxin-3 [Cynara cardunculus var. scolymus]
red	CtAH04T0087000.1	0.97192	0.972765	1.00019	1.01278	0.993789	1.0716	0.968301	0.985621	0.997166	0.987997	0.998408	1.01234	15	7	9	23	570	63.8	5.8	KVI04386	SAM dependent carboxyl methyltransferase [Cynara cardunculus var. scolymus]
yellow	CtAH04T0087100.1	0.920516	0.88886	0.885808	0.844601	0.887092	0.888168	0.771881	1.13329	1.43253	1.05155	1.04391	0.730066	29	7	7	21	253	28.2	9.36	KVI04389	hypothetical protein Ccrd_017298 [Cynara cardunculus var. scolymus]
tan	CtAH04T0087300.1	0.896334	1.16348	0.834784	1.14214	0.971927	0.864592	1.26004	1.09802	1.16932	1.0585	0.806612	1.04812	4	1	1	1	186	20.7	9.66	XP_022006467	nuclear pore complex protein NUP88 [Helianthus annuus];gi|1191647759|gb|OTF99732.1| putative nuclear pore complex protein [Helianthus annuus]
brown	CtAH04T0089000.1	0.940219	1.13726	0.956599	1.06691	1.17142	0.719084	1.22912	0.899919	1.13655	0.975987	0.945916	0.803203	1	1	1	1	641	71.3	5.9	KVI04566	hypothetical protein Ccrd_017116 [Cynara cardunculus var. scolymus]
blue	CtAH04T0089200.1	0.999383	0.976225	0.974647	0.979422	1.01841	1.03219	0.928819	0.953174	0.914943	1.08922	1.06614	1.05203	17	12	12	25	822	92.7	7.17	KVI04450	C2 calcium-dependent membrane targeting [Cynara cardunculus var. scolymus]
black	CtAH04T0089700.1	0.990444	1.05845	1.00789	1.04325	1.01925	0.950774	1.04346	1.00214	0.981487	0.968285	0.982807	0.951755	7	4	4	5	693	78.3	7.09	KVI04412	Protein of unknown function DUF639 [Cynara cardunculus var. scolymus]
yellow	CtAH04T0089800.1	0.876597	0.945711	1.13006	0.997177	0.94275	1.0392	0.921816	0.928153	0.995255	1.01171	0.901784	1.00754	1	1	1	1	1097	118.4	8.12	KVI04411	Zinc finger, NF-X1-type [Cynara cardunculus var. scolymus]
turquoise	CtAH04T0091000.1	1.20718	1.28732	1.20509	1.11482	1.05955	1.08384	1.01738	0.9594	0.928047	0.7469	0.808068	0.744835	4	1	1	3	185	20	4.53	KVI04273	hypothetical protein Ccrd_017416 [Cynara cardunculus var. scolymus]
red	CtAH04T0091900.1	0.987387	0.988626	0.968346	1.01994	0.984113	1.07556	0.993644	0.98904	0.966142	0.97882	0.957683	1.06084	4	5	5	8	1239	138.2	6.58	KVI04493	dDENN domain-containing protein, partial [Cynara cardunculus var. scolymus]
blue	CtAH04T0092200.1	0.917321	0.856765	1.05009	1.12501	1.02493	1.08084	0.880474	0.89615	0.953673	0.924396	1.13914	1.0403	6	1	1	1	266	29.4	5.44	KVI04494	Uncharacterized protein family Cys-rich [Cynara cardunculus var. scolymus]
yellow	CtAH04T0093000.1	1.06214	1.0777	1.11249	1.1283	1.04229	0.934349	1.03749	1.11908	0.970632	1.02079	0.970467	0.868974	4	1	1	1	374	40.8	7.94	XP_021866143	uncharacterized protein LOC110804849 [Spinacia oleracea]
black	CtAH04T0093100.1	0.958042	0.984104	1.03388	1.16934	1.02856	0.824542	0.961735	1.14517	0.865492	0.995997	1.06186	0.961223	3	1	1	1	324	36	8.69	KVI04465	Adaptor protein complex AP-3, delta subunit [Cynara cardunculus var. scolymus]
salmon	CtAH04T0094000.4	0.990128	1.00841	1.01028	0.98682	1.02425	0.997369	1.00141	0.953466	0.964872	0.997057	1.00076	0.980743	9	6	6	10	671	78.1	6.11	XP_022856270	protein CASP-like [Olea europaea var. sylvestris]
blue	CtAH04T0094900.1	0.957608	0.994524	0.937879	1.06006	1.04307	1.02181	0.979005	1.00919	1.00855	1.04421	1.02743	1.06231	13	9	9	11	839	95.6	5.62	KVI01725	Disease resistance protein [Cynara cardunculus var. scolymus]
cyan	CtAH04T0095500.1	0.912789	1.00003	0.904209	0.997425	1.0113	0.98833	0.933773	0.974906	0.913538	1.05035	1.08744	1.08931	27	1	1	2	37	4.2	8.19
yellow	CtAH04T0096200.1	1.00155	1.04579	1.10278	1.06047	1.083	1.0912	0.974714	0.973426	0.972654	0.943991	1.01974	0.901986	3	1	3	19	726	83.2	7.87	XP_023758736	uncharacterized protein LOC111907169, partial [Lactuca sativa];gi|1340476820|ref|XP_023765271.1| uncharacterized protein LOC111913791, partial [Lactuca sativa]
purple	CtAH04T0096300.1	0.950596	1.04295	0.931118	0.975176	1.02809	0.908569	1.15733	1.01467	1.11608	1.01668	1.03354	0.96156	1	1	1	2	800	90.3	6.61	KVF74582	RNA-processing protein, HAT helix, partial [Cynara cardunculus var. scolymus]
pink	CtAH04T0097100.1	1.25613	1.08962	1.13327	1.01294	1.22717	0.864543	0.96003	0.836175	0.700779	1.00321	1.09036	0.97805	4	1	1	1	505	55.3	9.16	XP_023747215	uncharacterized protein LOC111895363 [Lactuca sativa]
turquoise	CtAH04T0097400.1	1.37459	1.36123	1.32398	1.10474	1.10273	1.08282	1.14884	1.2171	1.14261	0.958493	0.934023	0.949936	50	14	15	551	179	20	8.94	AFP23635	ribulose-1,5-bisphosphate carboxylase/oxygenase large subunit, partial (plastid) [Nannoglottis hookeri]
blue	CtAH04T0097600.1	1.0351	1.02799	1.06136	0.977038	0.979191	0.988885	1.03258	1.02304	1.09944	0.942351	0.963596	0.960512	40	3	12	42	351	38.6	6.65	BAT77258	hypothetical protein VIGAN_01535600 [Vigna angularis var. angularis]
[truncated: 5,284 more rows]
