# Supplementary material for: CtChi19: a valuable gene for improving resistance to Botrytis cinerea and Alternaria alternata in Carthamus tinctorius
Source: Front Plant Sci. 2026 Apr 24;17:1797378. doi: 10.3389/fpls.2026.1797378 (PMC13153071; doi:10.3389/fpls.2026.1797378)
Supplement: Supplementary file 4 [file DataSheet4.xlsx]

## Sheet: Sheet3
Module	GeneIDs	Accession	Coverage	Unique Peptides	Peptides	PSMs	AAs	MW [kDa]	calc. pI	pr-CK48h-1	pr-CK48h-2	pr-CK48h-3	pr-A.alternata-48hpi-1	pr-A.alternata-48hpi-2	pr-A.alternata-48hpi-3	pr-CK72h-1	pr-CK72h-2	pr-CK72h-3	pr-A.alternata-72hpi-1	pr-A.alternata-72hpi-2	pr-A.alternata-72hpi-3	symbol	description
blue	CtAH10G0099000	CtAH10T0099000.1	3	1	2	3	561	61.4	7.64	0.533404	0.395141	0.377353	1.5496	1.45671	1.2473	0.654281	0.763938	0.295704	1.62982	1.65076	1.76321	KVI03998.1	Pectinesterase, active site-containing protein [Cynara cardunculus var. scolymus]
blue	CtAH12G0102900	CtAH12T0102900.1	20	2	4	7	202	23.4	6.79	0.419906	0.388693	0.401685	1.36699	1.21775	1.24578	0.49152	0.510429	0.496322	1.679	1.77737	1.76142	XP_024967258.1	probable glutathione S-transferase parA [Cynara cardunculus var. scolymus]
blue	CtAH05G0238200	CtAH05T0238200.1	51	1	4	11	148	16.2	7.68	0.418071	0.371045	0.426138	1.09768	1.04048	1.13024	0.407661	0.423587	0.352123	1.79695	1.77955	1.85872	XP_024960153.1	EG45-like domain containing protein [Cynara cardunculus var. scolymus] &gt;KVI01363.1 hypothetical protein Ccrd_020367 [Cynara cardunculus var. scolymus]
blue	CtAH02G0200700	CtAH02T0200700.1	48	1	7	49	158	17.4	5.03	0.394436	0.368766	0.381951	0.946184	1.04682	1.02168	0.430001	0.461603	0.504546	2.17411	1.91169	2.14216	XP_024994832.1	root allergen protein-like [Cynara cardunculus var. scolymus]
blue	CtAH02G0200000	CtAH02T0200000.1	69	1	9	161	123	13.4	5	0.364317	0.368513	0.374574	0.965178	0.927721	0.842529	0.476972	0.525145	0.426112	2.28875	2.18488	2.07787	XP_024994890.1	root allergen protein-like [Cynara cardunculus var. scolymus] &gt;KVH96473.1 Bet v I domain-containing protein [Cynara cardunculus var. scolymus]
blue	CtAH02G0199900	CtAH02T0199900.1	63	5	11	188	158	17.2	4.97	0.436894	0.425384	0.4561	1.02132	1.023	1.05933	0.549069	0.57535	0.546556	2.04635	2.18587	2.20472	XP_024994890.1	root allergen protein-like [Cynara cardunculus var. scolymus] &gt;KVH96473.1 Bet v I domain-containing protein [Cynara cardunculus var. scolymus]
blue	CtAH02G0200600	CtAH02T0200600.1	50	4	16	157	428	47	5.05	0.434455	0.429454	0.450136	1.0016	0.995233	0.999775	0.556039	0.571308	0.550726	1.94228	1.9993	2.08879	KVH96489.1	Bet v I domain-containing protein [Cynara cardunculus var. scolymus]
blue	CtAH02G0199300	CtAH02T0199300.1	59	8	10	66	157	17.1	5.07	0.530733	0.507421	0.521043	1.12602	1.06362	1.18465	0.586059	0.623505	0.574522	1.86305	1.8764	1.88207	XP_024994890.1	root allergen protein-like [Cynara cardunculus var. scolymus] &gt;KVH96473.1 Bet v I domain-containing protein [Cynara cardunculus var. scolymus]
blue	CtAH02G0201200	CtAH02T0201200.1	58	1	8	86	158	17.4	4.86	0.481524	0.473934	0.531261	1.00909	1.02656	1.02529	0.529275	0.534882	0.507653	1.89997	1.90382	1.97911	XP_024994832.1	root allergen protein-like [Cynara cardunculus var. scolymus]
blue	CtAH05G0238300	CtAH05T0238300.2	77	1	4	9	98	10.3	5.29	0.334894	0.320363	0.385398	0.621586	0.662297	0.822937	0.352985	0.434432	0.392097	2.05958	2.11606	2.51293	NA	NA
blue	CtAH02G0202900	CtAH02T0202900.1	58	5	8	110	158	17.3	4.93	0.573556	0.579597	0.589733	1.16278	1.13777	1.21624	0.649694	0.631821	0.57143	2.03819	2.08418	2.00591	XP_024994832.1	root allergen protein-like [Cynara cardunculus var. scolymus]
blue	CtAH02G0201100	CtAH02T0201100.1	17	1	3	62	185	20.3	5.39	0.562387	0.566093	0.573851	1.19925	1.20506	0.99134	0.707355	0.638419	0.571955	1.98415	1.6973	1.91867	XP_024994228.1	root allergen protein-like [Cynara cardunculus var. scolymus] &gt;KVH96488.1 Bet v I domain-containing protein [Cynara cardunculus var. scolymus]
blue	CtAH02G0202100	CtAH02T0202100.1	58	3	8	71	158	17.4	4.77	0.560584	0.572573	0.562097	1.05997	1.0275	1.05443	0.596615	0.633139	0.606799	1.80386	1.85621	1.92161	XP_024994832.1	root allergen protein-like [Cynara cardunculus var. scolymus]
blue	CtAH02G0200100	CtAH02T0200100.1	62	1	9	83	157	17.1	5.16	0.54334	0.544289	0.607279	1.00672	1.02402	1.10147	0.619644	0.644286	0.582116	1.69892	1.82257	1.74311	XP_024994920.1	root allergen protein-like [Cynara cardunculus var. scolymus] &gt;KVH96454.1 hypothetical protein Ccrd_001456 [Cynara cardunculus var. scolymus]
blue	CtAH02G0200500	CtAH02T0200500.1	62	2	9	115	157	17.2	5.05	0.53423	0.55478	0.568963	1.00055	1.01329	1.04636	0.66217	0.650798	0.587592	1.79364	1.86181	1.76911	XP_024995488.1	root allergen protein-like [Cynara cardunculus var. scolymus] &gt;KVH96485.1 Bet v I domain-containing protein [Cynara cardunculus var. scolymus]
blue	CtAH02G0124900	CtAH02T0124900.1	27	3	3	9	176	19.5	9.88	0.572566	0.588788	0.559161	0.992046	1.04996	1.09709	0.627615	0.655849	0.629033	1.71515	1.78919	2.03205	KVH96145.1	Plant transcription factor, partial [Cynara cardunculus var. scolymus]
blue	CtAH12G0132700	CtAH12T0132700.1	58	5	9	41	202	22.8	5.8	0.641245	0.636633	0.655362	1.16785	1.16278	1.18924	0.663683	0.681011	0.636016	1.52761	1.59585	1.5312	XP_024961287.1	uncharacterized protein LOC112501796 [Cynara cardunculus var. scolymus] &gt;KVH88690.1 Protein of unknown function DUF538 [Cynara cardunculus var. scolymus]
blue	CtAH11G0025800	CtAH11T0025800.1	5	1	1	1	146	15.8	9.63	0.746782	0.609621	0.799905	1.05401	1.33198	1.46675	0.769574	0.919516	0.749719	1.54854	1.03158	1.13875	KAD4888272.1	hypothetical protein E3N88_20345 [Mikania micrantha]
blue	CtAH10G0217700	CtAH10T0217700.1	6	1	1	2	166	17.9	9.55	0.610449	0.645769	0.496864	0.990901	1.1148	0.991342	0.737801	0.800475	0.633932	1.30942	1.48834	1.39726	XP_024970409.1	protein CURVATURE THYLAKOID 1A, chloroplastic-like isoform X1 [Cynara cardunculus var. scolymus] &gt;KVI07114.1 protein of unknown function DUF4308 [Cynara cardunculus var. scolymus]
blue	CtAH11G0248500	CtAH11T0248500.1	8	2	2	16	225	24.7	9.58	0.588832	0.497354	0.60696	1.00748	0.907758	1.05481	0.675494	0.658093	0.869706	1.44847	1.54861	1.38154	KVH90864.1	Protein of unknown function DUF538 [Cynara cardunculus var. scolymus]
blue	CtAH02G0199700	CtAH02T0199700.1	63	2	11	140	158	17.2	5.07	0.532217	0.577096	0.568738	0.954098	1.0061	0.980383	0.646101	0.682128	0.644306	1.86339	1.90388	2.03467	XP_024994890.1	root allergen protein-like [Cynara cardunculus var. scolymus] &gt;KVH96473.1 Bet v I domain-containing protein [Cynara cardunculus var. scolymus]
blue	CtAH05G0100100	CtAH05T0100100.2	6	3	3	4	538	58.9	9.16	0.612508	0.525875	0.606252	0.919579	1.00413	1.04618	0.78753	0.828646	0.792518	1.5858	1.68055	1.52633	XP_024979942.1	polyol transporter 5-like [Cynara cardunculus var. scolymus]
blue	CtAH03G0291400	CtAH03T0291400.1	6	1	1	1	111	11.8	8.62	0.592035	0.546156	0.550436	0.907924	0.984245	0.92966	0.683893	0.748822	0.762986	1.47955	1.56226	1.73545	XP_024961447.1	uncharacterized protein LOC112501910 [Cynara cardunculus var. scolymus]
blue	CtAH07G0074200	CtAH07T0074200.3	11	4	4	9	381	45.1	7.52	0.701287	0.676171	0.716813	1.13695	1.11816	1.20949	0.782146	0.791953	0.781026	1.53372	1.44558	1.38575	AGC65502.1	FAD2-5 protein [Carthamus tinctorius]
blue	CtAH12G0164600	CtAH12T0164600.1	6	2	2	3	335	36.2	6.65	0.753095	0.623412	0.705604	1.0944	1.14187	1.2005	0.897576	0.90219	0.773096	1.38508	1.25318	1.34462	XP_024967974.1	zinc transporter 2 [Cynara cardunculus var. scolymus] &gt;KVI11955.1 Zinc/iron permease [Cynara cardunculus var. scolymus]
blue	CtAH03G0152700	CtAH03T0152700.1	8	2	2	3	285	30.9	6.73	0.697259	0.674185	0.725296	1.11755	1.14341	1.16843	0.721439	0.689992	0.79404	1.342	1.39853	1.56361	XP_024996485.1	uncharacterized protein LOC112529436 [Cynara cardunculus var. scolymus]
blue	CtAH06G0018500	CtAH06T0018500.1	25	7	7	39	329	35.7	4.89	0.519721	0.520576	0.561131	0.8642	0.864636	0.854881	0.606812	0.659023	0.589253	1.58269	1.57389	1.54772	XP_024982947.1	glucan endo-1,3-beta-glucosidase-like [Cynara cardunculus var. scolymus] &gt;KVH99895.1 Glycoside hydrolase, catalytic domain-containing protein [Cynara cardunculus var. scolymus]
blue	CtAH01G0133400	CtAH01T0133400.1	8	2	6	13	647	70.7	7.58	0.733867	0.705534	0.775238	1.20232	1.17382	1.18147	0.744788	0.761327	0.737241	1.42428	1.45633	1.54246	XP_024983606.1	protein HOTHEAD-like [Cynara cardunculus var. scolymus] &gt;KVI01056.1 Glucose-methanol-choline oxidoreductase [Cynara cardunculus var. scolymus]
blue	CtAH12G0008700	CtAH12T0008700.1	20	7	7	23	387	42.6	5.29	0.650307	0.656441	0.642246	0.974745	0.970588	1.04222	0.752919	0.797712	0.771367	1.51285	1.59035	1.6025	XP_024978345.1	protein STRICTOSIDINE SYNTHASE-LIKE 5-like [Cynara cardunculus var. scolymus]
blue	CtAH11G0232100	CtAH11T0232100.1	24	6	6	31	265	28.7	9.03	0.653524	0.661315	0.683155	1.01197	1.01331	1.01798	0.717358	0.742852	0.763166	1.42789	1.44825	1.47572	XP_024986018.1	short-chain dehydrogenase TIC 32, chloroplastic-like [Cynara cardunculus var. scolymus]
blue	CtAH02G0203700	CtAH02T0203700.1	51	2	7	95	158	17.4	4.77	0.475395	0.46769	0.475192	0.690622	0.717618	0.751999	0.559393	0.612889	0.622333	1.69688	1.67309	1.8066	XP_024994832.1	root allergen protein-like [Cynara cardunculus var. scolymus]
blue	CtAH05G0085700	CtAH05T0085700.1	44	2	4	37	148	16.4	8.27	0.308707	0.311028	0.33634	0.471044	0.493947	0.489836	0.360671	0.441386	0.401638	2.07203	2.12435	2.17988	XP_024979355.1	pathogenesis-related protein PR-1 type-like [Cynara cardunculus var. scolymus]
blue	CtAH07G0073800	CtAH07T0073800.1	4	4	4	10	1310	152.1	6.81	0.696519	0.743557	0.711765	1.04474	1.06497	1.09712	0.779415	0.820685	0.777998	1.25706	1.32828	1.26007	KVH90428.1	Fatty acid desaturase, type 1 [Cynara cardunculus var. scolymus]
blue	CtAH10G0242000	CtAH10T0242000.1	34	8	8	46	397	41.9	4.83	0.72896	0.74669	0.752777	1.05716	1.06442	1.13343	0.650779	0.690085	0.677501	1.2718	1.34747	1.36354	XP_024970354.1	aspartyl protease family protein At5g10770-like [Cynara cardunculus var. scolymus] &gt;KVI06882.1 Aspartic peptidase [Cynara cardunculus var. scolymus]
blue	CtAH06G0013700	CtAH06T0013700.1	2	1	2	9	1270	144	8.09	0.742834	0.756298	0.789688	1.05396	1.08408	1.20331	0.945524	0.825063	0.801391	1.09398	1.24249	1.29748	XP_024982824.1	ABC transporter G family member 32-like [Cynara cardunculus var. scolymus]
blue	CtAH06G0234300	CtAH06T0234300.1	37	6	6	70	169	18.1	8.92	0.784304	0.825949	0.80342	1.14506	1.19029	1.16423	0.904518	0.925926	0.982641	0.974569	1.06024	1.05286	XP_024972865.1	photosystem I reaction center subunit N, chloroplastic [Cynara cardunculus var. scolymus]
blue	CtAH05G0271500	CtAH05T0271500.1	22	10	10	61	525	58.8	5.03	0.68678	0.709604	0.710317	0.986284	1.0051	1.06239	0.813143	0.831767	0.882642	1.22452	1.21021	1.24542	XP_024958848.1	probable LRR receptor-like serine/threonine-protein kinase At1g05700 [Cynara cardunculus var. scolymus]
blue	CtAH08G0285400	CtAH08T0285400.1	4	1	1	2	258	28.3	4.7	0.692733	0.688637	0.69789	0.986325	1.01005	1.01341	0.808005	0.818728	0.846337	1.40744	1.30783	1.36106	OTG17962.1	putative aspartic peptidase A1 family [Helianthus annuus]
blue	CtAH12G0008100	CtAH12T0008100.1	1	1	1	1	696	76.4	8.73	0.776604	0.791788	0.771904	1.12912	1.04553	1.19155	0.796333	0.785162	0.736756	1.292	1.26981	1.30263	XP_024978261.1	probable metal-nicotianamine transporter YSL7 [Cynara cardunculus var. scolymus]
blue	CtAH09G0017400	CtAH09T0017400.4	26	19	30	167	1187	133.7	6.87	0.692856	0.679903	0.718066	0.962319	0.974191	1.05793	0.8243	0.859377	0.865925	1.40565	1.3667	1.41992	XP_024970012.1	ABC transporter G family member 35-like [Cynara cardunculus var. scolymus]
blue	CtAH06G0261300	CtAH06T0261300.1	36	5	8	44	281	32.2	5.15	0.727163	0.722882	0.72011	1.05525	1.03351	1.0175	0.77716	0.795784	0.715222	1.49036	1.46861	1.44541	XP_024983541.1	coatomer subunit beta&apos;-2-like [Cynara cardunculus var. scolymus] &gt;KVI01026.1 G-protein beta WD-40 repeat-containing protein [Cynara cardunculus var. scolymus]
blue	CtAH12G0003100	CtAH12T0003100.1	14	3	3	13	316	34.2	5.82	0.65344	0.658899	0.666105	0.933164	0.940599	0.95079	0.632757	0.671858	0.58748	1.52527	1.56667	1.5409	XP_024977731.1	endochitinase-like [Cynara cardunculus var. scolymus] &gt;KVH92153.1 Chitin-binding, type 1 [Cynara cardunculus var. scolymus]
blue	CtAH10G0097700	CtAH10T0097700.4	15	14	18	45	1395	155	7.28	0.879467	0.89665	0.884947	1.03149	1.03614	1.03613	0.881675	0.890187	0.903056	1.26381	1.23157	1.26251	KVI03988.1	AAA+ ATPase domain-containing protein [Cynara cardunculus var. scolymus]
blue	CtAH09G0207900	CtAH09T0207900.1	44	4	4	16	106	12.2	9.1	0.73285	0.71123	0.728954	0.977451	0.984296	1.04336	0.750772	0.780142	0.802186	1.27447	1.36353	1.3789	KVH99364.1	Yippee-like protein, partial [Cynara cardunculus var. scolymus]
blue	CtAH03G0248400	CtAH03T0248400.1	23	11	13	37	1018	117.5	6.58	0.668078	0.683333	0.67884	0.928334	0.93518	0.940029	0.754844	0.78455	0.754622	1.46298	1.4239	1.43364	RWR72617.1	AAA-ATPase ASD, mitochondrial [Cinnamomum micranthum f. kanehirae]
blue	CtAH10G0122700	CtAH10T0122700.1	59	13	13	52	302	32.7	8.34	0.824361	0.809228	0.817875	1.114	1.10821	1.16101	0.797773	0.804241	0.80718	1.33878	1.37852	1.3642	XP_024981451.1	uncharacterized protein LOC112518107 [Cynara cardunculus var. scolymus]
blue	CtAH10G0074500	CtAH10T0074500.1	39	11	13	61	383	40.4	8.37	0.771351	0.762183	0.76867	1.07161	1.04661	1.05423	0.852201	0.849737	0.83857	1.34269	1.35199	1.35257	XP_024975565.1	chloroplast envelope quinone oxidoreductase homolog [Cynara cardunculus var. scolymus] &gt;KVI03791.1 Alcohol dehydrogenase GroES-like protein [Cynara cardunculus var. scolymus]
blue	CtAH03G0139600	CtAH03T0139600.1	2	1	1	1	558	59.8	7.56	0.639855	0.553946	0.634414	0.845476	0.771233	0.901272	0.541121	0.678899	0.755565	1.49878	1.62939	1.54523	XP_024978393.1	la-related protein 1C-like isoform X1 [Cynara cardunculus var. scolymus]
blue	CtAH06G0261100	CtAH06T0261100.1	24	2	5	30	245	27.7	5.71	0.736876	0.70671	0.772499	1.0425	1.04224	0.951282	0.799305	0.879838	0.805244	1.47016	1.36147	1.3077	XP_024983541.1	coatomer subunit beta&apos;-2-like [Cynara cardunculus var. scolymus] &gt;KVI01026.1 G-protein beta WD-40 repeat-containing protein [Cynara cardunculus var. scolymus]
blue	CtAH11G0014400	CtAH11T0014400.6	24	11	13	29	553	63.6	8.24	0.704925	0.721775	0.729457	0.988891	0.958609	1.0049	0.831337	0.868218	0.833995	1.25924	1.26439	1.22395	NA	NA
blue	CtAH06G0287000	CtAH06T0287000.1	2	1	1	2	453	50.1	8.84	0.597579	0.597161	0.688686	0.806248	0.834927	0.933977	0.673521	0.646365	0.620273	1.5922	1.64027	1.4537	XP_024972237.1	uncharacterized protein LOC112511071 isoform X1 [Cynara cardunculus var. scolymus]
blue	CtAH03G0166700	CtAH03T0166700.1	18	1	3	6	179	19.5	5.63	0.707969	0.748306	0.705956	1.03927	0.986054	0.926918	0.970526	0.855135	0.832253	1.25012	1.19411	1.15666	XP_024996185.1	vesicle-associated protein 1-2-like [Cynara cardunculus var. scolymus] &gt;KVH91217.1 Major sperm protein [Cynara cardunculus var. scolymus]
blue	CtAH04G0029700	CtAH04T0029700.1	5	1	2	2	448	49.6	6.54	0.753188	0.771984	0.824881	1.02542	1.00488	1.1745	0.777894	0.779668	0.786697	1.31242	1.41523	1.43407	XP_024991189.1	malonyl-coenzyme A:anthocyanin 3-O-glucoside-6&apos;&apos;-O-malonyltransferase [Cynara cardunculus var. scolymus] &gt;KVI04201.1 Chloramphenicol acetyltransferase-like domain-containing protein [Cynara cardunculus var. scolymus]
blue	CtAH03G0005500	CtAH03T0005500.1	8	2	2	4	380	42.4	4.88	0.858085	0.816484	0.928093	1.21459	1.11989	1.20529	0.823677	0.827799	0.950878	0.994662	0.917487	1.00521	KVI10344.1	AAA+ ATPase domain-containing protein [Cynara cardunculus var. scolymus]
blue	CtAH06G0048800	CtAH06T0048800.1	3	1	1	1	381	42	5.49	0.659495	0.87616	0.899589	1.10454	1.15723	1.04483	1.03054	1.01261	0.975004	1.19785	1.08616	1.30876	XP_024982981.1	glucan endo-1,3-beta-glucosidase 14-like [Cynara cardunculus var. scolymus] &gt;KVI00072.1 Glycoside hydrolase, catalytic domain-containing protein [Cynara cardunculus var. scolymus]
blue	CtAH02G0049600	CtAH02T0049600.1	17	5	5	11	380	44.2	7.77	0.737193	0.732961	0.82779	1.04074	1.04815	1.02456	0.874209	0.85459	0.857979	1.29878	1.29976	1.24573	AGC65501.1	FAD2-4 protein [Carthamus tinctorius]
blue	CtAH06G0198900	CtAH06T0198900.1	7	1	1	2	94	10.5	9.19	0.719413	0.976556	0.749531	1.14665	1.11846	1.04427	0.874404	0.814339	0.863997	1.176	1.21711	1.15317	XP_024992860.1	uncharacterized protein LOC112526700 isoform X2 [Cynara cardunculus var. scolymus]
blue	CtAH09G0171800	CtAH09T0171800.1	28	10	10	28	353	40.6	5.78	0.772371	0.759398	0.768669	1.0247	1.02866	1.05866	0.816886	0.846845	0.866512	1.31417	1.32247	1.34126	XP_024976688.1	glycerophosphodiester phosphodiesterase GDPD6-like [Cynara cardunculus var. scolymus]
blue	CtAH09G0017800	CtAH09T0017800.1	19	11	25	86	1360	152.9	7.28	0.798597	0.791944	0.755126	1.03081	1.05983	1.07603	0.803901	0.842102	0.737749	1.33503	1.35138	1.2762	XP_024970858.1	ABC transporter G family member 35-like [Cynara cardunculus var. scolymus]
blue	CtAH06G0300300	CtAH06T0300300.2	14	5	5	9	449	49.9	6.55	0.747319	0.693374	0.726371	0.953415	0.945827	1.01919	0.779452	0.837249	0.755796	1.47603	1.53007	1.54443	XP_024972206.1	patatin-like protein 2 [Cynara cardunculus var. scolymus]
blue	CtAH01G0232200	CtAH01T0232200.1	18	3	7	15	466	51.7	6.8	0.800803	0.780625	0.81851	1.10437	1.09935	1.02238	0.882951	0.882559	0.82296	1.13789	1.19756	1.14597	XP_024990748.1	5&apos;-adenylylsulfate reductase 1, chloroplastic-like [Cynara cardunculus var. scolymus] &gt;KVI09409.1 hypothetical protein Ccrd_012250 [Cynara cardunculus var. scolymus]
blue	CtAH10G0200500	CtAH10T0200500.1	62	9	9	20	217	23.1	5.94	0.742643	0.720791	0.74487	0.978347	0.974891	1.01177	0.708952	0.708736	0.716699	1.54904	1.57117	1.52511	ALG75881.1	chalcone isomerase [Carthamus tinctorius]
blue	CtAH08G0006100	CtAH08T0006100.1	14	5	5	26	549	59.1	4.49	0.705061	0.673709	0.741554	0.906682	0.904914	1.0235	0.732278	0.787096	0.84573	1.35906	1.46467	1.40586	KVI10189.1	Glycoside hydrolase, catalytic domain-containing protein, partial [Cynara cardunculus var. scolymus]
blue	CtAH05G0116100	CtAH05T0116100.1	1	1	1	2	759	85.5	8.19	0.836662	0.791575	0.835083	1.15538	1.06107	1.06964	0.782741	0.858698	0.959269	1.14671	1.11507	1.17314	KVH93121.1	PC-Esterase [Cynara cardunculus var. scolymus]
blue	CtAH11G0229600	CtAH11T0229600.1	4	1	1	1	182	21.2	8.53	0.868757	0.811592	0.8079	1.13042	1.05839	1.12663	0.933894	0.940784	0.845952	1.14462	1.08022	1.15884	XP_023760333.1	heavy metal-associated isoprenylated plant protein 39-like [Lactuca sativa] &gt;PLY88132.1 hypothetical protein LSAT_6X4461 [Lactuca sativa]
blue	CtAH01G0137100	CtAH01T0137100.1	2	1	1	3	649	73.2	7.47	0.800626	0.781379	0.847063	1.12411	1.09842	0.995175	0.978563	0.933323	0.90937	1.19111	1.16322	1.1946	XP_024984560.1	cysteine-rich receptor-like protein kinase 5 [Cynara cardunculus var. scolymus]
blue	CtAH11G0072500	CtAH11T0072500.1	10	5	6	7	702	77.8	6.44	0.766291	0.811162	0.856259	1.05339	1.10252	1.05636	0.923923	0.901385	0.899554	1.14807	1.22149	1.18568	XP_024982474.1	LEAF RUST 10 DISEASE-RESISTANCE LOCUS RECEPTOR-LIKE PROTEIN KINASE-like 1.2 [Cynara cardunculus var. scolymus]
blue	CtAH12G0059000	CtAH12T0059000.1	0	1	1	1	1427	160.4	9.47	0.89123	0.761595	0.865024	1.20404	1.09997	1.01618	0.862646	0.796226	0.836274	1.13929	1.29326	1.27556	KAD3338394.1	hypothetical protein E3N88_33915 [Mikania micrantha]
blue	CtAH10G0078600	CtAH10T0078600.1	34	5	7	13	289	30.5	8.15	0.732027	0.725267	0.6796	0.936932	0.932768	0.944196	0.852913	0.852892	0.842348	1.30512	1.3517	1.30482	XP_024974541.1	3-ketoacyl-CoA thiolase 2, peroxisomal-like [Cynara cardunculus var. scolymus]
blue	CtAH03G0202300	CtAH03T0202300.1	2	1	1	7	547	59.2	5.12	0.852535	0.838201	0.861002	1.14696	1.07141	1.13744	0.843654	0.813569	0.809243	1.27807	1.27971	1.24545	XP_024996408.1	protein HOTHEAD-like [Cynara cardunculus var. scolymus]
blue	CtAH06G0026800	CtAH06T0026800.1	30	14	14	31	537	58.9	8.16	0.784901	0.801668	0.811033	1.0712	1.02923	1.04683	0.817518	0.804242	0.802353	1.35615	1.42251	1.38584	XP_024983744.1	4-coumarate--CoA ligase-like 7 [Cynara cardunculus var. scolymus]
blue	CtAH07G0085100	CtAH07T0085100.1	47	15	18	158	567	64.8	6.6	0.741191	0.754587	0.724027	0.99523	1.01845	0.899755	0.766743	0.787356	0.815887	1.53535	1.5303	1.58095	XP_024989450.1	catalase-like isoform X2 [Cynara cardunculus var. scolymus]
blue	CtAH06G0041200	CtAH06T0041200.1	32	7	7	26	295	33	8.02	0.759701	0.773486	0.766622	0.997311	1.00222	1.01802	0.81071	0.83005	0.826283	1.27586	1.28472	1.26769	XP_024983030.1	syntaxin-121-like [Cynara cardunculus var. scolymus] &gt;KVI00040.1 Syntaxin/epimorphin, conserved site-containing protein [Cynara cardunculus var. scolymus]
blue	CtAH08G0119800	CtAH08T0119800.1	38	8	8	46	247	27.4	9.07	0.823427	0.830715	0.829206	1.07418	1.07575	1.1075	0.863015	0.859932	0.860343	1.26811	1.31239	1.24518	KVI09206.1	Glucose/ribitol dehydrogenase [Cynara cardunculus var. scolymus]
blue	CtAH02G0028500	CtAH02T0028500.1	14	6	6	14	448	50	6.34	0.862112	0.876709	0.818743	1.12679	1.11995	1.10373	0.879478	0.917339	0.873703	1.03286	1.02412	1.04983	KVH95295.1	Glycoside hydrolase, family 37 [Cynara cardunculus var. scolymus]
blue	CtAH08G0324800	CtAH08T0324800.1	0	1	1	1	1679	184.8	6.23	0.801091	0.843263	0.844219	1.18382	1.04048	1.0322	0.878961	0.954168	0.886555	1.04662	1.2038	1.10483	KVG16151.1	Leucine-rich repeat-containing protein, partial [Cynara cardunculus var. scolymus]
blue	CtAH07G0081300	CtAH07T0081300.1	29	12	12	37	546	59.3	7.65	0.824573	0.815338	0.828357	1.0793	1.04648	1.10374	0.826083	0.808153	0.800489	1.30043	1.29693	1.28629	XP_024990822.1	4-coumarate--CoA ligase-like 5 [Cynara cardunculus var. scolymus] &gt;KVI05191.1 AMP-binding, conserved site-containing protein [Cynara cardunculus var. scolymus]
blue	CtAH11G0009200	CtAH11T0009200.1	1	1	1	7	680	74.2	7.27	0.844437	0.789081	0.8047	1.03179	1.07236	1.08598	0.949782	0.927888	0.982969	1.20593	1.11824	1.11788	XP_024978041.1	cysteine-rich receptor-like protein kinase 42 [Cynara cardunculus var. scolymus]
blue	CtAH04G0077300	CtAH04T0077300.1	11	5	5	16	420	46.9	7.39	0.744609	0.76651	0.720008	0.990816	1.00089	0.918394	0.909412	0.844278	0.794929	1.47018	1.44957	1.44391	XP_024961531.1	embryogenesis-associated protein EMB8-like [Cynara cardunculus var. scolymus]
blue	CtAH04G0176200	CtAH04T0176200.1	2	1	1	1	369	42.3	5.36	0.824982	0.761176	0.774602	1.05081	1.02524	1.00022	0.779036	0.782046	0.877628	1.22761	1.38206	1.29709	KVH88272.1	hypothetical protein Ccrd_024281 [Cynara cardunculus var. scolymus]
blue	CtAH08G0056000	CtAH08T0056000.1	33	3	17	133	648	70.8	5.36	0.815278	0.78878	0.796732	1.0241	0.988974	1.1049	0.814818	0.799666	0.842459	1.14822	1.20744	1.20676	XP_024976042.1	heat shock cognate 70 kDa protein 2-like [Cynara cardunculus var. scolymus]
blue	CtAH10G0269900	CtAH10T0269900.1	33	4	4	17	136	15.2	5.55	0.850699	0.840584	0.84432	1.08005	1.08871	1.11283	0.857108	0.874479	0.868309	1.23991	1.30331	1.14024	XP_024969442.1	cytochrome b5-like [Cynara cardunculus var. scolymus] &gt;XP_024969443.1 cytochrome b5-like [Cynara cardunculus var. scolymus]
blue	CtAH03G0233400	CtAH03T0233400.1	15	3	5	14	333	37.7	8.24	0.815636	0.848744	0.828914	1.06452	1.09455	1.06164	0.790664	0.778737	0.83197	1.40585	1.34999	1.48826	XP_024996186.1	ubiquinol oxidase 2, mitochondrial-like [Cynara cardunculus var. scolymus]
blue	CtAH07G0196300	CtAH07T0196300.1	4	1	1	1	244	26.8	5.73	0.719835	0.682786	0.790637	0.942016	0.954594	0.932453	0.820037	0.930264	0.9433	1.25853	1.65731	1.44816	XP_024960363.1	nicotinamidase 1-like [Cynara cardunculus var. scolymus]
blue	CtAH09G0078600	CtAH09T0078600.1	25	4	7	19	365	39.9	5.53	0.790235	0.771759	0.776799	1.04804	0.947344	1.01264	0.773836	0.81606	0.813845	1.27375	1.25263	1.27586	KVI06529.1	Cysteine peptidase, asparagine active site-containing protein, partial [Cynara cardunculus var. scolymus]
blue	CtAH06G0294100	CtAH06T0294100.1	13	9	9	18	815	92.3	9.14	0.780452	0.814519	0.802389	1.06871	1.02386	0.990018	0.837251	0.826515	0.818443	1.32133	1.24418	1.28414	KVH98297.1	cytochrome P450 [Cynara cardunculus var. scolymus]
blue	CtAH11G0231100	CtAH11T0231100.1	3	1	1	2	250	27.5	6.27	0.737537	0.716563	0.705044	0.935654	0.953032	0.886385	0.780392	0.924912	0.854112	1.31616	1.34813	1.33151	PWA59598.1	PLAC8 family protein [Artemisia annua]
blue	CtAH07G0084600	CtAH07T0084600.1	3	2	2	3	611	66.8	7.84	0.809048	0.789935	0.780973	1.02975	1.07451	0.949214	0.814511	0.782883	0.811355	1.56143	1.35517	1.48064	XP_024992181.1	uncharacterized protein LOC112526039 isoform X1 [Cynara cardunculus var. scolymus]
blue	CtAH05G0071300	CtAH05T0071300.1	18	8	10	17	642	68.6	7.14	0.825059	0.840876	0.847021	1.07903	1.06143	1.07862	0.920438	0.93459	0.903491	1.22537	1.22307	1.2098	XP_024978907.1	thiamine biosynthetic bifunctional enzyme TH1, chloroplastic-like [Cynara cardunculus var. scolymus]
blue	CtAH08G0048800	CtAH08T0048800.1	13	7	8	16	833	93.3	6.27	0.856771	0.854227	0.828926	1.06126	1.0689	1.12282	0.819398	0.799275	0.747543	1.24684	1.33407	1.2322	KVI09874.1	UDP-glucuronosyl/UDP-glucosyltransferase [Cynara cardunculus var. scolymus]
blue	CtAH05G0069800	CtAH05T0069800.1	19	1	4	8	201	22.4	6.01	0.744975	0.68294	0.844088	1.0385	0.965733	0.904169	0.754549	0.77535	0.731128	1.2991	1.2263	1.25799	XP_024962863.1	ankyrin repeat-containing protein BDA1-like [Cynara cardunculus var. scolymus] &gt;KVH87778.1 Ankyrin repeat-containing protein [Cynara cardunculus var. scolymus]
blue	CtAH02G0017200	CtAH02T0017200.1	18	4	5	35	364	38.8	8.78	0.843965	0.775611	0.809744	1.00626	1.02296	1.0791	0.930212	0.936537	0.988901	1.2511	1.1296	1.17778	XP_024994267.1	aquaporin PIP1-1-like [Cynara cardunculus var. scolymus]
blue	CtAH02G0017300	CtAH02T0017300.4	33	8	9	44	513	55.8	9.11	0.770238	0.800617	0.797237	1.01229	1.00114	1.00824	0.86256	0.860871	0.834178	1.29613	1.31801	1.3407	RXH95091.1	hypothetical protein DVH24_024775 [Malus domestica]
blue	CtAH04G0201100	CtAH04T0201100.1	25	5	8	74	364	40	8.76	0.815674	0.810499	0.832353	1.02881	1.02988	1.07817	0.881566	0.882658	0.956405	1.30022	1.31834	1.3335	XP_023766196.1	(S)-2-hydroxy-acid oxidase GLO1-like [Lactuca sativa] &gt;PLY83700.1 hypothetical protein LSAT_4X29481 [Lactuca sativa]
blue	CtAH10G0179100	CtAH10T0179100.3	2	1	1	4	605	69	8.12	0.848963	0.885276	0.828807	1.10632	1.08145	1.07929	0.940877	0.957332	0.915153	1.03131	1.05616	1.03002	XP_024988928.1	protein CutA, chloroplastic [Cynara cardunculus var. scolymus]
blue	CtAH04G0064800	CtAH04T0064800.1	22	14	17	66	821	94	5.94	0.782902	0.7695	0.783207	0.999372	0.97777	0.998862	0.862949	0.878448	0.884423	1.27206	1.24895	1.21363	XP_024963319.1	probable linoleate 9S-lipoxygenase 5 [Cynara cardunculus var. scolymus]
blue	CtAH12G0168000	CtAH12T0168000.3	54	2	27	216	649	71	5.29	0.77796	0.790708	0.779931	0.978471	0.988324	1.0184	0.871898	0.845258	0.869575	1.40405	1.41332	1.45129	RYR03158.1	hypothetical protein Ahy_B06g081994 isoform C [Arachis hypogaea]
blue	CtAH02G0202200	CtAH02T0202200.1	59	1	8	98	158	17.4	5.06	0.77774	0.78813	0.74692	0.992718	0.961445	0.985416	0.790686	0.779315	0.787772	1.48406	1.51688	1.56731	XP_024994832.1	root allergen protein-like [Cynara cardunculus var. scolymus]
blue	CtAH11G0214800	CtAH11T0214800.1	2	1	1	1	518	56.3	5.9	0.82911	0.927265	0.7763	1.09099	1.08481	1.04163	0.935156	0.748066	0.886822	1.33562	1.15478	1.01444	KVH90261.1	Malectin [Cynara cardunculus var. scolymus]
blue	CtAH02G0017400	CtAH02T0017400.1	48	12	13	36	349	38.1	9.32	0.839999	0.825198	0.837108	1.04664	1.03743	1.09438	0.861443	0.885282	0.848823	1.3378	1.39304	1.35196	XP_024994519.1	short-chain dehydrogenase TIC 32, chloroplastic-like [Cynara cardunculus var. scolymus]
blue	CtAH11G0072000	CtAH11T0072000.1	19	2	2	11	245	27.4	8.63	0.776706	0.756784	0.758752	0.978922	0.9756	0.956441	0.788174	0.78712	0.744845	1.28858	1.28411	1.31574	PWA99707.1	hypothetical protein CTI12_AA002350 [Artemisia annua]
blue	CtAH05G0141000	CtAH05T0141000.1	8	3	3	8	443	50.8	8.85	0.786353	0.786405	0.79631	1.02223	0.99715	0.988405	0.794928	0.793557	0.803276	1.22231	1.09854	1.21819	XP_024979710.1	7-dehydrocholesterol reductase [Cynara cardunculus var. scolymus]
blue	CtAH12G0115600	CtAH12T0115600.1	4	2	2	2	486	53	9.13	0.950932	0.824805	0.774201	1.02903	1.07785	1.11739	0.962718	0.87733	0.955492	1.27064	1.27765	1.27672	XP_023769966.1	probable chlorophyll(ide) b reductase NYC1, chloroplastic [Lactuca sativa] &gt;PLY80753.1 hypothetical protein LSAT_8X95280 [Lactuca sativa]
blue	CtAH01G0216100	CtAH01T0216100.2	19	9	10	27	634	71.1	5.59	0.794184	0.774098	0.7737	0.978749	0.963754	1.01739	0.862574	0.864205	0.86214	1.23035	1.25616	1.24144	OTG29590.1	putative epoxide hydrolase [Helianthus annuus]
blue	CtAH08G0296000	CtAH08T0296000.1	9	3	3	7	509	54.3	7.69	0.826823	0.816343	0.849606	1.00899	0.998628	1.14057	0.836313	0.880759	0.97617	1.16646	1.24636	1.30948	XP_024963813.1	ammonium transporter 1 member 2-like [Cynara cardunculus var. scolymus] &gt;KVH55998.1 Ammonium transporter [Cynara cardunculus var. scolymus]
blue	CtAH07G0224400	CtAH07T0224400.1	22	3	6	23	319	36	5.39	0.779058	0.825861	0.771332	1.01281	1.01004	0.976056	0.881967	0.874102	0.82785	1.23192	1.14932	1.1512	XP_024959288.1	1-aminocyclopropane-1-carboxylate oxidase [Cynara cardunculus var. scolymus]
blue	CtAH05G0085600	CtAH05T0085600.1	63	4	6	32	163	18.2	8.47	0.543228	0.533792	0.560469	0.667106	0.690529	0.703986	0.560923	0.606773	0.571063	1.78453	1.81795	1.83185	XP_024979355.1	pathogenesis-related protein PR-1 type-like [Cynara cardunculus var. scolymus]
blue	CtAH10G0267800	CtAH10T0267800.1	22	8	8	25	389	43.4	4.73	0.813034	0.800952	0.802795	0.993737	1.01314	1.01716	0.875647	0.899218	0.899537	1.18355	1.15551	1.16216	XP_023770575.1	TOM1-like protein 1 [Lactuca sativa] &gt;PLY99716.1 hypothetical protein LSAT_9X47621 [Lactuca sativa]
blue	CtAH10G0180900	CtAH10T0180900.1	18	4	4	22	240	27.4	5.96	0.847473	0.870117	0.863585	1.04435	1.06406	1.11955	0.840154	0.851349	0.830541	1.19586	1.23406	1.23134	XP_023764893.1	glutathione transferase GST 23-like [Lactuca sativa] &gt;PLY84653.1 hypothetical protein LSAT_9X74380 [Lactuca sativa]
blue	CtAH08G0353900	CtAH08T0353900.1	12	2	2	5	174	20.2	8.75	0.803125	0.7738	0.845664	1.01068	0.985681	1.02488	0.836986	0.883816	0.97605	1.13681	1.19862	1.31986	XP_023730072.1	outer envelope pore protein 37, chloroplastic [Lactuca sativa] &gt;PLY76737.1 hypothetical protein LSAT_7X44620 [Lactuca sativa]
blue	CtAH12G0167800	CtAH12T0167800.2	54	3	27	209	651	71.2	5.29	0.753194	0.754901	0.684654	0.881216	0.865071	0.984449	0.825145	0.855404	0.810978	1.79869	1.71748	1.61359	PKA61893.1	Heat shock cognate 70 kDa protein [Apostasia shenzhenica]
blue	CtAH03G0239500	CtAH03T0239500.1	7	5	5	10	688	76.6	7.24	0.805599	0.833021	0.769709	0.965164	1.01968	1.00048	0.829505	0.804837	0.80895	1.36774	1.31113	1.32592	XP_024996828.1	uncharacterized protein LOC112529702 [Cynara cardunculus var. scolymus]
blue	CtAH08G0043800	CtAH08T0043800.1	6	2	2	3	330	36.1	9.76	0.769259	0.773203	0.832193	1.02853	0.992535	0.915594	0.893389	0.910327	0.885398	1.34862	1.35104	1.25112	XP_024992859.1	peroxisomal nicotinamide adenine dinucleotide carrier isoform X1 [Cynara cardunculus var. scolymus]
blue	CtAH04G0181300	CtAH04T0181300.1	5	2	2	4	424	46.8	8.81	0.880102	0.794187	0.879864	1.06008	1.03283	1.06352	0.902591	0.941686	0.989443	1.05605	1.01806	1.08633	XP_024987948.1	calmodulin-binding receptor-like cytoplasmic kinase 2 [Cynara cardunculus var. scolymus]
blue	CtAH03G0283900	CtAH03T0283900.1	12	6	6	17	444	50.6	6.34	0.679801	0.760607	0.716467	0.90715	0.882768	0.875343	0.755616	0.752788	0.672146	1.64889	1.70824	1.67036	XP_024996349.1	cytochrome P450 76C1-like [Cynara cardunculus var. scolymus]
blue	CtAH03G0032600	CtAH03T0032600.1	31	6	13	63	486	53.8	6.84	0.736758	0.703099	0.712655	0.891792	0.867746	0.90023	0.737061	0.766488	0.754922	1.39807	1.42255	1.37748	XP_024966480.1	epidermis-specific secreted glycoprotein EP1-like [Cynara cardunculus var. scolymus]
blue	CtAH03G0171500	CtAH03T0171500.1	14	1	4	10	445	50.8	4.87	0.98004	0.759078	0.838276	1.0248	1.10414	1.05499	0.869378	0.842373	0.825063	1.14779	1.11684	1.1979	KVH91246.1	Oxysterol-binding protein [Cynara cardunculus var. scolymus]
blue	CtAH06G0172300	CtAH06T0172300.1	44	11	11	48	274	30.3	5.41	0.767364	0.731329	0.786695	0.929726	0.918486	0.973946	0.790105	0.812949	0.846271	1.34491	1.34321	1.44789	XP_024992628.1	uncharacterized protein LOC112526536 [Cynara cardunculus var. scolymus]
blue	CtAH03G0059700	CtAH03T0059700.1	2	1	1	1	439	49.9	8.92	0.940119	0.889241	0.838795	1.08715	1.09001	1.1133	0.920665	0.89839	0.993192	1.11012	1.00917	1.04263	XP_024960824.1	probable beta-1,3-galactosyltransferase 2 isoform X1 [Cynara cardunculus var. scolymus]
blue	CtAH09G0249900	CtAH09T0249900.1	8	2	2	4	285	31.1	9.55	0.859999	0.824492	0.870466	1.09258	1.0324	1.02146	0.967051	0.954951	0.890246	1.16248	1.20077	1.14702	XP_024981653.1	desumoylating isopeptidase 1 [Cynara cardunculus var. scolymus]
blue	CtAH05G0183400	CtAH05T0183400.1	5	3	3	10	948	101.5	8.79	0.750414	0.765593	0.808772	0.973405	0.941019	0.947411	0.787925	0.752389	0.732665	1.40636	1.4741	1.45456	RHN80197.1	putative nepenthesin [Medicago truncatula]
blue	CtAH12G0135800	CtAH12T0135800.1	48	6	8	45	185	21.4	5.48	0.89276	0.854197	0.883529	1.04883	1.04169	1.14747	1.2012	1.19507	1.3206	0.793635	0.824214	0.808666	XP_031272581.1	temperature-induced lipocalin-1 [Pistacia vera]
blue	CtAH09G0132100	CtAH09T0132100.1	31	6	10	47	359	38.2	9.14	0.837015	0.856251	0.825918	1.02087	1.04335	1.03381	0.887054	0.878699	0.880312	1.17967	1.20911	1.24475	XP_024976798.1	mitochondrial phosphate carrier protein 3, mitochondrial-like [Cynara cardunculus var. scolymus]
blue	CtAH03G0303900	CtAH03T0303900.1	22	9	9	22	474	52.5	5.49	0.824194	0.831118	0.821155	1.0351	0.99178	1.01558	0.791455	0.822212	0.759841	1.30035	1.35687	1.29992	XP_023770764.1	UDP-glycosyltransferase 71E1-like [Lactuca sativa] &gt;PLY80108.1 hypothetical protein LSAT_5X64321 [Lactuca sativa]
blue	CtAH08G0074300	CtAH08T0074300.4	15	6	6	13	598	65.7	7.09	0.755725	0.770406	0.781558	0.935358	0.93789	0.952703	0.756217	0.782736	0.73903	1.35197	1.40705	1.44394	KVI09680.1	Kunitz inhibitor ST1-like protein [Cynara cardunculus var. scolymus]
blue	CtAH07G0019600	CtAH07T0019600.1	4	2	3	7	654	71.4	5.29	0.805889	0.801802	0.8241	1.00874	0.949539	1.01942	0.773513	0.791388	0.803261	1.18396	1.17149	1.22779	XP_024989588.1	HIPL1 protein-like [Cynara cardunculus var. scolymus]
blue	CtAH04G0048300	CtAH04T0048300.2	3	1	1	1	299	33.7	5.29	0.910638	0.859605	0.832598	1.13667	1.09679	0.952598	0.900404	0.903405	0.969053	1.07514	1.11047	1.10512	XP_024991789.1	uncharacterized protein At1g03900 [Cynara cardunculus var. scolymus]
blue	CtAH11G0228400	CtAH11T0228400.1	14	3	3	11	167	17.7	8.31	0.82207	0.795052	0.880298	0.984459	0.971029	1.09293	0.829886	0.844451	0.950726	1.14465	1.18876	1.16235	XP_024986320.1	lipid transfer-like protein VAS [Cynara cardunculus var. scolymus] &gt;KVH90138.1 Bifunctional inhibitor/plant lipid transfer protein/seed storage helical domain-containing protein [Cynara cardunculus var. scolymus]
blue	CtAH01G0074000	CtAH01T0074000.1	7	2	5	22	642	71.5	7.31	0.818032	0.889493	0.888212	1.04489	1.04051	1.08214	0.858108	0.931866	1.02027	1.12168	1.06611	1.21584	KVH72121.1	Concanavalin A-like lectin/glucanase, subgroup [Cynara cardunculus var. scolymus]
blue	CtAH03G0302000	CtAH03T0302000.1	4	1	2	4	493	54.4	9.42	0.80501	0.982862	0.9466	1.08005	1.1104	1.14563	0.964154	0.766244	1.01289	1.2201	1.15913	1.05427	KAD7117484.1	hypothetical protein E3N88_04752 [Mikania micrantha]
blue	CtAH07G0039000	CtAH07T0039000.1	34	12	12	40	536	58.1	9.35	0.829618	0.846016	0.827171	0.988143	1.00002	1.06351	0.867909	0.881828	0.941466	1.25137	1.30025	1.28224	XP_024990159.1	pectinesterase [Cynara cardunculus var. scolymus] &gt;KVI05430.1 hypothetical protein Ccrd_016223 [Cynara cardunculus var. scolymus]
blue	CtAH11G0111800	CtAH11T0111800.1	13	3	4	10	390	42.6	9.1	0.914396	0.844366	0.866759	1.12403	1.02239	1.05227	0.854593	0.949274	0.787131	1.19649	1.2014	1.19723	KVH89772.1	Aromatic-ring hydroxylase-like protein [Cynara cardunculus var. scolymus]
blue	CtAH05G0033700	CtAH05T0033700.1	16	8	8	19	541	60.2	5.55	0.770461	0.790207	0.782371	0.968739	0.951438	0.933451	0.848802	0.878318	0.822602	1.24094	1.26142	1.21075	XP_024980280.1	NEDD8 ultimate buster 1 [Cynara cardunculus var. scolymus]
blue	CtAH02G0066000	CtAH02T0066000.1	18	4	6	10	358	39.5	7.21	0.87335	0.879026	0.879744	1.03499	1.06249	1.09906	0.876985	0.910035	0.881515	1.21223	1.18963	1.17159	XP_024994196.1	NADPH-dependent aldo-keto reductase, chloroplastic-like [Cynara cardunculus var. scolymus]
blue	CtAH06G0026000	CtAH06T0026000.1	1	1	1	2	587	63.9	8.48	0.870444	0.896786	0.873367	1.10402	1.06566	1.03624	0.953613	0.899019	0.855021	1.20425	1.08043	1.18569	PWA84461.1	Major facilitator superfamily [Artemisia annua]
blue	CtAH09G0035700	CtAH09T0035700.1	7	3	5	8	544	59.3	5.59	0.819202	0.844486	0.922826	1.07622	1.04238	1.02097	0.934425	0.898291	0.917871	1.09644	1.11679	1.14528	XP_024969413.1	4-coumarate--CoA ligase 1-like isoform X1 [Cynara cardunculus var. scolymus] &gt;KVI06105.1 AMP-binding, conserved site-containing protein [Cynara cardunculus var. scolymus]
blue	CtAH08G0156600	CtAH08T0156600.1	12	4	4	4	342	38.5	6.74	0.828128	0.810248	0.844725	0.99887	1.00607	1.00895	0.887535	0.904703	0.900331	1.24764	1.23596	1.20453	XP_024980655.1	caffeoylshikimate esterase [Cynara cardunculus var. scolymus]
blue	CtAH12G0024300	CtAH12T0024300.1	18	5	5	8	331	37.6	8.35	0.805868	0.831698	0.822758	1.01588	0.986342	0.979292	0.787259	0.748771	0.712042	1.33723	1.40795	1.33527	XP_024978081.1	uncharacterized protein LOC112515470 [Cynara cardunculus var. scolymus]
blue	CtAH12G0102600	CtAH12T0102600.6	31	5	8	17	220	25.5	5.91	0.778416	0.812167	0.836934	0.989463	0.973435	0.976101	0.854673	0.885671	0.838792	1.19314	1.20116	1.20248	XP_024967258.1	probable glutathione S-transferase parA [Cynara cardunculus var. scolymus]
blue	CtAH10G0219400	CtAH10T0219400.1	20	3	3	6	177	20.2	7.43	0.80482	0.866428	0.795951	0.97414	0.984207	1.02492	0.922822	0.907893	0.843427	1.15186	1.13722	1.16078	KVI07122.1	Heavy metal-associated domain, HMA [Cynara cardunculus var. scolymus]
blue	CtAH02G0021600	CtAH02T0021600.1	24	6	6	60	325	36.4	7.93	0.727317	0.737697	0.738043	0.919141	0.90768	0.835946	0.798223	0.809506	0.800693	1.41925	1.3692	1.36291	KAA8522471.1	hypothetical protein F0562_013168 [Nyssa sinensis]
blue	CtAH06G0262300	CtAH06T0262300.1	6	4	8	20	2419	271.8	6.39	0.831037	0.794486	0.813299	0.984149	0.959073	1.00436	0.820392	0.855685	0.778195	1.23672	1.28936	1.21561	CBI36229.3	unnamed protein product, partial [Vitis vinifera]
blue	CtAH11G0201200	CtAH11T0201200.1	7	1	3	9	493	54.7	6.01	0.828854	0.849428	0.881639	1.00491	1.0202	1.06429	0.853683	0.854207	0.792752	1.21004	1.26093	1.23424	KVH90492.1	UDP-glucuronosyl/UDP-glucosyltransferase [Cynara cardunculus var. scolymus]
blue	CtAH03G0051700	CtAH03T0051700.1	22	8	8	32	564	60.2	9.07	0.820306	0.836302	0.826812	1.00017	0.97731	1.01956	0.913462	0.886189	0.956765	1.16174	1.13664	1.19923	XP_024965410.1	cytochrome b561 and DOMON domain-containing protein At5g35735-like [Cynara cardunculus var. scolymus] &gt;KVI10647.1 cytochrome b561, eukaryote [Cynara cardunculus var. scolymus]
blue	CtAH11G0180600	CtAH11T0180600.1	5	2	2	3	433	49.7	8.22	0.838667	0.90401	0.853666	1.05715	1.04784	1.0216	0.874711	0.884352	0.868306	1.29089	1.28671	1.25952	KVH90618.1	Peptidase S28 [Cynara cardunculus var. scolymus]
blue	CtAH09G0277900	CtAH09T0277900.1	19	4	6	16	372	42.9	5.76	0.885395	0.894451	0.832143	1.0518	1.11793	0.967528	0.86164	0.904999	0.882662	1.18973	1.13846	1.15664	XP_024981863.1	mitogen-activated protein kinase 3-like [Cynara cardunculus var. scolymus]
blue	CtAH08G0090200	CtAH08T0090200.1	7	1	5	7	754	82.6	6.84	1.18082	1.21124	1.01311	0.931389	0.934842	0.968435	1.02695	1.13973	0.968855	0.881788	0.957271	0.845166	XP_024989185.1	ABC transporter B family member 1 [Cynara cardunculus var. scolymus] &gt;KVI09502.1 AAA+ ATPase domain-containing protein [Cynara cardunculus var. scolymus]
blue	CtAH08G0034200	CtAH08T0034200.2	22	4	5	24	288	31	7.97	1.20909	1.15801	1.19843	0.990123	0.982488	0.985784	1.12348	1.1336	1.0729	0.850672	0.878476	0.857103	XP_024986912.1	uncharacterized protein LOC112522071 [Cynara cardunculus var. scolymus]
blue	CtAH08G0063700	CtAH08T0063700.1	10	1	1	2	86	9.4	9.99	1.12822	1.04348	1.14517	0.940948	0.881405	0.928882	1.02353	1.0653	1.10643	0.935324	0.925531	1.00599	XP_024981914.1	CDP-diacylglycerol--glycerol-3-phosphate 3-phosphatidyltransferase 2 [Cynara cardunculus var. scolymus] &gt;KVI09774.1 CDP-alcohol phosphatidyltransferase [Cynara cardunculus var. scolymus]
blue	CtAH01G0050500	CtAH01T0050500.2	9	4	4	10	404	43.1	6.47	1.15538	1.20135	1.14583	0.983159	0.980089	0.928953	1.09766	1.11102	1.04949	0.849328	0.858128	0.867258	XP_024974563.1	anthranilate phosphoribosyltransferase, chloroplastic [Cynara cardunculus var. scolymus]
blue	CtAH09G0166500	CtAH09T0166500.5	26	2	5	54	305	33	8.38	1.14845	1.19128	1.13231	0.966307	0.956821	0.940217	1.14439	1.19335	1.13345	0.912223	0.845836	0.864334	XP_023763675.1	ribulose-phosphate 3-epimerase, chloroplastic [Lactuca sativa] &gt;PLY85576.1 hypothetical protein LSAT_5X21561 [Lactuca sativa]
blue	CtAH06G0183000	CtAH06T0183000.1	16	5	7	23	516	55	6.16	1.16854	1.18771	1.13307	0.968206	0.949161	0.958933	1.07271	1.08549	1.11205	0.879157	0.844685	0.873221	XP_024992682.1	3-phosphoshikimate 1-carboxyvinyltransferase 2 [Cynara cardunculus var. scolymus]
blue	CtAH01G0037300	CtAH01T0037300.1	49	7	8	46	223	25.3	8.05	1.06623	1.04445	1.08008	0.845417	0.883319	0.900312	1.06807	1.08243	1.15648	0.817482	0.801118	0.796339	XP_024973889.1	probable xyloglucan endotransglucosylase/hydrolase protein 7 [Cynara cardunculus var. scolymus] &gt;KVI02743.1 Concanavalin A-like lectin/glucanase superfamily [Cynara cardunculus var. scolymus]
blue	CtAH06G0077800	CtAH06T0077800.1	1	1	1	2	1145	123.6	5.55	1.19348	1.0549	1.15352	1.00809	0.82403	0.961036	1.08288	1.00445	1.21349	0.778326	0.882715	0.825169	XP_024984189.1	receptor-like protein kinase 2 [Cynara cardunculus var. scolymus]
blue	CtAH05G0017500	CtAH05T0017500.2	29	30	30	146	1074	116.9	4.67	1.21594	1.18281	1.2	0.963139	0.974968	1.00421	1.13363	1.12813	1.14191	0.83455	0.831812	0.841465	XP_024979582.1	uncharacterized protein LOC112516651 [Cynara cardunculus var. scolymus]
blue	CtAH09G0295900	CtAH09T0295900.1	13	2	2	4	141	15.2	8.1	1.15806	1.14932	1.11445	0.971384	0.912245	0.905695	1.02488	1.11983	1.37196	0.794967	0.83091	0.840565	XP_024980450.1	macrophage migration inhibitory factor homolog [Cynara cardunculus var. scolymus]
blue	CtAH07G0096100	CtAH07T0096100.1	7	3	3	4	546	60.8	5.83	1.10946	1.20496	1.18327	0.976346	0.966435	0.90234	1.01461	1.11928	0.995878	0.769466	0.815143	0.903616	XP_024989580.1	uncharacterized protein LOC112524139 isoform X2 [Cynara cardunculus var. scolymus]
blue	CtAH03G0037700	CtAH03T0037700.1	12	2	2	4	219	24.1	5.4	1.24798	1.19111	1.1663	0.957685	1.00671	0.965439	1.06963	1.04802	1.02465	0.743461	0.736058	0.791967	XP_024966686.1	fatty-acid-binding protein 3, chloroplastic isoform X1 [Cynara cardunculus var. scolymus]
blue	CtAH07G0109900	CtAH07T0109900.1	47	7	8	24	212	23.5	7.96	1.10088	1.17586	1.1187	0.882408	0.927377	0.944234	1.10926	1.12761	1.10894	0.834293	0.844418	0.861851	KAD2805067.1	hypothetical protein E3N88_38444 [Mikania micrantha]
blue	CtAH07G0071600	CtAH07T0071600.1	1	1	2	14	2032	226.7	5.73	1.15696	1.12741	1.0746	0.879053	0.978748	0.864794	1.13644	1.10122	1.09099	0.894913	0.854026	0.923509	XP_020088350.1	uncharacterized protein LOC109710252 [Ananas comosus]
blue	CtAH04G0157500	CtAH04T0157500.1	26	8	8	23	254	27.8	8.98	1.18847	1.14687	1.20115	0.938237	0.950706	0.976316	1.08601	1.06445	1.21934	0.827403	0.851954	0.875788	XP_024988019.1	30S ribosomal protein 2, chloroplastic [Cynara cardunculus var. scolymus] &gt;KVH97072.1 Nucleotide-binding, alpha-beta plait [Cynara cardunculus var. scolymus]
blue	CtAH06G0073000	CtAH06T0073000.1	66	10	25	196	487	53.3	5.88	1.11244	1.0819	1.08716	0.865513	0.895706	0.889805	1.15279	1.10107	1.18445	0.967454	0.907955	0.952669	XP_021981166.1	adenosylhomocysteinase 1-like [Helianthus annuus] &gt;OTG37742.1 putative S-adenosyl-L-homocysteine hydrolase [Helianthus annuus]
blue	CtAH03G0047700	CtAH03T0047700.2	14	4	6	30	415	45.6	8.21	1.15882	1.16256	1.16815	0.926064	0.917279	0.968269	1.03003	1.04574	1.15401	0.921627	0.86605	0.851355	XP_024965655.1	indole-3-glycerol phosphate synthase, chloroplastic-like isoform X1 [Cynara cardunculus var. scolymus] &gt;XP_024965656.1 indole-3-glycerol phosphate synthase, chloroplastic-like isoform X1 [Cynara cardunculus var. scolymus] &gt;KVI10604.1 Aldolase-type TIM barrel [Cynara cardunculus var. scolymus]
blue	CtAH03G0018400	CtAH03T0018400.2	38	8	8	37	325	33.8	8.94	1.22342	1.21107	1.19094	0.962657	0.96801	0.985717	1.01406	1.0584	1.09389	0.829755	0.834066	0.832939	XP_024967611.1	cell division protein FtsZ homolog 1, chloroplastic [Cynara cardunculus var. scolymus]
blue	CtAH08G0079600	CtAH08T0079600.1	1	1	1	5	1293	145.2	7.02	1.13351	1.14001	1.15387	0.914806	0.932557	0.901662	1.09838	1.16346	0.99558	1.03875	0.978102	0.951611	KVI09628.1	hypothetical protein Ccrd_011981 [Cynara cardunculus var. scolymus]
blue	CtAH11G0022100	CtAH11T0022100.1	38	6	8	41	295	33.6	6.43	1.09366	1.0832	1.11912	0.860197	0.880527	0.902584	1.08488	1.06502	1.11157	0.849249	0.848641	0.85274	QFZ95614.1	xyloglucan endotransglycosylase 1 [Carthamus tinctorius]
blue	CtAH10G0092800	CtAH10T0092800.1	2	1	1	1	533	59.3	9.44	1.17255	1.26683	1.03496	0.946801	0.94451	0.894416	1.12487	1.11782	1.02207	1.0277	0.947359	0.894644	XP_024975366.1	uncharacterized protein LOC112513361 [Cynara cardunculus var. scolymus]
blue	CtAH12G0070700	CtAH12T0070700.1	13	3	5	15	423	46.6	5.58	1.2001	1.21243	1.14146	0.949625	0.904182	0.975621	1.21194	1.15607	1.14788	0.906664	0.833874	0.851352	KAC9417447.1	hypothetical protein E3N88_45876 [Mikania micrantha]
blue	CtAH08G0352100	CtAH08T0352100.1	13	3	5	13	348	39	5.71	1.12962	1.21546	1.08615	0.888848	0.949506	0.844692	1.16031	1.08501	1.08985	0.941579	0.851636	0.845263	XP_024972588.1	cysteine protease XCP2 [Cynara cardunculus var. scolymus] &gt;KVI07653.1 Cysteine peptidase, asparagine active site-containing protein [Cynara cardunculus var. scolymus]
blue	CtAH11G0186000	CtAH11T0186000.1	54	17	36	272	1618	179.9	6.65	1.12853	1.14492	1.10654	0.873404	0.881778	0.884665	1.09475	1.05664	1.07808	0.853856	0.784483	0.802974	OTG01143.1	putative cobalamin-independent methionine synthase [Helianthus annuus]
blue	CtAH07G0040700	CtAH07T0040700.1	21	5	5	32	331	38.3	5.63	1.13493	1.12289	1.07767	0.851293	0.884834	0.864532	1.08138	1.10319	1.01729	0.818009	0.813665	0.775248	PWA64306.1	kirola [Artemisia annua]
blue	CtAH01G0152100	CtAH01T0152100.1	3	1	3	3	1024	113.2	6.38	1.14904	1.2373	1.10976	0.955838	0.829689	0.92336	1.02198	1.15172	1.04355	0.991739	0.861939	0.791392	KVH87491.1	Vacuolar protein sorting-associated protein 54 [Cynara cardunculus var. scolymus]
blue	CtAH02G0184900	CtAH02T0184900.1	7	3	4	10	483	54	8.47	1.282	1.19935	1.11897	0.927165	0.971327	0.871778	1.22605	1.07584	1.08416	0.924727	0.869705	0.815616	XP_024963911.1	NADP-dependent malic enzyme-like [Cynara cardunculus var. scolymus]
blue	CtAH01G0213500	CtAH01T0213500.1	8	2	2	4	284	29.9	10.04	1.11546	1.10816	1.17037	0.892104	0.90385	0.800236	1.14219	1.0507	1.31604	0.755798	0.643253	0.69553	XP_024992947.1	non-classical arabinogalactan protein 30 [Cynara cardunculus var. scolymus]
blue	CtAH08G0103600	CtAH08T0103600.2	2	2	2	3	1024	114.5	6.23	1.13594	1.13717	1.15623	0.861935	0.907817	0.846095	1.28459	1.06831	1.16132	0.958724	0.826554	0.94554	XP_024958829.1	putative pentatricopeptide repeat-containing protein At3g25970 [Cynara cardunculus var. scolymus] &gt;KVI09419.1 Pentatricopeptide repeat-containing protein [Cynara cardunculus var. scolymus]
blue	CtAH06G0320000	CtAH06T0320000.1	30	2	5	78	302	32.4	7.08	1.21124	1.2467	1.1738	0.893171	0.876906	0.988783	1.27307	1.24389	1.20691	0.870883	0.897141	0.782474	XP_024972273.1	ribulose-phosphate 3-epimerase, chloroplastic [Cynara cardunculus var. scolymus] &gt;KVH98508.1 Aldolase-type TIM barrel [Cynara cardunculus var. scolymus]
blue	CtAH02G0176900	CtAH02T0176900.1	2	1	1	1	326	36.7	8.51	1.14844	1.11776	1.17727	0.866676	0.865716	0.867548	1.23788	1.1528	1.27938	0.848877	0.832495	0.803242	XP_024993916.1	ABC transporter I family member 20 [Cynara cardunculus var. scolymus]
blue	CtAH11G0194200	CtAH11T0194200.1	9	6	6	45	912	102.8	8.02	1.1575	1.181	1.17791	0.868026	0.884159	0.864074	1.089	1.08399	1.09418	0.833174	0.827945	0.814707	XP_024985157.1	protein CNGC15b-like isoform X2 [Cynara cardunculus var. scolymus]
blue	CtAH11G0258000	CtAH11T0258000.1	40	6	21	117	593	64.8	7.9	1.21718	1.27018	1.16641	0.881475	0.913081	0.838697	1.29637	1.20073	1.24669	0.695508	0.69953	0.694485	XP_024986735.1	adenosylhomocysteinase 1 [Cynara cardunculus var. scolymus]
blue	CtAH09G0145200	CtAH09T0145200.1	47	2	10	43	192	20.3	8.82	1.33067	1.36436	1.15226	0.879854	0.897415	0.823644	1.17077	1.17304	0.970477	0.71353	0.833706	0.743128	XP_024976933.1	reactive Intermediate Deaminase A, chloroplastic-like [Cynara cardunculus var. scolymus]
blue	CtAH12G0001800	CtAH12T0001800.1	1	1	1	2	479	52	6.09	1.416	1.47877	1.40118	0.876278	0.864942	0.884929	1.2546	1.19632	1.34253	0.631421	0.639263	0.68189	KVH94020.1	Ysc84 actin-binding domain-containing protein [Cynara cardunculus var. scolymus]
blue	CtAH11G0184700	CtAH11T0184700.1	1	1	1	1	858	95.5	8.63	1.50823	1.53935	1.27318	0.79604	0.84277	0.856162	1.23265	1.33578	1.05049	0.771776	0.910657	0.742863	XP_024986726.1	ABC transporter G family member 22-like isoform X1 [Cynara cardunculus var. scolymus]
blue	CtAH10G0138800	CtAH10T0138800.1	6	2	2	8	124	13.4	8.27	1.207	1.22207	1.32524	0.673415	0.664183	0.671435	1.2203	1.20098	1.65387	0.574893	0.69347	0.719038	KVH94908.1	Bifunctional inhibitor/plant lipid transfer protein/seed storage helical domain-containing protein [Cynara cardunculus var. scolymus]
blue	CtAH07G0074700	CtAH07T0074700.1	7	6	6	10	929	101	5.35	0.645261	0.629697	0.62771	0.759221	0.737073	0.721243	0.686517	0.767323	0.763297	1.63309	1.62311	2.16615	XP_024985596.1	protein IQ-DOMAIN 32 [Cynara cardunculus var. scolymus]
blue	CtAH01G0174300	CtAH01T0174300.1	41	6	6	21	190	20.8	8.75	0.756806	0.752093	0.758506	0.758352	0.775783	0.746599	0.721341	0.771508	0.736286	1.64116	1.72654	1.89967	XP_023772523.1	protein GOS9-like [Lactuca sativa] &gt;PLY78689.1 hypothetical protein LSAT_0X36281 [Lactuca sativa]
blue	CtAH06G0076100	CtAH06T0076100.1	1	1	1	1	1007	112.7	6.09	0.798966	0.608509	0.81465	1.05705	1.01901	0.861398	0.692404	0.854733	0.798115	1.47401	1.43191	1.52615	XP_024983880.1	chromosome transmission fidelity protein 18 homolog [Cynara cardunculus var. scolymus]
blue	CtAH06G0052300	CtAH06T0052300.1	1	1	1	4	1217	137.6	5.11	0.830225	0.772949	0.842573	1.07593	0.886142	0.891049	0.802723	0.829543	0.848316	1.49127	1.58079	1.53483	CBI17109.3	unnamed protein product, partial [Vitis vinifera]
blue	CtAH06G0088700	CtAH06T0088700.1	6	1	1	1	245	27.2	5.08	0.906966	0.951663	1.12267	0.895207	0.660576	1.10975	0.762046	0.798201	0.712644	1.16405	1.62641	1.28686	XP_024983251.1	B-box zinc finger protein 25-like [Cynara cardunculus var. scolymus] &gt;KVI00461.1 Zinc finger, B-box [Cynara cardunculus var. scolymus]
blue	CtAH01G0132300	CtAH01T0132300.2	10	3	5	10	542	59.8	9.2	0.743926	0.749969	0.801931	0.883887	0.887228	0.950357	0.801921	0.824452	0.887065	1.46036	1.50632	1.54175	XP_024982878.1	protein HOTHEAD-like [Cynara cardunculus var. scolymus]
blue	CtAH08G0205900	CtAH08T0205900.1	3	1	2	5	679	75.8	6.54	0.807976	0.635027	0.873144	0.844634	0.964019	0.890443	0.720758	0.742264	0.758033	1.35646	1.31908	1.28655	KVI08465.1	Concanavalin A-like lectin/glucanase, subgroup [Cynara cardunculus var. scolymus]
blue	CtAH02G0202700	CtAH02T0202700.1	50	1	7	49	158	17.4	4.86	0.795229	0.787884	0.786537	0.881684	0.909241	0.908007	0.811514	0.845662	0.711705	1.36901	1.39758	1.3659	XP_024994832.1	root allergen protein-like [Cynara cardunculus var. scolymus]
blue	CtAH09G0108500	CtAH09T0108500.1	8	1	1	3	109	11.8	5.16	0.910855	0.841664	0.988537	0.97746	0.937084	1.39085	0.623174	0.640277	0.774	1.12949	1.18368	1.17763	KVI02459.1	hypothetical protein Ccrd_019235 [Cynara cardunculus var. scolymus]
blue	CtAH05G0238400	CtAH05T0238400.1	53	2	4	7	130	13.7	5.97	0.705094	0.783371	0.772722	0.862601	0.845559	0.896796	0.816321	0.880276	0.797279	1.424	1.369	1.46623	XP_024960509.1	EG45-like domain containing protein isoform X1 [Cynara cardunculus var. scolymus] &gt;XP_024960510.1 EG45-like domain containing protein isoform X2 [Cynara cardunculus var. scolymus]
blue	CtAH04G0040000	CtAH04T0040000.1	3	1	1	3	402	44	6.79	0.94837	0.959243	0.879358	1.06902	0.909912	0.863038	0.816051	0.857897	0.740767	1.34053	1.47883	1.2584	XP_024991723.1	probable aminotransferase TAT2 [Cynara cardunculus var. scolymus]
blue	CtAH08G0128100	CtAH08T0128100.2	19	10	14	22	1118	127.3	6.55	0.80573	0.796347	0.80387	0.932053	0.941571	0.984393	0.8263	0.791721	0.796346	1.34268	1.31868	1.31971	KVI09078.1	hypothetical protein Ccrd_012467 [Cynara cardunculus var. scolymus]
blue	CtAH09G0043700	CtAH09T0043700.1	9	1	1	4	105	11.7	11.11	0.797338	0.800713	0.780857	0.95291	0.833709	0.793271	0.82973	0.800166	0.800431	1.19546	1.11611	1.60418	XP_023732726.1	stress-associated endoplasmic reticulum protein 2-like [Lactuca sativa]
blue	CtAH08G0008900	CtAH08T0008900.1	33	5	25	131	703	80.9	5.08	0.864517	0.867491	0.874775	1.02902	1.01834	1.03337	0.876371	0.878238	0.858235	1.37802	1.40764	1.40234	XP_024971410.1	heat shock protein 83 [Cynara cardunculus var. scolymus]
blue	CtAH12G0051200	CtAH12T0051200.1	5	1	1	1	286	33	8.92	0.889819	0.73227	0.86851	0.888974	0.894598	1.04112	0.776856	0.866968	0.731936	1.19377	1.42505	1.18251	XP_024985973.1	syntaxin-121-like [Cynara cardunculus var. scolymus] &gt;KVH90567.1 Syntaxin/epimorphin, conserved site-containing protein [Cynara cardunculus var. scolymus]
blue	CtAH09G0037000	CtAH09T0037000.1	30	10	10	26	483	53.4	6.47	0.83925	0.851386	0.850623	0.995857	1.02099	1.0102	0.833474	0.832243	0.81995	1.26856	1.31921	1.31502	XP_024970164.1	uncharacterized protein LOC112509435 [Cynara cardunculus var. scolymus]
blue	CtAH03G0187200	CtAH03T0187200.1	21	5	7	14	359	39.8	5.3	0.912926	0.870537	0.861449	1.03322	1.04434	1.03195	0.823769	0.821709	0.808995	1.27638	1.31745	1.25841	XP_024975716.1	1-aminocyclopropane-1-carboxylate oxidase homolog 1-like isoform X1 [Cynara cardunculus var. scolymus]
blue	CtAH04G0048000	CtAH04T0048000.1	8	3	3	3	343	39.6	9.64	0.722395	0.786374	0.783011	0.905131	0.850326	0.924422	0.794833	0.847494	0.919676	1.35922	1.38315	1.27563	KVI04367.1	PC-Esterase [Cynara cardunculus var. scolymus]
blue	CtAH12G0116700	CtAH12T0116700.1	22	10	10	25	511	55.3	5.8	0.780513	0.79976	0.798826	0.905589	0.935139	0.937236	0.855487	0.862517	0.861389	1.34218	1.33539	1.34718	XP_024966784.1	aldehyde dehydrogenase family 2 member C4-like isoform X1 [Cynara cardunculus var. scolymus]
blue	CtAH05G0070000	CtAH05T0070000.1	8	1	3	5	448	49.6	8	0.960827	0.780956	0.796235	0.924836	0.996422	0.924448	0.79385	0.937596	0.877776	1.34475	1.32831	1.38078	XP_023732797.1	ankyrin repeat-containing protein At2g01680-like [Lactuca sativa] &gt;PLY74665.1 hypothetical protein LSAT_5X78720 [Lactuca sativa]
blue	CtAH08G0091300	CtAH08T0091300.1	39	3	26	87	805	89.6	5.21	0.869873	0.826091	0.855789	0.91786	0.972819	0.943768	0.85904	0.880975	0.808815	1.35539	1.27797	1.2792	XP_024969001.1	cell division control protein 48 homolog D-like isoform X2 [Cynara cardunculus var. scolymus] &gt;KVI09510.1 AAA+ ATPase domain-containing protein [Cynara cardunculus var. scolymus]
blue	CtAH08G0127400	CtAH08T0127400.1	45	19	21	125	535	58.1	6.95	0.92903	0.916599	0.893143	1.09093	1.08896	1.01509	0.801101	0.844758	0.830537	1.21706	1.30913	1.24079	XP_024972909.1	aldehyde dehydrogenase family 2 member B4, mitochondrial-like [Cynara cardunculus var. scolymus]
blue	CtAH06G0134900	CtAH06T0134900.1	38	7	7	23	257	28.2	5.71	0.860508	0.872256	0.864505	0.907417	0.956935	0.932489	0.807878	0.808052	0.739637	1.20764	1.18146	1.16642	XP_023753917.1	probable carboxylesterase 13 [Lactuca sativa] &gt;PLY92994.1 hypothetical protein LSAT_1X102541 [Lactuca sativa]
blue	CtAH03G0227000	CtAH03T0227000.1	1	1	1	1	1355	148.3	9.16	0.893548	0.892305	1.04135	0.99558	1.17619	0.944029	0.892027	0.692419	0.762117	1.21879	1.1242	1.18888	XP_024995988.1	mediator of RNA polymerase II transcription subunit 15a isoform X1 [Cynara cardunculus var. scolymus] &gt;XP_024995989.1 mediator of RNA polymerase II transcription subunit 15a isoform X1 [Cynara cardunculus var. scolymus]
blue	CtAH05G0087200	CtAH05T0087200.1	9	4	5	12	524	59.9	5.91	0.877667	0.891157	0.888369	1.05339	1.04387	0.975068	0.827235	0.880911	0.827648	1.25454	1.21809	1.29466	KVH93346.1	Glutathione S-transferase/chloride channel, C-terminal [Cynara cardunculus var. scolymus]
blue	CtAH10G0203100	CtAH10T0203100.1	26	7	7	22	264	28.3	6.99	0.824461	0.77032	0.821041	0.931048	0.961189	0.947962	0.902193	0.886519	0.904902	1.3129	1.32383	1.35912	XP_024971632.1	tropinone reductase homolog At5g06060-like [Cynara cardunculus var. scolymus]
blue	CtAH01G0133000	CtAH01T0133000.1	4	1	2	4	540	58.9	9.06	1.05222	1.02189	0.941914	1.02861	1.16306	0.840418	0.907975	0.814818	0.645389	1.07657	1.08803	1.34265	XP_024984458.1	protein HOTHEAD-like [Cynara cardunculus var. scolymus]
blue	CtAH04G0050900	CtAH04T0050900.1	1	1	2	9	1977	225	8.94	0.823671	0.692091	0.891199	1.09473	0.921424	1.01334	0.874181	0.803748	0.934308	1.27625	1.29643	1.29461	WP_124846309.1	reverse transcriptase-like protein, partial [Escherichia coli] &gt;RRC79860.1 reverse transcriptase-like protein, partial [Escherichia coli]
blue	CtAH08G0313100	CtAH08T0313100.1	1	1	1	1	1304	149.1	7.02	0.949456	0.970355	0.892196	0.748229	0.776165	0.89977	1.0357	0.857213	0.756788	1.28599	1.39291	1.23254	PWA96144.1	disease resistance protein RGA3 [Artemisia annua]
blue	CtAH10G0015700	CtAH10T0015700.1	41	6	8	34	264	29.7	7.9	0.887981	0.884819	0.916276	1.07134	1.0898	1.04642	0.860611	0.81466	0.864736	1.19331	1.26916	1.27017	KVI03362.1	hypothetical protein Ccrd_018341 [Cynara cardunculus var. scolymus]
blue	CtAH04G0077500	CtAH04T0077500.1	2	1	1	1	498	56.4	7.3	0.970813	0.955309	0.918089	1.01133	1.04065	0.973506	0.877769	0.872105	0.946958	1.35352	1.27001	1.3184	XP_024961530.1	embryogenesis-associated protein EMB8-like [Cynara cardunculus var. scolymus]
blue	CtAH04G0206300	CtAH04T0206300.1	37	19	19	63	682	76.4	7.75	0.860317	0.856334	0.873768	1.00705	1.00109	1.06654	0.873333	0.89042	0.897511	1.28156	1.29978	1.2948	XP_024974207.1	acyl-coenzyme A oxidase 3, peroxisomal-like [Cynara cardunculus var. scolymus]
blue	CtAH02G0015700	CtAH02T0015700.1	60	7	9	58	167	18.6	8.19	0.750729	0.771702	0.786762	0.910186	0.905298	0.894274	0.89441	0.892472	0.918991	1.29612	1.30239	1.33502	XP_024993585.1	probable phospholipid hydroperoxide glutathione peroxidase [Cynara cardunculus var. scolymus]
blue	CtAH06G0294600	CtAH06T0294600.1	5	2	2	3	507	57.5	7.61	0.860623	0.92743	0.901351	0.969098	1.02671	1.04265	0.867587	0.926213	0.814497	1.26334	1.24838	1.26904	XP_024973240.1	cytochrome P450 81E8-like [Cynara cardunculus var. scolymus]
blue	CtAH02G0011500	CtAH02T0011500.2	4	4	6	17	1534	171.3	7.37	0.8576	0.870254	0.860503	0.997298	0.969483	1.04477	0.839394	0.893799	0.858236	1.19316	1.24314	1.27454	KVH95442.1	hypothetical protein Ccrd_002482 [Cynara cardunculus var. scolymus]
blue	CtAH06G0236000	CtAH06T0236000.1	2	1	1	2	411	47.9	6.98	0.849646	0.964963	0.895131	0.971777	0.964431	0.917174	1.01773	0.923051	0.937021	1.40577	1.34605	1.3661	PLY82930.1	hypothetical protein LSAT_1X15241 [Lactuca sativa]
blue	CtAH01G0030500	CtAH01T0030500.1	17	3	4	20	247	27.6	5.86	0.833408	0.763445	0.871524	0.885955	0.872186	0.997404	0.787108	0.860712	0.947413	1.18637	1.25108	1.23511	BAG71891.1	caffeoyl CoA O-methyltransferase [Carthamus tinctorius]
blue	CtAH03G0007100	CtAH03T0007100.1	16	12	12	17	859	97.7	5.22	0.932292	0.896818	0.908052	0.99864	1.03101	1.05289	0.851842	0.883197	0.928003	1.22415	1.2489	1.28674	XP_024966279.1	nuclear cap-binding protein subunit 1 isoform X1 [Cynara cardunculus var. scolymus]
blue	CtAH05G0197700	CtAH05T0197700.1	2	1	2	9	1064	116.4	6.7	0.881375	0.890712	0.879903	0.967279	0.974417	1.05869	0.786252	0.868983	0.767398	1.10546	1.10432	1.20877	XP_027113276.1	cytochrome c [Coffea arabica]
blue	CtAH06G0027400	CtAH06T0027400.1	41	3	32	105	808	89.5	5.19	0.917166	0.890906	0.851126	0.952214	0.96938	0.97601	0.868977	0.947476	0.861075	1.27738	1.29245	1.19767	XP_024983362.1	cell division control protein 48 homolog D [Cynara cardunculus var. scolymus] &gt;KVH99987.1 AAA+ ATPase domain-containing protein [Cynara cardunculus var. scolymus]
blue	CtAH07G0091200	CtAH07T0091200.1	13	2	7	18	463	51.3	6.74	0.883848	0.783423	0.792645	0.954513	0.98215	0.961518	0.901999	0.86161	0.795619	1.23627	1.25001	1.10603	XP_024992306.1	dnaJ protein homolog isoform X2 [Cynara cardunculus var. scolymus]
blue	CtAH12G0179100	CtAH12T0179100.2	33	7	7	13	277	29.9	8.13	0.930229	0.935929	0.902267	1.04247	1.04751	1.127	0.828266	0.899193	0.867879	1.17946	1.24734	1.20994	XP_024966692.1	uncharacterized protein LOC112506692 [Cynara cardunculus var. scolymus] &gt;KVI12081.1 Glucose/ribitol dehydrogenase [Cynara cardunculus var. scolymus]
blue	CtAH05G0110800	CtAH05T0110800.1	9	1	4	11	633	71.6	5.67	0.831105	0.761903	0.824538	0.917211	0.988332	1.21315	0.774538	0.845408	1.00003	1.24036	1.12427	1.29151	KVH93086.1	Non-heme dioxygenase N-terminal domain-containing protein [Cynara cardunculus var. scolymus]
blue	CtAH09G0159400	CtAH09T0159400.2	10	5	6	11	824	96.1	5.92	0.826466	0.859843	0.792878	0.967567	0.95661	0.892014	0.953951	0.91827	0.798955	1.27546	1.23034	1.21527	KVH98879.1	Lipase, class 3 [Cynara cardunculus var. scolymus]
blue	CtAH09G0158200	CtAH09T0158200.1	21	2	3	6	141	15.8	9.35	0.780842	0.793716	0.778465	0.887004	0.978607	0.949173	0.95133	0.855376	0.961498	1.33152	1.25121	1.27081	XP_024976501.1	LIM domain-containing protein WLIM1-like [Cynara cardunculus var. scolymus]
blue	CtAH08G0168100	CtAH08T0168100.1	7	2	2	5	394	43.4	6.27	0.856291	0.913348	0.898727	1.02508	1.05891	0.983191	0.961768	0.867559	0.810312	1.19502	1.28097	1.18675	XP_024979990.1	protein STRICTOSIDINE SYNTHASE-LIKE 6-like [Cynara cardunculus var. scolymus] &gt;KVI08726.1 Six-bladed beta-propeller, TolB-like protein [Cynara cardunculus var. scolymus]
blue	CtAH05G0123500	CtAH05T0123500.1	7	1	2	3	339	37.5	7.94	0.90909	0.969908	0.939552	1.0502	1.05865	1.0424	0.879686	0.863563	0.781285	1.17834	1.20387	1.12078	XP_024979816.1	3-deoxy-manno-octulosonate cytidylyltransferase, mitochondrial-like isoform X2 [Cynara cardunculus var. scolymus]
blue	CtAH11G0063300	CtAH11T0063300.1	47	11	11	77	368	40.9	8.38	0.862251	0.84171	0.85191	0.978456	0.974471	1.0385	0.84626	0.889723	0.887362	1.19145	1.24184	1.20311	XP_024977831.1	aldose 1-epimerase [Cynara cardunculus var. scolymus]
blue	CtAH11G0166300	CtAH11T0166300.1	39	13	18	62	571	62.6	9.17	0.884419	0.846925	0.905874	0.983021	0.975077	1.0401	0.892755	0.899483	0.930126	1.27423	1.29054	1.20154	KVH90732.1	AMP-binding, conserved site-containing protein [Cynara cardunculus var. scolymus]
blue	CtAH01G0024400	CtAH01T0024400.1	4	1	1	1	275	30.1	5.14	0.941909	0.737353	0.951029	0.975346	1.10697	0.937394	0.890904	0.832903	0.946546	1.18282	1.19916	1.2959	KVI02633.1	Green fluorescent protein-like protein [Cynara cardunculus var. scolymus]
blue	CtAH08G0256000	CtAH08T0256000.1	32	1	26	61	862	96.2	9	0.859221	0.889203	0.893351	1.11046	1.02785	0.917772	0.890517	0.912454	0.859472	1.23076	1.22927	1.20331	XP_024970573.1	protein argonaute 4-like [Cynara cardunculus var. scolymus]
blue	CtAH04G0163000	CtAH04T0163000.1	14	4	4	8	503	55	8.68	0.956478	0.931815	0.92657	0.993403	0.975917	0.988306	0.910384	0.906453	0.834909	1.30279	1.14688	1.19343	XP_024989391.1	mechanosensitive ion channel protein 1, mitochondrial-like [Cynara cardunculus var. scolymus] &gt;KVH97110.1 Like-Sm (LSM) domain-containing protein [Cynara cardunculus var. scolymus]
blue	CtAH11G0192400	CtAH11T0192400.1	34	9	9	34	334	37.4	6.44	0.84746	0.849419	0.841543	0.960609	0.983178	0.998364	0.839216	0.877985	0.832705	1.14645	1.19951	1.14332	XP_024985706.1	glutathione S-transferase L3-like [Cynara cardunculus var. scolymus]
blue	CtAH02G0032500	CtAH02T0032500.1	4	1	1	1	395	42.8	6.79	1.02957	0.986587	0.959769	1.24549	0.958446	1.0699	0.839574	0.903795	0.761797	1.09168	1.27357	1.0516	XP_024994985.1	alcohol dehydrogenase-like 3 [Cynara cardunculus var. scolymus]
blue	CtAH03G0131700	CtAH03T0131700.1	13	9	9	15	736	82.7	8.38	0.927806	0.895012	0.908252	1.00002	1.03324	1.05708	0.896437	0.899169	0.929937	1.18764	1.27791	1.24382	XP_024978502.1	acyl-coenzyme A oxidase 2, peroxisomal isoform X1 [Cynara cardunculus var. scolymus]
blue	CtAH07G0080100	CtAH07T0080100.1	2	1	1	1	691	78.3	6.89	0.907184	0.94655	0.856838	0.880383	0.893255	0.927775	1.0509	0.831238	0.876147	1.31234	1.25351	1.18022	XP_024991836.1	prolyl endopeptidase-like [Cynara cardunculus var. scolymus]
blue	CtAH01G0216900	CtAH01T0216900.1	10	1	3	8	317	35.8	5.49	0.946753	0.784529	0.893887	1.06396	1.00945	0.911297	0.953203	0.900301	0.802977	1.11057	1.37804	1.11744	XP_024993071.1	uncharacterized protein LOC112526876 [Cynara cardunculus var. scolymus]
blue	CtAH11G0152300	CtAH11T0152300.1	32	1	22	136	650	71.7	5.24	0.783736	0.795822	0.911178	0.829954	0.92646	1.00877	0.851777	0.893536	0.89484	1.11642	1.19136	1.24281	XP_024985512.1	luminal-binding protein-like [Cynara cardunculus var. scolymus]
blue	CtAH04G0011800	CtAH04T0011800.2	41	7	11	48	285	31.3	7.02	0.862912	0.873086	0.853713	0.982787	0.981528	0.986977	0.885261	0.913159	0.869045	1.19185	1.20658	1.18752	XP_024990062.1	L-ascorbate peroxidase 3-like [Cynara cardunculus var. scolymus] &gt;KVI04093.1 heme peroxidase [Cynara cardunculus var. scolymus]
blue	CtAH07G0100400	CtAH07T0100400.1	2	1	1	1	347	37.1	9.85	0.808489	0.713506	0.897244	0.921085	0.908418	1.01145	0.860714	0.780128	1.04886	1.18035	1.20078	1.23233	XP_023764701.1	small nuclear ribonucleoprotein-associated protein B&apos;-like [Lactuca sativa] &gt;XP_023764702.1 small nuclear ribonucleoprotein-associated protein B&apos;-like [Lactuca sativa] &gt;PLY84819.1 hypothetical protein LSAT_8X20501 [Lactuca sativa]
blue	CtAH05G0161700	CtAH05T0161700.1	30	7	9	22	416	46.7	7.01	0.84152	0.82019	0.856825	0.988866	0.976651	1.03423	0.846739	0.91458	0.857663	1.14877	1.2083	1.14817	XP_024987743.1	12-oxophytodienoate reductase 1-like [Cynara cardunculus var. scolymus]
blue	CtAH10G0055100	CtAH10T0055100.1	1	1	1	2	987	106.5	6.05	0.895971	0.978322	0.85718	1.04905	1.08802	0.961473	0.88917	0.935484	0.864118	1.18552	1.14238	1.27019	KVI03625.1	Armadillo-like helical [Cynara cardunculus var. scolymus]
blue	CtAH06G0075800	CtAH06T0075800.2	8	1	1	1	202	22.4	8.92	0.877902	0.860287	0.843334	1.04549	0.988467	0.980717	0.870526	0.866603	0.850963	1.24254	1.06529	1.15243	XP_024983664.1	ADP-ribosylation factor-related protein 1 [Cynara cardunculus var. scolymus] &gt;XP_024983665.1 ADP-ribosylation factor-related protein 1 [Cynara cardunculus var. scolymus] &gt;KVI00306.1 Small GTPase superfamily, ARF/SAR type [Cynara cardunculus var. scolymus]
blue	CtAH06G0019200	CtAH06T0019200.1	10	3	3	5	378	42.1	7.42	0.881327	0.835294	0.918075	0.996235	0.965328	1.02441	0.917993	0.861399	0.934787	1.18166	1.19343	1.24971	XP_024983275.1	uncharacterized protein LOC112519408 isoform X1 [Cynara cardunculus var. scolymus]
blue	CtAH05G0217100	CtAH05T0217100.1	21	6	6	13	198	22.6	6.15	0.884006	0.88197	0.857723	1.0097	1.0058	0.996541	0.898517	0.911816	0.830293	1.16101	1.20702	1.15664	XP_024960183.1	uncharacterized protein LOC112500823 [Cynara cardunculus var. scolymus] &gt;XP_024960184.1 uncharacterized protein LOC112500823 [Cynara cardunculus var. scolymus]
blue	CtAH03G0243800	CtAH03T0243800.2	16	5	5	25	326	36.1	4.83	0.822549	0.835665	0.853714	0.961355	0.934855	0.912085	0.88534	0.885879	0.920095	1.18734	1.19392	1.2093	KVH91632.1	putative cyclase [Cynara cardunculus var. scolymus]
blue	CtAH10G0235800	CtAH10T0235800.1	2	1	1	1	659	72.7	8.91	1.00845	0.988631	0.873022	1.03943	1.06352	1.085	0.850121	0.861304	0.878547	1.15856	1.14128	1.14837	XP_024970308.1	sulfate transporter 1.3-like [Cynara cardunculus var. scolymus]
blue	CtAH03G0192900	CtAH03T0192900.1	13	3	5	9	487	53.8	5.1	0.835857	0.777193	0.907231	1.04893	0.972758	0.954316	0.91841	0.875485	0.869193	1.20665	1.14095	1.19105	XP_024996070.1	anthocyanidin 3-O-glucosyltransferase 2-like [Cynara cardunculus var. scolymus]
blue	CtAH12G0038700	CtAH12T0038700.1	5	1	2	3	382	42.4	5.58	0.947483	0.850869	0.878012	0.887053	1.00833	0.860673	0.981315	0.871777	1.0339	1.2674	1.34819	1.21335	XP_024965572.1	putative 12-oxophytodienoate reductase 11 [Cynara cardunculus var. scolymus] &gt;KVI11068.1 Aldolase-type TIM barrel [Cynara cardunculus var. scolymus]
blue	CtAH01G0228600	CtAH01T0228600.1	3	1	1	1	544	60.9	6.14	0.864575	0.857912	0.845393	1.10103	1.16776	0.904056	0.996742	0.88887	1.02802	1.32848	1.39657	1.12564	KVH87510.1	Concanavalin A-like lectin/glucanase, subgroup [Cynara cardunculus var. scolymus]
blue	CtAH11G0200900	CtAH11T0200900.1	5	2	2	3	490	54	5.8	0.98153	0.978044	0.903401	1.02325	0.91829	1.05717	0.91674	0.893297	0.962169	1.18886	1.27253	1.19259	KVH90497.1	UDP-glucuronosyl/UDP-glucosyltransferase [Cynara cardunculus var. scolymus]
blue	CtAH01G0111400	CtAH01T0111400.1	34	6	7	13	191	20.4	8.59	0.993412	0.97629	0.989509	0.964081	0.950636	1.01246	0.87892	0.888856	0.930951	1.14092	1.18627	1.2296	XP_024983732.1	tropinone reductase-like 3 [Cynara cardunculus var. scolymus]
blue	CtAH07G0040600	CtAH07T0040600.1	37	6	6	28	180	21	6.43	0.909637	0.902114	0.864805	1.03215	1.03972	0.998204	0.919106	0.909539	0.846767	1.17314	1.22364	1.11113	XP_024989873.1	MLP-like protein 34 [Cynara cardunculus var. scolymus]
blue	CtAH08G0255000	CtAH08T0255000.1	3	2	2	4	666	73.7	5.4	0.937676	0.924821	0.847304	0.992537	0.95462	1.20318	0.871409	0.89144	0.905108	1.19186	1.18484	1.1205	XP_024972350.1	outer envelope protein 61 [Cynara cardunculus var. scolymus] &gt;KVI08216.1 Peptidyl-prolyl cis-trans isomerase, FKBP-type [Cynara cardunculus var. scolymus]
blue	CtAH09G0143000	CtAH09T0143000.1	7	2	2	4	345	38.7	9.28	0.848342	0.866011	0.888721	0.99564	1.0803	1.01387	0.897156	0.870835	0.832408	1.09094	1.11951	1.1961	KVH99071.1	hypothetical protein Ccrd_022647 [Cynara cardunculus var. scolymus]
blue	CtAH09G0090300	CtAH09T0090300.1	17	1	1	4	123	13.3	9.44	0.993019	0.997801	0.864137	0.991186	0.943798	0.864974	0.966652	0.9389	0.794434	1.24991	1.13335	1.15195	XP_024968857.1	peroxisomal multifunctional enzyme A-like [Cynara cardunculus var. scolymus]
blue	CtAH10G0007800	CtAH10T0007800.1	11	2	5	20	1077	115.7	7.25	0.893463	0.924088	0.908392	0.963701	0.970127	0.935943	0.926664	0.91376	0.878464	1.19731	1.16718	1.19012	OVA03712.1	Plant peroxidase [Macleaya cordata]
blue	CtAH10G0101600	CtAH10T0101600.1	10	5	5	6	646	71.3	6.43	0.908455	0.898426	0.897074	1.04882	1.05168	1.03837	0.947367	0.889065	1.03567	1.29346	1.15873	1.29941	XP_024980736.1	uncharacterized protein LOC112517621 [Cynara cardunculus var. scolymus]
blue	CtAH04G0233900	CtAH04T0233900.1	29	9	9	37	356	39.7	5.4	0.869047	0.879336	0.889432	1.01627	0.980192	0.980091	0.951933	0.926999	0.944323	1.23672	1.21941	1.22716	AUH25688.1	ACO1 [Carthamus tinctorius]
blue	CtAH04G0082500	CtAH04T0082500.1	36	7	9	29	358	38.4	5.31	0.937303	0.931311	0.986289	1.01345	0.993934	1.01407	0.899341	0.913049	0.915168	1.16296	1.17792	1.21728	XP_024959622.1	13S globulin seed storage protein 2-like [Cynara cardunculus var. scolymus]
blue	CtAH07G0118800	CtAH07T0118800.1	12	4	5	14	491	54.9	5.8	0.946176	0.884587	0.991375	0.983068	0.971176	1.01708	0.896365	0.962681	0.940991	1.22057	1.20265	1.22451	XP_024964813.1	7-deoxyloganetic acid glucosyltransferase-like [Cynara cardunculus var. scolymus] &gt;KVF86493.1 UDP-glucuronosyl/UDP-glucosyltransferase [Cynara cardunculus var. scolymus]
blue	CtAH04G0134200	CtAH04T0134200.1	5	1	2	2	365	40	6.84	0.861131	0.952244	0.871966	1.12445	0.999915	0.961981	0.94458	0.956902	0.932178	1.20107	1.19155	1.29755	XP_024987374.1	4-hydroxy-tetrahydrodipicolinate synthase, chloroplastic-like isoform X2 [Cynara cardunculus var. scolymus] &gt;KVH96837.1 hypothetical protein Ccrd_001070 [Cynara cardunculus var. scolymus]
blue	CtAH03G0234000	CtAH03T0234000.1	3	1	1	6	292	33.2	6.09	0.890359	0.909126	0.938483	1.06254	1.09822	1.11431	0.882477	0.831756	0.860775	1.12431	1.09669	1.13095	BBG95215.1	poly(A) binding protein 2, partial [Prunus dulcis]
blue	CtAH02G0012100	CtAH02T0012100.1	24	8	10	30	458	50.4	6.38	0.87909	0.877334	0.874183	0.912363	0.920838	0.921111	0.927861	0.919251	0.891161	1.1729	1.19706	1.18798	XP_024993882.1	hydroxymethylglutaryl-CoA synthase-like [Cynara cardunculus var. scolymus]
blue	CtAH11G0230100	CtAH11T0230100.1	3	1	1	1	476	52.1	5.78	0.892089	0.866081	0.765457	0.994352	0.974956	1.04338	0.808536	0.905834	0.953566	1.13638	1.15565	1.17378	XP_024985951.1	probable polygalacturonase [Cynara cardunculus var. scolymus]
blue	CtAH08G0127000	CtAH08T0127000.1	25	8	8	43	431	47.8	7.42	0.916839	0.93821	0.924754	1.09487	1.06232	0.980066	0.886085	0.932303	0.895408	1.17107	1.18558	1.16703	XP_024976270.1	formate dehydrogenase, mitochondrial [Cynara cardunculus var. scolymus]
blue	CtAH06G0323000	CtAH06T0323000.2	22	2	14	55	715	79.6	7.49	0.875224	0.901663	0.8899	0.991398	0.958668	0.918827	0.98177	1.00334	0.864611	1.27026	1.25693	1.16387	KVH98787.1	Cation-transporting P-type ATPase [Cynara cardunculus var. scolymus]
blue	CtAH10G0231000	CtAH10T0231000.1	17	5	6	14	461	51.1	6.61	0.889861	0.883793	0.894719	0.978306	0.936446	0.973043	0.833932	0.929721	1.02682	1.20307	1.19405	1.21658	XP_024971364.1	tryptophan aminotransferase-related protein 3-like [Cynara cardunculus var. scolymus]
blue	CtAH11G0232600	CtAH11T0232600.1	5	1	1	2	221	24.2	4.94	0.927465	0.897045	0.853572	0.992545	0.924363	1.00974	0.824569	0.955322	0.901686	1.13932	1.14629	1.18411	XP_024985117.1	uncharacterized protein LOC112520785 [Cynara cardunculus var. scolymus]
blue	CtAH08G0093900	CtAH08T0093900.1	49	4	20	132	447	49.2	9.13	0.835858	0.833317	0.808744	0.995216	0.962034	0.992585	0.873996	0.887061	0.88183	1.2071	1.13594	1.07625	XP_024968429.1	elongation factor 1-alpha-like [Cynara cardunculus var. scolymus] &gt;XP_024968437.1 elongation factor 1-alpha-like [Cynara cardunculus var. scolymus] &gt;KVI09543.1 Elongation factor, GTP-binding domain-containing protein [Cynara cardunculus var. scolymus]
blue	CtAH04G0002900	CtAH04T0002900.1	14	2	2	2	224	25.1	5.81	0.950995	0.914304	0.942093	0.992141	1.08276	1.04635	0.83351	0.857421	0.829306	1.15558	1.08684	1.01662	XP_024991178.1	uncharacterized protein LOC112525322 [Cynara cardunculus var. scolymus]
blue	CtAH02G0140500	CtAH02T0140500.1	14	2	9	41	876	97.9	6.99	0.887902	0.872123	0.883851	1.00774	1.01595	1.01419	0.860398	0.865073	0.912996	1.14071	1.13412	1.136	KVH96260.1	Peptidase S10, serine carboxypeptidase [Cynara cardunculus var. scolymus]
blue	CtAH07G0149000	CtAH07T0149000.1	30	1	24	139	708	81.2	5.08	0.973408	0.931634	0.907021	0.913497	0.9599	0.972779	1.00741	0.915882	0.89262	1.19732	1.12266	1.31939	XP_023729025.1	heat shock protein 83 [Lactuca sativa] &gt;PLY97689.1 hypothetical protein LSAT_8X6561 [Lactuca sativa]
blue	CtAH08G0219200	CtAH08T0219200.1	8	3	3	5	449	48.7	6.81	0.847909	0.900666	0.812573	1.041	0.984614	0.965884	0.894364	0.929752	0.874806	1.16475	1.15148	1.16841	XP_024994734.1	IAA-amino acid hydrolase ILR1-like [Cynara cardunculus var. scolymus]
blue	CtAH09G0024900	CtAH09T0024900.1	9	1	1	1	177	18.9	8.65	0.969103	0.834587	1.09493	1.07447	0.891074	1.11689	0.851345	0.97612	0.871041	1.09284	1.1136	1.27563	XP_024970194.1	V-type proton ATPase subunit c&apos;&apos;2 [Cynara cardunculus var. scolymus]
blue	CtAH07G0246400	CtAH07T0246400.1	36	2	7	41	203	21.8	7.05	0.806956	0.852259	0.820562	0.870036	0.89138	0.87926	0.926476	0.926675	0.90423	1.19797	1.16854	1.1911	XP_024959685.1	NAD(P)H dehydrogenase (quinone) FQR1-like [Cynara cardunculus var. scolymus]
blue	CtAH03G0060000	CtAH03T0060000.1	43	11	32	170	1046	113.3	8.16	0.94477	0.935291	0.920339	0.970061	0.976769	1.01122	0.893423	0.955647	0.931419	1.14773	1.23398	1.20187	XP_024960272.1	aconitate hydratase, cytoplasmic [Cynara cardunculus var. scolymus] &gt;KVI02020.1 Aconitase/3-isopropylmalate dehydratase large subunit, alpha/beta/alpha [Cynara cardunculus var. scolymus]
blue	CtAH01G0012700	CtAH01T0012700.1	52	24	41	205	886	97.7	6.09	0.859494	0.85835	0.854328	1.01787	1.02146	1.03419	0.92408	0.943057	0.899247	1.19674	1.19725	1.16698	XP_024974394.1	plasma membrane ATPase 1-like [Cynara cardunculus var. scolymus]
blue	CtAH08G0301600	CtAH08T0301600.1	21	6	6	14	361	42.1	5.97	0.760617	0.788826	0.800246	0.885007	0.910277	0.934093	0.926514	1.00037	0.939781	1.21114	1.25086	1.22577	XP_024988904.1	phosphomethylethanolamine N-methyltransferase-like isoform X2 [Cynara cardunculus var. scolymus]
blue	CtAH01G0142900	CtAH01T0142900.1	3	1	4	11	1372	154.5	7.25	0.934188	0.894221	0.809757	1.08645	1.00123	0.928723	0.932108	0.888814	0.995187	1.22796	1.31387	1.07704	XP_024977638.1	ABC transporter G family member 29-like [Cynara cardunculus var. scolymus]
blue	CtAH09G0195800	CtAH09T0195800.1	33	7	22	195	674	72.4	5.25	0.971483	0.963401	0.986909	1.054	1.03677	1.03433	0.895354	0.899833	0.887681	1.14502	1.14205	1.15803	XP_024977001.1	stromal 70 kDa heat shock-related protein, chloroplastic-like [Cynara cardunculus var. scolymus]
blue	CtAH07G0010300	CtAH07T0010300.3	4	1	1	1	462	50.6	6.62	0.998423	0.928883	0.96534	1.01952	1.00753	0.906581	0.84669	0.927292	0.88316	1.13465	1.14567	1.13152	KVI05647.1	AAA+ ATPase domain-containing protein [Cynara cardunculus var. scolymus]
blue	CtAH11G0262600	CtAH11T0262600.1	56	17	19	76	451	47.3	7.77	0.940967	0.923352	0.920969	1.04381	1.02047	1.21312	0.977588	0.948287	0.885946	1.18958	1.24447	1.17616	XP_024985095.1	3-ketoacyl-CoA thiolase 2, peroxisomal [Cynara cardunculus var. scolymus] &gt;KVH90998.1 Thiolase [Cynara cardunculus var. scolymus]
blue	CtAH07G0055300	CtAH07T0055300.1	4	1	5	6	1198	135.1	6.29	1.00784	0.918956	0.972538	0.912412	1.02944	1.16269	0.832038	0.898874	1.00935	1.14974	1.21476	1.14229	XP_024991378.1	putative phospholipid-transporting ATPase 9 [Cynara cardunculus var. scolymus]
blue	CtAH03G0290600	CtAH03T0290600.1	8	2	2	2	250	27.8	8.16	0.918122	0.830001	0.896448	0.988985	1.03227	0.96412	0.936569	0.890509	0.940754	1.20427	1.14577	1.19132	XP_024961422.1	bax inhibitor 1-like [Cynara cardunculus var. scolymus]
blue	CtAH11G0178800	CtAH11T0178800.1	24	3	5	16	349	38.4	10.24	0.858844	0.899515	0.868137	0.986568	0.960169	0.944565	0.942889	0.915744	0.882356	1.19414	1.14281	1.17005	KVH90595.1	Plant disease resistance response protein [Cynara cardunculus var. scolymus]
blue	CtAH04G0011700	CtAH04T0011700.2	3	3	6	7	1867	200.7	5.9	0.882575	0.969571	0.935649	0.857833	0.954379	0.974362	0.963052	0.927303	0.897483	1.21149	1.21172	1.1436	XP_024990009.1	E3 ubiquitin-protein ligase UPL3-like isoform X2 [Cynara cardunculus var. scolymus]
blue	CtAH11G0103800	CtAH11T0103800.1	13	3	6	12	537	61.1	7.14	0.934173	0.873287	0.917204	1.01641	0.990962	1.01297	0.902918	0.895669	0.844593	1.12328	1.13024	1.12677	XP_024958772.1	calcium-dependent protein kinase 7-like isoform X1 [Cynara cardunculus var. scolymus] &gt;XP_024958773.1 calcium-dependent protein kinase 7-like isoform X1 [Cynara cardunculus var. scolymus] &gt;XP_024958774.1 calcium-dependent protein kinase 7-like isoform X1 [Cynara cardunculus var. scolymus]
blue	CtAH11G0166700	CtAH11T0166700.2	11	4	5	10	634	71.3	5.3	0.851828	0.892312	0.904176	0.955218	0.9916	1.03492	0.864829	0.953796	0.983827	1.17158	1.20989	1.19975	XP_024985678.1	serine carboxypeptidase-like [Cynara cardunculus var. scolymus]
blue	CtAH07G0045500	CtAH07T0045500.1	2	1	1	2	426	46.7	7.27	0.865026	0.939312	0.923627	1.04858	0.954578	0.9914	0.928379	0.937683	0.856179	1.18778	1.1457	1.14296	XP_024991531.1	protein DETOXIFICATION 12-like [Cynara cardunculus var. scolymus]
blue	CtAH06G0290500	CtAH06T0290500.2	3	1	1	2	259	28.4	9.67	0.9789	0.893342	0.920111	0.933203	1.14901	1.08135	0.914952	0.928287	0.764765	1.07972	1.06243	1.17458	XP_024973451.1	uncharacterized protein LOC112511860 isoform X2 [Cynara cardunculus var. scolymus]
blue	CtAH10G0218600	CtAH10T0218600.1	25	13	13	58	658	72.4	5.66	0.898634	0.881199	0.898186	1.01514	1.01755	1.04626	0.899837	0.907822	0.91526	1.15381	1.13525	1.16489	KVI07143.1	UDP-glucuronosyl/UDP-glucosyltransferase [Cynara cardunculus var. scolymus]
blue	CtAH08G0214400	CtAH08T0214400.1	1	2	2	2	1877	210	8.54	0.874684	1.04925	0.886778	0.909316	1.32314	1.00985	0.876409	0.926719	0.895517	1.07622	1.14075	1.2056	XP_024994056.1	rRNA biogenesis protein RRP5 isoform X2 [Cynara cardunculus var. scolymus]
blue	CtAH03G0074800	CtAH03T0074800.1	9	1	4	10	456	50.1	6.13	0.877292	0.844218	0.855805	0.937003	1.01896	1.0932	0.879233	0.933998	1.0036	1.15595	1.20916	1.20693	KVI10769.1	Nucleotide-binding, alpha-beta plait, partial [Cynara cardunculus var. scolymus]
blue	CtAH11G0067000	CtAH11T0067000.1	23	3	3	4	164	18.8	5.64	0.909833	0.896089	0.91585	1.07385	1.03201	1.15613	0.959301	0.966607	0.888359	1.21184	1.17966	1.17536	XP_024977847.1	protein C2-DOMAIN ABA-RELATED 4-like [Cynara cardunculus var. scolymus] &gt;KVH92391.1 C2 calcium-dependent membrane targeting [Cynara cardunculus var. scolymus]
blue	CtAH02G0074800	CtAH02T0074800.1	8	2	2	2	323	35.5	7.81	0.818042	0.850739	0.907381	1.09692	1.03268	0.958974	0.879197	0.93782	0.927064	1.15494	1.17671	1.14354	XP_024994290.1	11-beta-hydroxysteroid dehydrogenase-like 4A [Cynara cardunculus var. scolymus]
blue	CtAH05G0115200	CtAH05T0115200.1	5	1	1	3	373	43.2	7.53	0.891828	0.917325	0.880001	0.914452	1.04174	0.951828	0.94337	0.994335	0.778206	1.16766	1.18635	1.08369	XP_024979449.1	C2 domain-containing protein At1g53590-like isoform X1 [Cynara cardunculus var. scolymus]
blue	CtAH05G0107500	CtAH05T0107500.1	34	6	10	32	476	49.5	7.88	0.932543	0.918084	0.924386	0.980403	0.991066	0.981541	0.911183	0.946436	0.901202	1.14188	1.17646	1.17251	XP_024979490.1	acetyl-CoA acetyltransferase, cytosolic 1 [Cynara cardunculus var. scolymus] &gt;KVH93196.1 Thiolase [Cynara cardunculus var. scolymus]
blue	CtAH08G0162300	CtAH08T0162300.2	10	3	5	9	510	58.6	6.01	0.852311	0.859746	0.856951	1.01991	0.99235	0.96484	0.869192	0.89721	0.936906	1.14648	1.12615	1.14402	XP_024989120.1	AAA-ATPase At3g50940-like [Cynara cardunculus var. scolymus]
blue	CtAH08G0147900	CtAH08T0147900.1	30	6	6	11	331	35.7	8.65	0.986178	0.895804	0.930425	0.987804	1.01917	1.04654	0.928656	0.922801	0.927019	1.17922	1.17927	1.15286	XP_024973554.1	peroxidase 51-like [Cynara cardunculus var. scolymus] &gt;KVI08957.1 heme peroxidase [Cynara cardunculus var. scolymus]
blue	CtAH05G0103100	CtAH05T0103100.1	4	2	2	4	520	58.6	6.52	0.866988	0.946122	0.857995	0.989084	0.960826	0.974699	0.945254	0.884802	0.939088	1.13239	1.19948	1.16725	XP_024979515.1	bifunctional dihydrofolate reductase-thymidylate synthase 1-like [Cynara cardunculus var. scolymus]
blue	CtAH08G0084000	CtAH08T0084000.1	21	5	10	34	452	50.3	6.93	0.944015	0.925166	0.902248	1.03044	1.02688	1.04701	0.900312	0.914604	0.884139	1.13311	1.16396	1.10849	KAD7479879.1	hypothetical protein E3N88_03015 [Mikania micrantha]
blue	CtAH05G0060000	CtAH05T0060000.1	36	13	15	51	467	52.1	7.49	0.944288	0.916118	0.927742	1.01326	1.02066	1.03183	0.938344	0.941574	0.966699	1.16775	1.20206	1.22125	KVH93587.1	ATP-sulfurylase PUA-like domain-containing protein, partial [Cynara cardunculus var. scolymus]
blue	CtAH01G0236500	CtAH01T0236500.1	33	7	8	41	275	31.1	8.76	0.914211	0.914771	0.909555	1.00587	1.01091	1.02758	0.927549	0.900945	0.924924	1.16313	1.15732	1.15082	XP_024971847.1	1-aminocyclopropane-1-carboxylate oxidase-like [Cynara cardunculus var. scolymus]
blue	CtAH11G0182800	CtAH11T0182800.3	2	1	1	1	682	74.5	7.24	1.03079	0.960263	1.02416	0.920807	1.209	0.885294	0.941973	0.98108	0.817118	1.18307	1.19522	1.0728	NA	NA
blue	CtAH07G0004500	CtAH07T0004500.1	3	1	1	1	511	56.1	6.16	1.01309	0.906164	1.06048	0.941578	0.892299	1.10253	0.90181	0.881402	0.939455	1.07179	1.23475	1.12069	XP_024981472.1	heat shock cognate 70 kDa protein-like isoform X1 [Cynara cardunculus var. scolymus]
blue	CtAH06G0055500	CtAH06T0055500.2	46	7	34	107	854	94.6	5.43	0.910837	0.910674	0.882547	0.984837	0.971666	0.968967	0.950081	0.936837	0.917809	1.19147	1.17489	1.1631	XP_024982655.1	cell division cycle protein 48 homolog [Cynara cardunculus var. scolymus] &gt;KVI00134.1 AAA+ ATPase domain-containing protein [Cynara cardunculus var. scolymus]
blue	CtAH09G0024400	CtAH09T0024400.2	9	5	10	22	1119	125.5	6.6	0.917773	0.928151	0.882807	1.01942	1.0024	0.997852	0.904997	0.941803	0.882423	1.16727	1.15706	1.10804	KVI05976.1	hypothetical protein Ccrd_015658 [Cynara cardunculus var. scolymus]
blue	CtAH02G0036500	CtAH02T0036500.1	1	1	1	1	555	63.4	6.64	0.854411	0.888779	0.9261	1.09006	1.04376	1.01188	0.948009	0.949833	0.935351	1.19351	1.17222	1.19397	XP_024995468.1	type I inositol polyphosphate 5-phosphatase 2-like [Cynara cardunculus var. scolymus]
blue	CtAH08G0083700	CtAH08T0083700.1	20	3	10	45	431	48.2	7.81	0.864021	0.878282	0.848917	0.964615	0.967863	0.974142	0.948238	0.963655	0.898544	1.18748	1.18124	1.14969	KAD7479879.1	hypothetical protein E3N88_03015 [Mikania micrantha]
blue	CtAH08G0080400	CtAH08T0080400.1	20	7	7	18	400	44	6.44	0.933041	0.913958	0.957339	1.02078	0.9928	1.01113	0.895405	0.920256	0.873807	1.13207	1.1716	1.0626	QCI31954.1	diphosphomevalonate decarboxylase [Saussurea costus]
blue	CtAH01G0107100	CtAH01T0107100.1	5	1	2	6	372	42.8	8.18	0.801806	0.851772	0.893275	1.02681	0.976902	0.958302	0.927245	0.896463	0.973338	1.17764	1.14492	1.17583	KVH90047.1	Aminotransferase, class I/classII, partial [Cynara cardunculus var. scolymus]
blue	CtAH04G0029500	CtAH04T0029500.1	15	5	5	12	455	50.2	6.52	0.929368	0.903045	0.912766	1.05081	0.994314	1.03415	0.917588	0.939081	0.94735	1.19681	1.16255	1.14653	XP_024991189.1	malonyl-coenzyme A:anthocyanin 3-O-glucoside-6&apos;&apos;-O-malonyltransferase [Cynara cardunculus var. scolymus] &gt;KVI04201.1 Chloramphenicol acetyltransferase-like domain-containing protein [Cynara cardunculus var. scolymus]
blue	CtAH02G0012000	CtAH02T0012000.1	16	1	6	12	316	35.2	5.76	0.938732	0.8056	0.896616	0.861558	0.937889	0.99485	0.852867	0.967039	1.00508	1.18609	1.12895	1.21702	XP_024994198.1	bifunctional dTDP-4-dehydrorhamnose 3,5-epimerase/dTDP-4-dehydrorhamnose reductase [Cynara cardunculus var. scolymus]
blue	CtAH06G0300500	CtAH06T0300500.1	1	1	1	1	1233	134.3	7.36	1.04683	0.891123	0.834347	0.920818	0.955207	1.13159	0.956989	0.929146	0.864199	1.15867	1.15139	1.12728	XP_024972278.1	uncharacterized protein LOC112511095 isoform X1 [Cynara cardunculus var. scolymus] &gt;KVH98362.1 Armadillo-like helical [Cynara cardunculus var. scolymus]
blue	CtAH07G0072400	CtAH07T0072400.1	29	14	14	37	511	55.8	8.1	0.91202	0.930074	0.939041	1.01672	0.997256	1.02883	0.919326	0.932785	0.959578	1.15493	1.18092	1.1748	XP_024989720.1	citrate synthase, glyoxysomal-like [Cynara cardunculus var. scolymus]
blue	CtAH06G0011800	CtAH06T0011800.1	2	1	1	1	813	92.5	5.35	0.878208	0.999309	0.844845	1.00073	0.949316	0.923076	1.00795	0.874158	0.932181	1.1517	1.21058	1.14827	XP_024982666.1	serine/threonine-protein phosphatase 4 regulatory subunit 3-like isoform X4 [Cynara cardunculus var. scolymus]
blue	CtAH10G0128100	CtAH10T0128100.1	12	5	5	11	455	50.9	6.21	0.943852	0.929359	0.891107	1.01363	1.05196	0.9744	0.959551	0.978072	0.882602	1.20619	1.17487	1.13686	XP_024980847.1	zeatin O-glucosyltransferase-like [Cynara cardunculus var. scolymus] &gt;KVH94932.1 UDP-glucuronosyl/UDP-glucosyltransferase [Cynara cardunculus var. scolymus]
blue	CtAH07G0086900	CtAH07T0086900.1	1	1	1	1	1024	112.8	5.95	0.934842	1.10857	0.978937	1.03005	1.00144	0.945498	0.950501	0.953968	0.839403	1.07768	1.21541	1.12924	XP_024990084.1	elongation factor-like GTPase 1 [Cynara cardunculus var. scolymus] &gt;KVI05112.1 Elongation factor G, III-V domain-containing protein [Cynara cardunculus var. scolymus]
blue	CtAH05G0157900	CtAH05T0157900.1	11	4	6	13	621	66.8	6.65	0.860772	0.891205	0.878669	1.0583	1.02851	0.947001	0.906302	0.942594	0.894876	1.1116	1.15363	1.14812	XP_024988725.1	DEAD-box ATP-dependent RNA helicase 53, mitochondrial-like [Cynara cardunculus var. scolymus] &gt;XP_024988726.1 DEAD-box ATP-dependent RNA helicase 53, mitochondrial-like [Cynara cardunculus var. scolymus] &gt;XP_024988727.1 DEAD-box ATP-dependent RNA helicase 53, mitochondrial-like [Cynara cardunculus var. scolymus] &gt;KVH96570.1 DNA/RNA helicase, DEAD/DEAH box type, N-terminal [Cynara cardunc…
blue	CtAH11G0255100	CtAH11T0255100.1	6	3	3	6	495	53.1	6.93	0.870566	0.886458	0.908672	0.990551	1.01649	0.955064	0.954738	0.94427	0.903304	1.18338	1.16232	1.1399	XP_024987201.1	plant UBX domain-containing protein 11 isoform X2 [Cynara cardunculus var. scolymus]
blue	CtAH12G0062600	CtAH12T0062600.1	9	1	2	6	224	25.2	5.59	0.994155	0.912202	0.999132	1.12928	1.04328	0.995075	0.894212	0.886656	0.883359	1.07952	1.14467	1.08779	XP_024967872.1	glutathione S-transferase zeta class-like [Cynara cardunculus var. scolymus]
blue	CtAH06G0154100	CtAH06T0154100.1	4	2	2	6	603	65.7	7.18	0.947957	0.942225	0.939287	1.03593	1.05546	1.01632	0.9106	0.927852	0.856757	1.17589	1.05469	1.11606	XP_021968811.1	cationic amino acid transporter 1-like [Helianthus annuus] &gt;OTG36242.1 putative amino acid transporter 1 [Helianthus annuus]
blue	CtAH03G0045300	CtAH03T0045300.1	15	2	2	2	112	12.3	8.02	0.890861	0.981487	0.865684	0.922675	0.915386	0.916324	0.975096	0.987042	0.84601	1.20962	1.18295	1.08769	XP_024967804.1	heavy metal-associated isoprenylated plant protein 47-like isoform X1 [Cynara cardunculus var. scolymus]
blue	CtAH11G0262000	CtAH11T0262000.1	8	1	1	2	157	17.1	8.37	0.927208	0.9018	0.88643	1.08166	1.06791	0.97553	0.88301	0.93911	0.860346	1.07914	1.10136	1.14311	KVH90982.1	Pathogenic type III effector avirulence factor Avr cleavage site-containing protein, partial [Cynara cardunculus var. scolymus]
blue	CtAH07G0041400	CtAH07T0041400.1	24	1	1	1	84	9.5	9.04	0.893479	0.898166	0.919031	1.15257	0.906581	1.06857	0.973081	0.941745	0.852182	1.14994	1.20608	1.06736	XP_024991435.1	uncharacterized protein LOC112525510 [Cynara cardunculus var. scolymus] &gt;XP_024991436.1 uncharacterized protein LOC112525510 [Cynara cardunculus var. scolymus] &gt;XP_024991437.1 uncharacterized protein LOC112525510 [Cynara cardunculus var. scolymus]
blue	CtAH05G0192100	CtAH05T0192100.1	27	11	12	23	535	59.3	7.74	0.936367	0.910134	0.923916	1.05523	1.02012	1.07142	0.962065	0.929653	0.947178	1.18047	1.15919	1.16968	XP_024960798.1	long chain acyl-CoA synthetase 6, peroxisomal-like [Cynara cardunculus var. scolymus]
blue	CtAH11G0254700	CtAH11T0254700.1	6	3	4	5	958	100.9	6.13	0.879686	0.884618	0.933296	1.00006	1.04969	1.04806	0.89482	0.921312	0.881073	1.08149	1.12988	1.12235	XP_024987118.1	clathrin interactor EPSIN 2 isoform X2 [Cynara cardunculus var. scolymus]
blue	CtAH04G0228600	CtAH04T0228600.1	34	12	13	52	392	42.5	8.7	0.881779	0.868533	0.90426	0.943067	0.944172	0.956368	0.892291	0.915509	0.965821	1.11165	1.12877	1.18582	XP_024987288.1	fructose-bisphosphate aldolase 3, chloroplastic [Cynara cardunculus var. scolymus] &gt;KVH97611.1 hypothetical protein Ccrd_000262 [Cynara cardunculus var. scolymus]
blue	CtAH10G0248200	CtAH10T0248200.1	4	1	1	2	176	20.9	10.15	0.911896	0.830645	0.899468	0.969367	1.01178	1.00149	0.891922	0.86995	0.963035	1.12795	1.09298	1.145	XP_024970203.1	60S ribosomal protein L7-1-like isoform X2 [Cynara cardunculus var. scolymus]
blue	CtAH10G0101200	CtAH10T0101200.1	11	14	14	26	1400	151.6	7.5	0.900175	0.899112	0.903876	1.00256	1.00207	1.00027	0.911856	0.936355	0.933442	1.14702	1.14193	1.14097	XP_024981326.1	ABC transporter B family member 21-like [Cynara cardunculus var. scolymus]
blue	CtAH08G0134200	CtAH08T0134200.1	20	12	12	37	914	99.2	9.41	0.95241	0.930546	0.953075	1.00386	0.999025	1.01802	0.899096	0.926609	0.892213	1.10362	1.13182	1.11526	KVI09137.1	NAD(P)-binding domain-containing protein [Cynara cardunculus var. scolymus]
blue	CtAH08G0275800	CtAH08T0275800.1	2	1	1	1	533	60.9	8.81	1.01506	0.904644	0.782978	0.950785	1.05197	1.05437	0.927044	1.0076	0.903686	1.0972	1.28392	1.11773	XP_024971816.1	glucomannan 4-beta-mannosyltransferase 9-like isoform X1 [Cynara cardunculus var. scolymus]
blue	CtAH03G0078600	CtAH03T0078600.1	7	3	3	3	459	51.3	6.7	0.981774	0.97071	0.964283	1.00766	1.05276	0.987539	0.940962	0.866998	0.963004	1.13368	1.1262	1.15356	XP_024967390.1	O-acyltransferase WSD1-like [Cynara cardunculus var. scolymus]
blue	CtAH06G0010000	CtAH06T0010000.1	1	1	1	1	1349	154.1	5.81	1.00146	1.1086	0.923265	0.899149	0.952276	0.695724	1.06839	0.916478	0.905567	1.19214	1.19334	1.16912	XP_024982833.1	CHD3-type chromatin-remodeling factor PICKLE [Cynara cardunculus var. scolymus]
blue	CtAH11G0140800	CtAH11T0140800.1	15	1	7	33	428	47	6.54	0.869334	0.836682	0.895054	0.991484	1.01272	1.09096	0.844479	0.888279	1.05186	1.10188	1.15559	1.16043	XP_024986217.1	ATP-dependent 6-phosphofructokinase 6-like [Cynara cardunculus var. scolymus]
blue	CtAH05G0091600	CtAH05T0091600.1	13	6	6	13	458	51.9	6.01	0.952917	0.964286	0.929623	0.989381	1.01246	0.9962	0.894991	0.959762	0.90722	1.15859	1.10637	1.12015	XP_024979686.1	methylthioribose kinase-like [Cynara cardunculus var. scolymus]
blue	CtAH05G0133000	CtAH05T0133000.1	7	1	1	1	178	19.6	6.02	0.792754	0.865123	0.893143	0.914736	1.19807	0.977811	0.875129	0.908187	1.02909	1.24107	1.0436	1.16097	PWA72627.1	isochorismatase family protein [Artemisia annua]
blue	CtAH06G0285400	CtAH06T0285400.1	6	2	2	2	470	52	5.26	0.904344	0.964119	0.984511	1.00165	0.887189	1.00051	0.936962	0.993203	0.833279	1.16643	1.18766	1.02517	XP_024973157.1	UDP-glycosyltransferase 90A1-like [Cynara cardunculus var. scolymus]
blue	CtAH12G0213100	CtAH12T0213100.1	15	3	3	6	232	26	9.54	0.905026	0.846574	0.983656	0.983792	0.97695	1.11355	0.849486	0.855356	0.956111	1.04615	1.09641	1.11052	XP_024966744.1	dephospho-CoA kinase [Cynara cardunculus var. scolymus]
blue	CtAH04G0072600	CtAH04T0072600.1	8	1	1	3	88	9.9	9.25	0.905225	0.914504	0.968446	0.979114	1.06402	1.04434	0.948441	0.919073	0.874147	1.10477	1.08806	1.15646	XP_024973517.1	KH domain-containing protein At1g09660/At1g09670 [Cynara cardunculus var. scolymus] &gt;XP_024973518.1 KH domain-containing protein At1g09660/At1g09670 [Cynara cardunculus var. scolymus] &gt;XP_024973519.1 KH domain-containing protein At1g09660/At1g09670 [Cynara cardunculus var. scolymus] &gt;KVI03049.1 K Homology domain-containing protein [Cynara cardunculus var. scolymus]
blue	CtAH12G0089600	CtAH12T0089600.1	28	5	5	6	170	19.1	9.06	0.915936	0.959722	0.918727	1.05063	0.991944	1.08856	0.863351	0.909099	0.919392	1.06922	1.11298	1.10037	XP_024966915.1	uncharacterized protein At5g01610-like [Cynara cardunculus var. scolymus] &gt;KVI11212.1 Protein of unknown function DUF538 [Cynara cardunculus var. scolymus]
blue	CtAH12G0142100	CtAH12T0142100.1	8	4	4	5	524	60.7	7.06	0.965705	0.973254	1.0192	0.957848	0.992861	0.988229	0.994658	0.929456	0.830986	1.14686	1.13121	1.08163	XP_024967028.1	5&apos;-nucleotidase domain-containing protein DDB_G0275467 [Cynara cardunculus var. scolymus]
blue	CtAH07G0073000	CtAH07T0073000.1	6	2	11	27	2496	286.1	9.1	0.867092	0.885146	0.857832	1.01191	1.01237	1.01716	0.959555	0.911968	0.920761	1.15594	1.11735	1.13158	KVI05230.1	cytochrome P450 [Cynara cardunculus var. scolymus]
blue	CtAH08G0139600	CtAH08T0139600.1	15	4	5	9	429	48.2	5.49	0.8946	0.887547	0.886395	0.925593	0.957222	0.95341	0.934924	0.948566	0.960525	1.16516	1.12281	1.17556	XP_024981561.1	probable endo-1,3(4)-beta-glucanase ARB_01444 [Cynara cardunculus var. scolymus] &gt;KVI09022.1 Glycoside hydrolase, family 81 [Cynara cardunculus var. scolymus]
blue	CtAH03G0026900	CtAH03T0026900.1	12	1	2	4	283	31.7	6.43	0.921132	0.961997	0.951509	1.05875	1.03664	0.978164	0.914911	0.970919	0.823592	1.1627	1.05762	1.07706	XP_024967271.1	3-deoxy-manno-octulosonate cytidylyltransferase, mitochondrial-like [Cynara cardunculus var. scolymus] &gt;KVI10494.1 3-deoxy-D-manno-octulosonate cytidylyltransferase [Cynara cardunculus var. scolymus]
blue	CtAH06G0143100	CtAH06T0143100.1	28	8	8	28	283	31	6.44	0.943412	0.927611	0.939529	1.01651	1.02729	1.06078	0.924853	0.945019	0.95912	1.12871	1.14044	1.17322	KVI00899.1	hypothetical protein Ccrd_020839 [Cynara cardunculus var. scolymus]
blue	CtAH12G0067000	CtAH12T0067000.1	29	9	9	39	501	54	4.77	0.872159	0.863784	0.879617	0.964776	0.989422	1.00782	0.915679	0.915616	0.966036	1.14252	1.13808	1.11904	XP_024968112.1	aspartic proteinase oryzasin-1-like [Cynara cardunculus var. scolymus] &gt;XP_024968113.1 aspartic proteinase oryzasin-1-like [Cynara cardunculus var. scolymus]
blue	CtAH04G0163100	CtAH04T0163100.1	18	5	5	18	353	38.8	6.54	0.949188	0.932908	0.97166	0.986791	0.982313	1.00619	0.929499	0.95182	0.915282	1.10892	1.16841	1.11966	XP_024987442.1	arginase 1, mitochondrial isoform X2 [Cynara cardunculus var. scolymus] &gt;XP_024987443.1 arginase 1, mitochondrial isoform X2 [Cynara cardunculus var. scolymus] &gt;KVH97108.1 Ureohydrolase [Cynara cardunculus var. scolymus]
blue	CtAH09G0104600	CtAH09T0104600.1	1	1	1	1	631	70.7	6.65	0.804663	0.844324	0.915829	1.07704	1.01257	0.903611	0.914871	1.03564	0.990706	1.22354	1.12118	1.22786	KVI07648.1	Meiotic recombination, Spo11 [Cynara cardunculus var. scolymus]
blue	CtAH07G0078100	CtAH07T0078100.1	14	5	5	9	411	45.7	7.58	0.947959	0.920512	0.932616	1.0765	1.03613	1.05787	0.933271	0.912292	0.90783	1.14252	1.11798	1.0818	XP_024989849.1	monooxygenase 2-like [Cynara cardunculus var. scolymus]
blue	CtAH03G0069600	CtAH03T0069600.1	1	1	1	1	1002	108.9	5.1	1.02664	1.00923	0.95046	0.927669	1.04086	1.06234	0.80204	0.995064	0.877692	1.08602	1.11858	1.04088	XP_024966488.1	SWI/SNF complex subunit SWI3D isoform X1 [Cynara cardunculus var. scolymus]
blue	CtAH07G0043900	CtAH07T0043900.1	14	14	14	28	1065	117.6	8.65	0.851276	0.835758	0.836234	0.945551	0.936593	0.968538	0.931825	0.931895	1.00439	1.17621	1.14751	1.15602	OTG04561.1	putative berberine/berberine-like, FAD-binding, type 2 [Helianthus annuus]
blue	CtAH11G0256700	CtAH11T0256700.1	33	26	33	126	1514	165.6	6.18	0.947734	0.944737	0.957361	1.01907	1.03185	1.06363	0.916639	0.924651	0.930137	1.11419	1.12064	1.12745	KVH90950.1	Aldo/keto reductase [Cynara cardunculus var. scolymus]
blue	CtAH10G0169400	CtAH10T0169400.1	8	3	3	3	342	38	5.86	0.953689	0.894445	1.01976	1.09269	1.0203	0.971765	0.968485	0.957925	0.972217	1.20357	1.15498	1.15187	XP_024981649.1	uncharacterized protein LOC112518249 [Cynara cardunculus var. scolymus] &gt;XP_024981650.1 uncharacterized protein LOC112518249 [Cynara cardunculus var. scolymus] &gt;KVH94850.1 HAD-like domain-containing protein [Cynara cardunculus var. scolymus]
blue	CtAH08G0185000	CtAH08T0185000.1	35	5	10	58	344	37.3	6.83	0.872305	0.896558	0.879429	1.01579	1.05628	1.0042	0.984828	0.927778	0.900663	1.10192	1.16079	1.14305	XP_024967830.1	mannitol dehydrogenase-like [Cynara cardunculus var. scolymus]
blue	CtAH05G0059700	CtAH05T0059700.1	54	12	13	113	324	34.3	5.83	0.921113	0.938848	0.936259	0.971826	0.989543	1.01264	0.941482	0.936311	0.930692	1.14581	1.12892	1.12469	KVH88514.1	Cysteine synthase A [Cynara cardunculus var. scolymus]
blue	CtAH08G0193500	CtAH08T0193500.1	9	7	9	17	1165	130.6	6.52	0.903716	0.932072	0.895683	1.02228	1.05114	1.01999	0.929943	0.936106	0.914219	1.12909	1.12971	1.10631	XP_024987468.1	phospholipid-transporting ATPase 1-like [Cynara cardunculus var. scolymus]
blue	CtAH06G0223900	CtAH06T0223900.1	12	2	2	4	180	20.4	5.66	0.915232	0.903577	0.936119	0.90889	0.978891	0.983115	0.919899	0.996247	0.875921	1.14577	1.13663	1.09576	XP_023755723.1	gamma-glutamylcyclotransferase 2-3 isoform X2 [Lactuca sativa] &gt;PLY91533.1 hypothetical protein LSAT_5X101420 [Lactuca sativa]
blue	CtAH02G0042400	CtAH02T0042400.1	21	3	6	23	350	38.8	8.57	0.963255	1.03884	0.953411	0.926152	0.985488	0.92389	0.967817	0.959837	0.962036	1.20276	1.21227	1.07877	XP_024994702.1	syntaxin-22-like [Cynara cardunculus var. scolymus]
blue	CtAH07G0252400	CtAH07T0252400.1	27	6	13	69	555	60.9	8.78	0.916722	0.917881	0.913567	0.957079	0.96391	0.971179	0.9452	0.940748	0.934041	1.13665	1.15477	1.1177	XP_024959601.1	dihydrolipoyllysine-residue succinyltransferase component of 2-oxoglutarate dehydrogenase complex 2, mitochondrial [Cynara cardunculus var. scolymus]
blue	CtAH10G0107900	CtAH10T0107900.1	45	8	8	29	234	25.8	6.21	0.94056	0.926867	0.942583	0.982456	1.00013	0.99797	0.93192	0.974601	0.92267	1.14033	1.15771	1.12032	XP_024981582.1	stress-related protein-like isoform X1 [Cynara cardunculus var. scolymus] &gt;KVH94476.1 Rubber elongation factor [Cynara cardunculus var. scolymus]
blue	CtAH03G0238800	CtAH03T0238800.2	7	6	6	7	978	109.6	7.55	0.891174	0.945423	0.950785	1.06386	1.0065	1.00302	0.987073	0.940669	0.893712	1.11862	1.10999	1.179	XP_024996178.1	uncharacterized protein LOC112529237 isoform X1 [Cynara cardunculus var. scolymus] &gt;XP_024996179.1 uncharacterized protein LOC112529237 isoform X1 [Cynara cardunculus var. scolymus]
blue	CtAH09G0153300	CtAH09T0153300.1	51	6	37	276	697	79.8	5.07	0.930811	0.942856	0.947953	0.991816	0.975961	1.01374	0.909272	0.925731	0.918296	1.08645	1.13184	1.10566	XP_024977344.1	heat shock cognate protein 80 [Cynara cardunculus var. scolymus]
blue	CtAH12G0186500	CtAH12T0186500.1	21	10	10	54	678	76.9	5.12	0.847973	0.829517	0.839341	0.959292	0.960089	1.04291	0.944353	0.930971	0.985432	1.17353	1.11046	1.16309	KVH12457.1	Glutathione S-transferase/chloride channel, C-terminal, partial [Cynara cardunculus var. scolymus]
blue	CtAH05G0194600	CtAH05T0194600.1	5	1	1	5	213	24.1	6.6	1.0181	0.997814	1.00905	0.96804	0.992233	0.987375	0.929541	0.897025	0.844054	1.0935	1.06853	1.05478	XP_024959986.1	transmembrane emp24 domain-containing protein p24beta3 [Cynara cardunculus var. scolymus] &gt;KVI01560.1 GOLD-like protein [Cynara cardunculus var. scolymus]
blue	CtAH04G0067000	CtAH04T0067000.1	2	2	2	2	802	91.1	6.4	0.853236	0.863314	0.885662	1.00243	0.95498	1.06627	0.893186	0.975245	0.987617	1.12126	1.12589	1.19034	XP_021993139.1	probable disease resistance protein At5g66900 [Helianthus annuus] &gt;OTG07538.1 putative NB-ARC [Helianthus annuus]
blue	CtAH03G0006100	CtAH03T0006100.1	9	3	3	7	357	40	9.48	0.901714	0.902934	0.936513	1.07845	1.02525	0.972835	0.914334	0.890303	0.95511	1.17723	1.08063	1.06123	XP_024966258.1	ALA-interacting subunit 1-like [Cynara cardunculus var. scolymus]
blue	CtAH05G0097000	CtAH05T0097000.1	9	1	4	7	446	49.1	6.29	0.904519	0.977868	0.93421	0.963495	0.952991	0.922068	0.973187	0.92841	0.906124	1.1183	1.14548	1.1113	XP_024978926.1	polyadenylate-binding protein RBP47-like [Cynara cardunculus var. scolymus]
blue	CtAH11G0029700	CtAH11T0029700.1	10	7	8	17	952	105.3	6.11	0.845719	0.860887	0.831738	0.982217	0.999854	1.01857	0.942376	0.978503	0.936183	1.14304	1.1615	1.12749	XP_024978329.1	probable receptor-like protein kinase At2g23200 [Cynara cardunculus var. scolymus] &gt;KVH92485.1 Concanavalin A-like lectin/glucanase, subgroup [Cynara cardunculus var. scolymus]
blue	CtAH05G0078800	CtAH05T0078800.3	30	7	9	28	327	37.3	9.36	0.878054	0.899763	0.941455	1.011	1.02675	1.00279	1.00594	0.998365	0.902817	1.19091	1.16745	1.13222	KVH93432.1	Alternative oxidase, partial [Cynara cardunculus var. scolymus]
blue	CtAH11G0205100	CtAH11T0205100.1	11	4	4	8	373	39.6	8.38	1.05454	1.1368	1.14413	0.953507	0.951129	1.016	1.10707	1.12836	1.07357	0.940882	0.834994	0.981387	XP_024986199.1	protein RETICULATA-RELATED 4, chloroplastic-like [Cynara cardunculus var. scolymus] &gt;KVH90384.1 Protein of unknown function DUF3411 [Cynara cardunculus var. scolymus]
blue	CtAH10G0044900	CtAH10T0044900.1	8	1	1	1	157	17.3	5.68	1.05925	0.829296	1.13161	1.14202	0.932853	0.897151	1.2126	1.09294	1.12161	1.01038	0.891799	0.950994	XP_024975265.1	iron-sulfur assembly protein IscA-like 2, mitochondrial [Cynara cardunculus var. scolymus] &gt;KVI03575.1 FeS cluster biogenesis [Cynara cardunculus var. scolymus]
blue	CtAH12G0216100	CtAH12T0216100.1	50	7	10	43	172	19.2	9.29	0.95358	0.962845	0.947027	0.923722	0.952054	0.987453	1.10922	1.07877	1.17609	0.929098	0.907624	0.96269	XP_024966592.1	probable glutathione peroxidase 5 [Cynara cardunculus var. scolymus]
blue	CtAH02G0014800	CtAH02T0014800.1	1	1	1	1	661	73.1	5.6	1.11389	1.0876	0.991038	1.03456	1.04507	0.979381	1.07576	1.03667	1.00926	0.847749	0.95464	0.788076	XP_023772150.1	probable LRR receptor-like serine/threonine-protein kinase At1g63430 [Lactuca sativa] &gt;PLY79073.1 hypothetical protein LSAT_3X7860 [Lactuca sativa]
blue	CtAH08G0064200	CtAH08T0064200.1	16	2	2	3	177	19.1	9.42	1.15067	1.08407	1.18285	0.998829	1.02046	1.07739	1.09314	0.98621	1.04738	0.867087	0.841464	0.885217	XP_024975598.1	uncharacterized protein LOC112513536 [Cynara cardunculus var. scolymus] &gt;KVI09735.1 Chlorophyll a/b binding protein domain-containing protein [Cynara cardunculus var. scolymus]
blue	CtAH01G0131000	CtAH01T0131000.1	37	4	7	11	180	20.3	8.79	0.909833	0.961675	0.95599	1.02248	1.07678	1.03107	1.10051	1.03604	1.12848	0.890139	0.869196	0.947799	XP_024983365.1	vesicle-associated protein 4-2-like [Cynara cardunculus var. scolymus]
blue	CtAH12G0010500	CtAH12T0010500.1	5	3	3	3	619	66.8	6.48	1.03336	0.934811	0.982697	0.921439	0.938129	0.934807	1.07848	1.06566	1.19648	0.938536	0.909423	0.921571	XP_024977620.1	probable inactive receptor kinase At1g48480 [Cynara cardunculus var. scolymus] &gt;KVH92109.1 Leucine rich repeat 4 [Cynara cardunculus var. scolymus]
blue	CtAH02G0170700	CtAH02T0170700.1	17	6	10	15	614	68.6	7.8	1.03716	1.10837	1.08355	1.01239	0.979002	0.949509	1.06574	1.05196	1.02803	0.8672	0.870937	0.868599	XP_023770638.1	dynamin-related protein 1C [Lactuca sativa]
blue	CtAH02G0092900	CtAH02T0092900.1	15	1	1	4	80	8.7	4.65	1.12164	1.04709	1.06958	0.94448	1.04672	1.00956	1.14186	0.974236	1.11462	0.912907	0.889344	0.866557	KAC9540711.1	hypothetical protein E3N88_45658 [Mikania micrantha]
blue	CtAH09G0277200	CtAH09T0277200.1	40	5	13	45	425	46.5	6.65	1.17771	1.11249	1.18418	0.941084	0.983921	1.06402	1.00709	1.02597	1.06632	0.882864	0.891131	0.779997	XP_024990135.1	delta-aminolevulinic acid dehydratase, chloroplastic isoform X2 [Cynara cardunculus var. scolymus]
blue	CtAH01G0145200	CtAH01T0145200.1	45	2	9	43	215	23.8	5.52	1.06056	1.00413	1.06929	1.03956	1.00798	1.01151	1.02448	1.06444	1.11681	0.892528	0.854935	0.893173	XP_024982746.1	ras-related protein RABA1c [Cynara cardunculus var. scolymus]
blue	CtAH11G0071900	CtAH11T0071900.1	1	1	1	2	1162	130.1	5.1	1.1272	1.10806	1.06365	0.992175	1.08568	0.974843	1.07269	1.1105	1.03898	0.971792	0.771828	0.908837	XP_024983064.1	lisH domain and HEAT repeat-containing protein KIAA1468 homolog isoform X1 [Cynara cardunculus var. scolymus]
blue	CtAH01G0094100	CtAH01T0094100.1	10	1	2	9	146	15.3	8.78	1.0757	1.04236	1.04942	1.07007	1.06492	1.07855	1.03644	1.03647	1.08807	0.874048	0.879455	0.846988	XP_024960860.1	sec-independent protein translocase protein TATA, chloroplastic-like [Cynara cardunculus var. scolymus]
blue	CtAH06G0135900	CtAH06T0135900.1	3	1	1	5	277	30	8.06	1.10991	1.07368	1.15525	1.06395	1.07985	1.1288	1.07418	1.01297	1.06546	0.830542	0.906743	0.851323	XP_024982876.1	uncharacterized protein LOC112519123 [Cynara cardunculus var. scolymus]
blue	CtAH10G0254600	CtAH10T0254600.1	2	1	1	1	343	38.1	9.14	1.15104	1.1035	1.15472	0.981723	1.12734	0.909675	1.09359	1.06546	1.09251	0.934435	0.780343	0.948058	XP_024970513.1	hippocampus abundant transcript-like protein 1 [Cynara cardunculus var. scolymus]
blue	CtAH08G0094000	CtAH08T0094000.1	6	3	3	5	464	50.6	10.11	1.08958	1.03153	1.03951	0.936216	0.93162	0.987583	1.06657	1.09406	1.20723	0.912028	0.906473	0.935039	XP_024983685.1	protein IQ-DOMAIN 1-like [Cynara cardunculus var. scolymus]
blue	CtAH08G0007400	CtAH08T0007400.1	16	3	8	12	567	62	6.89	1.10615	1.12677	1.12808	0.949431	0.952706	0.975563	1.0482	1.08692	1.05631	0.847322	0.879399	0.880063	XP_024993039.1	plastidial pyruvate kinase 2-like [Cynara cardunculus var. scolymus]
blue	CtAH11G0057300	CtAH11T0057300.1	10	3	3	8	261	30.4	9.64	1.03989	1.07921	1.02446	1.00747	0.990258	0.983474	1.087	1.0523	1.09049	0.873594	0.881267	0.882299	XP_024977859.1	uncharacterized protein LOC112515335 isoform X2 [Cynara cardunculus var. scolymus]
blue	CtAH02G0034200	CtAH02T0034200.1	9	1	3	5	342	38.7	6.13	1.11337	1.04625	1.01884	0.975101	0.888398	1.00232	1.08888	1.10697	1.02585	0.909794	0.868119	0.849901	XP_024993553.1	serine/threonine-protein kinase SAPK3-like [Cynara cardunculus var. scolymus]
blue	CtAH09G0112500	CtAH09T0112500.1	27	5	5	18	302	34	7.49	1.0853	1.08232	1.03479	0.96476	0.944044	0.971638	1.09403	1.11221	1.09044	0.919286	0.867969	0.899159	XP_024977332.1	28 kDa ribonucleoprotein, chloroplastic [Cynara cardunculus var. scolymus]
blue	CtAH07G0222300	CtAH07T0222300.1	1	1	1	4	598	64.1	6.79	1.018	1.10058	1.03812	0.968092	1.07805	0.857462	1.07508	1.02928	1.11136	0.88117	0.859148	0.878791	KVI02024.1	hypothetical protein Ccrd_019694 [Cynara cardunculus var. scolymus]
blue	CtAH08G0095400	CtAH08T0095400.1	31	7	7	33	284	30.6	7.2	1.08387	1.09792	1.0912	0.940496	0.962433	0.965078	1.136	1.08906	1.11868	0.883685	0.913679	0.924961	XP_024978304.1	thioredoxin-like protein AAED1, chloroplastic isoform X1 [Cynara cardunculus var. scolymus]
blue	CtAH01G0066600	CtAH01T0066600.1	13	2	2	2	164	17.8	9.76	1.0181	1.05612	1.09278	1.08117	1.12016	1.11617	1.07521	0.975737	1.10383	0.789493	0.88903	0.887673	KVI02997.1	Ribosomal protein L11 [Cynara cardunculus var. scolymus]
blue	CtAH09G0113700	CtAH09T0113700.1	28	2	16	66	576	62.7	5.72	1.0686	0.97088	1.04372	0.942994	0.949741	0.990378	1.029	1.0512	1.07179	0.849518	0.808162	0.90588	XP_024976801.1	glucose-6-phosphate isomerase 1, chloroplastic-like [Cynara cardunculus var. scolymus]
blue	CtAH08G0075100	CtAH08T0075100.1	6	2	3	9	551	60.5	5.9	0.977859	1.06218	1.00013	1.00217	0.997006	0.926593	1.07881	1.13215	1.00973	0.885679	0.850861	0.880714	XP_024962434.1	acyl-CoA-binding domain-containing protein 4-like isoform X1 [Cynara cardunculus var. scolymus]
blue	CtAH12G0130300	CtAH12T0130300.1	7	4	4	7	739	80.1	7.06	1.00331	0.982623	1.00254	1.01577	0.998931	1.03501	1.05631	1.09632	1.16094	0.853453	0.896806	0.941461	XP_024965561.1	putative chloride channel-like protein CLC-g isoform X1 [Cynara cardunculus var. scolymus]
blue	CtAH08G0053600	CtAH08T0053600.1	9	4	4	13	460	52.9	10.11	1.02029	1.11616	1.01231	1.02039	0.935923	0.967515	1.16866	1.03532	0.940241	0.890035	0.817908	0.846171	OTF99556.1	putative 3-oxo-5-alpha-steroid 4-dehydrogenase, Ubiquitin-related domain protein [Helianthus annuus]
blue	CtAH08G0211900	CtAH08T0211900.1	7	1	1	1	94	10.4	9.41	1.05336	1.14601	0.9689	0.986246	1.06046	0.928638	1.20205	1.05796	1.08708	0.944607	0.913993	0.858614	KAD4586515.1	hypothetical protein E3N88_24116 [Mikania micrantha]
blue	CtAH04G0200800	CtAH04T0200800.2	27	3	8	21	401	43.7	6.62	1.04288	1.07404	1.03606	0.963591	0.978344	0.94948	1.14847	1.08149	1.06079	0.871166	0.878803	0.921269	XP_024987807.1	pyruvate dehydrogenase E1 component subunit beta-3, chloroplastic-like [Cynara cardunculus var. scolymus] &gt;KVH97359.1 Transketolase, C-terminal [Cynara cardunculus var. scolymus]
blue	CtAH08G0133800	CtAH08T0133800.1	8	1	2	5	314	35.6	7.01	1.06114	1.08492	1.14577	0.897799	1.08769	1.04266	1.07302	1.05939	1.09161	0.874684	0.863505	0.874494	XP_024974866.1	chorismate mutase 3, chloroplastic-like isoform X1 [Cynara cardunculus var. scolymus]
blue	CtAH01G0105900	CtAH01T0105900.1	6	2	2	6	340	38.4	7.59	1.03784	1.0514	1.03178	0.994736	0.984841	0.980054	1.18952	1.03462	1.12703	0.963208	0.834286	0.91814	XP_024982815.1	nudix hydrolase 2-like [Cynara cardunculus var. scolymus] &gt;KVI01127.1 Nudix hydrolase 6-like protein [Cynara cardunculus var. scolymus]
blue	CtAH10G0002500	CtAH10T0002500.1	10	4	4	6	464	53	5.69	1.09615	1.07247	1.0754	0.890923	0.938419	0.984626	1.01912	1.05843	1.16473	0.848595	0.878632	0.898261	XP_024974486.1	mannan endo-1,4-beta-mannosidase 6 [Cynara cardunculus var. scolymus]
blue	CtAH06G0072300	CtAH06T0072300.1	19	12	15	33	967	105	6.84	1.04422	1.04368	1.05091	0.991623	0.986633	1.05797	1.07951	1.0751	1.13337	0.876982	0.869366	0.912489	XP_024984552.1	receptor-like kinase TMK4 isoform X1 [Cynara cardunculus var. scolymus] &gt;KVI00431.1 hypothetical protein Ccrd_021389 [Cynara cardunculus var. scolymus]
blue	CtAH05G0073600	CtAH05T0073600.1	44	9	9	49	172	19.3	9.79	1.10951	1.06347	1.10847	1.04596	1.01773	0.980173	1.11018	1.09587	1.14961	0.889061	0.896447	0.925491	XP_024980011.1	50S ribosomal protein L18, chloroplastic [Cynara cardunculus var. scolymus] &gt;KVH93463.1 Ribosomal protein L18, bacterial-type [Cynara cardunculus var. scolymus]
blue	CtAH12G0164100	CtAH12T0164100.1	2	1	1	1	382	41.6	4.36	1.12793	1.00183	0.974647	1.04796	0.984372	1.08375	1.10278	1.00722	1.01937	0.823393	0.875472	0.828065	XP_024966197.1	transcription initiation factor IIA large subunit-like [Cynara cardunculus var. scolymus]
blue	CtAH01G0159200	CtAH01T0159200.2	9	1	1	1	120	13.3	6.93	1.02319	1.18607	0.937726	0.957938	1.02768	0.960491	1.19201	1.14329	1.03873	0.897057	0.843216	0.982174	KVH89254.1	hypothetical protein Ccrd_008759 [Cynara cardunculus var. scolymus]
blue	CtAH03G0009200	CtAH03T0009200.1	38	10	10	59	335	36	5.63	1.18326	1.17432	1.1499	0.981375	0.971658	0.988215	1.03248	1.07083	1.01676	0.822929	0.866614	0.825932	KVI10228.1	Porphobilinogen deaminase, C-terminal [Cynara cardunculus var. scolymus]
blue	CtAH09G0089400	CtAH09T0089400.1	2	1	1	2	465	50.7	6.29	1.02793	1.15446	1.0618	0.965412	1.04285	0.865878	1.11307	1.07438	1.06149	0.856925	0.832818	0.919909	XP_024969444.1	probable protein phosphatase 2C 12 [Cynara cardunculus var. scolymus]
blue	CtAH02G0194400	CtAH02T0194400.1	7	1	1	1	191	21.9	9.19	1.06664	1.14514	1.11364	0.984202	0.942182	1.04573	1.04	1.0742	1.24502	0.868299	0.856363	0.973438	RKF73171.1	Photosystem I assembly protein Ycf4 [Golovinomyces cichoracearum]
blue	CtAH09G0134900	CtAH09T0134900.1	11	4	4	6	498	53.9	7.49	1.1814	1.14698	1.16226	0.958591	0.95415	1.02756	1.03705	1.0071	1.05964	0.865682	0.770917	0.85566	XP_024976899.1	aspartyl protease family protein At5g10770 [Cynara cardunculus var. scolymus] &gt;KVH99044.1 Aspartic peptidase [Cynara cardunculus var. scolymus]
blue	CtAH09G0206900	CtAH09T0206900.1	9	2	2	3	246	27.2	10.04	1.02889	0.978998	1.04434	1.07742	1.00192	1.08373	1.06069	1.09567	1.15805	0.882527	0.92157	0.855647	XP_024976663.1	uncharacterized protein LOC112514425 [Cynara cardunculus var. scolymus] &gt;KVH99366.1 protein of unknown function DUF2062 [Cynara cardunculus var. scolymus]
blue	CtAH01G0077800	CtAH01T0077800.1	20	11	12	23	646	69.6	6.92	0.971544	0.986565	1.01537	0.96507	0.983088	0.973914	1.0998	1.08193	1.10705	0.898397	0.857455	0.879192	XP_024975071.1	probable inactive receptor kinase RLK902 [Cynara cardunculus var. scolymus] &gt;KVI03104.1 hypothetical protein Ccrd_018600 [Cynara cardunculus var. scolymus]
blue	CtAH09G0196700	CtAH09T0196700.1	37	13	19	74	528	59.6	4.93	1.03686	1.03969	1.05993	0.974138	0.957833	1.00688	1.06689	1.07734	1.11207	0.886213	0.861999	0.859775	XP_024976643.1	patellin-3-like [Cynara cardunculus var. scolymus]
blue	CtAH10G0086800	CtAH10T0086800.1	17	3	3	11	290	30.7	7.97	1.07579	1.16468	1.04594	1.01293	1.00754	0.977688	1.12071	1.12956	1.08403	0.90816	0.871036	0.891016	XP_024975689.1	tryptophan synthase alpha chain-like [Cynara cardunculus var. scolymus]
blue	CtAH12G0135600	CtAH12T0135600.1	46	4	7	48	180	20.6	5.71	0.98933	1.02367	0.982436	1.01184	1.01708	0.998277	1.15537	1.12715	1.11604	0.91661	0.893927	0.910224	XP_023759931.1	temperature-induced lipocalin-1-like [Lactuca sativa] &gt;PLY88442.1 hypothetical protein LSAT_8X61201 [Lactuca sativa]
blue	CtAH08G0156500	CtAH08T0156500.1	8	3	3	6	531	55.9	9.48	1.05351	0.943693	0.988178	0.989493	0.940791	0.962307	1.07532	1.14753	1.22278	0.923242	0.882767	0.943705	KVI08868.1	General substrate transporter [Cynara cardunculus var. scolymus]
blue	CtAH10G0257100	CtAH10T0257100.1	19	3	3	8	189	20.9	9.28	1.0593	1.06628	1.10013	1.06168	1.05644	1.04487	1.12876	1.11277	1.13015	0.884546	0.909286	0.890981	XP_024970878.1	thioredoxin F-type, chloroplastic-like [Cynara cardunculus var. scolymus] &gt;KVI07476.1 Thioredoxin [Cynara cardunculus var. scolymus]
blue	CtAH04G0060400	CtAH04T0060400.1	15	1	9	33	827	90.6	5.86	1.12868	1.12627	1.1196	0.979146	0.973793	1.03271	1.04931	1.12001	1.10228	0.88335	0.820646	0.897862	XP_024990134.1	delta-aminolevulinic acid dehydratase, chloroplastic isoform X1 [Cynara cardunculus var. scolymus]
blue	CtAH09G0257800	CtAH09T0257800.1	2	1	1	1	476	52.8	8.51	0.918439	1.01485	1.27872	0.979844	0.85184	1.00484	1.2339	1.05753	1.08454	0.842804	0.913533	0.919204	XP_024981957.1	U-box domain-containing protein 9-like [Cynara cardunculus var. scolymus] &gt;KVH94203.1 Armadillo [Cynara cardunculus var. scolymus]
blue	CtAH04G0031500	CtAH04T0031500.2	11	2	2	7	111	12.2	9.91	1.07409	1.12501	1.04828	1.02816	0.967739	0.987777	1.15758	1.05096	1.16756	0.981723	0.920884	0.768744	XP_024992073.1	uncharacterized protein LOC112525968 [Cynara cardunculus var. scolymus] &gt;KVI04227.1 hypothetical protein Ccrd_017474 [Cynara cardunculus var. scolymus]
blue	CtAH11G0134400	CtAH11T0134400.1	30	10	10	63	379	42.5	8.51	1.12002	1.0946	1.1032	0.987155	0.97363	1.00636	1.10721	1.07827	1.13841	0.890331	0.904394	0.834375	KVH89896.1	Aspartate/ornithine carbamoyltransferase, partial [Cynara cardunculus var. scolymus]
blue	CtAH04G0146300	CtAH04T0146300.1	38	17	17	81	464	50.7	6.3	1.19402	1.1625	1.14893	1.01921	1.01259	0.998214	1.0931	1.08322	1.03187	0.835678	0.846751	0.845806	XP_024987650.1	magnesium-chelatase subunit ChlI, chloroplastic [Cynara cardunculus var. scolymus]
blue	CtAH08G0071500	CtAH08T0071500.1	2	1	1	3	425	46.1	5.48	0.972317	1.02342	1.04748	0.974316	1.08781	0.905696	1.18986	1.14651	1.17092	0.943481	0.866554	0.94954	XP_024973377.1	amino acid transporter AVT1C-like [Cynara cardunculus var. scolymus] &gt;XP_024973385.1 amino acid transporter AVT1C-like [Cynara cardunculus var. scolymus]
blue	CtAH11G0256100	CtAH11T0256100.1	6	1	2	5	295	33.4	4.84	1.07724	1.03968	1.03965	1.01421	0.922208	0.874087	1.20369	1.1019	1.22494	0.908664	0.837822	1.02755	KVH90932.1	Calcium-binding EF-hand, partial [Cynara cardunculus var. scolymus]
blue	CtAH06G0199400	CtAH06T0199400.1	29	6	6	10	217	24.5	5.36	1.0329	1.04156	1.06241	0.914365	0.944492	0.968797	1.13563	1.1145	1.23563	0.899894	0.905615	0.92976	XP_024992589.1	phosphomannomutase [Cynara cardunculus var. scolymus]
blue	CtAH02G0086000	CtAH02T0086000.1	9	3	3	11	293	33.8	8.4	1.10427	1.11382	1.07574	1.07958	1.04818	1.01637	1.11345	1.06096	1.08573	0.883337	0.836436	0.834628	XP_024994258.1	superoxide dismutase [Fe] 3, chloroplastic [Cynara cardunculus var. scolymus]
blue	CtAH10G0187300	CtAH10T0187300.1	8	5	6	13	827	94.7	7.36	0.963998	1.082	0.907464	1.00031	0.945566	0.914464	1.12113	1.17151	1.19541	0.933459	0.901367	0.897525	XP_024968829.1	protein SIEVE ELEMENT OCCLUSION B-like [Cynara cardunculus var. scolymus]
blue	CtAH05G0210000	CtAH05T0210000.1	4	1	1	4	230	24.1	7.14	0.977713	0.958764	1.01652	0.998317	0.907212	0.937309	1.12208	1.15859	1.20761	0.917514	0.875326	0.93014	XP_024960431.1	uncharacterized protein LOC112501028 [Cynara cardunculus var. scolymus] &gt;KVI01480.1 hypothetical protein Ccrd_020239 [Cynara cardunculus var. scolymus]
blue	CtAH02G0089800	CtAH02T0089800.1	35	10	18	85	588	63.4	6.48	1.11878	1.10334	1.10597	0.95986	0.952113	0.954001	1.13205	1.12311	1.16329	0.885159	0.884041	0.89234	XP_024993601.1	ketol-acid reductoisomerase, chloroplastic-like [Cynara cardunculus var. scolymus]
blue	CtAH01G0086700	CtAH01T0086700.1	46	12	13	20	316	36.1	6.21	1.08614	1.10494	1.04899	0.94115	0.97173	0.92507	1.13079	1.09463	1.1584	0.902029	0.859407	0.872006	XP_024964203.1	annexin D2-like [Cynara cardunculus var. scolymus]
blue	CtAH10G0256200	CtAH10T0256200.1	38	9	14	70	511	56	6.34	1.11155	1.21622	1.08225	0.916251	0.978353	0.951513	1.09379	1.14714	1.12461	0.855637	0.875839	0.885943	KVI07452.1	hypothetical protein Ccrd_014183, partial [Cynara cardunculus var. scolymus]
blue	CtAH10G0275000	CtAH10T0275000.1	17	14	25	53	1677	190.9	8.9	1.14798	1.14027	1.14172	1.07541	1.01452	1.06163	1.15798	1.10946	1.11916	0.903529	0.857009	0.866706	OTF84746.1	putative RNA polymerase, beta subunit, protrusion (plastid) [Helianthus annuus]
blue	CtAH06G0038600	CtAH06T0038600.1	19	3	3	9	183	20.8	8.09	1.02371	1.03352	1.07986	0.986368	0.992408	0.925266	1.08985	1.10269	1.11385	0.845676	0.874757	0.843762	XP_024984432.1	uncharacterized protein LOC112520320 [Cynara cardunculus var. scolymus] &gt;KVI00050.1 Alpha crystallin/Hsp20 domain-containing protein [Cynara cardunculus var. scolymus]
blue	CtAH08G0210000	CtAH08T0210000.1	35	13	13	82	327	35.2	9.54	1.21699	1.17462	1.1812	1.0082	0.990515	1.00727	1.06696	1.04445	1.11029	0.829644	0.831314	0.834828	XP_024977539.1	50S ribosomal protein L1, chloroplastic [Cynara cardunculus var. scolymus]
blue	CtAH07G0262700	CtAH07T0262700.1	5	3	3	3	588	63.8	5.39	1.06848	1.00776	1.02808	0.95095	1.01697	0.870508	1.16357	1.16954	1.17761	0.905392	0.903118	0.907676	XP_024960247.1	uncharacterized protein LOC112500870 isoform X1 [Cynara cardunculus var. scolymus]
blue	CtAH05G0106400	CtAH05T0106400.3	2	1	2	3	1704	191.9	6.25	1.00629	1.17847	1.08142	0.864112	0.917557	0.972558	1.08559	1.14512	0.993398	0.874295	0.838564	0.776613	XP_024979103.1	uncharacterized protein LOC112516321 [Cynara cardunculus var. scolymus]
blue	CtAH02G0009200	CtAH02T0009200.1	38	5	6	23	215	23.8	9.91	1.02979	1.04381	1.05829	1.02553	0.992638	1.00936	1.07234	1.03093	1.12521	0.842438	0.862831	0.778584	KVH95486.1	Clp, N-terminal [Cynara cardunculus var. scolymus]
blue	CtAH12G0135700	CtAH12T0135700.1	25	3	4	14	186	21.3	6.81	0.918593	0.893351	0.941647	1.04509	1.03797	1.07623	1.19416	1.12922	1.17075	0.858573	0.91361	0.90798	XP_024961242.1	temperature-induced lipocalin-1-like [Cynara cardunculus var. scolymus]
blue	CtAH02G0217700	CtAH02T0217700.1	7	1	1	3	157	16.8	8.78	1.04221	1.05837	1.09127	1.03415	1.00999	1.04627	1.05122	1.09991	1.15038	0.867802	0.825058	0.835988	XP_024994348.1	1,4-dihydroxy-2-naphthoyl-CoA thioesterase 1 [Cynara cardunculus var. scolymus]
blue	CtAH08G0245300	CtAH08T0245300.1	33	8	8	30	149	16.4	10.55	1.12376	1.13235	1.131	0.944173	0.985263	0.993043	1.14651	1.11092	1.18845	0.873553	0.828292	0.935487	XP_024958979.1	50S ribosomal protein L28, chloroplastic [Cynara cardunculus var. scolymus]
blue	CtAH06G0273900	CtAH06T0273900.1	28	16	16	73	831	90.6	7.4	1.1931	1.11209	1.16641	1.01114	1.00481	1.04884	1.07883	1.09545	1.17013	0.834972	0.861212	0.851079	XP_024972622.1	glutamate-1-semialdehyde 2,1-aminomutase, chloroplastic [Cynara cardunculus var. scolymus]
blue	CtAH03G0072700	CtAH03T0072700.1	3	1	1	1	233	25.9	9.32	1.01819	1.03767	1.08521	0.992099	0.920885	0.919643	1.13286	1.09987	1.19449	0.995939	0.788338	0.817503	XP_024966803.1	cold-regulated 413 plasma membrane protein 1-like [Cynara cardunculus var. scolymus] &gt;KVI10754.1 Cold acclimation protein WCOR413 [Cynara cardunculus var. scolymus]
blue	CtAH04G0205300	CtAH04T0205300.1	36	9	17	81	597	64.4	6.48	1.01371	1.00497	1.00627	1.0064	1.0027	0.945388	1.19152	1.17663	1.13049	0.884128	0.874776	0.891924	XP_024987614.1	ketol-acid reductoisomerase, chloroplastic-like [Cynara cardunculus var. scolymus]
blue	CtAH12G0200300	CtAH12T0200300.1	22	5	7	24	330	34.7	8.84	1.0599	1.05226	1.08526	0.954803	0.998899	0.944497	1.15251	1.19486	1.22722	0.857674	0.915344	0.928098	XP_024968198.1	chloroplast envelope quinone oxidoreductase homolog [Cynara cardunculus var. scolymus]
blue	CtAH07G0122100	CtAH07T0122100.1	16	3	3	4	250	28.3	5.82	1.05963	1.0925	1.00327	1.01068	1.00806	0.936444	1.19368	1.10739	1.02069	0.841273	0.845158	0.820916	XP_024991039.1	GDSL esterase/lipase CPRD49 [Cynara cardunculus var. scolymus]
blue	CtAH07G0051800	CtAH07T0051800.1	27	2	4	13	164	18.4	7.58	1.21081	1.12323	1.18221	1.0908	1.14373	1.2303	0.992633	1.04323	1.12018	0.792318	0.810913	0.777388	XP_024990984.1	30S ribosomal protein 3-1, chloroplastic-like [Cynara cardunculus var. scolymus]
blue	CtAH09G0114500	CtAH09T0114500.1	5	1	1	2	220	24.5	5.29	1.35723	0.988616	1.06726	0.974471	0.919115	0.915181	1.17656	1.22805	1.00383	0.931418	0.911382	0.726658	XP_024976371.1	MADS-box protein AGL24-like [Cynara cardunculus var. scolymus] &gt;XP_024976372.1 MADS-box protein AGL24-like [Cynara cardunculus var. scolymus] &gt;XP_024976373.1 MADS-box protein AGL24-like [Cynara cardunculus var. scolymus]
blue	CtAH05G0032900	CtAH05T0032900.1	22	6	18	122	765	80.2	5.26	1.19843	1.2073	1.16803	1.04043	1.00642	1.07805	1.07914	1.0814	1.16741	0.856558	0.840469	0.800315	XP_024979272.1	pyrophosphate-energized vacuolar membrane proton pump-like [Cynara cardunculus var. scolymus]
blue	CtAH06G0026900	CtAH06T0026900.1	7	3	8	14	1290	141.8	7.69	1.04967	1.08018	1.08834	0.901295	0.909572	0.898471	1.08464	1.11989	1.11293	0.822445	0.82283	0.841468	XP_024983621.1	ABC transporter B family member 1 [Cynara cardunculus var. scolymus]
blue	CtAH04G0063700	CtAH04T0063700.1	3	1	1	2	259	29.4	9.14	1.07717	1.05417	1.16059	1.03096	1.15449	0.892851	1.06101	1.22738	1.06525	0.96644	0.711914	0.83047	XP_024959600.1	uncharacterized protein LOC112500352 [Cynara cardunculus var. scolymus]
blue	CtAH08G0289300	CtAH08T0289300.1	10	1	1	8	130	14.2	9.92	1.17045	1.18398	1.2071	0.96604	1.0247	1.03871	1.08704	1.12597	1.1704	0.838135	0.838348	0.853216	XP_024989218.1	thioredoxin F-type, chloroplastic-like [Cynara cardunculus var. scolymus] &gt;KVI07867.1 Thioredoxin [Cynara cardunculus var. scolymus]
blue	CtAH06G0297900	CtAH06T0297900.1	1	1	1	2	766	81.9	8.06	1.01167	1.28637	1.05181	0.952981	1.05563	1.07734	1.11464	1.14605	1.13366	0.786621	0.861011	0.889784	XP_024972995.1	subtilisin-like protease SBT1.9 [Cynara cardunculus var. scolymus]
blue	CtAH05G0029400	CtAH05T0029400.1	30	5	5	31	157	17	9.28	1.11629	1.10112	1.17223	1.11547	1.0943	1.15849	1.0483	1.03986	1.15085	0.812958	0.820321	0.787348	KVH93818.1	hypothetical protein Ccrd_004118 [Cynara cardunculus var. scolymus]
blue	CtAH09G0189900	CtAH09T0189900.1	39	7	7	31	209	22.8	10.21	1.23023	1.18153	1.15309	1.00402	1.00467	1.02265	1.1347	1.09891	1.12809	0.840361	0.81202	0.850771	XP_024961711.1	30S ribosomal protein S9, chloroplastic [Cynara cardunculus var. scolymus] &gt;KVH88436.1 Ribosomal protein S5 domain 2-type fold [Cynara cardunculus var. scolymus]
blue	CtAH08G0188800	CtAH08T0188800.1	4	3	3	4	944	102.9	6.05	1.09307	1.05482	1.0343	0.918097	0.922376	0.923323	1.15473	1.07582	1.16623	0.815036	0.844907	0.860426	XP_024981234.1	receptor protein kinase TMK1 [Cynara cardunculus var. scolymus]
blue	CtAH02G0116800	CtAH02T0116800.1	73	11	11	52	152	16.9	5.16	1.04813	1.07218	1.04139	0.930885	0.940717	0.942759	1.14415	1.12016	1.12134	0.839224	0.839116	0.833427	XP_024994967.1	MLP-like protein 423 [Cynara cardunculus var. scolymus] &gt;KVH96066.1 Bet v I domain-containing protein [Cynara cardunculus var. scolymus]
blue	CtAH11G0230800	CtAH11T0230800.1	3	1	1	1	289	33.7	9.03	1.07071	0.896169	1.27218	0.929973	0.87895	0.894843	1.1724	1.13066	1.29487	0.985219	0.777186	0.906432	KVH90127.1	Histidine phosphatase superfamily, clade-1 [Cynara cardunculus var. scolymus]
blue	CtAH05G0035400	CtAH05T0035400.1	28	5	5	23	161	18	6.58	1.06949	1.06041	1.04937	0.967829	0.971417	0.966716	1.08881	1.08756	1.09937	0.807001	0.814645	0.801373	XP_024979972.1	uncharacterized protein LOC112516942 [Cynara cardunculus var. scolymus]
blue	CtAH10G0124200	CtAH10T0124200.1	1	1	1	2	748	83.5	8.88	1.11767	1.22921	0.987117	0.923467	0.963236	0.904162	1.31547	1.17521	1.05063	0.877627	0.912987	0.820854	XP_024987502.1	cell division control protein 48 homolog C isoform X2 [Cynara cardunculus var. scolymus]
blue	CtAH03G0253100	CtAH03T0253100.1	34	4	4	32	143	15.8	4.92	1.07337	1.04131	1.08121	0.889536	0.884692	0.971301	1.06318	1.06487	1.15976	0.79304	0.817177	0.810228	XP_024996973.1	major allergen Pru ar 1-like [Cynara cardunculus var. scolymus]
blue	CtAH01G0044700	CtAH01T0044700.1	2	1	1	2	494	55.4	9.2	1.01162	1.13021	1.08112	0.934314	1.02301	0.89924	1.24303	1.09925	1.03839	0.852522	0.783468	0.844542	XP_024974212.1	3-ketoacyl-CoA synthase 6 [Cynara cardunculus var. scolymus] &gt;KVI02803.1 3-Oxoacyl-[acyl-carrier-protein (ACP)] synthase III C-terminal [Cynara cardunculus var. scolymus]
blue	CtAH01G0190400	CtAH01T0190400.1	27	19	19	86	748	84.4	8.66	1.08622	1.06997	1.11429	0.920841	0.935599	0.954134	1.10293	1.09249	1.19081	0.845018	0.828709	0.797502	XP_024992416.1	CSC1-like protein ERD4 isoform X1 [Cynara cardunculus var. scolymus]
blue	CtAH06G0251500	CtAH06T0251500.1	2	1	1	1	301	33	6.65	0.982994	1.10787	0.853809	1.2176	1.1013	1.05319	1.27818	1.08905	1.24451	0.866751	0.94402	0.820397	XP_024972157.1	protein FLUORESCENT IN BLUE LIGHT, chloroplastic-like [Cynara cardunculus var. scolymus]
blue	CtAH07G0028700	CtAH07T0028700.1	1	1	1	1	1382	157.9	6.43	0.936545	1.17594	1.13583	0.951765	1.11774	1.02001	1.31854	1.15843	1.09263	1.00512	0.706385	0.880756	XP_024989989.1	TMV resistance protein N-like [Cynara cardunculus var. scolymus]
blue	CtAH11G0056100	CtAH11T0056100.1	3	1	1	4	262	28.5	5.26	1.07613	1.01705	1.15923	0.993159	1.10692	1.03667	1.17959	1.02229	1.2486	0.850208	0.837244	0.807054	XP_024978544.1	uncharacterized protein LOC112515839 [Cynara cardunculus var. scolymus] &gt;KVH92668.1 Protein of unknown function DUF179 [Cynara cardunculus var. scolymus]
blue	CtAH08G0114700	CtAH08T0114700.1	1	1	1	1	747	81	9.31	1.05796	1.16514	1.08218	0.927081	1.01658	0.756354	1.02714	1.01059	1.11819	0.798321	0.674526	0.803427	XP_023753041.1	nucleobase-ascorbate transporter 12-like [Lactuca sativa] &gt;PLY93541.1 hypothetical protein LSAT_2X95521 [Lactuca sativa]
blue	CtAH12G0091800	CtAH12T0091800.1	9	3	3	9	409	43.8	6.23	1.15876	1.07228	1.3004	1.01152	0.979871	1.16742	1.04043	1.0544	1.22645	0.783737	0.79328	0.807794	XP_024967076.1	vacuolar cation/proton exchanger 3-like isoform X1 [Cynara cardunculus var. scolymus]
blue	CtAH08G0146800	CtAH08T0146800.1	18	2	2	7	104	11.1	8.6	1.01286	0.99146	1.04637	0.971797	1.00171	0.992943	1.12121	1.08192	1.20528	0.754728	0.804472	0.837538	PWA20737.1	Gibberellin regulated protein [Artemisia annua]
blue	CtAH07G0041500	CtAH07T0041500.1	7	3	4	7	618	67.2	7.69	1.08091	1.07064	1.05363	0.958916	0.9025	0.913847	1.19968	1.15104	1.18213	0.816456	0.824362	0.843346	XP_023772506.1	auxin efflux carrier component 4-like [Lactuca sativa] &gt;PLY78774.1 hypothetical protein LSAT_8X44041 [Lactuca sativa]
blue	CtAH05G0159700	CtAH05T0159700.1	2	1	1	4	368	41.9	5.01	1.12181	1.07651	1.09938	0.925653	0.989197	0.863694	1.16749	1.09263	1.21867	0.858333	0.790393	0.780302	XP_024989352.1	F-box/kelch-repeat protein At1g16250-like [Cynara cardunculus var. scolymus] &gt;KVH96585.1 Galactose oxidase, beta-propeller [Cynara cardunculus var. scolymus]
blue	CtAH12G0223800	CtAH12T0223800.2	10	2	2	3	186	21.2	8.84	1.18155	1.10232	1.10186	1.02987	0.945126	1.05829	1.24852	1.23186	1.21435	0.883092	0.80635	0.854498	XP_024966193.1	uncharacterized protein LOC112506411 [Cynara cardunculus var. scolymus]
blue	CtAH04G0197800	CtAH04T0197800.1	4	2	2	2	840	88.9	6.09	0.945762	1.09834	1.07727	0.787871	0.851179	1.05291	1.15167	1.03874	1.31297	0.783178	0.745293	0.833881	XP_024988833.1	subtilisin-like protease SBT2.2 [Cynara cardunculus var. scolymus]
blue	CtAH11G0109400	CtAH11T0109400.1	5	1	1	3	184	20.4	5.08	1.30919	1.18677	1.25392	1.02037	1.07112	1.16405	1.07826	1.1315	1.20416	0.796429	0.807634	0.6931	KVH89757.1	Chlorophyll a/b binding protein domain-containing protein, partial [Cynara cardunculus var. scolymus]
blue	CtAH11G0221600	CtAH11T0221600.1	2	1	1	1	295	32.2	5.15	0.950704	1.76673	1.14321	0.964064	1.06362	0.655285	1.54033	1.15229	1.20588	0.816684	0.583913	0.894594	XP_023748388.1	uncharacterized protein LOC111896649 [Lactuca sativa] &gt;PLY62719.1 hypothetical protein LSAT_6X39741 [Lactuca sativa]
blue	CtAH11G0035500	CtAH11T0035500.1	2	1	1	1	379	44.3	8.48	0.951112	1.01253	0.952536	0.768718	0.901736	0.966979	1.32449	1.19416	1.43491	0.700382	0.729608	0.782245	XP_024978372.1	uncharacterized protein LOC112515698 [Cynara cardunculus var. scolymus]
blue	CtAH04G0028100	CtAH04T0028100.1	4	1	2	3	472	52.8	6.05	1.05805	1.11131	1.04899	0.986407	0.985875	1.06675	1.23468	1.2088	1.06669	0.586019	0.699117	0.602602	XP_024991211.1	malonyl-coenzyme A:anthocyanin 3-O-glucoside-6&apos;&apos;-O-malonyltransferase-like [Cynara cardunculus var. scolymus]
blue	CtAH04G0158500	CtAH04T0158500.1	33	10	10	27	421	45.7	4.89	0.982102	1.04627	1.03051	0.967222	0.958077	0.911672	1.28581	1.25004	1.3726	0.598554	0.577227	0.591781	XP_024962929.1	metacaspase-4-like [Cynara cardunculus var. scolymus]
