# Supplementary material for: CtChi19: a valuable gene for improving resistance to Botrytis cinerea and Alternaria alternata in Carthamus tinctorius
Source: Front Plant Sci. 2026 Apr 24;17:1797378. doi: 10.3389/fpls.2026.1797378 (PMC13153071; doi:10.3389/fpls.2026.1797378)
Supplement: Supplementary file 5 [file DataSheet5.xlsx]

## Sheet: Sheet1
gene_id	peps_name	ath_name	ath_blast_identity	ath_note	nr:protein	nr:def	interpro:go	interpro:go_def	egg-nog:seed_eggNOG_ortholog	egg-nog:KEGG	pr-A. alternata treat-48h-1	pr-A. alternata treat-48h-2	pr-A. alternata treat-48h-3	average pr-A. alternata treat48h	pr-CK48h-1	pr-CK48h-2	pr-CK48h-3	average pr-CK48h	pr-A. alternata treat48h/pr-CK48h	t test p value	pr-A. alternata treat-72h-1	pr-A. alternata treat-72h-2	pr-A. alternata treat-72h-3	average pr-A. alternata treat72h	pr-CK72h-1	pr-CK72h-2	pr-CK72h-3	average pr-CK72h	pr-A. alternata treat72h/pr-CK72h	t test p value	pr-B. cinerea treat48h-1	pr-B. cinerea treat48h-2	pr-B. cinerea treat48h-3	average pr-B. cinerea treat48h	pr-CK48h-1	pr-CK48h-2	pr-CK48h-3	average pr-CK48h	pr-B. cinerea treat48h/pr-CK48h	t test p value	pr-B. cinerea treat-72h-1	pr-B. cinerea treat-72h-2	pr-B. cinerea treat-72h-3	average pr-B. cinerea treat72h	pr-CK72h-1	pr-CK72h-2	pr-CK72h-3	average pr-CK72h	pr-B. cinerea treat72h/pr-CK72h
CtAH01G0012700	Chr1T0012700.1	AT3G47950.2	82.427	H[+]-ATPase 4	XP_024974394.1	plasma membrane ATPase 1-like [Cynara cardunculus var. scolymus]	GO:0120029,GO:0016021,GO:0000166,GO:0008553	proton export across plasma membrane[BP],integral component of membrane[CC],nucleotide binding[MF],proton-exporting ATPase activity, phosphorylative mechanism[MF]	2711.XP_006476664.1	ko:K01535	1.01787	1.02146	1.03419	1.02451	0.859494	0.85835	0.854328	0.85739	1.19491	5.5638e-06	1.19674	1.19725	1.16698	1.18699	0.92408	0.943057	0.899247	0.922128	1.28723	8.10368e-05	1.02012	1.03916	1.06631	1.04186	0.859494	0.85835	0.854328	0.85739	1.21516	0.000165771	0.939217	0.943914	0.957438	0.946856	0.92408	0.943057	0.899247	0.922128	1.02682
CtAH01G0024400	Chr1T0024400.1	AT4G00955.1	32.143	wall-associated receptor kinase-like protein	KVI02633.1	Green fluorescent protein-like protein [Cynara cardunculus var. scolymus]	NA	NA	3750.XP_008339009.1	ko:K04733	0.975346	1.10697	0.937394	1.00657	0.941909	0.737353	0.951029	0.876763	1.14805	0.20842	1.18282	1.19916	1.2959	1.22596	0.890904	0.832903	0.946546	0.890117	1.37731	0.0022274	0.991447	0.968632	0.951046	0.970375	0.941909	0.737353	0.951029	0.876763	1.10677	0.256237	1.00951	0.972074	0.946931	0.976172	0.890904	0.832903	0.946546	0.890117	1.09668
CtAH01G0145200	Chr1T0145200.1	AT5G45750.1	87.037	RAB GTPase homolog A1C	XP_024982746.1	ras-related protein RABA1c [Cynara cardunculus var. scolymus]	GO:0003924,GO:0005525	GTPase activity[MF],GTP binding[MF]	3988.XP_002522248.1	ko:K07904	1.03956	1.00798	1.01151	1.01968	1.06056	1.00413	1.06929	1.04466	0.976093	0.333641	0.892528	0.854935	0.893173	0.880212	1.02448	1.06444	1.11681	1.06858	0.823723	0.00311551	1.0766	0.985671	0.998954	1.02041	1.06056	1.00413	1.06929	1.04466	0.976787	0.525926	0.992681	1.03474	0.998898	1.00877	1.02448	1.06444	1.11681	1.06858	0.944034
CtAH01G0216100	Chr1T0216100.1	AT3G51000.1	32.143	alpha/beta-Hydrolases superfamily protein	OTG29590.1	putative epoxide hydrolase [Helianthus annuus]	GO:0003824	catalytic activity[MF]	4536.ONIVA10G16450.2		0.978749	0.963754	1.01739	0.986631	0.794184	0.774098	0.7737	0.780661	1.26384	0.000288253	1.23035	1.25616	1.24144	1.24265	0.862574	0.864205	0.86214	0.862973	1.43996	9.1214e-07	0.949644	0.943057	0.939323	0.944008	0.794184	0.774098	0.7737	0.780661	1.20924	2.49986e-05	1.15292	1.11582	1.11455	1.12776	0.862574	0.864205	0.86214	0.862973	1.30683
CtAH01G0216900	Chr1T0216900.1	AT3G51000.1	37.736	alpha/beta-Hydrolases superfamily protein	XP_024993071.1	uncharacterized protein LOC112526876 [Cynara cardunculus var. scolymus]	GO:0003824	catalytic activity[MF]	3641.EOY28312		1.06396	1.00945	0.911297	0.994903	0.946753	0.784529	0.893887	0.875057	1.13696	0.140801	1.11057	1.37804	1.11744	1.20202	0.953203	0.900301	0.802977	0.885494	1.35745	0.0323998	1.08039	0.981877	0.937738	1	0.946753	0.784529	0.893887	0.875057	1.14278	0.121415	0.98198	1.14789	0.973913	1.03459	0.953203	0.900301	0.802977	0.885494	1.16838
CtAH01G0236500	Chr1T0236500.1	AT1G05010.1	58.075	ethylene-forming enzyme	XP_024971847.1	1-aminocyclopropane-1-carboxylate oxidase-like [Cynara cardunculus var. scolymus]	GO:0016491,GO:0055114	oxidoreductase activity[MF],oxidation-reduction process[BP]	981085.XP_010110622.1	ko:K05933	1.00587	1.01091	1.02758	1.01479	0.914211	0.914771	0.909555	0.912846	1.11167	0.000113046	1.16313	1.15732	1.15082	1.15709	0.927549	0.900945	0.924924	0.917806	1.26071	1.28797e-05	1.02263	1.03764	0.999674	1.01998	0.914211	0.914771	0.909555	0.912846	1.11736	0.000658556	0.949547	0.958939	0.981064	0.963183	0.927549	0.900945	0.924924	0.917806	1.04944
CtAH02G0011500	Chr2T0011500.1	AT2G42010.1	59.364	phospholipase D beta 1	KVH95442.1	hypothetical protein Ccrd_002482 [Cynara cardunculus var. scolymus]	GO:0003824	catalytic activity[MF]	4081.Solyc08g080130.2.1	ko:K01115	0.997298	0.969483	1.04477	1.00385	0.8576	0.870254	0.860503	0.862786	1.1635	0.00320141	1.19316	1.24314	1.27454	1.23695	0.839394	0.893799	0.858236	0.863809	1.43197	0.000198298	0.966996	0.956003	0.959116	0.960705	0.8576	0.870254	0.860503	0.862786	1.11349	4.12046e-05	1.03243	1.01017	1.04847	1.03035	0.839394	0.893799	0.858236	0.863809	1.1928
CtAH02G0017300	Chr2T0017300.1	AT4G23430.2	52.427	NAD(P)-binding Rossmann-fold superfamily protein	RXH95091.1	hypothetical protein DVH24_024775 [Malus domestica]	NA	NA	29760.VIT_16s0050g00750.t01	ko:K19329	1.01229	1.00114	1.00824	1.00722	0.770238	0.800617	0.797237	0.789364	1.27599	2.78631e-05	1.29613	1.31801	1.3407	1.31828	0.86256	0.860871	0.834178	0.852537	1.5463	7.90954e-06	0.92454	0.969027	0.942553	0.945373	0.770238	0.800617	0.797237	0.789364	1.19764	0.000635319	1.02345	1.008	1.04696	1.02614	0.86256	0.860871	0.834178	0.852537	1.20363
CtAH02G0023300	Chr2T0023300.1	AT4G01100.1	81.18	adenine nucleotide transporter 1	XP_024994089.1	mitochondrial adenine nucleotide transporter ADNT1-like [Cynara cardunculus var. scolymus]	GO:0055085,GO:0022857	transmembrane transport[BP],transmembrane transporter activity[MF]	4432.XP_010266452.1	ko:K14684	0.980306	0.990033	1.02581	0.998716	0.91563	0.898731	0.929949	0.91477	1.09177	0.00706783	1.08527	1.11155	1.13845	1.11176	0.928858	0.949732	0.969973	0.949521	1.17086	0.00111917	1.01432	1.02196	1.01473	1.017	0.91563	0.898731	0.929949	0.91477	1.11175	0.000398628	0.986089	1.00717	0.987951	0.993735	0.928858	0.949732	0.969973	0.949521	1.04656
CtAH02G0049600	Chr2T0049600.1	AT3G12120.2	57.743	fatty acid desaturase 2	AGC65501.1	FAD2-4 protein [Carthamus tinctorius]	GO:0006629,GO:0016717,GO:0055114	lipid metabolic process[BP],oxidoreductase activity, acting on paired donors, with oxidation of a pair of donors resulting in the reduction of molecular oxygen to two molecules of water[MF],oxidation-reduction process[BP]	28532.XP_010520034.1	ko:K10256	1.04074	1.04815	1.02456	1.03782	0.737193	0.732961	0.82779	0.765982	1.35489	0.00101611	1.29878	1.29976	1.24573	1.28142	0.874209	0.85459	0.857979	0.86226	1.48612	2.41954e-05	1.04408	0.996661	1.01639	1.01904	0.737193	0.732961	0.82779	0.765982	1.33038	0.00171112	0.941248	1.01406	1.00264	0.985984	0.874209	0.85459	0.857979	0.86226	1.14349
CtAH02G0086000	Chr2T0086000.1	AT5G23310.1	71.56	Fe superoxide dismutase 3	XP_024994258.1	superoxide dismutase [Fe] 3, chloroplastic [Cynara cardunculus var. scolymus]	GO:0004784,GO:0006801,GO:0046872,GO:0055114	superoxide dismutase activity[MF],superoxide metabolic process[BP],metal ion binding[MF],oxidation-reduction process[BP]	29760.VIT_10s0042g00100.t01	ko:K04564	1.07958	1.04818	1.01637	1.04804	1.10427	1.11382	1.07574	1.09794	0.95455	0.0813742	0.883337	0.836436	0.834628	0.851467	1.11345	1.06096	1.08573	1.08671	0.783526	0.000433386	0.990217	1.01366	0.957786	0.987219	1.10427	1.11382	1.07574	1.09794	0.899153	0.00504379	1.008	0.950154	1.00842	0.988859	1.11345	1.06096	1.08573	1.08671	0.909955
CtAH02G0124900	Chr2T0124900.1	AT2G02740.1	67.969	ssDNA-binding transcriptional regulator	KVH96145.1	Plant transcription factor, partial [Cynara cardunculus var. scolymus]	GO:0006355,GO:0003677,GO:0006952,GO:0003697	regulation of transcription, DNA-templated[BP],DNA binding[MF],defense response[BP],single-stranded DNA binding[MF]	29760.VIT_01s0026g01720.t01		0.992046	1.04996	1.09709	1.04637	0.572566	0.588788	0.559161	0.573505	1.82451	0.000115612	1.71515	1.78919	2.03205	1.84547	0.627615	0.655849	0.629033	0.637499	2.89485	0.000230984	0.820954	0.778451	0.814071	0.804492	0.572566	0.588788	0.559161	0.573505	1.40276	0.000124567	0.858282	0.927751	0.950392	0.912142	0.627615	0.655849	0.629033	0.637499	1.43081
CtAH02G0199300	Chr2T0199300.1	NA	NA	NA	XP_024994890.1	root allergen protein-like [Cynara cardunculus var. scolymus] &gt;KVH96473.1 Bet v I domain-containing protein [Cynara cardunculus var. scolymus]	GO:0009738,GO:0038023,GO:0010427,GO:0006952,GO:0004864	abscisic acid-activated signaling pathway[BP],signaling receptor activity[MF],abscisic acid binding[MF],defense response[BP],protein phosphatase inhibitor activity[MF]	29760.VIT_05s0077g01570.t01		1.12602	1.06362	1.18465	1.12476	0.530733	0.507421	0.521043	0.519732	2.16412	7.02091e-05	1.86305	1.8764	1.88207	1.87384	0.586059	0.623505	0.574522	0.594695	3.15092	1.40357e-07	0.756249	0.800059	0.767248	0.774519	0.530733	0.507421	0.521043	0.519732	1.49023	6.67e-05	0.901694	0.947915	0.961767	0.937126	0.586059	0.623505	0.574522	0.594695	1.57581
CtAH02G0199700	Chr2T0199700.1	NA	NA	NA	XP_024994890.1	root allergen protein-like [Cynara cardunculus var. scolymus] &gt;KVH96473.1 Bet v I domain-containing protein [Cynara cardunculus var. scolymus]	GO:0009738,GO:0038023,GO:0010427,GO:0006952,GO:0004864	abscisic acid-activated signaling pathway[BP],signaling receptor activity[MF],abscisic acid binding[MF],defense response[BP],protein phosphatase inhibitor activity[MF]	NA	NA	0.954098	1.0061	0.980383	0.980194	0.532217	0.577096	0.568738	0.559351	1.75238	3.24725e-05	1.86339	1.90388	2.03467	1.93398	0.646101	0.682128	0.644306	0.657512	2.94136	1.78057e-05	0.847614	0.808222	0.803257	0.819698	0.532217	0.577096	0.568738	0.559351	1.46545	0.00018814	0.804274	0.890097	0.919074	0.871149	0.646101	0.682128	0.644306	0.657512	1.32492
CtAH02G0199900	Chr2T0199900.1	NA	NA	NA	XP_024994890.1	root allergen protein-like [Cynara cardunculus var. scolymus] &gt;KVH96473.1 Bet v I domain-containing protein [Cynara cardunculus var. scolymus]	GO:0009738,GO:0038023,GO:0010427,GO:0006952,GO:0004864	abscisic acid-activated signaling pathway[BP],signaling receptor activity[MF],abscisic acid binding[MF],defense response[BP],protein phosphatase inhibitor activity[MF]	29760.VIT_05s0077g01540.t01		1.02132	1.023	1.05933	1.03455	0.436894	0.425384	0.4561	0.439459	2.35415	2.60842e-06	2.04635	2.18587	2.20472	2.14564	0.549069	0.57535	0.546556	0.556991	3.8522	6.22374e-06	0.760262	0.773724	0.744682	0.759556	0.436894	0.425384	0.4561	0.439459	1.72839	1.28491e-05	0.792945	0.845623	0.88754	0.842036	0.549069	0.57535	0.546556	0.556991	1.51176
CtAH02G0200000	Chr2T0200000.1	NA	NA	NA	XP_024994890.1	root allergen protein-like [Cynara cardunculus var. scolymus] &gt;KVH96473.1 Bet v I domain-containing protein [Cynara cardunculus var. scolymus]	GO:0006952	defense response[BP]	29760.VIT_05s0077g01570.t01		0.965178	0.927721	0.842529	0.911809	0.364317	0.368513	0.374574	0.369135	2.47013	0.000118024	2.28875	2.18488	2.07787	2.18383	0.476972	0.525145	0.426112	0.476076	4.58714	1.42877e-05	0.728838	0.901563	0.832659	0.82102	0.364317	0.368513	0.374574	0.369135	2.22417	0.000848909	0.986382	0.973158	1.03663	0.998723	0.476972	0.525145	0.426112	0.476076	2.09782
CtAH02G0200100	Chr2T0200100.1	NA	NA	NA	XP_024994920.1	root allergen protein-like [Cynara cardunculus var. scolymus] &gt;KVH96454.1 hypothetical protein Ccrd_001456 [Cynara cardunculus var. scolymus]	GO:0009738,GO:0038023,GO:0010427,GO:0006952,GO:0004864	abscisic acid-activated signaling pathway[BP],signaling receptor activity[MF],abscisic acid binding[MF],defense response[BP],protein phosphatase inhibitor activity[MF]	29760.VIT_05s0077g01650.t01		1.00672	1.02402	1.10147	1.04407	0.54334	0.544289	0.607279	0.564969	1.84801	0.000184334	1.69892	1.82257	1.74311	1.75487	0.619644	0.644286	0.582116	0.615349	2.85183	9.43883e-06	0.815633	0.842861	0.899037	0.852511	0.54334	0.544289	0.607279	0.564969	1.50895	0.000891805	0.981573	0.999163	1.05111	1.01062	0.619644	0.644286	0.582116	0.615349	1.64235
CtAH02G0200500	Chr2T0200500.1	AT1G24020.2	32.174	MLP-like protein 423	XP_024995488.1	root allergen protein-like [Cynara cardunculus var. scolymus] &gt;KVH96485.1 Bet v I domain-containing protein [Cynara cardunculus var. scolymus]	GO:0009738,GO:0038023,GO:0010427,GO:0006952,GO:0004864	abscisic acid-activated signaling pathway[BP],signaling receptor activity[MF],abscisic acid binding[MF],defense response[BP],protein phosphatase inhibitor activity[MF]	29760.VIT_05s0077g01650.t01		1.00055	1.01329	1.04636	1.02007	0.53423	0.55478	0.568963	0.552658	1.84575	1.03332e-05	1.79364	1.86181	1.76911	1.80819	0.66217	0.650798	0.587592	0.63352	2.85419	5.35007e-06	0.756687	0.796569	0.808231	0.787162	0.53423	0.55478	0.568963	0.552658	1.42432	0.000226812	1.02306	1.00528	1.0834	1.03725	0.66217	0.650798	0.587592	0.63352	1.63727
CtAH02G0200600	Chr2T0200600.1	NA	NA	NA	KVH96489.1	Bet v I domain-containing protein [Cynara cardunculus var. scolymus]	GO:0009738,GO:0038023,GO:0010427,GO:0006952,GO:0004864	abscisic acid-activated signaling pathway[BP],signaling receptor activity[MF],abscisic acid binding[MF],defense response[BP],protein phosphatase inhibitor activity[MF]	29760.VIT_05s0077g01570.t01		1.0016	0.995233	0.999775	0.99887	0.434455	0.429454	0.450136	0.438015	2.28045	1.08914e-07	1.94228	1.9993	2.08879	2.01012	0.556039	0.571308	0.550726	0.559358	3.59363	4.63967e-06	0.805765	0.80594	0.795894	0.802533	0.434455	0.429454	0.450136	0.438015	1.8322	8.4194e-07	0.931057	0.979782	1.0152	0.975348	0.556039	0.571308	0.550726	0.559358	1.74369
CtAH02G0200700	Chr2T0200700.1	NA	NA	NA	XP_024994832.1	root allergen protein-like [Cynara cardunculus var. scolymus]	GO:0009738,GO:0038023,GO:0010427,GO:0006952,GO:0004864	abscisic acid-activated signaling pathway[BP],signaling receptor activity[MF],abscisic acid binding[MF],defense response[BP],protein phosphatase inhibitor activity[MF]	29760.VIT_05s0077g01650.t01		0.946184	1.04682	1.02168	1.00489	0.394436	0.368766	0.381951	0.381718	2.63256	3.67675e-05	2.17411	1.91169	2.14216	2.07599	0.430001	0.461603	0.504546	0.465384	4.46081	4.66373e-05	0.885009	0.827283	0.804801	0.839031	0.394436	0.368766	0.381951	0.381718	2.19804	5.2625e-05	0.915502	1.03533	1.01697	0.989268	0.430001	0.461603	0.504546	0.465384	2.1257
CtAH02G0201200	Chr2T0201200.1	NA	NA	NA	XP_024994832.1	root allergen protein-like [Cynara cardunculus var. scolymus]	GO:0009738,GO:0038023,GO:0010427,GO:0006952,GO:0004864	abscisic acid-activated signaling pathway[BP],signaling receptor activity[MF],abscisic acid binding[MF],defense response[BP],protein phosphatase inhibitor activity[MF]	29760.VIT_05s0077g01650.t01		1.00909	1.02656	1.02529	1.02031	0.481524	0.473934	0.531261	0.495573	2.05886	9.88026e-06	1.89997	1.90382	1.97911	1.92763	0.529275	0.534882	0.507653	0.523936	3.67913	8.27358e-07	0.881122	0.914292	0.879054	0.891489	0.481524	0.473934	0.531261	0.495573	1.79891	4.92798e-05	0.883975	0.962462	0.9808	0.942412	0.529275	0.534882	0.507653	0.523936	1.79872
CtAH02G0202100	Chr2T0202100.1	NA	NA	NA	XP_024994832.1	root allergen protein-like [Cynara cardunculus var. scolymus]	GO:0009738,GO:0038023,GO:0010427,GO:0006952,GO:0004864	abscisic acid-activated signaling pathway[BP],signaling receptor activity[MF],abscisic acid binding[MF],defense response[BP],protein phosphatase inhibitor activity[MF]	4155.Migut.G00558.1.p		1.05997	1.0275	1.05443	1.0473	0.560584	0.572573	0.562097	0.565085	1.85335	1.4565e-06	1.80386	1.85621	1.92161	1.86056	0.596615	0.633139	0.606799	0.612184	3.03921	4.01545e-06	0.851345	0.8757	0.856326	0.861124	0.560584	0.572573	0.562097	0.565085	1.52388	3.74196e-06	0.83805	0.890396	0.924265	0.884237	0.596615	0.633139	0.606799	0.612184	1.4444
CtAH02G0202200	Chr2T0202200.1	NA	NA	NA	XP_024994832.1	root allergen protein-like [Cynara cardunculus var. scolymus]	GO:0009738,GO:0038023,GO:0010427,GO:0006952,GO:0004864	abscisic acid-activated signaling pathway[BP],signaling receptor activity[MF],abscisic acid binding[MF],defense response[BP],protein phosphatase inhibitor activity[MF]	29760.VIT_05s0077g01650.t01		0.992718	0.961445	0.985416	0.97986	0.77774	0.78813	0.74692	0.77093	1.27101	0.000178268	1.48406	1.51688	1.56731	1.52275	0.790686	0.779315	0.787772	0.785924	1.93753	7.22346e-06	0.916326	0.927962	0.93143	0.925239	0.77774	0.78813	0.74692	0.77093	1.20016	0.000305294	0.91698	0.915659	0.938876	0.923839	0.790686	0.779315	0.787772	0.785924	1.17548
CtAH02G0209600	Chr2T0209600.1	AT3G06650.1	80.734	ATP-citrate lyase B-1	XP_024994140.1	ATP-citrate synthase beta chain protein 2 [Cynara cardunculus var. scolymus] &gt;XP_024994141.1 ATP-citrate synthase beta chain protein 2 [Cynara cardunculus var. scolymus]	GO:0046912,GO:0003824	transferase activity, transferring acyl groups, acyl groups converted into alkyl on transfer[MF],catalytic activity[MF]	71139.XP_010027532.1	ko:K01648	0.984746	0.96984	1.01107	0.988554	1.06979	1.04056	1.08155	1.06397	0.929122	0.0116942	0.936571	0.949617	0.890003	0.925397	1.02351	1.02934	1.06308	1.03864	0.890966	0.00664441	1.00792	0.990954	1.01423	1.00437	1.06979	1.04056	1.08155	1.06397	0.943986	0.0131751	1.01018	1.01254	1.03143	1.01805	1.02351	1.02934	1.06308	1.03864	0.98017
CtAH02G0217700	Chr2T0217700.1	AT1G48320.1	57.962	Thioesterase superfamily protein	XP_024994348.1	1,4-dihydroxy-2-naphthoyl-CoA thioesterase 1 [Cynara cardunculus var. scolymus]	NA	NA	102107.XP_008229551.1		1.03415	1.00999	1.04627	1.03014	1.04221	1.05837	1.09127	1.06395	0.968218	0.132622	0.867802	0.825058	0.835988	0.84295	1.05122	1.09991	1.15038	1.1005	0.765968	0.00119914	1.01613	1.03369	1.03076	1.02686	1.04221	1.05837	1.09127	1.06395	0.965138	0.0739682	0.985168	0.939496	1.03806	0.987574	1.05122	1.09991	1.15038	1.1005	0.897385
CtAH03G0032600	Chr3T0032600.1	AT1G78850.1	44.213	D-mannose binding lectin protein with Apple-like carbohydrate-binding domain-containing protein	XP_024966480.1	epidermis-specific secreted glycoprotein EP1-like [Cynara cardunculus var. scolymus]	NA	NA	29760.VIT_19s0014g01370.t01		0.891792	0.867746	0.90023	0.886589	0.736758	0.703099	0.712655	0.717504	1.23566	0.000266858	1.39807	1.42255	1.37748	1.39937	0.737061	0.766488	0.754922	0.752824	1.85882	2.0188e-06	1.02532	0.998404	0.986799	1.00351	0.736758	0.703099	0.712655	0.717504	1.39861	4.67451e-05	1.1441	1.13091	1.17983	1.15161	0.737061	0.766488	0.754922	0.752824	1.52973
CtAH03G0187200	Chr3T0187200.1	AT1G06620.1	61.453	2-oxoglutarate (2OG) and Fe(II)-dependent oxygenase superfamily protein	XP_024975716.1	1-aminocyclopropane-1-carboxylate oxidase homolog 1-like isoform X1 [Cynara cardunculus var. scolymus]	GO:0016491,GO:0055114	oxidoreductase activity[MF],oxidation-reduction process[BP]	3847.GLYMA03G24980.1		1.03322	1.04434	1.03195	1.03651	0.912926	0.870537	0.861449	0.881637	1.17566	0.000692045	1.27638	1.31745	1.25841	1.28408	0.823769	0.821709	0.808995	0.818158	1.56948	1.34431e-05	0.947941	1.00109	0.992586	0.980538	0.912926	0.870537	0.861449	0.881637	1.11218	0.0124134	0.954118	0.95386	0.963596	0.957191	0.823769	0.821709	0.808995	0.818158	1.16993
CtAH03G0238800	Chr3T0238800.1	AT5G24810.1	65.4	ABC1 family protein	XP_024996178.1	uncharacterized protein LOC112529237 isoform X1 [Cynara cardunculus var. scolymus] &gt;XP_024996179.1 uncharacterized protein LOC112529237 isoform X1 [Cynara cardunculus var. scolymus]	NA	NA	29760.VIT_04s0008g02740.t01	ko:K08869	1.06386	1.0065	1.00302	1.02446	0.891174	0.945423	0.950785	0.929128	1.1026	0.0254138	1.11862	1.10999	1.179	1.13587	0.987073	0.940669	0.893712	0.940485	1.20775	0.00484654	0.982189	1.02906	0.958943	0.990065	0.891174	0.945423	0.950785	0.929128	1.06559	0.0956859	0.997282	0.932493	0.977935	0.969237	0.987073	0.940669	0.893712	0.940485	1.03057
CtAH03G0239500	Chr3T0239500.1	AT5G18860.2	49.578	inosine-uridine preferring nucleoside hydrolase family protein	XP_024996828.1	uncharacterized protein LOC112529702 [Cynara cardunculus var. scolymus]	NA	NA	4098.XP_009607062.1	ko:K14319	0.965164	1.01968	1.00048	0.995108	0.805599	0.833021	0.769709	0.802776	1.23958	0.00138075	1.36774	1.31113	1.32592	1.33493	0.829505	0.804837	0.80895	0.814431	1.6391	9.67997e-06	0.998406	0.965441	0.988704	0.984184	0.805599	0.833021	0.769709	0.802776	1.22598	0.000948045	0.984881	1.00618	1.03989	1.01032	0.829505	0.804837	0.80895	0.814431	1.24052
CtAH03G0248400	Chr3T0248400.1	AT5G40010.1	60.823	AAA-ATPase 1	RWR72617.1	AAA-ATPase ASD, mitochondrial [Cinnamomum micranthum f. kanehirae]	GO:0005524	ATP binding[MF]	77586.LPERR12G16940.2	ko:K08900	0.928334	0.93518	0.940029	0.934515	0.668078	0.683333	0.67884	0.67675	1.38089	1.38664e-06	1.46298	1.4239	1.43364	1.44017	0.754844	0.78455	0.754622	0.764672	1.88338	1.60899e-06	0.898155	0.894014	0.906112	0.899427	0.668078	0.683333	0.67884	0.67675	1.32904	2.65938e-06	1.16906	1.14864	1.22687	1.18152	0.754844	0.78455	0.754622	0.764672	1.54513
CtAH03G0283900	Chr3T0283900.1	AT4G12320.1	44.346	cytochrome P450%2C family 706%2C subfamily A%2C polypeptide 6	XP_024996349.1	cytochrome P450 76C1-like [Cynara cardunculus var. scolymus]	GO:0016705,GO:0020037,GO:0055114,GO:0005506	oxidoreductase activity, acting on paired donors, with incorporation or reduction of molecular oxygen[MF],heme binding[MF],oxidation-reduction process[BP],iron ion binding[MF]	4098.XP_009595838.1		0.90715	0.882768	0.875343	0.88842	0.679801	0.760607	0.716467	0.718959	1.2357	0.00256893	1.64889	1.70824	1.67036	1.67583	0.755616	0.752788	0.672146	0.72685	2.30561	8.09035e-06	0.911968	0.935902	0.968491	0.938787	0.679801	0.760607	0.716467	0.718959	1.30576	0.00152693	0.91734	0.925008	0.971096	0.937815	0.755616	0.752788	0.672146	0.72685	1.29025
CtAH03G0303900	Chr3T0303900.1	AT3G21760.1	48.247	UDP-Glycosyltransferase superfamily protein	XP_023770764.1	UDP-glycosyltransferase 71E1-like [Lactuca sativa] &gt;PLY80108.1 hypothetical protein LSAT_5X64321 [Lactuca sativa]	GO:0016758	transferase activity, transferring hexosyl groups[MF]	2711.XP_006481379.1		1.0351	0.99178	1.01558	1.01416	0.824194	0.831118	0.821155	0.825489	1.22855	0.000125956	1.30035	1.35687	1.29992	1.31905	0.791455	0.822212	0.759841	0.791169	1.66721	3.53486e-05	0.905915	0.932463	0.957577	0.931985	0.824194	0.831118	0.821155	0.825489	1.12901	0.00218692	1.06719	1.04225	1.06971	1.05972	0.791455	0.822212	0.759841	0.791169	1.33943
CtAH03G0309900	Chr3T0309900.1	AT2G26780.2	61.83	ARM repeat superfamily protein	XP_024961967.1	proteasome adapter and scaffold protein ECM29 isoform X1 [Cynara cardunculus var. scolymus]	GO:0060090,GO:0043248	molecular adaptor activity[MF],proteasome assembly[BP]	29760.VIT_06s0009g02510.t01	ko:K11886	0.982259	1.02523	0.994296	1.0006	0.925542	0.945225	0.912139	0.927635	1.07865	0.0103468	1.13402	1.11518	1.11766	1.12229	0.960225	0.967097	0.921022	0.949448	1.18204	0.000369959	0.95638	0.967985	0.982054	0.968806	0.925542	0.945225	0.912139	0.927635	1.04438	0.0275063	1.0234	1.00711	1.0369	1.02247	0.960225	0.967097	0.921022	0.949448	1.07691
CtAH04G0003300	Chr4T0003300.1	AT4G35260.1	86.921	isocitrate dehydrogenase 1	XP_024990926.1	isocitrate dehydrogenase [NAD] regulatory subunit 1, mitochondrial [Cynara cardunculus var. scolymus]	GO:0055114,GO:0006099,GO:0016616,GO:0004449	oxidation-reduction process[BP],tricarboxylic acid cycle[BP],oxidoreductase activity, acting on the CH-OH group of donors, NAD or NADP as acceptor[MF],isocitrate dehydrogenase (NAD+) activity[MF]	3750.XP_008382415.1	ko:K00030	0.982395	0.992252	0.982569	0.985739	0.932255	0.935717	0.954075	0.940682	1.0479	0.00388962	1.0939	1.08393	1.10745	1.09509	0.940346	0.942022	0.982876	0.955081	1.1466	0.000829024	1.03716	1.00711	1.01995	1.02141	0.932255	0.935717	0.954075	0.940682	1.08582	0.00185305	0.995647	0.975889	1.01613	0.995887	0.940346	0.942022	0.982876	0.955081	1.04272
CtAH04G0011700	Chr4T0011700.1	AT4G38600.3	70	HECT ubiquitin protein ligase family protein KAK	XP_024990009.1	E3 ubiquitin-protein ligase UPL3-like isoform X2 [Cynara cardunculus var. scolymus]	GO:0005515,GO:0004842	protein binding[MF],ubiquitin-protein transferase activity[MF]	3988.XP_002530820.1	ko:K10590	0.857833	0.954379	0.974362	0.928858	0.882575	0.969571	0.935649	0.929265	0.999562	0.993057	1.21149	1.21172	1.1436	1.18894	0.963052	0.927303	0.897483	0.929279	1.27942	0.000924835	0.976775	0.995186	1.00256	0.991508	0.882575	0.969571	0.935649	0.929265	1.06698	0.0782506	1.02871	1.05626	0.960727	1.01523	0.963052	0.927303	0.897483	0.929279	1.0925
CtAH04G0029500	Chr4T0029500.1	AT3G29670.1	36.266	HXXXD-type acyl-transferase family protein	XP_024991189.1	malonyl-coenzyme A:anthocyanin 3-O-glucoside-6&apos;&apos;-O-malonyltransferase [Cynara cardunculus var. scolymus] &gt;KVI04201.1 Chloramphenicol acetyltransferase-like domain-containing protein [Cynara cardunculus var. scolymus]	GO:0016747	transferase activity, transferring acyl groups other than amino-acyl groups[MF]	29760.VIT_12s0134g00580.t01		1.05081	0.994314	1.03415	1.02643	0.929368	0.903045	0.912766	0.91506	1.1217	0.00378944	1.19681	1.16255	1.14653	1.16863	0.917588	0.939081	0.94735	0.934673	1.25031	0.000172222	0.986276	0.970874	0.980054	0.979068	0.929368	0.903045	0.912766	0.91506	1.06995	0.00197383	0.976124	0.942488	0.971783	0.963465	0.917588	0.939081	0.94735	0.934673	1.0308
CtAH04G0029700	Chr4T0029700.1	AT3G29670.1	38.356	HXXXD-type acyl-transferase family protein	XP_024991189.1	malonyl-coenzyme A:anthocyanin 3-O-glucoside-6&apos;&apos;-O-malonyltransferase [Cynara cardunculus var. scolymus] &gt;KVI04201.1 Chloramphenicol acetyltransferase-like domain-containing protein [Cynara cardunculus var. scolymus]	GO:0016747	transferase activity, transferring acyl groups other than amino-acyl groups[MF]	29760.VIT_12s0134g00580.t01		1.02542	1.00488	1.1745	1.06827	0.753188	0.771984	0.824881	0.783351	1.36372	0.00777741	1.31242	1.41523	1.43407	1.38724	0.777894	0.779668	0.786697	0.78142	1.77528	8.95402e-05	0.992302	0.919949	1.01212	0.974792	0.753188	0.771984	0.824881	0.783351	1.24439	0.00559862	0.811122	0.937953	1.0605	0.936523	0.777894	0.779668	0.786697	0.78142	1.19849
CtAH04G0040000	Chr4T0040000.1	AT5G53970.1	49.409	Tyrosine transaminase family protein	XP_024991723.1	probable aminotransferase TAT2 [Cynara cardunculus var. scolymus]	GO:0030170,GO:0003824,GO:0008483,GO:0009058,GO:0006520	pyridoxal phosphate binding[MF],catalytic activity[MF],transaminase activity[MF],biosynthetic process[BP],cellular amino acid metabolic process[BP]	4098.XP_009610437.1	ko:K00815,ko:K11819,ko:K21623	1.06902	0.909912	0.863038	0.947322	0.94837	0.959243	0.879358	0.92899	1.01973	0.79841	1.34053	1.47883	1.2584	1.35925	0.816051	0.857897	0.740767	0.804905	1.68871	0.00160308	0.90281	0.973835	0.945292	0.940646	0.94837	0.959243	0.879358	0.92899	1.01255	0.73743	0.969194	0.98121	1.01636	0.988922	0.816051	0.857897	0.740767	0.804905	1.22862
CtAH04G0050900	Chr4T0050900.1	NA	NA	NA	WP_124846309.1	reverse transcriptase-like protein, partial [Escherichia coli] &gt;RRC79860.1 reverse transcriptase-like protein, partial [Escherichia coli]	GO:0004523,GO:0003676,GO:0015074	RNA-DNA hybrid ribonuclease activity[MF],nucleic acid binding[MF],DNA integration[BP]	161934.XP_010684144.1		1.09473	0.921424	1.01334	1.00983	0.823671	0.692091	0.891199	0.80232	1.25864	0.0543084	1.27625	1.29643	1.29461	1.2891	0.874181	0.803748	0.934308	0.870746	1.48045	0.000397938	0.969234	1.03093	0.896164	0.965443	0.823671	0.692091	0.891199	0.80232	1.20331	0.0809496	1.03816	0.895228	1.07948	1.00429	0.874181	0.803748	0.934308	0.870746	1.15337
CtAH04G0060400	Chr4T0060400.1	AT1G69740.3	73.952	Aldolase superfamily protein	XP_024990134.1	delta-aminolevulinic acid dehydratase, chloroplastic isoform X1 [Cynara cardunculus var. scolymus]	GO:0004655,GO:0033014,GO:0003824,GO:0046872	porphobilinogen synthase activity[MF],tetrapyrrole biosynthetic process[BP],catalytic activity[MF],metal ion binding[MF]	3649.evm.model.supercontig_64.96	ko:K01698	0.979146	0.973793	1.03271	0.995216	1.12868	1.12627	1.1196	1.12485	0.884754	0.00241495	0.88335	0.820646	0.897862	0.867286	1.04931	1.12001	1.10228	1.09053	0.795286	0.00217327	1.0258	0.943174	0.948357	0.972445	1.12868	1.12627	1.1196	1.12485	0.86451	0.00475896	0.981351	0.994931	1.04341	1.00656	1.04931	1.12001	1.10228	1.09053	0.923003
CtAH04G0072600	Chr4T0072600.1	AT1G09660.3	69.767	RNA-binding KH domain-containing protein	XP_024973517.1	KH domain-containing protein At1g09660/At1g09670 [Cynara cardunculus var. scolymus] &gt;XP_024973518.1 KH domain-containing protein At1g09660/At1g09670 [Cynara cardunculus var. scolymus] &gt;XP_024973519.1 KH domain-containing protein At1g09660/At1g09670 [Cynara cardunculus var. scolymus] &gt;KVI03049.1 K Homology domain-containing protein [Cynara cardunculus var. scolymus]	GO:0003723	RNA binding[MF]	4432.XP_010245420.1	ko:K14945	0.979114	1.06402	1.04434	1.02916	0.905225	0.914504	0.968446	0.929392	1.10735	0.0368072	1.10477	1.08806	1.15646	1.11643	0.948441	0.919073	0.874147	0.913887	1.22162	0.00246072	0.963946	0.968457	0.978935	0.970446	0.905225	0.914504	0.968446	0.929392	1.04417	0.111959	0.964295	1.02762	1.07987	1.02393	0.948441	0.919073	0.874147	0.913887	1.12041
CtAH04G0077300	Chr4T0077300.1	AT1G34340.1	49.074	alpha/beta-Hydrolases superfamily protein	XP_024961531.1	embryogenesis-associated protein EMB8-like [Cynara cardunculus var. scolymus]	NA	NA	981085.XP_010094859.1	ko:K07019,ko:K13696	0.990816	1.00089	0.918394	0.970034	0.744609	0.76651	0.720008	0.743709	1.30432	0.00150257	1.47018	1.44957	1.44391	1.45455	0.909412	0.844278	0.794929	0.84954	1.71217	5.92909e-05	0.97663	0.951232	0.969835	0.965899	0.744609	0.76651	0.720008	0.743709	1.29876	0.000135119	0.924602	0.944414	0.973071	0.947362	0.909412	0.844278	0.794929	0.84954	1.11515
CtAH04G0163000	Chr4T0163000.1	AT4G00290.1	58.103	Mechanosensitive ion channel protein	XP_024989391.1	mechanosensitive ion channel protein 1, mitochondrial-like [Cynara cardunculus var. scolymus] &gt;KVH97110.1 Like-Sm (LSM) domain-containing protein [Cynara cardunculus var. scolymus]	GO:0016020,GO:0055085	membrane[CC],transmembrane transport[BP]	4098.XP_009603832.1	ko:K22047	0.993403	0.975917	0.988306	0.985875	0.956478	0.931815	0.92657	0.938288	1.05072	0.0108463	1.30279	1.14688	1.19343	1.21436	0.910384	0.906453	0.834909	0.883916	1.37385	0.0032134	0.926847	0.942428	0.950253	0.939843	0.956478	0.931815	0.92657	0.938288	1.00166	0.899014	1.00496	1.01544	1.02051	1.01364	0.910384	0.906453	0.834909	0.883916	1.14676
CtAH04G0163100	Chr4T0163100.1	AT4G08900.1	85.352	arginase	XP_024987442.1	arginase 1, mitochondrial isoform X2 [Cynara cardunculus var. scolymus] &gt;XP_024987443.1 arginase 1, mitochondrial isoform X2 [Cynara cardunculus var. scolymus] &gt;KVH97108.1 Ureohydrolase [Cynara cardunculus var. scolymus]	GO:0016813,GO:0046872	hydrolase activity, acting on carbon-nitrogen (but not peptide) bonds, in linear amidines[MF],metal ion binding[MF]	3988.XP_002511686.1	ko:K01476	0.986791	0.982313	1.00619	0.991764	0.949188	0.932908	0.97166	0.951252	1.04259	0.0391443	1.10892	1.16841	1.11966	1.13233	0.929499	0.95182	0.915282	0.9322	1.21468	0.00069829	0.951014	1.00383	1.00198	0.985607	0.949188	0.932908	0.97166	0.951252	1.03612	0.171211	0.987382	1.01669	0.985453	0.996507	0.929499	0.95182	0.915282	0.9322	1.06898
CtAH04G0176200	Chr4T0176200.1	AT4G00755.1	42.175	F-box family protein	KVH88272.1	hypothetical protein Ccrd_024281 [Cynara cardunculus var. scolymus]	GO:0005515	protein binding[MF]	4096.XP_009758830.1		1.05081	1.02524	1.00022	1.02542	0.824982	0.761176	0.774602	0.78692	1.30308	0.000604113	1.22761	1.38206	1.29709	1.30225	0.779036	0.782046	0.877628	0.812903	1.60198	0.000891787	0.908636	0.927419	0.918951	0.918335	0.824982	0.761176	0.774602	0.78692	1.167	0.00286292	1.13753	1.01582	1.10531	1.08622	0.779036	0.782046	0.877628	0.812903	1.33622
CtAH05G0017500	Chr5T0017500.1	AT4G29060.1	73.039	elongation factor Ts family protein	XP_024979582.1	uncharacterized protein LOC112516651 [Cynara cardunculus var. scolymus]	GO:0005515,GO:0003746,GO:0003676,GO:0006414	protein binding[MF],translation elongation factor activity[MF],nucleic acid binding[MF],translational elongation[BP]	29760.VIT_11s0016g03510.t01	ko:K02357	0.963139	0.974968	1.00421	0.980773	1.21594	1.18281	1.2	1.19958	0.817595	0.000146494	0.83455	0.831812	0.841465	0.835942	1.13363	1.12813	1.14191	1.13456	0.7368	4.43968e-07	0.996065	0.9796	0.982636	0.9861	1.21594	1.18281	1.2	1.19958	0.822036	3.89564e-05	0.920182	0.950538	0.941077	0.937266	1.13363	1.12813	1.14191	1.13456	0.826107
CtAH05G0033700	Chr5T0033700.1	AT2G12550.1	52.603	ubiquitin-associated (UBA)/TS-N domain-containing protein	XP_024980280.1	NEDD8 ultimate buster 1 [Cynara cardunculus var. scolymus]	GO:0005515	protein binding[MF]	4432.XP_010244884.1		0.968739	0.951438	0.933451	0.951209	0.770461	0.790207	0.782371	0.781013	1.21792	0.000129593	1.24094	1.26142	1.21075	1.2377	0.848802	0.878318	0.822602	0.849907	1.45628	5.87539e-05	0.997152	0.985581	1.02395	1.00223	0.770461	0.790207	0.782371	0.781013	1.28324	6.4368e-05	1.13561	1.08855	1.16158	1.12858	0.848802	0.878318	0.822602	0.849907	1.32789
CtAH05G0070000	Chr5T0070000.1	AT5G51160.1	31.437	Ankyrin repeat family protein	XP_023732797.1	ankyrin repeat-containing protein At2g01680-like [Lactuca sativa] &gt;PLY74665.1 hypothetical protein LSAT_5X78720 [Lactuca sativa]	GO:0005515	protein binding[MF]	3649.evm.model.supercontig_277.5		0.924836	0.996422	0.924448	0.948569	0.960827	0.780956	0.796235	0.846006	1.12123	0.175342	1.34475	1.32831	1.38078	1.35128	0.79385	0.937596	0.877776	0.86974	1.55366	0.000412889	0.940644	0.935016	0.936907	0.937522	0.960827	0.780956	0.796235	0.846006	1.10817	0.18732	1.02753	0.990173	0.936449	0.984719	0.79385	0.937596	0.877776	0.86974	1.1322
CtAH05G0087200	Chr5T0087200.1	AT1G78380.1	74.038	glutathione S-transferase TAU 19	KVH93346.1	Glutathione S-transferase/chloride channel, C-terminal [Cynara cardunculus var. scolymus]	GO:0005515	protein binding[MF]	4641.GSMUA_Achr9P26070_001	ko:K00799	1.05339	1.04387	0.975068	1.02411	0.877667	0.891157	0.888369	0.885731	1.15623	0.00521718	1.25454	1.21809	1.29466	1.25576	0.827235	0.880911	0.827648	0.845265	1.48565	0.000133177	0.903305	0.922094	0.940687	0.922029	0.877667	0.891157	0.888369	0.885731	1.04098	0.0347402	1.02972	1.01017	1.02143	1.02044	0.827235	0.880911	0.827648	0.845265	1.20724
CtAH05G0100100	Chr5T0100100.1	AT3G18830.1	73.32	polyol/monosaccharide transporter 5	XP_024979942.1	polyol transporter 5-like [Cynara cardunculus var. scolymus]	GO:0055085,GO:0016020,GO:0016021,GO:0022857,GO:0005215	transmembrane transport[BP],membrane[CC],integral component of membrane[CC],transmembrane transporter activity[MF],transporter activity[MF]	57918.XP_004299107.1		0.919579	1.00413	1.04618	0.989962	0.612508	0.525875	0.606252	0.581545	1.7023	0.000927979	1.5858	1.68055	1.52633	1.59756	0.78753	0.828646	0.792518	0.802898	1.98974	7.01743e-05	0.846823	0.823325	0.93867	0.869606	0.612508	0.525875	0.606252	0.581545	1.49534	0.00303489	1.03359	1.02362	1.06391	1.04038	0.78753	0.828646	0.792518	0.802898	1.29578
CtAH05G0107500	Chr5T0107500.1	AT5G47720.1	76.471	Thiolase family protein	XP_024979490.1	acetyl-CoA acetyltransferase, cytosolic 1 [Cynara cardunculus var. scolymus] &gt;KVH93196.1 Thiolase [Cynara cardunculus var. scolymus]	GO:0016747,GO:0003824	transferase activity, transferring acyl groups other than amino-acyl groups[MF],catalytic activity[MF]	4432.XP_010252788.1	ko:K00626	0.980403	0.991066	0.981541	0.984336	0.932543	0.918084	0.924386	0.925004	1.06414	0.000384354	1.14188	1.17646	1.17251	1.16362	0.911183	0.946436	0.901202	0.919607	1.26534	0.000154827	0.969373	0.977817	0.965249	0.970813	0.932543	0.918084	0.924386	0.925004	1.04952	0.00120445	1.00125	1.0215	1.03342	1.01872	0.911183	0.946436	0.901202	0.919607	1.10778
CtAH05G0161700	Chr5T0161700.1	AT1G76690.1	80.387	12-oxophytodienoate reductase 2	XP_024987743.1	12-oxophytodienoate reductase 1-like [Cynara cardunculus var. scolymus]	GO:0016491,GO:0010181,GO:0003824,GO:0055114	oxidoreductase activity[MF],FMN binding[MF],catalytic activity[MF],oxidation-reduction process[BP]	225117.XP_009362380.1	ko:K05894	0.988866	0.976651	1.03423	0.999914	0.84152	0.82019	0.856825	0.839511	1.19107	0.00143605	1.14877	1.2083	1.14817	1.16841	0.846739	0.91458	0.857663	0.872994	1.33839	0.000521947	1.00301	0.996173	1.01183	1.00367	0.84152	0.82019	0.856825	0.839511	1.19554	0.000142307	1.09919	1.05702	1.09477	1.08366	0.846739	0.91458	0.857663	0.872994	1.24132
CtAH05G0183400	Chr5T0183400.1	AT1G03220.1	46.189	Eukaryotic aspartyl protease family protein	RHN80197.1	putative nepenthesin [Medicago truncatula]	GO:0006508,GO:0004190	proteolysis[BP],aspartic-type endopeptidase activity[MF]	40148.OGLUM05G16740.1		0.973405	0.941019	0.947411	0.953945	0.750414	0.765593	0.808772	0.774926	1.23101	0.000876924	1.40636	1.4741	1.45456	1.44501	0.787925	0.752389	0.732665	0.75766	1.9072	1.18315e-05	0.950219	0.90903	0.882065	0.913771	0.750414	0.765593	0.808772	0.774926	1.17917	0.00627881	1.04439	1.07261	1.09548	1.07083	0.787925	0.752389	0.732665	0.75766	1.41334
CtAH05G0238200	Chr5T0238200.1	AT4G30380.2	52.222	Barwin-related endoglucanase	XP_024960153.1	EG45-like domain containing protein [Cynara cardunculus var. scolymus] &gt;KVI01363.1 hypothetical protein Ccrd_020367 [Cynara cardunculus var. scolymus]	NA	NA	161934.XP_010687707.1		1.09768	1.04048	1.13024	1.08946	0.418071	0.371045	0.426138	0.405085	2.68947	2.60854e-05	1.79695	1.77955	1.85872	1.81174	0.407661	0.423587	0.352123	0.394457	4.593	1.6221e-06	1.18382	1.12389	1.03458	1.1141	0.418071	0.371045	0.426138	0.405085	2.75028	0.000109156	0.982948	0.997096	0.994311	0.991452	0.407661	0.423587	0.352123	0.394457	2.51346
CtAH05G0238300	Chr5T0238300.1	NA	NA	NA	NA	NA	NA	NA	NA	NA	0.621586	0.662297	0.822937	0.702273	0.334894	0.320363	0.385398	0.346885	2.02451	0.00530785	2.05958	2.11606	2.51293	2.22952	0.352985	0.434432	0.392097	0.393171	5.67061	0.000221225	0.729857	0.709283	0.677939	0.705693	0.334894	0.320363	0.385398	0.346885	2.03437	0.000133191	1.26102	1.28873	1.3606	1.30345	0.352985	0.434432	0.392097	0.393171	3.31522
CtAH06G0002000	Chr6T0002000.1	AT4G16210.1	76.981	enoyl-CoA hydratase/isomerase A	XP_024982938.1	probable enoyl-CoA hydratase 1, peroxisomal [Cynara cardunculus var. scolymus] &gt;KVH99765.1 Crotonase superfamily [Cynara cardunculus var. scolymus]	GO:0003824	catalytic activity[MF]	3656.XP_008458352.1		1.00066	0.990546	0.996659	0.995955	0.903548	0.919322	0.922419	0.915096	1.08836	0.000246105	1.13535	1.1283	1.15178	1.13847	0.963422	0.968106	0.922083	0.951204	1.19688	0.000319303	0.928594	1.02174	0.954543	0.968293	0.903548	0.919322	0.922419	0.915096	1.05813	0.133965	1.01987	1.00197	1.02202	1.01462	0.963422	0.968106	0.922083	0.951204	1.06667
CtAH06G0019200	Chr6T0019200.1	AT3G48410.1	59.162	alpha/beta-Hydrolases superfamily protein	XP_024983275.1	uncharacterized protein LOC112519408 isoform X1 [Cynara cardunculus var. scolymus]	NA	NA	4096.XP_009768875.1		0.996235	0.965328	1.02441	0.995323	0.881327	0.835294	0.918075	0.878232	1.13333	0.0163692	1.18166	1.19343	1.24971	1.20827	0.917993	0.861399	0.934787	0.904726	1.33551	0.000576776	1.02537	0.992816	0.989556	1.00258	0.881327	0.835294	0.918075	0.878232	1.14159	0.00940533	0.930781	0.997076	1.00104	0.976298	0.917993	0.861399	0.934787	0.904726	1.07911
CtAH06G0026800	Chr6T0026800.1	AT4G05160.1	55.39	AMP-dependent synthetase and ligase family protein	XP_024983744.1	4-coumarate--CoA ligase-like 7 [Cynara cardunculus var. scolymus]	GO:0003824	catalytic activity[MF]	4098.XP_009603383.1	ko:K01904	1.0712	1.02923	1.04683	1.04909	0.784901	0.801668	0.811033	0.799201	1.31267	6.41689e-05	1.35615	1.42251	1.38584	1.38817	0.817518	0.804242	0.802353	0.808038	1.71795	8.04123e-06	0.899434	0.92594	0.90943	0.911601	0.784901	0.801668	0.811033	0.799201	1.14064	0.000493605	0.970081	0.95993	1.00327	0.97776	0.817518	0.804242	0.802353	0.808038	1.21004
CtAH06G0041200	Chr6T0041200.1	AT3G11820.1	66.791	syntaxin of plants 121	XP_024983030.1	syntaxin-121-like [Cynara cardunculus var. scolymus] &gt;KVI00040.1 Syntaxin/epimorphin, conserved site-containing protein [Cynara cardunculus var. scolymus]	GO:0016020,GO:0005484,GO:0016192,GO:0006886	membrane[CC],SNAP receptor activity[MF],vesicle-mediated transport[BP],intracellular protein transport[BP]	4081.Solyc01g006950.2.1	ko:K08486	0.997311	1.00222	1.01802	1.00585	0.759701	0.773486	0.766622	0.766603	1.31209	5.47841e-06	1.27586	1.28472	1.26769	1.27609	0.81071	0.83005	0.826283	0.822348	1.55176	4.95398e-07	0.978116	0.961375	0.980445	0.973312	0.759701	0.773486	0.766622	0.766603	1.26964	8.7853e-06	1.092	1.08892	1.10383	1.09492	0.81071	0.83005	0.826283	0.822348	1.33145
CtAH06G0072300	Chr6T0072300.1	AT3G23750.1	59.957	Leucine-rich repeat protein kinase family protein	XP_024984552.1	receptor-like kinase TMK4 isoform X1 [Cynara cardunculus var. scolymus] &gt;KVI00431.1 hypothetical protein Ccrd_021389 [Cynara cardunculus var. scolymus]	GO:0005515,GO:0004672,GO:0006468,GO:0005524	protein binding[MF],protein kinase activity[MF],protein phosphorylation[BP],ATP binding[MF]	4098.XP_009604417.1		0.991623	0.986633	1.05797	1.01207	1.04422	1.04368	1.05091	1.04627	0.967316	0.213021	0.876982	0.869366	0.912489	0.886279	1.07951	1.0751	1.13337	1.09599	0.808655	0.000798	1.02764	0.982731	0.971314	0.993895	1.04422	1.04368	1.05091	1.04627	0.949941	0.0391989	1.00063	1.0145	1.00942	1.00819	1.07951	1.0751	1.13337	1.09599	0.919884
CtAH06G0076100	Chr6T0076100.1	AT1G04730.1	49.388	P-loop containing nucleoside triphosphate hydrolases superfamily protein	XP_024983880.1	chromosome transmission fidelity protein 18 homolog [Cynara cardunculus var. scolymus]	GO:0005524	ATP binding[MF]	3641.EOY05349	ko:K11269	1.05705	1.01901	0.861398	0.979155	0.798966	0.608509	0.81465	0.740708	1.32192	0.0558191	1.47401	1.43191	1.52615	1.47736	0.692404	0.854733	0.798115	0.781751	1.8898	0.000222247	0.991243	0.877261	0.829298	0.899267	0.798966	0.608509	0.81465	0.740708	1.21406	0.124714	0.981113	0.928791	1.17927	1.02973	0.692404	0.854733	0.798115	0.781751	1.3172
CtAH06G0172300	Chr6T0172300.1	AT3G60450.1	58.175	Phosphoglycerate mutase family protein	XP_024992628.1	uncharacterized protein LOC112526536 [Cynara cardunculus var. scolymus]	NA	NA	3694.POPTR_0002s14190.1		0.929726	0.918486	0.973946	0.940719	0.767364	0.731329	0.786695	0.761796	1.23487	0.00158358	1.34491	1.34321	1.44789	1.37867	0.790105	0.812949	0.846271	0.816441	1.68863	0.00012481	0.906529	0.902855	0.899779	0.903054	0.767364	0.731329	0.786695	0.761796	1.18543	0.000984837	1.08168	1.13165	1.11028	1.10787	0.790105	0.812949	0.846271	0.816441	1.35695
CtAH06G0261100	Chr6T0261100.1	AT1G52360.3	54.202	Coatomer%2C beta' subunit	XP_024983541.1	coatomer subunit beta&apos;-2-like [Cynara cardunculus var. scolymus] &gt;KVI01026.1 G-protein beta WD-40 repeat-containing protein [Cynara cardunculus var. scolymus]	GO:0005515	protein binding[MF]	4113.PGSC0003DMT400073669	ko:K17302	1.0425	1.04224	0.951282	1.01201	0.736876	0.70671	0.772499	0.738695	1.36999	0.00158505	1.47016	1.36147	1.3077	1.37978	0.799305	0.879838	0.805244	0.828129	1.66614	0.00053074	0.923125	0.985895	0.923705	0.944242	0.736876	0.70671	0.772499	0.738695	1.27826	0.00188338	1.05405	0.973829	1.05822	1.0287	0.799305	0.879838	0.805244	0.828129	1.2422
CtAH06G0261300	Chr6T0261300.1	AT3G15980.1	61.044	Coatomer%2C beta' subunit	XP_024983541.1	coatomer subunit beta&apos;-2-like [Cynara cardunculus var. scolymus] &gt;KVI01026.1 G-protein beta WD-40 repeat-containing protein [Cynara cardunculus var. scolymus]	GO:0005515	protein binding[MF]	3983.cassava4.1_021087m	ko:K17302	1.05525	1.03351	1.0175	1.03542	0.727163	0.722882	0.72011	0.723385	1.43136	9.62586e-06	1.49036	1.46861	1.44541	1.46813	0.77716	0.795784	0.715222	0.762722	1.92485	1.39081e-05	0.879382	0.924668	0.928358	0.910803	0.727163	0.722882	0.72011	0.723385	1.25908	0.00029495	1.01642	0.98817	1.02994	1.01151	0.77716	0.795784	0.715222	0.762722	1.32618
CtAH06G0262300	Chr6T0262300.1	AT1G15520.1	57.502	pleiotropic drug resistance 12	CBI36229.3	unnamed protein product, partial [Vitis vinifera]	GO:0016020,GO:0016887,GO:0005524	membrane[CC],ATPase activity[MF],ATP binding[MF]	218851.Aquca_001_00683.1		0.984149	0.959073	1.00436	0.982529	0.831037	0.794486	0.813299	0.812941	1.20861	0.000544548	1.23672	1.28936	1.21561	1.24723	0.820392	0.855685	0.778195	0.818091	1.52456	0.000164885	0.989745	0.988194	1.03501	1.00432	0.831037	0.794486	0.813299	0.812941	1.23541	0.000506443	1.08259	1.0538	1.12805	1.08815	0.820392	0.855685	0.778195	0.818091	1.33011
CtAH06G0294100	Chr6T0294100.1	AT4G37370.1	42.357	cytochrome P450%2C family 81%2C subfamily D%2C polypeptide 8	KVH98297.1	cytochrome P450 [Cynara cardunculus var. scolymus]	GO:0016705,GO:0020037,GO:0055114,GO:0005506	oxidoreductase activity, acting on paired donors, with incorporation or reduction of molecular oxygen[MF],heme binding[MF],oxidation-reduction process[BP],iron ion binding[MF]	29760.VIT_07s0129g00860.t01	ko:K13260	1.06871	1.02386	0.990018	1.02753	0.780452	0.814519	0.802389	0.79912	1.28583	0.000781353	1.32133	1.24418	1.28414	1.28322	0.837251	0.826515	0.818443	0.827403	1.5509	3.78104e-05	0.874583	0.95143	0.925127	0.917046	0.780452	0.814519	0.802389	0.79912	1.14757	0.00875495	1.07332	1.03792	1.14228	1.08451	0.837251	0.826515	0.818443	0.827403	1.31074
CtAH06G0294600	Chr6T0294600.1	AT4G37370.1	50.884	cytochrome P450%2C family 81%2C subfamily D%2C polypeptide 8	XP_024973240.1	cytochrome P450 81E8-like [Cynara cardunculus var. scolymus]	GO:0016705,GO:0020037,GO:0055114,GO:0005506	oxidoreductase activity, acting on paired donors, with incorporation or reduction of molecular oxygen[MF],heme binding[MF],oxidation-reduction process[BP],iron ion binding[MF]	29760.VIT_18s0001g09660.t01	ko:K00512	0.969098	1.02671	1.04265	1.01282	0.860623	0.92743	0.901351	0.896468	1.12979	0.0171176	1.26334	1.24838	1.26904	1.26026	0.867587	0.926213	0.814497	0.869432	1.44952	0.000285742	0.904282	0.92302	0.967912	0.931738	0.860623	0.92743	0.901351	0.896468	1.03934	0.262958	1.00548	1.02716	0.941437	0.991358	0.867587	0.926213	0.814497	0.869432	1.14024
CtAH06G0300300	Chr6T0300300.1	AT2G26560.1	60	phospholipase A 2A	XP_024972206.1	patatin-like protein 2 [Cynara cardunculus var. scolymus]	GO:0006629	lipid metabolic process[BP]	3694.POPTR_0002s12950.1		0.953415	0.945827	1.01919	0.972809	0.747319	0.693374	0.726371	0.722355	1.34672	0.00087471	1.47603	1.53007	1.54443	1.51684	0.779452	0.837249	0.755796	0.790832	1.91803	2.21342e-05	0.897505	0.853883	0.878827	0.876739	0.747319	0.693374	0.726371	0.722355	1.21372	0.00156114	1.01291	1.01593	1.04321	1.02402	0.779452	0.837249	0.755796	0.790832	1.29486
CtAH07G0040600	Chr7T0040600.1	AT1G70890.1	36.943	MLP-like protein 43	XP_024989873.1	MLP-like protein 34 [Cynara cardunculus var. scolymus]	GO:0006952	defense response[BP]	4155.Migut.D02073.1.p		1.03215	1.03972	0.998204	1.02336	0.909637	0.902114	0.864805	0.892185	1.14702	0.00223832	1.17314	1.22364	1.11113	1.1693	0.919106	0.909539	0.846767	0.891804	1.31117	0.00219634	0.950053	1.01221	1.11444	1.02557	0.909637	0.902114	0.864805	0.892185	1.1495	0.0555936	0.992686	0.96118	0.988723	0.980863	0.919106	0.909539	0.846767	0.891804	1.09986
CtAH07G0045500	Chr7T0045500.1	AT1G71140.1	48.188	MATE efflux family protein	XP_024991531.1	protein DETOXIFICATION 12-like [Cynara cardunculus var. scolymus]	GO:0016020,GO:0042910,GO:0015297,GO:0055085	membrane[CC],xenobiotic transmembrane transporter activity[MF],antiporter activity[MF],transmembrane transport[BP]	4081.Solyc05g008510.2.1	ko:K03327	1.04858	0.954578	0.9914	0.998186	0.865026	0.939312	0.923627	0.909322	1.09773	0.0664424	1.18778	1.1457	1.14296	1.15881	0.928379	0.937683	0.856179	0.907414	1.27705	0.00104835	1.00466	0.934583	0.96139	0.966879	0.865026	0.939312	0.923627	0.909322	1.0633	0.131814	1.07057	1.03129	1.04189	1.04791	0.928379	0.937683	0.856179	0.907414	1.15483
CtAH07G0073000	Chr7T0073000.1	AT3G14690.2	46.444	cytochrome P450%2C family 72%2C subfamily A%2C polypeptide 15	KVI05230.1	cytochrome P450 [Cynara cardunculus var. scolymus]	GO:0016705,GO:0020037,GO:0055114,GO:0005506	oxidoreductase activity, acting on paired donors, with incorporation or reduction of molecular oxygen[MF],heme binding[MF],oxidation-reduction process[BP],iron ion binding[MF]	4536.ONIVA01G26470.1	ko:K20660	1.01191	1.01237	1.01716	1.01381	0.867092	0.885146	0.857832	0.870023	1.16527	6.191e-05	1.15594	1.11735	1.13158	1.13496	0.959555	0.911968	0.920761	0.930761	1.21939	0.000379559	1.02254	1.00865	1.00347	1.01155	0.867092	0.885146	0.857832	0.870023	1.16267	0.000135449	1.02165	1.02552	1.01813	1.02177	0.959555	0.911968	0.920761	0.930761	1.09777
CtAH07G0081300	Chr7T0081300.1	AT1G20510.1	75.046	OPC-8:0 CoA ligase1	XP_024990822.1	4-coumarate--CoA ligase-like 5 [Cynara cardunculus var. scolymus] &gt;KVI05191.1 AMP-binding, conserved site-containing protein [Cynara cardunculus var. scolymus]	GO:0003824	catalytic activity[MF]	4155.Migut.C00928.1.p	ko:K01904,ko:K10526	1.0793	1.04648	1.10374	1.07651	0.824573	0.815338	0.828357	0.822756	1.30841	0.00011823	1.30043	1.29693	1.28629	1.29455	0.826083	0.808153	0.800489	0.811575	1.59511	6.28729e-07	0.956016	0.976226	0.99396	0.9754	0.824573	0.815338	0.828357	0.822756	1.18553	0.000194143	0.947237	0.962079	0.996299	0.968538	0.826083	0.808153	0.800489	0.811575	1.19341
CtAH07G0085100	Chr7T0085100.1	AT4G35090.1	72.266	catalase 2	XP_024989450.1	catalase-like isoform X2 [Cynara cardunculus var. scolymus]	GO:0055114,GO:0004096,GO:0006979,GO:0020037	oxidation-reduction process[BP],catalase activity[MF],response to oxidative stress[BP],heme binding[MF]	29730.Gorai.002G115900.1	ko:K03781	0.99523	1.01845	0.899755	0.971144	0.741191	0.754587	0.724027	0.739935	1.31247	0.00347171	1.53535	1.5303	1.58095	1.54887	0.766743	0.787356	0.815887	0.789995	1.9606	3.8481e-06	0.88668	0.847929	0.872989	0.869199	0.741191	0.754587	0.724027	0.739935	1.1747	0.000849007	0.942015	0.984913	1.01403	0.980318	0.766743	0.787356	0.815887	0.789995	1.24092
CtAH07G0159200	Chr7T0159200.1	AT3G50530.2	55.943	CDPK-related kinase	XP_024990105.1	CDPK-related kinase 4-like [Cynara cardunculus var. scolymus]	GO:0004672,GO:0006468,GO:0005524	protein kinase activity[MF],protein phosphorylation[BP],ATP binding[MF]	4098.XP_009624841.1	ko:K00924	1.02414	0.98573	1.01366	1.00784	0.954033	0.989891	0.992933	0.978953	1.02951	0.163562	1.06825	1.0637	1.07349	1.06848	0.967561	0.964365	0.937989	0.956638	1.11691	0.000334604	0.986316	0.965013	0.997121	0.982816	0.954033	0.989891	0.992933	0.978953	1.00395	0.817171	1.01815	0.998868	1.01326	1.01009	0.967561	0.964365	0.937989	0.956638	1.05588
CtAH07G0217200	Chr7T0217200.1	AT3G18860.1	65.179	transducin family protein / WD-40 repeat family protein	KVI01961.1	G-protein beta WD-40 repeat-containing protein [Cynara cardunculus var. scolymus]	GO:0043161,GO:0043130,GO:0005515	proteasome-mediated ubiquitin-dependent protein catabolic process[BP],ubiquitin binding[MF],protein binding[MF]	2711.XP_006487197.1	ko:K14018	0.977164	0.986256	1.00646	0.989959	0.975027	0.953494	0.971618	0.966713	1.02405	0.100687	1.08389	1.09089	1.07859	1.08445	0.949511	0.960052	0.957624	0.955729	1.13469	1.13005e-05	0.984383	0.978618	1.0067	0.989899	0.975027	0.953494	0.971618	0.966713	1.02398	0.0996674	1.00492	1.00534	1.02646	1.01224	0.949511	0.960052	0.957624	0.955729	1.05913
CtAH07G0252400	Chr7T0252400.1	AT4G26910.2	65.65	Dihydrolipoamide succinyltransferase	XP_024959601.1	dihydrolipoyllysine-residue succinyltransferase component of 2-oxoglutarate dehydrogenase complex 2, mitochondrial [Cynara cardunculus var. scolymus]	GO:0004149,GO:0045252,GO:0006099,GO:0016746	dihydrolipoyllysine-residue succinyltransferase activity[MF],oxoglutarate dehydrogenase complex[CC],tricarboxylic acid cycle[BP],transferase activity, transferring acyl groups[MF]	4155.Migut.D02131.1.p	ko:K00658	0.957079	0.96391	0.971179	0.964056	0.916722	0.917881	0.913567	0.916057	1.0524	0.000356795	1.13665	1.15477	1.1177	1.13638	0.9452	0.940748	0.934041	0.939996	1.20892	6.17491e-05	0.992205	0.990195	1.00856	0.996987	0.916722	0.917881	0.913567	0.916057	1.08835	0.000169944	1.03286	1.02649	1.0417	1.03369	0.9452	0.940748	0.934041	0.939996	1.09967
CtAH08G0006100	Chr8T0006100.1	AT5G24090.1	55.426	chitinase A	KVI10189.1	Glycoside hydrolase, catalytic domain-containing protein, partial [Cynara cardunculus var. scolymus]	GO:0005975,GO:0004553	carbohydrate metabolic process[BP],hydrolase activity, hydrolyzing O-glycosyl compounds[MF]	71139.XP_010055072.1	ko:K01183	0.906682	0.904914	1.0235	0.94503	0.705061	0.673709	0.741554	0.706775	1.3371	0.00557209	1.35906	1.46467	1.40586	1.40986	0.732278	0.787096	0.84573	0.788368	1.78833	0.000156427	0.921581	0.910148	0.873843	0.901858	0.705061	0.673709	0.741554	0.706775	1.27602	0.00131017	1.12614	1.14915	1.18138	1.15222	0.732278	0.787096	0.84573	0.788368	1.46153
CtAH08G0048800	Chr8T0048800.1	AT3G11340.1	51.256	UDP-Glycosyltransferase superfamily protein	KVI09874.1	UDP-glucuronosyl/UDP-glucosyltransferase [Cynara cardunculus var. scolymus]	GO:0016758	transferase activity, transferring hexosyl groups[MF]	85681.XP_006435575.1	ko:K07408,ko:K13227,ko:K13493	1.06126	1.0689	1.12282	1.08433	0.856771	0.854227	0.828926	0.846641	1.28074	0.000368141	1.24684	1.33407	1.2322	1.27104	0.819398	0.799275	0.747543	0.788739	1.61148	0.000229606	0.891185	0.956145	1.03839	0.961907	0.856771	0.854227	0.828926	0.846641	1.13615	0.0570297	1.00241	0.983071	1.01616	1.00055	0.819398	0.799275	0.747543	0.788739	1.26854
CtAH08G0074300	Chr8T0074300.1	AT1G17860.1	37.379	Kunitz family trypsin and protease inhibitor protein	KVI09680.1	Kunitz inhibitor ST1-like protein [Cynara cardunculus var. scolymus]	GO:0004866	endopeptidase inhibitor activity[MF]	2711.XP_006493432.1		0.935358	0.93789	0.952703	0.941983	0.755725	0.770406	0.781558	0.76923	1.22458	4.80018e-05	1.35197	1.40705	1.44394	1.40099	0.756217	0.782736	0.73903	0.759328	1.84504	2.6762e-05	1.06008	1.05675	1.01481	1.04388	0.755725	0.770406	0.781558	0.76923	1.35705	7.40855e-05	0.983415	1.00327	1.02983	1.0055	0.756217	0.782736	0.73903	0.759328	1.3242
CtAH08G0080400	Chr8T0080400.1	AT3G54250.1	73.976	GHMP kinase family protein	QCI31954.1	diphosphomevalonate decarboxylase [Saussurea costus]	GO:0019287,GO:0016831,GO:0008299,GO:0004163,GO:0005524,GO:0005829	isopentenyl diphosphate biosynthetic process, mevalonate pathway[BP],carboxy-lyase activity[MF],isoprenoid biosynthetic process[BP],diphosphomevalonate decarboxylase activity[MF],ATP binding[MF],cytosol[CC]	981085.XP_010088787.1	ko:K01597	1.02078	0.9928	1.01113	1.00824	0.933041	0.913958	0.957339	0.934779	1.07859	0.00805559	1.13207	1.1716	1.0626	1.12209	0.895405	0.920256	0.873807	0.896489	1.25165	0.00284719	0.949969	0.979863	1.03595	0.988593	0.933041	0.913958	0.957339	0.934779	1.05757	0.128537	1.03238	1.04065	1.0461	1.03971	0.895405	0.920256	0.873807	0.896489	1.15976
CtAH08G0084000	Chr8T0084000.1	AT5G22060.1	81.517	DNAJ homologue 2	KAD7479879.1	hypothetical protein E3N88_03015 [Mikania micrantha]	GO:0031072,GO:0009408,GO:0051082,GO:0006457,GO:0005524	heat shock protein binding[MF],response to heat[BP],unfolded protein binding[MF],protein folding[BP],ATP binding[MF]	3641.EOY19294	ko:K09503	1.03044	1.02688	1.04701	1.03478	0.944015	0.925166	0.902248	0.92381	1.12012	0.00121948	1.13311	1.16396	1.10849	1.13519	0.900312	0.914604	0.884139	0.899685	1.26176	0.000210278	0.992026	0.96875	1.03293	0.997903	0.944015	0.925166	0.902248	0.92381	1.0802	0.0293505	0.99965	0.98169	1.0159	0.99908	0.900312	0.914604	0.884139	0.899685	1.11048
CtAH08G0091300	Chr8T0091300.1	AT5G03340.1	90.875	ATPase%2C AAA-type%2C CDC48 protein	XP_024969001.1	cell division control protein 48 homolog D-like isoform X2 [Cynara cardunculus var. scolymus] &gt;KVI09510.1 AAA+ ATPase domain-containing protein [Cynara cardunculus var. scolymus]	GO:0016787,GO:0005524	hydrolase activity[MF],ATP binding[MF]	29730.Gorai.009G415000.1	ko:K13525	0.91786	0.972819	0.943768	0.944816	0.869873	0.826091	0.855789	0.850584	1.11078	0.0099835	1.35539	1.27797	1.2792	1.30419	0.85904	0.880975	0.808815	0.84961	1.53504	0.000167611	0.832308	0.991639	0.970179	0.931375	0.869873	0.826091	0.855789	0.850584	1.09498	0.192201	1.11819	1.02229	1.03178	1.05742	0.85904	0.880975	0.808815	0.84961	1.24459
CtAH08G0119800	Chr8T0119800.1	AT3G01980.4	54.58	NAD(P)-binding Rossmann-fold superfamily protein	KVI09206.1	Glucose/ribitol dehydrogenase [Cynara cardunculus var. scolymus]	NA	NA	4081.Solyc07g047800.2.1		1.07418	1.07575	1.1075	1.08581	0.823427	0.830715	0.829206	0.827783	1.31171	2.01404e-05	1.26811	1.31239	1.24518	1.27522	0.863015	0.859932	0.860343	0.861097	1.48093	3.0571e-05	0.96456	0.940048	0.94369	0.949433	0.823427	0.830715	0.829206	0.827783	1.14696	0.000106546	0.951233	0.959529	0.978411	0.963057	0.863015	0.859932	0.860343	0.861097	1.11841
CtAH08G0128100	Chr8T0128100.1	AT3G01420.1	63.317	Peroxidase superfamily protein	KVI09078.1	hypothetical protein Ccrd_012467 [Cynara cardunculus var. scolymus]	GO:0016491,GO:0004601,GO:0020037,GO:0055114,GO:0006979	oxidoreductase activity[MF],peroxidase activity[MF],heme binding[MF],oxidation-reduction process[BP],response to oxidative stress[BP]	4432.XP_010254457.1	ko:K10529	0.932053	0.941571	0.984393	0.952672	0.80573	0.796347	0.80387	0.801982	1.1879	0.000770115	1.34268	1.31868	1.31971	1.32702	0.8263	0.791721	0.796346	0.804789	1.64891	2.56941e-06	0.982974	0.949062	0.936812	0.956283	0.80573	0.796347	0.80387	0.801982	1.1924	0.000396175	1.07042	1.09497	1.11343	1.09294	0.8263	0.791721	0.796346	0.804789	1.35805
CtAH08G0134200	Chr8T0134200.1	AT5G39410.1	65.367	Saccharopine dehydrogenase	KVI09137.1	NAD(P)-binding domain-containing protein [Cynara cardunculus var. scolymus]	GO:0016491,GO:0055114	oxidoreductase activity[MF],oxidation-reduction process[BP]	4098.XP_009596571.1		1.00386	0.999025	1.01802	1.00697	0.95241	0.930546	0.953075	0.945344	1.06519	0.00273555	1.10362	1.13182	1.11526	1.1169	0.899096	0.926609	0.892213	0.905973	1.23282	9.28676e-05	0.983628	0.987136	1.00702	0.992595	0.95241	0.930546	0.953075	0.945344	1.04998	0.0104149	1.03224	1.0015	1.02893	1.02089	0.899096	0.926609	0.892213	0.905973	1.12684
CtAH08G0138000	Chr8T0138000.1	AT3G02360.2	87.785	6-phosphogluconate dehydrogenase family protein	XP_024995063.1	probable galacturonosyltransferase 9 [Cynara cardunculus var. scolymus] &gt;KVI08982.1 Glycosyl transferase, family 8 [Cynara cardunculus var. scolymus]	GO:0016491,GO:0016757,GO:0004616,GO:0050661,GO:0055114,GO:0006098	oxidoreductase activity[MF],transferase activity, transferring glycosyl groups[MF],phosphogluconate dehydrogenase (decarboxylating) activity[MF],NADP binding[MF],oxidation-reduction process[BP],pentose-phosphate shunt[BP]	218851.Aquca_006_00348.1	ko:K00033	1.01207	1.0013	1.05177	1.02171	0.943929	0.941417	0.943423	0.942923	1.08356	0.00684876	1.0684	1.08256	1.08016	1.07704	0.940449	0.956472	0.969054	0.955325	1.1274	0.00020199	1.00162	0.984402	0.998123	0.994715	0.943929	0.941417	0.943423	0.942923	1.05493	0.000619112	1.00493	1.00468	1.01003	1.00655	0.940449	0.956472	0.969054	0.955325	1.05362
CtAH08G0156600	Chr8T0156600.1	AT5G16120.1	67.879	alpha/beta-Hydrolases superfamily protein	XP_024980655.1	caffeoylshikimate esterase [Cynara cardunculus var. scolymus]	NA	NA	4432.XP_010263959.1	ko:K01054	0.99887	1.00607	1.00895	1.00463	0.828128	0.810248	0.844725	0.827701	1.21376	6.99107e-05	1.24764	1.23596	1.20453	1.22938	0.887535	0.904703	0.900331	0.897523	1.36974	1.80816e-05	0.992469	0.960671	0.980827	0.977989	0.828128	0.810248	0.844725	0.827701	1.18157	0.000382968	1.00696	1.04803	1.02344	1.02614	0.887535	0.904703	0.900331	0.897523	1.14331
CtAH08G0168100	Chr8T0168100.1	AT3G51430.1	49.479	Calcium-dependent phosphotriesterase superfamily protein	XP_024979990.1	protein STRICTOSIDINE SYNTHASE-LIKE 6-like [Cynara cardunculus var. scolymus] &gt;KVI08726.1 Six-bladed beta-propeller, TolB-like protein [Cynara cardunculus var. scolymus]	GO:0009058,GO:0016844	biosynthetic process[BP],strictosidine synthase activity[MF]	57918.XP_004287742.1		1.02508	1.05891	0.983191	1.02239	0.856291	0.913348	0.898727	0.889456	1.14946	0.00875316	1.19502	1.28097	1.18675	1.22091	0.961768	0.867559	0.810312	0.87988	1.38759	0.003096	0.918493	0.945936	1.00326	0.955897	0.856291	0.913348	0.898727	0.889456	1.0747	0.0931907	0.999962	1.0136	1.00448	1.00601	0.961768	0.867559	0.810312	0.87988	1.14335
CtAH08G0193500	Chr8T0193500.1	AT5G04930.1	68.986	aminophospholipid ATPase 1	XP_024987468.1	phospholipid-transporting ATPase 1-like [Cynara cardunculus var. scolymus]	GO:0004012,GO:0016021,GO:0000166,GO:0005524,GO:0000287,GO:0015914	integral component of membrane[CC],nucleotide binding[MF],ATP binding[MF],magnesium ion binding[MF],phospholipid transport[BP]	4098.XP_009618072.1	ko:K14802	1.02228	1.05114	1.01999	1.03114	0.903716	0.932072	0.895683	0.910491	1.13251	0.0012677	1.12909	1.12971	1.10631	1.12171	0.929943	0.936106	0.914219	0.926756	1.21036	4.22152e-05	0.973638	0.988931	1.00921	0.990594	0.903716	0.932072	0.895683	0.910491	1.08798	0.00606574	0.998863	0.998865	1.02919	1.00897	0.929943	0.936106	0.914219	0.926756	1.08871
CtAH08G0210000	Chr8T0210000.1	AT3G63490.1	59.944	Ribosomal protein L1p/L10e family	XP_024977539.1	50S ribosomal protein L1, chloroplastic [Cynara cardunculus var. scolymus]	NA	NA	4081.Solyc01g087730.2.1	ko:K02863	1.0082	0.990515	1.00727	1.002	1.21699	1.17462	1.1812	1.19094	0.841349	0.000192843	0.829644	0.831314	0.834828	0.831928	1.06696	1.04445	1.11029	1.0739	0.77468	0.000236633	1.03864	1.00669	0.976531	1.00729	1.21699	1.17462	1.1812	1.19094	0.845791	0.00117397	0.957178	0.961961	0.967889	0.962343	1.06696	1.04445	1.11029	1.0739	0.89612
CtAH08G0256000	Chr8T0256000.1	AT2G27040.2	73.803	Argonaute family protein	XP_024970573.1	protein argonaute 4-like [Cynara cardunculus var. scolymus]	GO:0003676,GO:0005515	nucleic acid binding[MF],protein binding[MF]	29760.VIT_06s0009g01200.t01	ko:K11593	1.11046	1.02785	0.917772	1.01869	0.859221	0.889203	0.893351	0.880592	1.15683	0.0720007	1.23076	1.22927	1.20331	1.22111	0.890517	0.912454	0.859472	0.887481	1.37593	4.73584e-05	1.01402	1.04705	0.905058	0.988709	0.859221	0.889203	0.893351	0.880592	1.12278	0.0708474	0.941798	0.95817	1.05137	0.98378	0.890517	0.912454	0.859472	0.887481	1.10851
CtAH08G0285400	Chr8T0285400.1	AT2G03200.1	41.634	Eukaryotic aspartyl protease family protein	OTG17962.1	putative aspartic peptidase A1 family [Helianthus annuus]	GO:0006508,GO:0004190	proteolysis[BP],aspartic-type endopeptidase activity[MF]	81985.XP_006291078.1	ko:K01381	0.986325	1.01005	1.01341	1.00326	0.692733	0.688637	0.69789	0.693087	1.44753	4.10675e-06	1.40744	1.30783	1.36106	1.35878	0.808005	0.818728	0.846337	0.824357	1.64829	6.61018e-05	0.945078	0.913259	0.89156	0.916632	0.692733	0.688637	0.69789	0.693087	1.32254	0.000143788	1.11495	1.12009	1.12353	1.11953	0.808005	0.818728	0.846337	0.824357	1.35806
CtAH09G0013100	Chr9T0013100.1	AT1G51710.1	74.691	ubiquitin-specific protease 6	XP_024969237.1	ubiquitin carboxyl-terminal hydrolase 6 [Cynara cardunculus var. scolymus]	GO:0036459,GO:0006511,GO:0016579,GO:0005515	thiol-dependent ubiquitinyl hydrolase activity[MF],ubiquitin-dependent protein catabolic process[BP],protein deubiquitination[BP],protein binding[MF]	29760.VIT_09s0002g02500.t01	ko:K11843	0.958975	0.982572	1.01149	0.984344	0.959554	0.952846	0.960477	0.957626	1.0279	0.15722	1.09702	1.07072	1.09007	1.08594	0.941011	0.970029	0.971292	0.960778	1.13027	0.000583505	1.00204	0.991751	0.996744	0.996845	0.959554	0.952846	0.960477	0.957626	1.04096	0.000508733	1.00652	1.00025	1.02844	1.01174	0.941011	0.970029	0.971292	0.960778	1.05304
CtAH09G0017800	Chr9T0017800.1	AT1G15210.1	62	pleiotropic drug resistance 7	XP_024970858.1	ABC transporter G family member 35-like [Cynara cardunculus var. scolymus]	GO:0016020,GO:0016887,GO:0005524	membrane[CC],ATPase activity[MF],ATP binding[MF]	4096.XP_009771113.1		1.03081	1.05983	1.07603	1.05556	0.798597	0.791944	0.755126	0.781889	1.35001	0.000132639	1.33503	1.35138	1.2762	1.32087	0.803901	0.842102	0.737749	0.794584	1.66234	0.000158927	0.822832	0.915542	0.993404	0.910593	0.798597	0.791944	0.755126	0.781889	1.16461	0.0655249	1.10067	1.02457	1.08844	1.07122	0.803901	0.842102	0.737749	0.794584	1.34816
CtAH09G0024400	Chr9T0024400.1	AT1G52800.1	34.437	2-oxoglutarate (2OG) and Fe(II)-dependent oxygenase superfamily protein	KVI05976.1	hypothetical protein Ccrd_015658 [Cynara cardunculus var. scolymus]	GO:0016491,GO:0055114	oxidoreductase activity[MF],oxidation-reduction process[BP]	3641.EOY26957		1.01942	1.0024	0.997852	1.00656	0.917773	0.928151	0.882807	0.909577	1.10662	0.00310045	1.16727	1.15706	1.10804	1.14412	0.904997	0.941803	0.882423	0.909741	1.25763	0.000740366	0.99737	1.02073	1.02152	1.01321	0.917773	0.928151	0.882807	0.909577	1.11393	0.00282092	0.985324	1.03269	1.00138	1.00646	0.904997	0.941803	0.882423	0.909741	1.10632
CtAH09G0037000	Chr9T0037000.1	AT5G61820.2	53.902	stress up-regulated Nod 19 protein	XP_024970164.1	uncharacterized protein LOC112509435 [Cynara cardunculus var. scolymus]	NA	NA	4096.XP_009786123.1		0.995857	1.02099	1.0102	1.00902	0.83925	0.851386	0.850623	0.847086	1.19116	4.01199e-05	1.26856	1.31921	1.31502	1.30093	0.833474	0.832243	0.81995	0.828556	1.57012	9.50854e-06	1.00352	1.01427	1.01652	1.01144	0.83925	0.851386	0.850623	0.847086	1.19402	8.089e-06	0.934877	0.972668	0.953843	0.953796	0.833474	0.832243	0.81995	0.828556	1.15116
CtAH09G0078600	Chr9T0078600.1	AT4G39090.1	73.746	Papain family cysteine protease	KVI06529.1	Cysteine peptidase, asparagine active site-containing protein, partial [Cynara cardunculus var. scolymus]	GO:0006508,GO:0008234	proteolysis[BP],cysteine-type peptidase activity[MF]	29730.Gorai.005G110200.1	ko:K01373	1.04804	0.947344	1.01264	1.00268	0.790235	0.771759	0.776799	0.779598	1.28614	0.00174748	1.27375	1.25263	1.27586	1.26741	0.773836	0.81606	0.813845	0.801247	1.5818	7.46392e-06	1.02156	1.05079	1.04019	1.03751	0.790235	0.771759	0.776799	0.779598	1.33083	1.43513e-05	1.03124	1.04588	1.07801	1.05171	0.773836	0.81606	0.813845	0.801247	1.31259
CtAH09G0132100	Chr9T0132100.1	AT5G14040.1	71.429	phosphate transporter 3%3B1	XP_024976798.1	mitochondrial phosphate carrier protein 3, mitochondrial-like [Cynara cardunculus var. scolymus]	NA	NA	3983.cassava4.1_009995m	ko:K15102	1.02087	1.04335	1.03381	1.03268	0.837015	0.856251	0.825918	0.839728	1.22978	6.20048e-05	1.17967	1.20911	1.24475	1.21118	0.887054	0.878699	0.880312	0.882022	1.37318	6.49921e-05	1.0155	1.01079	0.976209	1.00083	0.837015	0.856251	0.825918	0.839728	1.19185	0.000451884	0.970838	1.00902	1.01373	0.997861	0.887054	0.878699	0.880312	0.882022	1.13133
CtAH09G0133500	Chr9T0133500.1	AT5G47910.1	68.41	respiratory burst oxidase homologue D	XP_024976513.1	respiratory burst oxidase homolog protein C-like [Cynara cardunculus var. scolymus]	GO:0016491,GO:0004601,GO:0016020,GO:0005509,GO:0055114,GO:0050664	oxidoreductase activity[MF],peroxidase activity[MF],membrane[CC],calcium ion binding[MF],oxidation-reduction process[BP],oxidoreductase activity, acting on NAD(P)H, oxygen as acceptor[MF]	4098.XP_009619772.1	ko:K13447	1.04573	1.00532	1.03141	1.02748	0.906988	0.935735	0.900205	0.914309	1.12378	0.00214754	1.1115	1.09626	1.10953	1.10576	0.962796	0.945013	0.924023	0.943944	1.17143	0.000185795	1.01019	0.980723	1.00875	0.999889	0.906988	0.935735	0.900205	0.914309	1.0936	0.00413642	1.0448	0.969244	0.995115	1.00305	0.962796	0.945013	0.924023	0.943944	1.06262
CtAH09G0153300	Chr9T0153300.1	AT5G56000.1	90.728	HEAT SHOCK PROTEIN 81.4	XP_024977344.1	heat shock cognate protein 80 [Cynara cardunculus var. scolymus]	GO:0006457,GO:0051082,GO:0005524	protein folding[BP],unfolded protein binding[MF],ATP binding[MF]	3988.XP_002532177.1	ko:K04079	0.991816	0.975961	1.01374	0.993838	0.930811	0.942856	0.947953	0.94054	1.05667	0.0115605	1.08645	1.13184	1.10566	1.10799	0.909272	0.925731	0.918296	0.917766	1.20726	0.000169387	0.976261	0.996062	1.04977	1.00736	0.930811	0.942856	0.947953	0.94054	1.07105	0.0413596	1.01548	1.00498	1.04309	1.02118	0.909272	0.925731	0.918296	0.917766	1.11268
CtAH09G0171800	Chr9T0171800.1	AT5G08030.1	64.47	PLC-like phosphodiesterases superfamily protein	XP_024976688.1	glycerophosphodiester phosphodiesterase GDPD6-like [Cynara cardunculus var. scolymus]	GO:0008081,GO:0006629	phosphoric diester hydrolase activity[MF],lipid metabolic process[BP]	4081.Solyc06g069470.2.1	ko:K01126	1.0247	1.02866	1.05866	1.03734	0.772371	0.759398	0.768669	0.766813	1.35279	1.86526e-05	1.31417	1.32247	1.34126	1.32597	0.816886	0.846845	0.866512	0.843414	1.57215	8.14588e-06	0.941274	0.889404	0.897167	0.909281	0.772371	0.759398	0.768669	0.766813	1.18579	0.00101406	1.02818	1.06575	1.0617	1.05188	0.816886	0.846845	0.866512	0.843414	1.24716
CtAH09G0189900	Chr9T0189900.1	AT1G74970.1	74.038	ribosomal protein S9	XP_024961711.1	30S ribosomal protein S9, chloroplastic [Cynara cardunculus var. scolymus] &gt;KVH88436.1 Ribosomal protein S5 domain 2-type fold [Cynara cardunculus var. scolymus]	GO:0006412,GO:0005840,GO:0003735	translation[BP],ribosome[CC],structural constituent of ribosome[MF]	29760.VIT_18s0001g11750.t01	ko:K02996	1.00402	1.00467	1.02265	1.01045	1.23023	1.18153	1.15309	1.18828	0.850341	0.00159165	0.840361	0.81202	0.850771	0.834384	1.1347	1.09891	1.12809	1.12057	0.744607	5.69743e-05	0.949293	0.967917	0.941155	0.952788	1.23023	1.18153	1.15309	1.18828	0.801819	0.000592717	0.980247	0.95628	0.948534	0.961687	1.1347	1.09891	1.12809	1.12057	0.858213
CtAH09G0207900	Chr9T0207900.1	AT4G27740.1	53.061	Yippee family putative zinc-binding protein	KVH99364.1	Yippee-like protein, partial [Cynara cardunculus var. scolymus]	NA	NA	102107.XP_008239897.1		0.977451	0.984296	1.04336	1.0017	0.73285	0.71123	0.728954	0.724344	1.38291	0.000226059	1.27447	1.36353	1.3789	1.33897	0.750772	0.780142	0.802186	0.7777	1.7217	9.66383e-05	0.976804	0.949819	0.95112	0.959247	0.73285	0.71123	0.728954	0.724344	1.3243	2.8649e-05	1.08818	1.0924	1.16312	1.11457	0.750772	0.780142	0.802186	0.7777	1.43316
CtAH09G0277900	Chr9T0277900.1	AT3G45640.1	79.348	mitogen-activated protein kinase 3	XP_024981863.1	mitogen-activated protein kinase 3-like [Cynara cardunculus var. scolymus]	GO:0004707,GO:0004672,GO:0006468,GO:0005524	MAP kinase activity[MF],protein kinase activity[MF],protein phosphorylation[BP],ATP binding[MF]	29730.Gorai.003G139900.1	ko:K20536	1.0518	1.11793	0.967528	1.04575	0.885395	0.894451	0.832143	0.870663	1.2011	0.0213287	1.18973	1.13846	1.15664	1.16161	0.86164	0.904999	0.882662	0.8831	1.31538	0.000140829	1.00617	1.01597	1.01469	1.01228	0.885395	0.894451	0.832143	0.870663	1.16265	0.00197583	0.979914	1.03836	0.987046	1.00177	0.86164	0.904999	0.882662	0.8831	1.13438
CtAH10G0007800	Chr10T0007800.1	AT5G05340.1	60.417	Peroxidase superfamily protein	OVA03712.1	Plant peroxidase [Macleaya cordata]	GO:0004601,GO:0020037,GO:0042744,GO:0055114,GO:0006979	peroxidase activity[MF],heme binding[MF],hydrogen peroxide catabolic process[BP],oxidation-reduction process[BP],response to oxidative stress[BP]	77586.LPERR07G23090.1	ko:K00430	0.963701	0.970127	0.935943	0.956591	0.893463	0.924088	0.908392	0.908647	1.05276	0.0250142	1.19731	1.16718	1.19012	1.18487	0.926664	0.91376	0.878464	0.906296	1.30738	8.17715e-05	0.98475	1.04296	1.01714	1.01495	0.893463	0.924088	0.908392	0.908647	1.11699	0.00502721	1.00577	0.980636	1.02664	1.00435	0.926664	0.91376	0.878464	0.906296	1.10819
CtAH10G0074500	Chr10T0074500.1	AT4G13010.1	71.429	Oxidoreductase%2C zinc-binding dehydrogenase family protein	XP_024975565.1	chloroplast envelope quinone oxidoreductase homolog [Cynara cardunculus var. scolymus] &gt;KVI03791.1 Alcohol dehydrogenase GroES-like protein [Cynara cardunculus var. scolymus]	GO:0016491,GO:0055114	oxidoreductase activity[MF],oxidation-reduction process[BP]	4113.PGSC0003DMT400062565		1.07161	1.04661	1.05423	1.05748	0.771351	0.762183	0.76867	0.767401	1.37801	3.25423e-06	1.34269	1.35199	1.35257	1.34908	0.852201	0.849737	0.83857	0.846836	1.59309	7.29557e-08	0.937177	0.962879	0.947125	0.94906	0.771351	0.762183	0.76867	0.767401	1.23672	2.18594e-05	0.950418	0.973633	0.98133	0.96846	0.852201	0.849737	0.83857	0.846836	1.14362
CtAH10G0095500	Chr10T0095500.1	AT3G63000.1	70.803	NPL4-like protein 1	XP_024975212.1	NPL4-like protein 2 [Cynara cardunculus var. scolymus] &gt;KVI03908.1 Nuclear pore localization protein NPL4 [Cynara cardunculus var. scolymus]	NA	NA	57918.XP_004290714.1	ko:K14015	0.97243	0.996712	0.983145	0.984096	0.944652	0.927331	0.979968	0.95065	1.03518	0.120642	1.11019	1.10124	1.12665	1.11269	0.931336	0.951521	0.943506	0.942121	1.18105	5.59781e-05	0.994721	0.999793	1.00996	1.00149	0.944652	0.927331	0.979968	0.95065	1.05348	0.0344041	1.01128	0.986866	0.995319	0.99782	0.931336	0.951521	0.943506	0.942121	1.05912
CtAH10G0097700	Chr10T0097700.1	AT3G62700.1	63.095	multidrug resistance-associated protein 10	KVI03988.1	AAA+ ATPase domain-containing protein [Cynara cardunculus var. scolymus]	GO:0016021,GO:0016887,GO:0005524	integral component of membrane[CC],ATPase activity[MF],ATP binding[MF]	102107.XP_008235059.1	ko:K05665,ko:K05666	1.03441	1.06683	1.08054	1.06059	0.771312	0.789943	0.734978	0.765411	1.38565	0.000153003	1.45198	1.52662	1.40939	1.46266	0.77689	0.802125	0.708455	0.76249	1.91827	9.30859e-05	0.966221	0.951524	0.932224	0.94999	0.879467	0.89665	0.884947	0.887021	1.07099	0.00472003	1.02555	0.979801	0.951299	0.985551	0.77689	0.802125	0.708455	0.76249	1.29254
CtAH10G0101200	Chr10T0101200.1	AT3G62150.3	73.958	P-glycoprotein 21	XP_024981326.1	ABC transporter B family member 21-like [Cynara cardunculus var. scolymus]	GO:0055085,GO:0042626,GO:0016021,GO:0005524,GO:0016887	transmembrane transport[BP],ATPase-coupled transmembrane transporter activity[MF],integral component of membrane[CC],ATP binding[MF],ATPase activity[MF]	29760.VIT_07s0005g02660.t01	ko:K05658	1.00256	1.00207	1.00027	1.00163	0.900175	0.899112	0.903876	0.901054	1.11162	3.86516e-07	1.14702	1.14193	1.14097	1.14331	0.911856	0.936355	0.933442	0.927218	1.23305	1.09019e-05	1.03976	1.01626	1.00615	1.02073	0.900175	0.899112	0.903876	0.901054	1.13281	0.000286203	0.98166	0.999586	0.994971	0.992073	0.911856	0.936355	0.933442	0.927218	1.06995
CtAH10G0107900	Chr10T0107900.1	AT3G05500.1	50.459	Rubber elongation factor protein (REF)	XP_024981582.1	stress-related protein-like isoform X1 [Cynara cardunculus var. scolymus] &gt;KVH94476.1 Rubber elongation factor [Cynara cardunculus var. scolymus]	NA	NA	102107.XP_008235050.1		0.982456	1.00013	0.99797	0.99352	0.94056	0.926867	0.942583	0.93667	1.06069	0.00157606	1.14033	1.15771	1.12032	1.13945	0.93192	0.974601	0.92267	0.943064	1.20824	0.000525266	1.01391	1.02259	1.02162	1.01937	0.94056	0.926867	0.942583	0.93667	1.08829	0.000126641	0.951453	0.957072	0.980736	0.963087	0.93192	0.974601	0.92267	0.943064	1.02123
CtAH10G0180900	Chr10T0180900.1	AT2G29420.1	47.685	glutathione S-transferase tau 7	XP_023764893.1	glutathione transferase GST 23-like [Lactuca sativa] &gt;PLY84653.1 hypothetical protein LSAT_9X74380 [Lactuca sativa]	GO:0005515	protein binding[MF]	4081.Solyc01g081310.2.1	ko:K00799	1.04435	1.06406	1.11955	1.07599	0.847473	0.870117	0.863585	0.860392	1.25058	0.000783706	1.19586	1.23406	1.23134	1.22042	0.840154	0.851349	0.830541	0.840681	1.4517	1.00678e-05	0.956487	0.954666	0.977941	0.963031	0.847473	0.870117	0.863585	0.860392	1.11929	0.000519251	0.986719	1.00975	1.00773	1.0014	0.840154	0.851349	0.830541	0.840681	1.19118
CtAH10G0200500	Chr10T0200500.1	AT3G55120.1	53.521	Chalcone-flavanone isomerase family protein	ALG75881.1	chalcone isomerase [Carthamus tinctorius]	GO:0016872	intramolecular lyase activity[MF]	225117.XP_009344895.1	ko:K01859	0.978347	0.974891	1.01177	0.988337	0.742643	0.720791	0.74487	0.736101	1.34266	5.65448e-05	1.54904	1.57117	1.52511	1.54844	0.708952	0.708736	0.716699	0.711462	2.17642	4.12259e-07	0.929296	0.976705	0.93353	0.94651	0.742643	0.720791	0.74487	0.736101	1.28584	0.000243986	0.949721	0.949377	1.00228	0.967128	0.708952	0.708736	0.716699	0.711462	1.35935
CtAH10G0203100	Chr10T0203100.1	AT5G06060.1	71.318	NAD(P)-binding Rossmann-fold superfamily protein	XP_024971632.1	tropinone reductase homolog At5g06060-like [Cynara cardunculus var. scolymus]	GO:0016491	oxidoreductase activity[MF]	4155.Migut.F00752.1.p	ko:K08081	0.931048	0.961189	0.947962	0.946733	0.824461	0.77032	0.821041	0.805274	1.17567	0.00193851	1.3129	1.32383	1.35912	1.33195	0.902193	0.886519	0.904902	0.897871	1.48346	8.66789e-06	1.01823	0.95737	0.987292	0.98763	0.824461	0.77032	0.821041	0.805274	1.22645	0.00182226	0.947551	1.01191	0.964155	0.974537	0.902193	0.886519	0.904902	0.897871	1.08539
CtAH10G0218600	Chr10T0218600.1	AT3G16520.3	57	UDP-glucosyl transferase 88A1	KVI07143.1	UDP-glucuronosyl/UDP-glucosyltransferase [Cynara cardunculus var. scolymus]	GO:0016758	transferase activity, transferring hexosyl groups[MF]	29760.VIT_16s0050g01680.t01		1.01514	1.01755	1.04626	1.02632	0.898634	0.881199	0.898186	0.892673	1.14971	0.000315993	1.15381	1.13525	1.16489	1.15132	0.899837	0.907822	0.91526	0.90764	1.26847	1.5079e-05	0.987792	0.965638	0.986735	0.980055	0.898634	0.881199	0.898186	0.892673	1.09789	0.000691193	0.999054	1.02294	1.0347	1.0189	0.899837	0.907822	0.91526	0.90764	1.12258
CtAH10G0269500	Chr10T0269500.1	AT2G46620.1	54.818	P-loop containing nucleoside triphosphate hydrolases superfamily protein	KVI07623.1	AAA+ ATPase domain-containing protein [Cynara cardunculus var. scolymus]	GO:0006886,GO:0005524	intracellular protein transport[BP],ATP binding[MF]	3649.evm.model.supercontig_3.125	ko:K08900,ko:K18466	0.977818	1.032	0.993094	1.00097	0.959048	0.939859	0.979394	0.959434	1.04329	0.103401	1.06463	1.09038	1.10629	1.0871	0.982025	0.938151	0.972566	0.964247	1.12741	0.00242361	1.02021	0.992552	1.01264	1.00847	0.959048	0.939859	0.979394	0.959434	1.05111	0.0253222	0.946394	0.95687	1.03293	0.978733	0.982025	0.938151	0.972566	0.964247	1.01502
CtAH11G0007600	Chr11T0007600.1	AT5G40510.1	48.397	Sucrase/ferredoxin-like family protein	XP_024977862.1	uncharacterized protein LOC112515337 [Cynara cardunculus var. scolymus]	NA	NA	3760.EMJ16783		0.989144	0.989289	0.978053	0.985495	0.94141	0.930067	0.928582	0.933353	1.05587	0.00069109	1.12884	1.13943	1.12518	1.13115	0.977047	0.983778	0.936194	0.965673	1.17136	0.000432591	0.965984	0.975546	1.00765	0.983058	0.94141	0.930067	0.928582	0.933353	1.05325	0.0198495	0.990807	0.980478	1.01391	0.995065	0.977047	0.983778	0.936194	0.965673	1.03044
CtAH11G0063300	Chr11T0063300.1	AT3G47800.1	60.58	Galactose mutarotase-like superfamily protein	XP_024977831.1	aldose 1-epimerase [Cynara cardunculus var. scolymus]	GO:0016853,GO:0003824,GO:0019318,GO:0005975,GO:0030246	isomerase activity[MF],catalytic activity[MF],hexose metabolic process[BP],carbohydrate metabolic process[BP],carbohydrate binding[MF]	3641.EOY03399	ko:K01785	0.978456	0.974471	1.0385	0.997141	0.862251	0.84171	0.85191	0.851957	1.17041	0.00252582	1.19145	1.24184	1.20311	1.21213	0.84626	0.889723	0.887362	0.874448	1.38617	8.36312e-05	0.942133	0.94157	0.946717	0.943473	0.862251	0.84171	0.85191	0.851957	1.10742	0.000118742	1.07243	1.07383	1.09716	1.08114	0.84626	0.889723	0.887362	0.874448	1.23637
CtAH11G0072000	Chr11T0072000.1	AT1G73780.1	32.468	Bifunctional inhibitor/lipid-transfer protein/seed storage 2S albumin superfamily protein	PWA99707.1	hypothetical protein CTI12_AA002350 [Artemisia annua]	GO:0006869	lipid transport[BP]	3983.cassava4.1_030059m		0.978922	0.9756	0.956441	0.970321	0.776706	0.756784	0.758752	0.764081	1.26992	2.6055e-05	1.28858	1.28411	1.31574	1.29614	0.788174	0.78712	0.744845	0.77338	1.67595	7.24073e-06	0.977238	0.992665	0.995579	0.988494	0.776706	0.756784	0.758752	0.764081	1.2937	1.23345e-05	1.15636	1.12404	1.11898	1.13312	0.788174	0.78712	0.744845	0.77338	1.46516
CtAH11G0084900	Chr11T0084900.1	AT1G75280.1	66.78	NmrA-like negative transcriptional regulator family protein	RYR10841.1	hypothetical protein Ahy_B05g079315 [Arachis hypogaea]	NA	NA	57918.XP_004289665.1		1.03226	1.00476	1.00659	1.01454	0.927243	0.939619	0.937926	0.93493	1.08515	0.00119393	1.08896	1.0991	1.07315	1.08707	0.936355	0.958223	0.925841	0.94014	1.15629	0.000269423	0.974032	0.992118	1.00692	0.991023	0.927243	0.939619	0.937926	0.93493	1.06	0.00546033	1.04704	1.00835	1.02868	1.02802	0.936355	0.958223	0.925841	0.94014	1.09348
CtAH11G0134400	Chr11T0134400.1	AT1G75330.1	81.29	ornithine carbamoyltransferase	KVH89896.1	Aspartate/ornithine carbamoyltransferase, partial [Cynara cardunculus var. scolymus]	GO:0016743,GO:0004585,GO:0016597,GO:0006591,GO:0006520	carboxyl- or carbamoyltransferase activity[MF],ornithine carbamoyltransferase activity[MF],amino acid binding[MF],ornithine metabolic process[BP],cellular amino acid metabolic process[BP]	102107.XP_008220830.1	ko:K00611	0.987155	0.97363	1.00636	0.989047	1.12002	1.0946	1.1032	1.10594	0.894303	0.000637924	0.890331	0.904394	0.834375	0.876367	1.10721	1.07827	1.13841	1.10796	0.79097	0.00109529	0.968525	0.948773	0.960089	0.959129	1.12002	1.0946	1.1032	1.10594	0.867251	9.8424e-05	1.01584	1.00627	1.03303	1.01838	1.10721	1.07827	1.13841	1.10796	0.919143
CtAH11G0166300	Chr11T0166300.1	AT4G05160.1	68.022	AMP-dependent synthetase and ligase family protein	KVH90732.1	AMP-binding, conserved site-containing protein [Cynara cardunculus var. scolymus]	GO:0003824	catalytic activity[MF]	4098.XP_009603383.1	ko:K01904	0.983021	0.975077	1.0401	0.9994	0.884419	0.846925	0.905874	0.879073	1.13688	0.010853	1.27423	1.29054	1.20154	1.25544	0.892755	0.899483	0.930126	0.907455	1.38347	0.000302512	0.935818	0.931884	0.932953	0.933552	0.884419	0.846925	0.905874	0.879073	1.06197	0.0343385	0.971194	0.992936	1.01731	0.993813	0.892755	0.899483	0.930126	0.907455	1.09517
CtAH11G0180600	Chr11T0180600.1	AT2G24280.1	45.714	alpha/beta-Hydrolases superfamily protein	KVH90618.1	Peptidase S28 [Cynara cardunculus var. scolymus]	GO:0006508,GO:0008236	proteolysis[BP],serine-type peptidase activity[MF]	4096.XP_009801420.1	ko:K01285	1.05715	1.04784	1.0216	1.0422	0.838667	0.90401	0.853666	0.865448	1.20423	0.00140594	1.29089	1.28671	1.25952	1.27904	0.874711	0.884352	0.868306	0.87579	1.46044	3.16894e-06	0.954978	0.944649	0.930845	0.943491	0.838667	0.90401	0.853666	0.865448	1.09018	0.0204184	0.958578	0.985576	0.935397	0.95985	0.874711	0.884352	0.868306	0.87579	1.09598
CtAH11G0201200	Chr11T0201200.1	AT2G36780.1	46.791	UDP-Glycosyltransferase superfamily protein	KVH90492.1	UDP-glucuronosyl/UDP-glucosyltransferase [Cynara cardunculus var. scolymus]	GO:0016758	transferase activity, transferring hexosyl groups[MF]	3641.EOY08013	ko:K13496	1.00491	1.0202	1.06429	1.0298	0.828854	0.849428	0.881639	0.853307	1.20684	0.00168533	1.21004	1.26093	1.23424	1.23507	0.853683	0.854207	0.792752	0.833547	1.4817	8.9869e-05	0.998034	0.968408	0.988931	0.985124	0.828854	0.849428	0.881639	0.853307	1.15448	0.00173046	1.0968	1.0328	0.935512	1.0217	0.853683	0.854207	0.792752	0.833547	1.22573
CtAH11G0231100	Chr11T0231100.1	AT1G63830.2	79.916	PLAC8 family protein	PWA59598.1	PLAC8 family protein [Artemisia annua]	NA	NA	28532.XP_010533640.1		0.935654	0.953032	0.886385	0.925023	0.737537	0.716563	0.705044	0.719715	1.28526	0.00074825	1.31616	1.34813	1.33151	1.33193	0.780392	0.924912	0.854112	0.853139	1.56121	0.000361276	1.00783	1.00253	0.932594	0.980985	0.737537	0.716563	0.705044	0.719715	1.36302	0.000555052	1.10479	1.09576	1.15976	1.1201	0.780392	0.924912	0.854112	0.853139	1.31292
CtAH11G0232100	Chr11T0232100.1	AT4G23430.1	56.27	NAD(P)-binding Rossmann-fold superfamily protein	XP_024986018.1	short-chain dehydrogenase TIC 32, chloroplastic-like [Cynara cardunculus var. scolymus]	NA	NA	4113.PGSC0003DMT400032133	ko:K19329	1.01197	1.01331	1.01798	1.01442	0.653524	0.661315	0.683155	0.665998	1.52315	2.72328e-06	1.42789	1.44825	1.47572	1.45062	0.717358	0.742852	0.763166	0.741125	1.95732	3.18429e-06	0.959176	0.928443	0.92191	0.93651	0.653524	0.661315	0.683155	0.665998	1.40617	4.87787e-05	1.04832	1.08699	1.12677	1.08736	0.717358	0.742852	0.763166	0.741125	1.46717
CtAH11G0255100	Chr11T0255100.1	AT2G43210.3	37.691	Ubiquitin-like superfamily protein	XP_024987201.1	plant UBX domain-containing protein 11 isoform X2 [Cynara cardunculus var. scolymus]	GO:0005515	protein binding[MF]	29730.Gorai.011G145500.1		0.990551	1.01649	0.955064	0.987367	0.870566	0.886458	0.908672	0.888565	1.11119	0.00920338	1.18338	1.16232	1.1399	1.16187	0.954738	0.94427	0.903304	0.934104	1.24383	0.000345549	0.964995	0.98347	1.0196	0.989355	0.870566	0.886458	0.908672	0.888565	1.11343	0.0066264	1.04217	0.999252	1.01475	1.01872	0.954738	0.94427	0.903304	0.934104	1.09059
CtAH11G0258000	Chr11T0258000.1	AT4G13940.2	91.061	S-adenosyl-L-homocysteine hydrolase	XP_024986735.1	adenosylhomocysteinase 1 [Cynara cardunculus var. scolymus]	GO:0004013	adenosylhomocysteinase activity[MF]	59689.scaffold_703258.1	ko:K01251	0.881475	0.913081	0.838697	0.877751	1.21718	1.27018	1.16641	1.21792	0.720694	0.000769968	0.695508	0.69953	0.694485	0.696508	1.29637	1.20073	1.24669	1.24793	0.558129	3.73462e-05	0.998125	1.05011	1.02001	1.02275	1.21718	1.27018	1.16641	1.21792	0.839746	0.00434026	1.03399	1.0596	1.01199	1.0352	1.29637	1.20073	1.24669	1.24793	0.829529
CtAH12G0003100	Chr12T0003100.1	AT3G12500.1	60.473	basic chitinase	XP_024977731.1	endochitinase-like [Cynara cardunculus var. scolymus] &gt;KVH92153.1 Chitin-binding, type 1 [Cynara cardunculus var. scolymus]	GO:0016998,GO:0004568,GO:0008061,GO:0005975,GO:0006032	cell wall macromolecule catabolic process[BP],chitinase activity[MF],chitin binding[MF],carbohydrate metabolic process[BP],chitin catabolic process[BP]	3750.XP_008344215.1	ko:K20547	0.933164	0.940599	0.95079	0.941517	0.65344	0.658899	0.666105	0.659482	1.42766	1.47849e-06	1.52527	1.56667	1.5409	1.54428	0.632757	0.671858	0.58748	0.630698	2.44852	4.68965e-06	1.04427	1.06093	1.07143	1.05888	0.65344	0.658899	0.666105	0.659482	1.60562	1.35821e-06	1.04784	1.01721	1.0755	1.04685	0.632757	0.671858	0.58748	0.630698	1.65983
CtAH12G0008700	Chr12T0008700.1	AT3G51430.1	50	Calcium-dependent phosphotriesterase superfamily protein	XP_024978345.1	protein STRICTOSIDINE SYNTHASE-LIKE 5-like [Cynara cardunculus var. scolymus]	GO:0009058,GO:0016844	biosynthetic process[BP],strictosidine synthase activity[MF]	4098.XP_009605180.1		0.974745	0.970588	1.04222	0.995852	0.650307	0.656441	0.642246	0.649665	1.53287	0.000125181	1.51285	1.59035	1.6025	1.56857	0.752919	0.797712	0.771367	0.774	2.02657	1.36583e-05	0.859626	0.86125	0.866504	0.86246	0.650307	0.656441	0.642246	0.649665	1.32755	1.31135e-06	0.983808	1.03113	1.08901	1.03465	0.752919	0.797712	0.771367	0.774	1.33676
CtAH12G0024300	Chr12T0024300.1	AT4G19880.1	74.242	Glutathione S-transferase family protein	XP_024978081.1	uncharacterized protein LOC112515470 [Cynara cardunculus var. scolymus]	GO:0004364,GO:0005515	glutathione transferase activity[MF],protein binding[MF]	3988.XP_002524149.1	ko:K07393	1.01588	0.986342	0.979292	0.99384	0.805868	0.831698	0.822758	0.820108	1.21184	0.000211919	1.33723	1.40795	1.33527	1.36015	0.787259	0.748771	0.712042	0.749357	1.81509	4.60367e-05	0.937754	0.941047	0.908723	0.929175	0.805868	0.831698	0.822758	0.820108	1.13299	0.0010285	1.09764	1.05508	1.09296	1.0819	0.787259	0.748771	0.712042	0.749357	1.44377
CtAH12G0067000	Chr12T0067000.1	AT1G11910.1	62.028	aspartic proteinase A1	XP_024968112.1	aspartic proteinase oryzasin-1-like [Cynara cardunculus var. scolymus] &gt;XP_024968113.1 aspartic proteinase oryzasin-1-like [Cynara cardunculus var. scolymus]	GO:0006508,GO:0004190,GO:0006629	proteolysis[BP],aspartic-type endopeptidase activity[MF],lipid metabolic process[BP]	4098.XP_009608676.1	ko:K08245	0.964776	0.989422	1.00782	0.987338	0.872159	0.863784	0.879617	0.871854	1.13246	0.000962966	1.14252	1.13808	1.11904	1.13322	0.915679	0.915616	0.966036	0.932444	1.21532	0.00039009	1.00598	1.00165	0.996136	1.00125	0.872159	0.863784	0.879617	0.871854	1.14842	1.78219e-05	1.03302	1.06139	1.06039	1.0516	0.915679	0.915616	0.966036	0.932444	1.12779
CtAH12G0102900	Chr12T0102900.1	AT1G17180.1	57.87	glutathione S-transferase TAU 25	XP_024967258.1	probable glutathione S-transferase parA [Cynara cardunculus var. scolymus]	GO:0005515	protein binding[MF]	4096.XP_009776045.1	ko:K00799	1.36699	1.21775	1.24578	1.27684	0.419906	0.388693	0.401685	0.403428	3.16498	4.804e-05	1.679	1.77737	1.76142	1.73927	0.49152	0.510429	0.496322	0.499424	3.48254	2.33666e-06	1.04447	1.03471	1.04206	1.04041	0.419906	0.388693	0.401685	0.403428	2.57893	2.9841e-07	0.819598	0.861417	0.943889	0.874968	0.49152	0.510429	0.496322	0.499424	1.75196
CtAH12G0116700	Chr12T0116700.1	AT3G24503.1	67.2	aldehyde dehydrogenase 2C4	XP_024966784.1	aldehyde dehydrogenase family 2 member C4-like isoform X1 [Cynara cardunculus var. scolymus]	GO:0016491,GO:0016620,GO:0055114	oxidoreductase activity[MF],oxidoreductase activity, acting on the aldehyde or oxo group of donors, NAD or NADP as acceptor[MF],oxidation-reduction process[BP]	102107.XP_008242609.1	ko:K00128,ko:K12355	0.905589	0.935139	0.937236	0.925988	0.780513	0.79976	0.798826	0.793033	1.16765	0.000375674	1.34218	1.33539	1.34718	1.34158	0.855487	0.862517	0.861389	0.859798	1.56035	3.00496e-08	0.988712	0.952003	0.970028	0.970248	0.780513	0.79976	0.798826	0.793033	1.22346	0.000135367	1.02827	1.0647	1.04672	1.04656	0.855487	0.862517	0.861389	0.859798	1.21722
CtAH12G0129700	Chr12T0129700.1	AT5G35200.1	60.984	ENTH/ANTH/VHS superfamily protein	KVI11700.1	AP180 N-terminal homology (ANTH) domain-containing protein [Cynara cardunculus var. scolymus]	GO:0005543,GO:0030136,GO:0048268,GO:0005545,GO:0030276	phospholipid binding[MF],clathrin-coated vesicle[CC],clathrin coat assembly[BP],1-phosphatidylinositol binding[MF],clathrin binding[MF]	4432.XP_010250225.1	ko:K20043,ko:K20044	1.01727	1.02585	1.03646	1.02653	0.949898	0.929072	0.932339	0.937103	1.09542	0.000466141	1.10254	1.09628	1.10532	1.10138	0.954031	0.969895	0.925501	0.949809	1.15958	0.000334276	1.01032	1.00957	1.0259	1.01526	0.949898	0.929072	0.932339	0.937103	1.08341	0.000734488	0.967024	0.970899	0.964792	0.967572	0.954031	0.969895	0.925501	0.949809	1.0187
CtAH12G0132700	Chr12T0132700.1	AT1G56580.1	59.155	plant/protein (Protein of unknown function%2C DUF538)	XP_024961287.1	uncharacterized protein LOC112501796 [Cynara cardunculus var. scolymus] &gt;KVH88690.1 Protein of unknown function DUF538 [Cynara cardunculus var. scolymus]	NA	NA	2711.XP_006472233.1		1.16785	1.16278	1.18924	1.17329	0.641245	0.636633	0.655362	0.644414	1.82071	7.2715e-07	1.52761	1.59585	1.5312	1.55155	0.663683	0.681011	0.636016	0.660236	2.35	4.15841e-06	0.895259	0.908271	0.917573	0.907034	0.641245	0.636633	0.655362	0.644414	1.40753	6.78749e-06	0.940458	0.957037	0.96156	0.953019	0.663683	0.681011	0.636016	0.660236	1.44345
CtAH12G0168000	Chr12T0168000.1	AT5G02500.2	72.414	heat shock cognate protein 70-1	RYR03158.1	hypothetical protein Ahy_B06g081994 isoform C [Arachis hypogaea]	NA	NA	NA	NA	0.978471	0.988324	1.0184	0.995064	0.77796	0.790708	0.779931	0.782866	1.27105	7.38894e-05	1.40405	1.41332	1.45129	1.42289	0.871898	0.845258	0.869575	0.862244	1.65022	4.78303e-06	0.943187	0.914982	0.911946	0.923372	0.77796	0.790708	0.779931	0.782866	1.17948	0.000194677	0.942063	0.957488	0.930181	0.943244	0.871898	0.845258	0.869575	0.862244	1.09394
[truncated: 1 more columns]
