# Supplementary material for: CtChi19: a valuable gene for improving resistance to Botrytis cinerea and Alternaria alternata in Carthamus tinctorius
Source: Front Plant Sci. 2026 Apr 24;17:1797378. doi: 10.3389/fpls.2026.1797378 (PMC13153071; doi:10.3389/fpls.2026.1797378)
Supplement: Supplementary file 6 [file DataSheet6.xlsx]

## Sheet: GO_BP
GO_BP_Entries	Gene_IDs	Description	Coverage	Unique Peptides	Peptides	PSMs	AAs	MW [kDa]	calc. pI	pr-CK48h-1	pr-CK48h-2	pr-CK48h-3	pr-A.alternata-48hpi-1	pr-A.alternata-48hpi-2	pr-A.alternata-48hpi-3	pr-CK72h-1	pr-CK72h-2	pr-CK72h-3	pr-A.alternata-72hpi-1	pr-A.alternata-72hpi-2	pr-A.alternata-72hpi-3	nr:protein	nr:def
defense response	Chr9G0277900	CtAH09T0277900.1	19	4	6	16	372	42.9	5.76	0.885395085679751	0.894451	0.832143	1.0518	1.11793	0.967528	0.86164	0.904999	0.882662	1.18973	1.13846	1.15664	XP_024981863.1	mitogen-activated protein kinase 3-like [Cynara cardunculus var. scolymus]
defense response	Chr8G0074300	CtAH08T0074300.4	15	6	6	13	598	65.7	7.09	0.755725	0.770406	0.781558	0.935358	0.93789	0.952703	0.756217	0.782736	0.73903	1.35197	1.40705	1.44394	KVI09680.1	Kunitz inhibitor ST1-like protein [Cynara cardunculus var. scolymus]
defense response	Chr2G0202100	CtAH02T0202100.1	58	3	8	71	158	17.4	4.77	0.560584	0.572573	0.562097	1.05997	1.0275	1.05443	0.596615	0.633139	0.606799	1.80386	1.85621	1.92161	XP_024994832.1	root allergen protein-like [Cynara cardunculus var. scolymus]
defense response	Chr6G0041200	CtAH06T0041200.1	32	7	7	26	295	33	8.02	0.759701	0.773486	0.766622	0.997311	1.00222	1.01802	0.81071	0.83005	0.826283	1.27586	1.28472	1.26769	XP_024983030.1	syntaxin-121-like [Cynara cardunculus var. scolymus] &gt;KVI00040.1 Syntaxin/epimorphin, conserved site-containing protein [Cynara cardunculus var. scolymus]
defense response	Chr2G0200600	CtAH02T0200600.1	50	4	16	157	428	47	5.05	0.434455	0.429454	0.450136	1.0016	0.995233	0.999775	0.556039	0.571308	0.550726	1.94228	1.9993	2.08879	KVH96489.1	Bet v I domain-containing protein [Cynara cardunculus var. scolymus]
defense response	Chr2G0011500	CtAH02T0011500.2	4	4	6	17	1534	171.3	7.37	0.8576	0.870254	0.860503	0.997298	0.969483	1.04477	0.839394	0.893799	0.858236	1.19316	1.24314	1.27454	KVH95442.1	hypothetical protein Ccrd_002482 [Cynara cardunculus var. scolymus]
defense response	Chr2G0201200	CtAH02T0201200.1	58	1	8	86	158	17.4	4.86	0.481524	0.473934	0.531261	1.00909	1.02656	1.02529	0.529275	0.534882	0.507653	1.89997	1.90382	1.97911	XP_024994832.1	root allergen protein-like [Cynara cardunculus var. scolymus]
defense response	Chr8G0256000	CtAH08T0256000.1	32	1	26	61	862	96.2	9	0.859221	0.889203	0.893351	1.11046	1.02785	0.917772	0.890517	0.912454	0.859472	1.23076	1.22927	1.20331	XP_024970573.1	protein argonaute 4-like [Cynara cardunculus var. scolymus]
defense response	Chr2G0199900	CtAH02T0199900.1	63	5	11	188	158	17.2	4.97	0.436894	0.425384	0.4561	1.02132	1.023	1.05933	0.549069	0.57535	0.546556	2.04635	2.18587	2.20472	XP_024994890.1	root allergen protein-like [Cynara cardunculus var. scolymus] &gt;KVH96473.1 Bet v I domain-containing protein [Cynara cardunculus var. scolymus]
defense response	Chr2G0200100	CtAH02T0200100.1	62	1	9	83	157	17.1	5.16	0.54334	0.544289	0.607279	1.00672	1.02402	1.10147	0.619644	0.644286	0.582116	1.69892	1.82257	1.74311	XP_024994920.1	root allergen protein-like [Cynara cardunculus var. scolymus] &gt;KVH96454.1 hypothetical protein Ccrd_001456 [Cynara cardunculus var. scolymus]
defense response	Chr8G0156600	CtAH08T0156600.1	12	4	4	4	342	38.5	6.74	0.828128	0.810248	0.844725	0.99887	1.00607	1.00895	0.887535	0.904703	0.900331	1.24764	1.23596	1.20453	XP_024980655.1	caffeoylshikimate esterase [Cynara cardunculus var. scolymus]
defense response	Chr5G0238300	CtAH05T0238300.2	77	1	4	9	98	10.3	5.29	0.334894	0.320363	0.385398	0.621586	0.662297	0.822937	0.352985	0.434432	0.392097	2.05958	2.11606	2.51293	NA	NA
defense response	Chr2G0200500	CtAH02T0200500.1	62	2	9	115	157	17.2	5.05	0.53423	0.55478	0.568963	1.00055	1.01329	1.04636	0.66217	0.650798	0.587592	1.79364	1.86181	1.76911	XP_024995488.1	root allergen protein-like [Cynara cardunculus var. scolymus] &gt;KVH96485.1 Bet v I domain-containing protein [Cynara cardunculus var. scolymus]
defense response	Chr10G0180900	CtAH10T0180900.1	18	4	4	22	240	27.4	5.96	0.847473	0.870117	0.863585	1.04435	1.06406	1.11955	0.840154	0.851349	0.830541	1.19586	1.23406	1.23134	XP_023764893.1	glutathione transferase GST 23-like [Lactuca sativa] &gt;PLY84653.1 hypothetical protein LSAT_9X74380 [Lactuca sativa]
defense response	Chr8G0128100	CtAH08T0128100.2	19	10	14	22	1118	127.3	6.55	0.80573	0.796347	0.80387	0.932053	0.941571	0.984393	0.8263	0.791721	0.796346	1.34268	1.31868	1.31971	KVI09078.1	hypothetical protein Ccrd_012467 [Cynara cardunculus var. scolymus]
defense response	Chr6G0300300	CtAH06T0300300.2	14	5	5	9	449	49.9	6.55	0.747319	0.693374	0.726371	0.953415	0.945827	1.01919	0.779452	0.837249	0.755796	1.47603	1.53007	1.54443	XP_024972206.1	patatin-like protein 2 [Cynara cardunculus var. scolymus]
defense response	Chr4G0163100	CtAH04T0163100.1	18	5	5	18	353	38.8	6.54	0.949188	0.932908	0.97166	0.986791	0.982313	1.00619	0.929499	0.95182	0.915282	1.10892	1.16841	1.11966	XP_024987442.1	arginase 1, mitochondrial isoform X2 [Cynara cardunculus var. scolymus] &gt;XP_024987443.1 arginase 1, mitochondrial isoform X2 [Cynara cardunculus var. scolymus] &gt;KVH97108.1 Ureohydrolase [Cynara cardunculus var. scolymus]
defense response	Chr7G0217200	CtAH07T0217200.2	29	18	18	44	757	83.5	6.44	0.975027	0.953494	0.971618	0.977164	0.986256	1.00646	0.949511	0.960052	0.957624	1.08389	1.09089	1.07859	KVI01961.1	G-protein beta WD-40 repeat-containing protein [Cynara cardunculus var. scolymus]
defense response	Chr12G0003100	CtAH12T0003100.1	14	3	3	13	316	34.2	5.82	0.65344	0.658899	0.666105	0.933164	0.940599	0.95079	0.632757	0.671858	0.58748	1.52527	1.56667	1.5409	XP_024977731.1	endochitinase-like [Cynara cardunculus var. scolymus] &gt;KVH92153.1 Chitin-binding, type 1 [Cynara cardunculus var. scolymus]
defense response	Chr2G0200000	CtAH02T0200000.1	69	1	9	161	123	13.4	5	0.364317	0.368513	0.374574	0.965178	0.927721	0.842529	0.476972	0.525145	0.426112	2.28875	2.18488	2.07787	XP_024994890.1	root allergen protein-like [Cynara cardunculus var. scolymus] &gt;KVH96473.1 Bet v I domain-containing protein [Cynara cardunculus var. scolymus]
defense response	Chr5G0238200	CtAH05T0238200.1	51	1	4	11	148	16.2	7.68	0.418071	0.371045	0.426138	1.09768	1.04048	1.13024	0.407661	0.423587	0.352123	1.79695	1.77955	1.85872	XP_024960153.1	EG45-like domain containing protein [Cynara cardunculus var. scolymus] &gt;KVI01363.1 hypothetical protein Ccrd_020367 [Cynara cardunculus var. scolymus]
defense response	Chr5G0183400	CtAH05T0183400.1	5	3	3	10	948	101.5	8.79	0.750414	0.765593	0.808772	0.973405	0.941019	0.947411	0.787925	0.752389	0.732665	1.40636	1.4741	1.45456	RHN80197.1	putative nepenthesin [Medicago truncatula]
defense response	Chr2G0124900	CtAH02T0124900.1	27	3	3	9	176	19.5	9.88	0.572566	0.588788	0.559161	0.992046	1.04996	1.09709	0.627615	0.655849	0.629033	1.71515	1.78919	2.03205	KVH96145.1	Plant transcription factor, partial [Cynara cardunculus var. scolymus]
defense response	Chr8G0048800	CtAH08T0048800.1	13	7	8	16	833	93.3	6.27	0.856771	0.854227	0.828926	1.06126	1.0689	1.12282	0.819398	0.799275	0.747543	1.24684	1.33407	1.2322	KVI09874.1	UDP-glucuronosyl/UDP-glucosyltransferase [Cynara cardunculus var. scolymus]
defense response	Chr8G0119800	CtAH08T0119800.1	38	8	8	46	247	27.4	9.07	0.823427	0.830715	0.829206	1.07418	1.07575	1.1075	0.863015	0.859932	0.860343	1.26811	1.31239	1.24518	KVI09206.1	Glucose/ribitol dehydrogenase [Cynara cardunculus var. scolymus]
defense response	Chr9G0017800	CtAH09T0017800.1	19	11	25	86	1360	152.9	7.28	0.798597	0.791944	0.755126	1.03081	1.05983	1.07603	0.803901	0.842102	0.737749	1.33503	1.35138	1.2762	XP_024970858.1	ABC transporter G family member 35-like [Cynara cardunculus var. scolymus]
defense response	Chr2G0199300	CtAH02T0199300.1	59	8	10	66	157	17.1	5.07	0.530733	0.507421	0.521043	1.12602	1.06362	1.18465	0.586059	0.623505	0.574522	1.86305	1.8764	1.88207	XP_024994890.1	root allergen protein-like [Cynara cardunculus var. scolymus] &gt;KVH96473.1 Bet v I domain-containing protein [Cynara cardunculus var. scolymus]
defense response	Chr2G0199700	CtAH02T0199700.1	63	2	11	140	158	17.2	5.07	0.532217	0.577096	0.568738	0.954098	1.0061	0.980383	0.646101	0.682128	0.644306	1.86339	1.90388	2.03467	XP_024994890.1	root allergen protein-like [Cynara cardunculus var. scolymus] &gt;KVH96473.1 Bet v I domain-containing protein [Cynara cardunculus var. scolymus]
defense response	Chr2G0202200	CtAH02T0202200.1	59	1	8	98	158	17.4	5.06	0.77774	0.78813	0.74692	0.992718	0.961445	0.985416	0.790686	0.779315	0.787772	1.48406	1.51688	1.56731	XP_024994832.1	root allergen protein-like [Cynara cardunculus var. scolymus]
defense response	Chr2G0200700	CtAH02T0200700.1	48	1	7	49	158	17.4	5.03	0.394436	0.368766	0.381951	0.946184	1.04682	1.02168	0.430001	0.461603	0.504546	2.17411	1.91169	2.14216	XP_024994832.1	root allergen protein-like [Cynara cardunculus var. scolymus]
response to biotic stimulus	Chr9G0277900	CtAH09T0277900.1	19	4	6	16	372	42.9	5.76	0.885395	0.894451	0.832143	1.0518	1.11793	0.967528	0.86164	0.904999	0.882662	1.18973	1.13846	1.15664	XP_024981863.1	mitogen-activated protein kinase 3-like [Cynara cardunculus var. scolymus]
response to biotic stimulus	Chr8G0074300	CtAH08T0074300.4	15	6	6	13	598	65.7	7.09	0.755725	0.770406	0.781558	0.935358	0.93789	0.952703	0.756217	0.782736	0.73903	1.35197	1.40705	1.44394	KVI09680.1	Kunitz inhibitor ST1-like protein [Cynara cardunculus var. scolymus]
response to biotic stimulus	Chr10G0097700	CtAH10T0097700.4	15	14	18	45	1395	155	7.28	0.879467	0.89665	0.884947	1.03149	1.03614	1.03613	0.881675	0.890187	0.903056	1.26381	1.23157	1.26251	KVI03988.1	AAA+ ATPase domain-containing protein [Cynara cardunculus var. scolymus]
response to biotic stimulus	Chr2G0202100	CtAH02T0202100.1	58	3	8	71	158	17.4	4.77	0.560584	0.572573	0.562097	1.05997	1.0275	1.05443	0.596615	0.633139	0.606799	1.80386	1.85621	1.92161	XP_024994832.1	root allergen protein-like [Cynara cardunculus var. scolymus]
response to biotic stimulus	Chr6G0041200	CtAH06T0041200.1	32	7	7	26	295	33	8.02	0.759701	0.773486	0.766622	0.997311	1.00222	1.01802	0.81071	0.83005	0.826283	1.27586	1.28472	1.26769	XP_024983030.1	syntaxin-121-like [Cynara cardunculus var. scolymus] &gt;KVI00040.1 Syntaxin/epimorphin, conserved site-containing protein [Cynara cardunculus var. scolymus]
response to biotic stimulus	Chr2G0200600	CtAH02T0200600.1	50	4	16	157	428	47	5.05	0.434455	0.429454	0.450136	1.0016	0.995233	0.999775	0.556039	0.571308	0.550726	1.94228	1.9993	2.08879	KVH96489.1	Bet v I domain-containing protein [Cynara cardunculus var. scolymus]
response to biotic stimulus	Chr2G0011500	CtAH02T0011500.2	4	4	6	17	1534	171.3	7.37	0.8576	0.870254	0.860503	0.997298	0.969483	1.04477	0.839394	0.893799	0.858236	1.19316	1.24314	1.27454	KVH95442.1	hypothetical protein Ccrd_002482 [Cynara cardunculus var. scolymus]
response to biotic stimulus	Chr2G0201200	CtAH02T0201200.1	58	1	8	86	158	17.4	4.86	0.481524	0.473934	0.531261	1.00909	1.02656	1.02529	0.529275	0.534882	0.507653	1.89997	1.90382	1.97911	XP_024994832.1	root allergen protein-like [Cynara cardunculus var. scolymus]
response to biotic stimulus	Chr12G0008700	CtAH12T0008700.1	20	7	7	23	387	42.6	5.29	0.650307	0.656441	0.642246	0.974745	0.970588	1.04222	0.752919	0.797712	0.771367	1.51285	1.59035	1.6025	XP_024978345.1	protein STRICTOSIDINE SYNTHASE-LIKE 5-like [Cynara cardunculus var. scolymus]
response to biotic stimulus	Chr8G0256000	CtAH08T0256000.1	32	1	26	61	862	96.2	9	0.859221	0.889203	0.893351	1.11046	1.02785	0.917772	0.890517	0.912454	0.859472	1.23076	1.22927	1.20331	XP_024970573.1	protein argonaute 4-like [Cynara cardunculus var. scolymus]
response to biotic stimulus	Chr2G0199900	CtAH02T0199900.1	63	5	11	188	158	17.2	4.97	0.436894	0.425384	0.4561	1.02132	1.023	1.05933	0.549069	0.57535	0.546556	2.04635	2.18587	2.20472	XP_024994890.1	root allergen protein-like [Cynara cardunculus var. scolymus] &gt;KVH96473.1 Bet v I domain-containing protein [Cynara cardunculus var. scolymus]
response to biotic stimulus	Chr2G0200100	CtAH02T0200100.1	62	1	9	83	157	17.1	5.16	0.54334	0.544289	0.607279	1.00672	1.02402	1.10147	0.619644	0.644286	0.582116	1.69892	1.82257	1.74311	XP_024994920.1	root allergen protein-like [Cynara cardunculus var. scolymus] &gt;KVH96454.1 hypothetical protein Ccrd_001456 [Cynara cardunculus var. scolymus]
response to biotic stimulus	Chr5G0238300	CtAH05T0238300.2	77	1	4	9	98	10.3	5.29	0.334894	0.320363	0.385398	0.621586	0.662297	0.822937	0.352985	0.434432	0.392097	2.05958	2.11606	2.51293	NA	NA
response to biotic stimulus	Chr2G0200500	CtAH02T0200500.1	62	2	9	115	157	17.2	5.05	0.53423	0.55478	0.568963	1.00055	1.01329	1.04636	0.66217	0.650798	0.587592	1.79364	1.86181	1.76911	XP_024995488.1	root allergen protein-like [Cynara cardunculus var. scolymus] &gt;KVH96485.1 Bet v I domain-containing protein [Cynara cardunculus var. scolymus]
response to biotic stimulus	Chr7G0081300	CtAH07T0081300.1	29	12	12	37	546	59.3	7.65	0.824573	0.815338	0.828357	1.0793	1.04648	1.10374	0.826083	0.808153	0.800489	1.30043	1.29693	1.28629	XP_024990822.1	4-coumarate--CoA ligase-like 5 [Cynara cardunculus var. scolymus] &gt;KVI05191.1 AMP-binding, conserved site-containing protein [Cynara cardunculus var. scolymus]
response to biotic stimulus	Chr8G0128100	CtAH08T0128100.2	19	10	14	22	1118	127.3	6.55	0.80573	0.796347	0.80387	0.932053	0.941571	0.984393	0.8263	0.791721	0.796346	1.34268	1.31868	1.31971	KVI09078.1	hypothetical protein Ccrd_012467 [Cynara cardunculus var. scolymus]
response to biotic stimulus	Chr6G0300300	CtAH06T0300300.2	14	5	5	9	449	49.9	6.55	0.747319	0.693374	0.726371	0.953415	0.945827	1.01919	0.779452	0.837249	0.755796	1.47603	1.53007	1.54443	XP_024972206.1	patatin-like protein 2 [Cynara cardunculus var. scolymus]
response to biotic stimulus	Chr4G0163100	CtAH04T0163100.1	18	5	5	18	353	38.8	6.54	0.949188	0.932908	0.97166	0.986791	0.982313	1.00619	0.929499	0.95182	0.915282	1.10892	1.16841	1.11966	XP_024987442.1	arginase 1, mitochondrial isoform X2 [Cynara cardunculus var. scolymus] &gt;XP_024987443.1 arginase 1, mitochondrial isoform X2 [Cynara cardunculus var. scolymus] &gt;KVH97108.1 Ureohydrolase [Cynara cardunculus var. scolymus]
response to biotic stimulus	Chr7G0217200	CtAH07T0217200.2	29	18	18	44	757	83.5	6.44	0.975027	0.953494	0.971618	0.977164	0.986256	1.00646	0.949511	0.960052	0.957624	1.08389	1.09089	1.07859	KVI01961.1	G-protein beta WD-40 repeat-containing protein [Cynara cardunculus var. scolymus]
response to biotic stimulus	Chr2G0200000	CtAH02T0200000.1	69	1	9	161	123	13.4	5	0.364317	0.368513	0.374574	0.965178	0.927721	0.842529	0.476972	0.525145	0.426112	2.28875	2.18488	2.07787	XP_024994890.1	root allergen protein-like [Cynara cardunculus var. scolymus] &gt;KVH96473.1 Bet v I domain-containing protein [Cynara cardunculus var. scolymus]
response to biotic stimulus	Chr5G0238200	CtAH05T0238200.1	51	1	4	11	148	16.2	7.68	0.418071	0.371045	0.426138	1.09768	1.04048	1.13024	0.407661	0.423587	0.352123	1.79695	1.77955	1.85872	XP_024960153.1	EG45-like domain containing protein [Cynara cardunculus var. scolymus] &gt;KVI01363.1 hypothetical protein Ccrd_020367 [Cynara cardunculus var. scolymus]
response to biotic stimulus	Chr2G0124900	CtAH02T0124900.1	27	3	3	9	176	19.5	9.88	0.572566	0.588788	0.559161	0.992046	1.04996	1.09709	0.627615	0.655849	0.629033	1.71515	1.78919	2.03205	KVH96145.1	Plant transcription factor, partial [Cynara cardunculus var. scolymus]
response to biotic stimulus	Chr8G0048800	CtAH08T0048800.1	13	7	8	16	833	93.3	6.27	0.856771	0.854227	0.828926	1.06126	1.0689	1.12282	0.819398	0.799275	0.747543	1.24684	1.33407	1.2322	KVI09874.1	UDP-glucuronosyl/UDP-glucosyltransferase [Cynara cardunculus var. scolymus]
response to biotic stimulus	Chr8G0119800	CtAH08T0119800.1	38	8	8	46	247	27.4	9.07	0.823427	0.830715	0.829206	1.07418	1.07575	1.1075	0.863015	0.859932	0.860343	1.26811	1.31239	1.24518	KVI09206.1	Glucose/ribitol dehydrogenase [Cynara cardunculus var. scolymus]
response to biotic stimulus	Chr8G0168100	CtAH08T0168100.1	7	2	2	5	394	43.4	6.27	0.856291	0.913348	0.898727	1.02508	1.05891	0.983191	0.961768	0.867559	0.810312	1.19502	1.28097	1.18675	XP_024979990.1	protein STRICTOSIDINE SYNTHASE-LIKE 6-like [Cynara cardunculus var. scolymus] &gt;KVI08726.1 Six-bladed beta-propeller, TolB-like protein [Cynara cardunculus var. scolymus]
response to biotic stimulus	Chr9G0017800	CtAH09T0017800.1	19	11	25	86	1360	152.9	7.28	0.798597	0.791944	0.755126	1.03081	1.05983	1.07603	0.803901	0.842102	0.737749	1.33503	1.35138	1.2762	XP_024970858.1	ABC transporter G family member 35-like [Cynara cardunculus var. scolymus]
response to biotic stimulus	Chr2G0199300	CtAH02T0199300.1	59	8	10	66	157	17.1	5.07	0.530733	0.507421	0.521043	1.12602	1.06362	1.18465	0.586059	0.623505	0.574522	1.86305	1.8764	1.88207	XP_024994890.1	root allergen protein-like [Cynara cardunculus var. scolymus] &gt;KVH96473.1 Bet v I domain-containing protein [Cynara cardunculus var. scolymus]
response to biotic stimulus	Chr2G0199700	CtAH02T0199700.1	63	2	11	140	158	17.2	5.07	0.532217	0.577096	0.568738	0.954098	1.0061	0.980383	0.646101	0.682128	0.644306	1.86339	1.90388	2.03467	XP_024994890.1	root allergen protein-like [Cynara cardunculus var. scolymus] &gt;KVH96473.1 Bet v I domain-containing protein [Cynara cardunculus var. scolymus]
response to biotic stimulus	Chr2G0202200	CtAH02T0202200.1	59	1	8	98	158	17.4	5.06	0.77774	0.78813	0.74692	0.992718	0.961445	0.985416	0.790686	0.779315	0.787772	1.48406	1.51688	1.56731	XP_024994832.1	root allergen protein-like [Cynara cardunculus var. scolymus]
response to biotic stimulus	Chr2G0200700	CtAH02T0200700.1	48	1	7	49	158	17.4	5.03	0.394436	0.368766	0.381951	0.946184	1.04682	1.02168	0.430001	0.461603	0.504546	2.17411	1.91169	2.14216	XP_024994832.1	root allergen protein-like [Cynara cardunculus var. scolymus]
response to lipid	Chr9G0277900	CtAH09T0277900.1	19	4	6	16	372	42.9	5.76	0.885395	0.894451	0.832143	1.0518	1.11793	0.967528	0.86164	0.904999	0.882662	1.18973	1.13846	1.15664	XP_024981863.1	mitogen-activated protein kinase 3-like [Cynara cardunculus var. scolymus]
response to lipid	Chr3G0248400	CtAH03T0248400.1	23	11	13	37	1018	117.5	6.58	0.668078	0.683333	0.67884	0.928334	0.93518	0.940029	0.754844	0.78455	0.754622	1.46298	1.4239	1.43364	RWR72617.1	AAA-ATPase ASD, mitochondrial [Cinnamomum micranthum f. kanehirae]
response to lipid	Chr2G0202100	CtAH02T0202100.1	58	3	8	71	158	17.4	4.77	0.560584	0.572573	0.562097	1.05997	1.0275	1.05443	0.596615	0.633139	0.606799	1.80386	1.85621	1.92161	XP_024994832.1	root allergen protein-like [Cynara cardunculus var. scolymus]
response to lipid	Chr6G0041200	CtAH06T0041200.1	32	7	7	26	295	33	8.02	0.759701	0.773486	0.766622	0.997311	1.00222	1.01802	0.81071	0.83005	0.826283	1.27586	1.28472	1.26769	XP_024983030.1	syntaxin-121-like [Cynara cardunculus var. scolymus] &gt;KVI00040.1 Syntaxin/epimorphin, conserved site-containing protein [Cynara cardunculus var. scolymus]
response to lipid	Chr2G0200600	CtAH02T0200600.1	50	4	16	157	428	47	5.05	0.434455	0.429454	0.450136	1.0016	0.995233	0.999775	0.556039	0.571308	0.550726	1.94228	1.9993	2.08879	KVH96489.1	Bet v I domain-containing protein [Cynara cardunculus var. scolymus]
response to lipid	Chr2G0201200	CtAH02T0201200.1	58	1	8	86	158	17.4	4.86	0.481524	0.473934	0.531261	1.00909	1.02656	1.02529	0.529275	0.534882	0.507653	1.89997	1.90382	1.97911	XP_024994832.1	root allergen protein-like [Cynara cardunculus var. scolymus]
response to lipid	Chr12G0008700	CtAH12T0008700.1	20	7	7	23	387	42.6	5.29	0.650307	0.656441	0.642246	0.974745	0.970588	1.04222	0.752919	0.797712	0.771367	1.51285	1.59035	1.6025	XP_024978345.1	protein STRICTOSIDINE SYNTHASE-LIKE 5-like [Cynara cardunculus var. scolymus]
response to lipid	Chr2G0199900	CtAH02T0199900.1	63	5	11	188	158	17.2	4.97	0.436894	0.425384	0.4561	1.02132	1.023	1.05933	0.549069	0.57535	0.546556	2.04635	2.18587	2.20472	XP_024994890.1	root allergen protein-like [Cynara cardunculus var. scolymus] &gt;KVH96473.1 Bet v I domain-containing protein [Cynara cardunculus var. scolymus]
response to lipid	Chr2G0200100	CtAH02T0200100.1	62	1	9	83	157	17.1	5.16	0.54334	0.544289	0.607279	1.00672	1.02402	1.10147	0.619644	0.644286	0.582116	1.69892	1.82257	1.74311	XP_024994920.1	root allergen protein-like [Cynara cardunculus var. scolymus] &gt;KVH96454.1 hypothetical protein Ccrd_001456 [Cynara cardunculus var. scolymus]
response to lipid	Chr2G0200500	CtAH02T0200500.1	62	2	9	115	157	17.2	5.05	0.53423	0.55478	0.568963	1.00055	1.01329	1.04636	0.66217	0.650798	0.587592	1.79364	1.86181	1.76911	XP_024995488.1	root allergen protein-like [Cynara cardunculus var. scolymus] &gt;KVH96485.1 Bet v I domain-containing protein [Cynara cardunculus var. scolymus]
response to lipid	Chr7G0081300	CtAH07T0081300.1	29	12	12	37	546	59.3	7.65	0.824573	0.815338	0.828357	1.0793	1.04648	1.10374	0.826083	0.808153	0.800489	1.30043	1.29693	1.28629	XP_024990822.1	4-coumarate--CoA ligase-like 5 [Cynara cardunculus var. scolymus] &gt;KVI05191.1 AMP-binding, conserved site-containing protein [Cynara cardunculus var. scolymus]
response to lipid	Chr8G0128100	CtAH08T0128100.2	19	10	14	22	1118	127.3	6.55	0.80573	0.796347	0.80387	0.932053	0.941571	0.984393	0.8263	0.791721	0.796346	1.34268	1.31868	1.31971	KVI09078.1	hypothetical protein Ccrd_012467 [Cynara cardunculus var. scolymus]
response to lipid	Chr7G0217200	CtAH07T0217200.2	29	18	18	44	757	83.5	6.44	0.975027	0.953494	0.971618	0.977164	0.986256	1.00646	0.949511	0.960052	0.957624	1.08389	1.09089	1.07859	KVI01961.1	G-protein beta WD-40 repeat-containing protein [Cynara cardunculus var. scolymus]
response to lipid	Chr2G0200000	CtAH02T0200000.1	69	1	9	161	123	13.4	5	0.364317	0.368513	0.374574	0.965178	0.927721	0.842529	0.476972	0.525145	0.426112	2.28875	2.18488	2.07787	XP_024994890.1	root allergen protein-like [Cynara cardunculus var. scolymus] &gt;KVH96473.1 Bet v I domain-containing protein [Cynara cardunculus var. scolymus]
response to lipid	Chr8G0168100	CtAH08T0168100.1	7	2	2	5	394	43.4	6.27	0.856291	0.913348	0.898727	1.02508	1.05891	0.983191	0.961768	0.867559	0.810312	1.19502	1.28097	1.18675	XP_024979990.1	protein STRICTOSIDINE SYNTHASE-LIKE 6-like [Cynara cardunculus var. scolymus] &gt;KVI08726.1 Six-bladed beta-propeller, TolB-like protein [Cynara cardunculus var. scolymus]
response to lipid	Chr9G0017800	CtAH09T0017800.1	19	11	25	86	1360	152.9	7.28	0.798597	0.791944	0.755126	1.03081	1.05983	1.07603	0.803901	0.842102	0.737749	1.33503	1.35138	1.2762	XP_024970858.1	ABC transporter G family member 35-like [Cynara cardunculus var. scolymus]
response to lipid	Chr2G0199300	CtAH02T0199300.1	59	8	10	66	157	17.1	5.07	0.530733	0.507421	0.521043	1.12602	1.06362	1.18465	0.586059	0.623505	0.574522	1.86305	1.8764	1.88207	XP_024994890.1	root allergen protein-like [Cynara cardunculus var. scolymus] &gt;KVH96473.1 Bet v I domain-containing protein [Cynara cardunculus var. scolymus]
response to lipid	Chr2G0199700	CtAH02T0199700.1	63	2	11	140	158	17.2	5.07	0.532217	0.577096	0.568738	0.954098	1.0061	0.980383	0.646101	0.682128	0.644306	1.86339	1.90388	2.03467	XP_024994890.1	root allergen protein-like [Cynara cardunculus var. scolymus] &gt;KVH96473.1 Bet v I domain-containing protein [Cynara cardunculus var. scolymus]
response to lipid	Chr2G0202200	CtAH02T0202200.1	59	1	8	98	158	17.4	5.06	0.77774	0.78813	0.74692	0.992718	0.961445	0.985416	0.790686	0.779315	0.787772	1.48406	1.51688	1.56731	XP_024994832.1	root allergen protein-like [Cynara cardunculus var. scolymus]
response to lipid	Chr2G0200700	CtAH02T0200700.1	48	1	7	49	158	17.4	5.03	0.394436	0.368766	0.381951	0.946184	1.04682	1.02168	0.430001	0.461603	0.504546	2.17411	1.91169	2.14216	XP_024994832.1	root allergen protein-like [Cynara cardunculus var. scolymus]
response to alcohol	Chr9G0277900	CtAH09T0277900.1	19	4	6	16	372	42.9	5.76	0.885395	0.894451	0.832143	1.0518	1.11793	0.967528	0.86164	0.904999	0.882662	1.18973	1.13846	1.15664	XP_024981863.1	mitogen-activated protein kinase 3-like [Cynara cardunculus var. scolymus]
response to alcohol	Chr3G0248400	CtAH03T0248400.1	23	11	13	37	1018	117.5	6.58	0.668078	0.683333	0.67884	0.928334	0.93518	0.940029	0.754844	0.78455	0.754622	1.46298	1.4239	1.43364	RWR72617.1	AAA-ATPase ASD, mitochondrial [Cinnamomum micranthum f. kanehirae]
response to alcohol	Chr2G0202100	CtAH02T0202100.1	58	3	8	71	158	17.4	4.77	0.560584	0.572573	0.562097	1.05997	1.0275	1.05443	0.596615	0.633139	0.606799	1.80386	1.85621	1.92161	XP_024994832.1	root allergen protein-like [Cynara cardunculus var. scolymus]
response to alcohol	Chr6G0041200	CtAH06T0041200.1	32	7	7	26	295	33	8.02	0.759701	0.773486	0.766622	0.997311	1.00222	1.01802	0.81071	0.83005	0.826283	1.27586	1.28472	1.26769	XP_024983030.1	syntaxin-121-like [Cynara cardunculus var. scolymus] &gt;KVI00040.1 Syntaxin/epimorphin, conserved site-containing protein [Cynara cardunculus var. scolymus]
response to alcohol	Chr2G0200600	CtAH02T0200600.1	50	4	16	157	428	47	5.05	0.434455	0.429454	0.450136	1.0016	0.995233	0.999775	0.556039	0.571308	0.550726	1.94228	1.9993	2.08879	KVH96489.1	Bet v I domain-containing protein [Cynara cardunculus var. scolymus]
response to alcohol	Chr2G0201200	CtAH02T0201200.1	58	1	8	86	158	17.4	4.86	0.481524	0.473934	0.531261	1.00909	1.02656	1.02529	0.529275	0.534882	0.507653	1.89997	1.90382	1.97911	XP_024994832.1	root allergen protein-like [Cynara cardunculus var. scolymus]
response to alcohol	Chr2G0199900	CtAH02T0199900.1	63	5	11	188	158	17.2	4.97	0.436894	0.425384	0.4561	1.02132	1.023	1.05933	0.549069	0.57535	0.546556	2.04635	2.18587	2.20472	XP_024994890.1	root allergen protein-like [Cynara cardunculus var. scolymus] &gt;KVH96473.1 Bet v I domain-containing protein [Cynara cardunculus var. scolymus]
response to alcohol	Chr2G0200100	CtAH02T0200100.1	62	1	9	83	157	17.1	5.16	0.54334	0.544289	0.607279	1.00672	1.02402	1.10147	0.619644	0.644286	0.582116	1.69892	1.82257	1.74311	XP_024994920.1	root allergen protein-like [Cynara cardunculus var. scolymus] &gt;KVH96454.1 hypothetical protein Ccrd_001456 [Cynara cardunculus var. scolymus]
response to alcohol	Chr2G0200500	CtAH02T0200500.1	62	2	9	115	157	17.2	5.05	0.53423	0.55478	0.568963	1.00055	1.01329	1.04636	0.66217	0.650798	0.587592	1.79364	1.86181	1.76911	XP_024995488.1	root allergen protein-like [Cynara cardunculus var. scolymus] &gt;KVH96485.1 Bet v I domain-containing protein [Cynara cardunculus var. scolymus]
response to alcohol	Chr8G0128100	CtAH08T0128100.2	19	10	14	22	1118	127.3	6.55	0.80573	0.796347	0.80387	0.932053	0.941571	0.984393	0.8263	0.791721	0.796346	1.34268	1.31868	1.31971	KVI09078.1	hypothetical protein Ccrd_012467 [Cynara cardunculus var. scolymus]
response to alcohol	Chr2G0200000	CtAH02T0200000.1	69	1	9	161	123	13.4	5	0.364317	0.368513	0.374574	0.965178	0.927721	0.842529	0.476972	0.525145	0.426112	2.28875	2.18488	2.07787	XP_024994890.1	root allergen protein-like [Cynara cardunculus var. scolymus] &gt;KVH96473.1 Bet v I domain-containing protein [Cynara cardunculus var. scolymus]
response to alcohol	Chr9G0017800	CtAH09T0017800.1	19	11	25	86	1360	152.9	7.28	0.798597	0.791944	0.755126	1.03081	1.05983	1.07603	0.803901	0.842102	0.737749	1.33503	1.35138	1.2762	XP_024970858.1	ABC transporter G family member 35-like [Cynara cardunculus var. scolymus]
response to alcohol	Chr2G0199300	CtAH02T0199300.1	59	8	10	66	157	17.1	5.07	0.530733	0.507421	0.521043	1.12602	1.06362	1.18465	0.586059	0.623505	0.574522	1.86305	1.8764	1.88207	XP_024994890.1	root allergen protein-like [Cynara cardunculus var. scolymus] &gt;KVH96473.1 Bet v I domain-containing protein [Cynara cardunculus var. scolymus]
response to alcohol	Chr2G0199700	CtAH02T0199700.1	63	2	11	140	158	17.2	5.07	0.532217	0.577096	0.568738	0.954098	1.0061	0.980383	0.646101	0.682128	0.644306	1.86339	1.90388	2.03467	XP_024994890.1	root allergen protein-like [Cynara cardunculus var. scolymus] &gt;KVH96473.1 Bet v I domain-containing protein [Cynara cardunculus var. scolymus]
response to alcohol	Chr2G0202200	CtAH02T0202200.1	59	1	8	98	158	17.4	5.06	0.77774	0.78813	0.74692	0.992718	0.961445	0.985416	0.790686	0.779315	0.787772	1.48406	1.51688	1.56731	XP_024994832.1	root allergen protein-like [Cynara cardunculus var. scolymus]
response to alcohol	Chr2G0200700	CtAH02T0200700.1	48	1	7	49	158	17.4	5.03	0.394436	0.368766	0.381951	0.946184	1.04682	1.02168	0.430001	0.461603	0.504546	2.17411	1.91169	2.14216	XP_024994832.1	root allergen protein-like [Cynara cardunculus var. scolymus]
response to abscisic acid	Chr9G0277900	CtAH09T0277900.1	19	4	6	16	372	42.9	5.76	0.885395	0.894451	0.832143	1.0518	1.11793	0.967528	0.86164	0.904999	0.882662	1.18973	1.13846	1.15664	XP_024981863.1	mitogen-activated protein kinase 3-like [Cynara cardunculus var. scolymus]
response to abscisic acid	Chr3G0248400	CtAH03T0248400.1	23	11	13	37	1018	117.5	6.58	0.668078	0.683333	0.67884	0.928334	0.93518	0.940029	0.754844	0.78455	0.754622	1.46298	1.4239	1.43364	RWR72617.1	AAA-ATPase ASD, mitochondrial [Cinnamomum micranthum f. kanehirae]
response to abscisic acid	Chr2G0202100	CtAH02T0202100.1	58	3	8	71	158	17.4	4.77	0.560584	0.572573	0.562097	1.05997	1.0275	1.05443	0.596615	0.633139	0.606799	1.80386	1.85621	1.92161	XP_024994832.1	root allergen protein-like [Cynara cardunculus var. scolymus]
response to abscisic acid	Chr6G0041200	CtAH06T0041200.1	32	7	7	26	295	33	8.02	0.759701	0.773486	0.766622	0.997311	1.00222	1.01802	0.81071	0.83005	0.826283	1.27586	1.28472	1.26769	XP_024983030.1	syntaxin-121-like [Cynara cardunculus var. scolymus] &gt;KVI00040.1 Syntaxin/epimorphin, conserved site-containing protein [Cynara cardunculus var. scolymus]
response to abscisic acid	Chr2G0200600	CtAH02T0200600.1	50	4	16	157	428	47	5.05	0.434455	0.429454	0.450136	1.0016	0.995233	0.999775	0.556039	0.571308	0.550726	1.94228	1.9993	2.08879	KVH96489.1	Bet v I domain-containing protein [Cynara cardunculus var. scolymus]
response to abscisic acid	Chr2G0201200	CtAH02T0201200.1	58	1	8	86	158	17.4	4.86	0.481524	0.473934	0.531261	1.00909	1.02656	1.02529	0.529275	0.534882	0.507653	1.89997	1.90382	1.97911	XP_024994832.1	root allergen protein-like [Cynara cardunculus var. scolymus]
response to abscisic acid	Chr2G0199900	CtAH02T0199900.1	63	5	11	188	158	17.2	4.97	0.436894	0.425384	0.4561	1.02132	1.023	1.05933	0.549069	0.57535	0.546556	2.04635	2.18587	2.20472	XP_024994890.1	root allergen protein-like [Cynara cardunculus var. scolymus] &gt;KVH96473.1 Bet v I domain-containing protein [Cynara cardunculus var. scolymus]
response to abscisic acid	Chr2G0200100	CtAH02T0200100.1	62	1	9	83	157	17.1	5.16	0.54334	0.544289	0.607279	1.00672	1.02402	1.10147	0.619644	0.644286	0.582116	1.69892	1.82257	1.74311	XP_024994920.1	root allergen protein-like [Cynara cardunculus var. scolymus] &gt;KVH96454.1 hypothetical protein Ccrd_001456 [Cynara cardunculus var. scolymus]
response to abscisic acid	Chr2G0200500	CtAH02T0200500.1	62	2	9	115	157	17.2	5.05	0.53423	0.55478	0.568963	1.00055	1.01329	1.04636	0.66217	0.650798	0.587592	1.79364	1.86181	1.76911	XP_024995488.1	root allergen protein-like [Cynara cardunculus var. scolymus] &gt;KVH96485.1 Bet v I domain-containing protein [Cynara cardunculus var. scolymus]
response to abscisic acid	Chr8G0128100	CtAH08T0128100.2	19	10	14	22	1118	127.3	6.55	0.80573	0.796347	0.80387	0.932053	0.941571	0.984393	0.8263	0.791721	0.796346	1.34268	1.31868	1.31971	KVI09078.1	hypothetical protein Ccrd_012467 [Cynara cardunculus var. scolymus]
response to abscisic acid	Chr2G0200000	CtAH02T0200000.1	69	1	9	161	123	13.4	5	0.364317	0.368513	0.374574	0.965178	0.927721	0.842529	0.476972	0.525145	0.426112	2.28875	2.18488	2.07787	XP_024994890.1	root allergen protein-like [Cynara cardunculus var. scolymus] &gt;KVH96473.1 Bet v I domain-containing protein [Cynara cardunculus var. scolymus]
response to abscisic acid	Chr9G0017800	CtAH09T0017800.1	19	11	25	86	1360	152.9	7.28	0.798597	0.791944	0.755126	1.03081	1.05983	1.07603	0.803901	0.842102	0.737749	1.33503	1.35138	1.2762	XP_024970858.1	ABC transporter G family member 35-like [Cynara cardunculus var. scolymus]
response to abscisic acid	Chr2G0199300	CtAH02T0199300.1	59	8	10	66	157	17.1	5.07	0.530733	0.507421	0.521043	1.12602	1.06362	1.18465	0.586059	0.623505	0.574522	1.86305	1.8764	1.88207	XP_024994890.1	root allergen protein-like [Cynara cardunculus var. scolymus] &gt;KVH96473.1 Bet v I domain-containing protein [Cynara cardunculus var. scolymus]
response to abscisic acid	Chr2G0199700	CtAH02T0199700.1	63	2	11	140	158	17.2	5.07	0.532217	0.577096	0.568738	0.954098	1.0061	0.980383	0.646101	0.682128	0.644306	1.86339	1.90388	2.03467	XP_024994890.1	root allergen protein-like [Cynara cardunculus var. scolymus] &gt;KVH96473.1 Bet v I domain-containing protein [Cynara cardunculus var. scolymus]
response to abscisic acid	Chr2G0202200	CtAH02T0202200.1	59	1	8	98	158	17.4	5.06	0.77774	0.78813	0.74692	0.992718	0.961445	0.985416	0.790686	0.779315	0.787772	1.48406	1.51688	1.56731	XP_024994832.1	root allergen protein-like [Cynara cardunculus var. scolymus]
response to abscisic acid	Chr2G0200700	CtAH02T0200700.1	48	1	7	49	158	17.4	5.03	0.394436	0.368766	0.381951	0.946184	1.04682	1.02168	0.430001	0.461603	0.504546	2.17411	1.91169	2.14216	XP_024994832.1	root allergen protein-like [Cynara cardunculus var. scolymus]
cellular response to abscisic acid stimulus	Chr9G0277900	CtAH09T0277900.1	19	4	6	16	372	42.9	5.76	0.885395	0.894451	0.832143	1.0518	1.11793	0.967528	0.86164	0.904999	0.882662	1.18973	1.13846	1.15664	XP_024981863.1	mitogen-activated protein kinase 3-like [Cynara cardunculus var. scolymus]
cellular response to abscisic acid stimulus	Chr2G0202100	CtAH02T0202100.1	58	3	8	71	158	17.4	4.77	0.560584	0.572573	0.562097	1.05997	1.0275	1.05443	0.596615	0.633139	0.606799	1.80386	1.85621	1.92161	XP_024994832.1	root allergen protein-like [Cynara cardunculus var. scolymus]
cellular response to abscisic acid stimulus	Chr2G0200600	CtAH02T0200600.1	50	4	16	157	428	47	5.05	0.434455	0.429454	0.450136	1.0016	0.995233	0.999775	0.556039	0.571308	0.550726	1.94228	1.9993	2.08879	KVH96489.1	Bet v I domain-containing protein [Cynara cardunculus var. scolymus]
cellular response to abscisic acid stimulus	Chr2G0201200	CtAH02T0201200.1	58	1	8	86	158	17.4	4.86	0.481524	0.473934	0.531261	1.00909	1.02656	1.02529	0.529275	0.534882	0.507653	1.89997	1.90382	1.97911	XP_024994832.1	root allergen protein-like [Cynara cardunculus var. scolymus]
cellular response to abscisic acid stimulus	Chr2G0199900	CtAH02T0199900.1	63	5	11	188	158	17.2	4.97	0.436894	0.425384	0.4561	1.02132	1.023	1.05933	0.549069	0.57535	0.546556	2.04635	2.18587	2.20472	XP_024994890.1	root allergen protein-like [Cynara cardunculus var. scolymus] &gt;KVH96473.1 Bet v I domain-containing protein [Cynara cardunculus var. scolymus]
cellular response to abscisic acid stimulus	Chr2G0200100	CtAH02T0200100.1	62	1	9	83	157	17.1	5.16	0.54334	0.544289	0.607279	1.00672	1.02402	1.10147	0.619644	0.644286	0.582116	1.69892	1.82257	1.74311	XP_024994920.1	root allergen protein-like [Cynara cardunculus var. scolymus] &gt;KVH96454.1 hypothetical protein Ccrd_001456 [Cynara cardunculus var. scolymus]
cellular response to abscisic acid stimulus	Chr2G0200500	CtAH02T0200500.1	62	2	9	115	157	17.2	5.05	0.53423	0.55478	0.568963	1.00055	1.01329	1.04636	0.66217	0.650798	0.587592	1.79364	1.86181	1.76911	XP_024995488.1	root allergen protein-like [Cynara cardunculus var. scolymus] &gt;KVH96485.1 Bet v I domain-containing protein [Cynara cardunculus var. scolymus]
cellular response to abscisic acid stimulus	Chr2G0200000	CtAH02T0200000.1	69	1	9	161	123	13.4	5	0.364317	0.368513	0.374574	0.965178	0.927721	0.842529	0.476972	0.525145	0.426112	2.28875	2.18488	2.07787	XP_024994890.1	root allergen protein-like [Cynara cardunculus var. scolymus] &gt;KVH96473.1 Bet v I domain-containing protein [Cynara cardunculus var. scolymus]
cellular response to abscisic acid stimulus	Chr2G0199300	CtAH02T0199300.1	59	8	10	66	157	17.1	5.07	0.530733	0.507421	0.521043	1.12602	1.06362	1.18465	0.586059	0.623505	0.574522	1.86305	1.8764	1.88207	XP_024994890.1	root allergen protein-like [Cynara cardunculus var. scolymus] &gt;KVH96473.1 Bet v I domain-containing protein [Cynara cardunculus var. scolymus]
cellular response to abscisic acid stimulus	Chr2G0199700	CtAH02T0199700.1	63	2	11	140	158	17.2	5.07	0.532217	0.577096	0.568738	0.954098	1.0061	0.980383	0.646101	0.682128	0.644306	1.86339	1.90388	2.03467	XP_024994890.1	root allergen protein-like [Cynara cardunculus var. scolymus] &gt;KVH96473.1 Bet v I domain-containing protein [Cynara cardunculus var. scolymus]
cellular response to abscisic acid stimulus	Chr2G0202200	CtAH02T0202200.1	59	1	8	98	158	17.4	5.06	0.77774	0.78813	0.74692	0.992718	0.961445	0.985416	0.790686	0.779315	0.787772	1.48406	1.51688	1.56731	XP_024994832.1	root allergen protein-like [Cynara cardunculus var. scolymus]
cellular response to abscisic acid stimulus	Chr2G0200700	CtAH02T0200700.1	48	1	7	49	158	17.4	5.03	0.394436	0.368766	0.381951	0.946184	1.04682	1.02168	0.430001	0.461603	0.504546	2.17411	1.91169	2.14216	XP_024994832.1	root allergen protein-like [Cynara cardunculus var. scolymus]
cellular response to alcohol	Chr9G0277900	CtAH09T0277900.1	19	4	6	16	372	42.9	5.76	0.885395	0.894451	0.832143	1.0518	1.11793	0.967528	0.86164	0.904999	0.882662	1.18973	1.13846	1.15664	XP_024981863.1	mitogen-activated protein kinase 3-like [Cynara cardunculus var. scolymus]
cellular response to alcohol	Chr2G0202100	CtAH02T0202100.1	58	3	8	71	158	17.4	4.77	0.560584	0.572573	0.562097	1.05997	1.0275	1.05443	0.596615	0.633139	0.606799	1.80386	1.85621	1.92161	XP_024994832.1	root allergen protein-like [Cynara cardunculus var. scolymus]
cellular response to alcohol	Chr2G0200600	CtAH02T0200600.1	50	4	16	157	428	47	5.05	0.434455	0.429454	0.450136	1.0016	0.995233	0.999775	0.556039	0.571308	0.550726	1.94228	1.9993	2.08879	KVH96489.1	Bet v I domain-containing protein [Cynara cardunculus var. scolymus]
cellular response to alcohol	Chr2G0201200	CtAH02T0201200.1	58	1	8	86	158	17.4	4.86	0.481524	0.473934	0.531261	1.00909	1.02656	1.02529	0.529275	0.534882	0.507653	1.89997	1.90382	1.97911	XP_024994832.1	root allergen protein-like [Cynara cardunculus var. scolymus]
cellular response to alcohol	Chr2G0199900	CtAH02T0199900.1	63	5	11	188	158	17.2	4.97	0.436894	0.425384	0.4561	1.02132	1.023	1.05933	0.549069	0.57535	0.546556	2.04635	2.18587	2.20472	XP_024994890.1	root allergen protein-like [Cynara cardunculus var. scolymus] &gt;KVH96473.1 Bet v I domain-containing protein [Cynara cardunculus var. scolymus]
cellular response to alcohol	Chr2G0200100	CtAH02T0200100.1	62	1	9	83	157	17.1	5.16	0.54334	0.544289	0.607279	1.00672	1.02402	1.10147	0.619644	0.644286	0.582116	1.69892	1.82257	1.74311	XP_024994920.1	root allergen protein-like [Cynara cardunculus var. scolymus] &gt;KVH96454.1 hypothetical protein Ccrd_001456 [Cynara cardunculus var. scolymus]
cellular response to alcohol	Chr2G0200500	CtAH02T0200500.1	62	2	9	115	157	17.2	5.05	0.53423	0.55478	0.568963	1.00055	1.01329	1.04636	0.66217	0.650798	0.587592	1.79364	1.86181	1.76911	XP_024995488.1	root allergen protein-like [Cynara cardunculus var. scolymus] &gt;KVH96485.1 Bet v I domain-containing protein [Cynara cardunculus var. scolymus]
cellular response to alcohol	Chr2G0200000	CtAH02T0200000.1	69	1	9	161	123	13.4	5	0.364317	0.368513	0.374574	0.965178	0.927721	0.842529	0.476972	0.525145	0.426112	2.28875	2.18488	2.07787	XP_024994890.1	root allergen protein-like [Cynara cardunculus var. scolymus] &gt;KVH96473.1 Bet v I domain-containing protein [Cynara cardunculus var. scolymus]
cellular response to alcohol	Chr2G0199300	CtAH02T0199300.1	59	8	10	66	157	17.1	5.07	0.530733	0.507421	0.521043	1.12602	1.06362	1.18465	0.586059	0.623505	0.574522	1.86305	1.8764	1.88207	XP_024994890.1	root allergen protein-like [Cynara cardunculus var. scolymus] &gt;KVH96473.1 Bet v I domain-containing protein [Cynara cardunculus var. scolymus]
cellular response to alcohol	Chr2G0199700	CtAH02T0199700.1	63	2	11	140	158	17.2	5.07	0.532217	0.577096	0.568738	0.954098	1.0061	0.980383	0.646101	0.682128	0.644306	1.86339	1.90388	2.03467	XP_024994890.1	root allergen protein-like [Cynara cardunculus var. scolymus] &gt;KVH96473.1 Bet v I domain-containing protein [Cynara cardunculus var. scolymus]
cellular response to alcohol	Chr2G0202200	CtAH02T0202200.1	59	1	8	98	158	17.4	5.06	0.77774	0.78813	0.74692	0.992718	0.961445	0.985416	0.790686	0.779315	0.787772	1.48406	1.51688	1.56731	XP_024994832.1	root allergen protein-like [Cynara cardunculus var. scolymus]
cellular response to alcohol	Chr2G0200700	CtAH02T0200700.1	48	1	7	49	158	17.4	5.03	0.394436	0.368766	0.381951	0.946184	1.04682	1.02168	0.430001	0.461603	0.504546	2.17411	1.91169	2.14216	XP_024994832.1	root allergen protein-like [Cynara cardunculus var. scolymus]
abscisic acid-activated signaling pathway	Chr9G0277900	CtAH09T0277900.1	19	4	6	16	372	42.9	5.76	0.885395	0.894451	0.832143	1.0518	1.11793	0.967528	0.86164	0.904999	0.882662	1.18973	1.13846	1.15664	XP_024981863.1	mitogen-activated protein kinase 3-like [Cynara cardunculus var. scolymus]
abscisic acid-activated signaling pathway	Chr2G0202100	CtAH02T0202100.1	58	3	8	71	158	17.4	4.77	0.560584	0.572573	0.562097	1.05997	1.0275	1.05443	0.596615	0.633139	0.606799	1.80386	1.85621	1.92161	XP_024994832.1	root allergen protein-like [Cynara cardunculus var. scolymus]
abscisic acid-activated signaling pathway	Chr2G0200600	CtAH02T0200600.1	50	4	16	157	428	47	5.05	0.434455	0.429454	0.450136	1.0016	0.995233	0.999775	0.556039	0.571308	0.550726	1.94228	1.9993	2.08879	KVH96489.1	Bet v I domain-containing protein [Cynara cardunculus var. scolymus]
abscisic acid-activated signaling pathway	Chr2G0201200	CtAH02T0201200.1	58	1	8	86	158	17.4	4.86	0.481524	0.473934	0.531261	1.00909	1.02656	1.02529	0.529275	0.534882	0.507653	1.89997	1.90382	1.97911	XP_024994832.1	root allergen protein-like [Cynara cardunculus var. scolymus]
abscisic acid-activated signaling pathway	Chr2G0199900	CtAH02T0199900.1	63	5	11	188	158	17.2	4.97	0.436894	0.425384	0.4561	1.02132	1.023	1.05933	0.549069	0.57535	0.546556	2.04635	2.18587	2.20472	XP_024994890.1	root allergen protein-like [Cynara cardunculus var. scolymus] &gt;KVH96473.1 Bet v I domain-containing protein [Cynara cardunculus var. scolymus]
abscisic acid-activated signaling pathway	Chr2G0200100	CtAH02T0200100.1	62	1	9	83	157	17.1	5.16	0.54334	0.544289	0.607279	1.00672	1.02402	1.10147	0.619644	0.644286	0.582116	1.69892	1.82257	1.74311	XP_024994920.1	root allergen protein-like [Cynara cardunculus var. scolymus] &gt;KVH96454.1 hypothetical protein Ccrd_001456 [Cynara cardunculus var. scolymus]
abscisic acid-activated signaling pathway	Chr2G0200500	CtAH02T0200500.1	62	2	9	115	157	17.2	5.05	0.53423	0.55478	0.568963	1.00055	1.01329	1.04636	0.66217	0.650798	0.587592	1.79364	1.86181	1.76911	XP_024995488.1	root allergen protein-like [Cynara cardunculus var. scolymus] &gt;KVH96485.1 Bet v I domain-containing protein [Cynara cardunculus var. scolymus]
abscisic acid-activated signaling pathway	Chr2G0200000	CtAH02T0200000.1	69	1	9	161	123	13.4	5	0.364317	0.368513	0.374574	0.965178	0.927721	0.842529	0.476972	0.525145	0.426112	2.28875	2.18488	2.07787	XP_024994890.1	root allergen protein-like [Cynara cardunculus var. scolymus] &gt;KVH96473.1 Bet v I domain-containing protein [Cynara cardunculus var. scolymus]
abscisic acid-activated signaling pathway	Chr2G0199300	CtAH02T0199300.1	59	8	10	66	157	17.1	5.07	0.530733	0.507421	0.521043	1.12602	1.06362	1.18465	0.586059	0.623505	0.574522	1.86305	1.8764	1.88207	XP_024994890.1	root allergen protein-like [Cynara cardunculus var. scolymus] &gt;KVH96473.1 Bet v I domain-containing protein [Cynara cardunculus var. scolymus]
abscisic acid-activated signaling pathway	Chr2G0199700	CtAH02T0199700.1	63	2	11	140	158	17.2	5.07	0.532217	0.577096	0.568738	0.954098	1.0061	0.980383	0.646101	0.682128	0.644306	1.86339	1.90388	2.03467	XP_024994890.1	root allergen protein-like [Cynara cardunculus var. scolymus] &gt;KVH96473.1 Bet v I domain-containing protein [Cynara cardunculus var. scolymus]
abscisic acid-activated signaling pathway	Chr2G0202200	CtAH02T0202200.1	59	1	8	98	158	17.4	5.06	0.77774	0.78813	0.74692	0.992718	0.961445	0.985416	0.790686	0.779315	0.787772	1.48406	1.51688	1.56731	XP_024994832.1	root allergen protein-like [Cynara cardunculus var. scolymus]
abscisic acid-activated signaling pathway	Chr2G0200700	CtAH02T0200700.1	48	1	7	49	158	17.4	5.03	0.394436	0.368766	0.381951	0.946184	1.04682	1.02168	0.430001	0.461603	0.504546	2.17411	1.91169	2.14216	XP_024994832.1	root allergen protein-like [Cynara cardunculus var. scolymus]
long-chain fatty acid metabolic process	Chr5G0161700	CtAH05T0161700.1	30	7	9	22	416	46.7	7.01	0.84152	0.82019	0.856825	0.988866	0.976651	1.03423	0.846739	0.91458	0.857663	1.14877	1.2083	1.14817	XP_024987743.1	12-oxophytodienoate reductase 1-like [Cynara cardunculus var. scolymus]
long-chain fatty acid metabolic process	Chr11G0166300	CtAH11T0166300.1	39	13	18	62	571	62.6	9.17	0.884419	0.846925	0.905874	0.983021	0.975077	1.0401	0.892755	0.899483	0.930126	1.27423	1.29054	1.20154	KVH90732.1	AMP-binding, conserved site-containing protein [Cynara cardunculus var. scolymus]
long-chain fatty acid metabolic process	Chr8G0156600	CtAH08T0156600.1	12	4	4	4	342	38.5	6.74	0.828128	0.810248	0.844725	0.99887	1.00607	1.00895	0.887535	0.904703	0.900331	1.24764	1.23596	1.20453	XP_024980655.1	caffeoylshikimate esterase [Cynara cardunculus var. scolymus]
long-chain fatty acid metabolic process	Chr6G0026800	CtAH06T0026800.1	30	14	14	31	537	58.9	8.16	0.784901	0.801668	0.811033	1.0712	1.02923	1.04683	0.817518	0.804242	0.802353	1.35615	1.42251	1.38584	XP_024983744.1	4-coumarate--CoA ligase-like 7 [Cynara cardunculus var. scolymus]
long-chain fatty acid metabolic process	Chr7G0081300	CtAH07T0081300.1	29	12	12	37	546	59.3	7.65	0.824573	0.815338	0.828357	1.0793	1.04648	1.10374	0.826083	0.808153	0.800489	1.30043	1.29693	1.28629	XP_024990822.1	4-coumarate--CoA ligase-like 5 [Cynara cardunculus var. scolymus] &gt;KVI05191.1 AMP-binding, conserved site-containing protein [Cynara cardunculus var. scolymus]
long-chain fatty acid metabolic process	Chr8G0128100	CtAH08T0128100.2	19	10	14	22	1118	127.3	6.55	0.80573	0.796347	0.80387	0.932053	0.941571	0.984393	0.8263	0.791721	0.796346	1.34268	1.31868	1.31971	KVI09078.1	hypothetical protein Ccrd_012467 [Cynara cardunculus var. scolymus]
long-chain fatty acid metabolic process	Chr1G0216100	CtAH01T0216100.2	19	9	10	27	634	71.1	5.59	0.794184	0.774098	0.7737	0.978749	0.963754	1.01739	0.862574	0.864205	0.86214	1.23035	1.25616	1.24144	OTG29590.1	putative epoxide hydrolase [Helianthus annuus]
long-chain fatty acid metabolic process	Chr1G0216900	CtAH01T0216900.1	10	1	3	8	317	35.8	5.49	0.946753	0.784529	0.893887	1.06396	1.00945	0.911297	0.953203	0.900301	0.802977	1.11057	1.37804	1.11744	XP_024993071.1	uncharacterized protein LOC112526876 [Cynara cardunculus var. scolymus]
long-chain fatty acid metabolic process	Chr8G0128100	CtAH08T0128100.2	19	10	14	22	1118	127.3	6.55	0.80573	0.796347	0.80387	0.932053	0.941571	0.984393	0.8263	0.791721	0.796346	1.34268	1.31868	1.31971	KVI09078.1	hypothetical protein Ccrd_012467 [Cynara cardunculus var. scolymus]
long-chain fatty acid metabolic process	Chr1G0216100	CtAH01T0216100.2	19	9	10	27	634	71.1	5.59	0.794184	0.774098	0.7737	0.978749	0.963754	1.01739	0.862574	0.864205	0.86214	1.23035	1.25616	1.24144	OTG29590.1	putative epoxide hydrolase [Helianthus annuus]
long-chain fatty acid metabolic process	Chr1G0216900	CtAH01T0216900.1	10	1	3	8	317	35.8	5.49	0.946753	0.784529	0.893887	1.06396	1.00945	0.911297	0.953203	0.900301	0.802977	1.11057	1.37804	1.11744	XP_024993071.1	uncharacterized protein LOC112526876 [Cynara cardunculus var. scolymus]
long-chain fatty acid biosynthetic process	Chr5G0161700	CtAH05T0161700.1	30	7	9	22	416	46.7	7.01	0.84152	0.82019	0.856825	0.988866	0.976651	1.03423	0.846739	0.91458	0.857663	1.14877	1.2083	1.14817	XP_024987743.1	12-oxophytodienoate reductase 1-like [Cynara cardunculus var. scolymus]
long-chain fatty acid biosynthetic process	Chr11G0166300	CtAH11T0166300.1	39	13	18	62	571	62.6	9.17	0.884419	0.846925	0.905874	0.983021	0.975077	1.0401	0.892755	0.899483	0.930126	1.27423	1.29054	1.20154	KVH90732.1	AMP-binding, conserved site-containing protein [Cynara cardunculus var. scolymus]
long-chain fatty acid biosynthetic process	Chr6G0026800	CtAH06T0026800.1	30	14	14	31	537	58.9	8.16	0.784901	0.801668	0.811033	1.0712	1.02923	1.04683	0.817518	0.804242	0.802353	1.35615	1.42251	1.38584	XP_024983744.1	4-coumarate--CoA ligase-like 7 [Cynara cardunculus var. scolymus]
long-chain fatty acid biosynthetic process	Chr7G0081300	CtAH07T0081300.1	29	12	12	37	546	59.3	7.65	0.824573	0.815338	0.828357	1.0793	1.04648	1.10374	0.826083	0.808153	0.800489	1.30043	1.29693	1.28629	XP_024990822.1	4-coumarate--CoA ligase-like 5 [Cynara cardunculus var. scolymus] &gt;KVI05191.1 AMP-binding, conserved site-containing protein [Cynara cardunculus var. scolymus]
long-chain fatty acid biosynthetic process	Chr8G0128100	CtAH08T0128100.2	19	10	14	22	1118	127.3	6.55	0.80573	0.796347	0.80387	0.932053	0.941571	0.984393	0.8263	0.791721	0.796346	1.34268	1.31868	1.31971	KVI09078.1	hypothetical protein Ccrd_012467 [Cynara cardunculus var. scolymus]
long-chain fatty acid biosynthetic process	Chr1G0216100	CtAH01T0216100.2	19	9	10	27	634	71.1	5.59	0.794184	0.774098	0.7737	0.978749	0.963754	1.01739	0.862574	0.864205	0.86214	1.23035	1.25616	1.24144	OTG29590.1	putative epoxide hydrolase [Helianthus annuus]
long-chain fatty acid biosynthetic process	Chr1G0216900	CtAH01T0216900.1	10	1	3	8	317	35.8	5.49	0.946753	0.784529	0.893887	1.06396	1.00945	0.911297	0.953203	0.900301	0.802977	1.11057	1.37804	1.11744	XP_024993071.1	uncharacterized protein LOC112526876 [Cynara cardunculus var. scolymus]
