# Supplementary material for: CtChi19: a valuable gene for improving resistance to Botrytis cinerea and Alternaria alternata in Carthamus tinctorius
Source: Front Plant Sci. 2026 Apr 24;17:1797378. doi: 10.3389/fpls.2026.1797378 (PMC13153071; doi:10.3389/fpls.2026.1797378)
Supplement: Supplementary file 7 [file DataSheet7.xlsx]

## Sheet: Sheet1
GO_BP_Enrichment_Entries	GENE_IDs	CK-12h-1	CK-12h-2	CK-12h-3	CK-24h-1	CK-24h-2	CK-24h-3	CK-48h-1	CK-48h-2	CK-48h-3	CK-72h-1	CK-72h-2	CK-72h-3	B. cinerea-12hpi-1	B. cinerea-12hpi-2	B. cinerea-12hpi-3	B. cinerea-24hpi-1	B. cinerea-24hpi-2	B. cinerea-24hpi-3	B. cinerea-48hpi-1	B. cinerea-48hpi-2	B. cinerea-48hpi-3	B. cinerea-72hpi-1	B. cinerea-72hpi-2	B. cinerea-72hpi-3	nr:protein	nr:def
response to biotic stimulus	CtAH04G0081000	13.4994	13.7094	14.3572	17.6997	18.0707	18.7434	15.4045	15.92	14.7468	9.22076	16.3361	11.1544	15.5472	16.211	16.242	17.9484	19.6256	21.7501	21.7489	21.745	25.2637	23.1113	25.4891	21.4937	XP_024961472.1	UDP-glucose:glycoprotein glucosyltransferase isoform X1 [Cynara cardunculus var. scolymus]
response to biotic stimulus	CtAH09G0277900	11.3276	10.7743	10.2903	16.1686	26.1279	21.1709	5.5509	5.06501	4.84634	5.10431	10.5859	6.65458	20.4094	21.4967	17.6346	16.071	17.1987	21.5543	22.3126	27.9665	28.7462	24.1127	16.8711	18.5772	XP_024981863.1	mitogen-activated protein kinase 3-like [Cynara cardunculus var. scolymus]
response to biotic stimulus	CtAH09G0252700	32.8008	31.9015	28.9805	34.9576	44.2785	36.9091	32.9975	26.5881	35.6474	37.0082	33.3475	35.3428	34.5743	31.5106	29.768	36.4657	33.1668	37.9248	46.5495	49.7885	39.4595	39.1798	41.8294	37.3765	XP_024981449.1	RPM1-interacting protein 4-like [Cynara cardunculus var. scolymus]
response to biotic stimulus	CtAH10G0078900	51.7727	55.2477	54.4729	69.9192	64.3747	65.6924	53.2619	57.8842	59.9338	53.1232	65.0151	65.6451	62.555	67.5183	64.5754	69.5648	65.9521	65.854	82.1332	86.0604	81.2137	88.0212	86.1315	93.8156	XP_024973746.1	26S proteasome regulatory subunit 4 homolog A-like [Cynara cardunculus var. scolymus]
response to biotic stimulus	CtAH03G0307200	24.0901	22.7674	23.9913	21.3641	24.0459	21.592	21.6484	20.0828	20.791	18.0249	27.0855	22.9755	26.5908	26.7612	22.0742	25.2053	25.2294	28.884	27.2954	29.1137	25.5953	30.7601	33.2265	29.325	XP_024963344.1	probable glucan 1,3-alpha-glucosidase [Cynara cardunculus var. scolymus]
response to biotic stimulus	CtAH10G0213700	26.3886	24.7403	22.3447	17.875	18.3182	15.953	1.86652	2.33028	3.95928	3.17728	1.89199	3.25987	19.1573	25.9723	29.2384	3.65687	3.4622	4.78425	21.964	25.9577	28.5212	24.3802	19.5433	26.9174	KVI07082.1	DNA-binding WRKY [Cynara cardunculus var. scolymus]
response to biotic stimulus	CtAH04G0152400	6.97135	6.77213	8.48667	12.3104	9.93609	11.651	3.09178	4.13635	6.40499	2.11431	5.08172	2.51923	10.1372	11.6134	11.8637	2.8342	2.74487	2.58742	12.872	10.2089	15.3041	7.60044	9.30784	10.7405	XP_024987902.1	integrin-linked protein kinase 1-like isoform X1 [Cynara cardunculus var. scolymus]
response to biotic stimulus	CtAH11G0018100	31.5885	29.395	32.1971	58.3432	71.8631	65.0298	45.1972	39.7164	38.2079	39.9824	65.7966	56.3322	56.2194	58.513	49.2834	35.1	35.5444	36.5513	52.5874	52.672	58.4025	42.4467	38.7944	36.9148	XP_024977779.1	NAC domain-containing protein 2-like [Cynara cardunculus var. scolymus] &gt;KVH92730.1 No apical meristem (NAM) protein [Cynara cardunculus var. scolymus]
response to biotic stimulus	CtAH04G0163100	9.16778	8.62741	9.71581	10.7242	10.4687	8.84254	11.1342	9.40413	9.09936	11.4214	9.40031	11.5285	16.0156	14.0483	11.4609	8.60412	8.96634	11.0699	15.6416	16.7751	21.7884	12.8956	14.1285	14.3783	XP_024987442.1	arginase 1, mitochondrial isoform X2 [Cynara cardunculus var. scolymus] &gt;XP_024987443.1 arginase 1, mitochondrial isoform X2 [Cynara cardunculus var. scolymus] &gt;KVH97108.1 Ureohydrolase [Cynara cardunculus var. scolymus]
response to biotic stimulus	CtAH08G0028200	17.5147	15.1257	16.2065	14.7281	23.456	17.5526	2.60181	2.22332	3.59766	3.48871	7.18873	6.86082	45.7851	46.8274	40.1749	7.10321	5.0913	11.4678	40.6938	42.1043	35.9008	32.7836	24.5905	29.1983	XP_024978779.1	probable WRKY transcription factor 70 [Cynara cardunculus var. scolymus]
response to biotic stimulus	CtAH02G0058800	4.8889	6.76065	4.29803	8.66616	14.4984	10.5505	0.521456	2.02417	2.18129	1.80181	5.68237	2.83261	6.75487	9.82521	5.63111	3.57765	1.58807	3.00038	37.0834	43.0646	27.6405	29.4908	26.2081	34.7989	XP_024994611.1	probable WRKY transcription factor 40 [Cynara cardunculus var. scolymus]
response to biotic stimulus	CtAH09G0261100	38.7438	38.6595	37.7982	33.5365	39.3633	34.6902	28.7414	26.4596	27.638	23.3744	48.2265	38.8541	32.8766	33.1577	25.59	33.6558	35.1011	38.0013	40.7213	42.9594	38.1241	40.4458	41.0357	38.707	XP_024981703.1	probably inactive leucine-rich repeat receptor-like protein kinase At5g48380 [Cynara cardunculus var. scolymus]
response to biotic stimulus	CtAH02G0199300	292.69	269.628	299.153	441.388	566.473	504.329	167.322	166.01	192.007	244.733	164.941	198.669	395.878	582.563	423.375	380.729	423.836	373.268	571.057	680.633	692.701	413.443	332.154	391.035	XP_024994890.1	root allergen protein-like [Cynara cardunculus var. scolymus] &gt;KVH96473.1 Bet v I domain-containing protein [Cynara cardunculus var. scolymus]
response to biotic stimulus	CtAH05G0086600	16.155	10.0707	12.3767	40.7876	38.6762	41.4813	3.57964	2.94783	1.99443	13.2143	8.13817	15.2771	29.0087	24.6616	20.2833	24.8064	23.846	40.0965	50.6245	47.9473	58.018	242.183	186.177	170.568	KVH93360.1	hypothetical protein Ccrd_004588 [Cynara cardunculus var. scolymus]
response to biotic stimulus	CtAH02G0202200	9.5155	7.92926	8.54358	31.4369	43.9054	34.3975	9.48784	18.1707	37.8886	10.8603	10.0107	10.0056	24.2856	42.2467	25.8908	37.944	52.5981	49.7941	97.9531	118.663	129.309	44.0836	43.4759	48.7909	XP_024994832.1	root allergen protein-like [Cynara cardunculus var. scolymus]
response to biotic stimulus	CtAH04G0131400	11.1842	10.5744	11.4095	19.1221	25.2845	19.6367	7.14168	12.7222	10.124	18.8085	9.86846	13.9041	14.4271	16.4725	23.1151	17.8753	16.1035	13.1549	21.3019	21.3079	34.4906	15.5944	11.1701	16.6603	NA	NA
response to biotic stimulus	CtAH02G0058700	13.9128	14.0651	9.81859	10.3107	14.3393	13.9644	0.950418	1.14192	0.966872	4.39969	4.69913	4.78034	7.56759	15.9546	8.18016	4.7094	1.81895	7.9102	37.5112	39.9271	25.9628	62.1931	55.3923	67.417	XP_024994663.1	probable WRKY transcription factor 40 [Cynara cardunculus var. scolymus] &gt;KVH95572.1 DNA-binding WRKY [Cynara cardunculus var. scolymus]
response to biotic stimulus	CtAH09G0135800	25.697	24.5667	23.1705	36.181	35.8508	32.1816	18.9212	27.0426	21.9961	22.9789	14.3509	18.6965	31.3326	34.2053	36.6499	36.6988	36.9852	35.5729	46.5034	40.6862	46.8758	54.5854	52.3075	54.1063	XP_024977076.1	stromal cell-derived factor 2-like protein [Cynara cardunculus var. scolymus]
response to biotic stimulus	CtAH02G0200600	195.377	174.682	178.44	307.758	368.906	298.366	101.729	118.669	155.57	124.172	123.167	137.647	390.514	486.325	298.856	303.009	298.711	303.307	611.372	682.596	585.527	487.828	457.916	466.672	KVH96489.1	Bet v I domain-containing protein [Cynara cardunculus var. scolymus]
response to biotic stimulus	CtAH05G0238300	3.81659	2.8722	8.95338	9.83455	9.0277	11.8982	3.52837	2.42194	3.64897	5.32622	1.56715	4.39316	12.5974	30.4014	14.2783	5.66285	5.69734	4.76601	101.151	49.7585	98.0947	64.013	31.9445	49.6461	NA	NA
response to biotic stimulus	CtAH02G0200500	159.081	137.911	154.242	325.614	374.005	330.952	91.9115	119.411	132.759	100.123	107.947	121.671	423.237	595.212	366.022	356.781	385.861	348.117	594.848	579.308	731.154	514.246	361.689	507.545	XP_024995488.1	root allergen protein-like [Cynara cardunculus var. scolymus] &gt;KVH96485.1 Bet v I domain-containing protein [Cynara cardunculus var. scolymus]
response to biotic stimulus	CtAH03G0145500	14.4038	12.3809	10.9676	17.4623	20.9464	15.2118	5.89056	5.29395	6.53732	9.56331	9.348	11.074	21.6386	22.6556	19.4309	11.2617	9.0531	10.7888	20.6929	17.9057	17.5704	21.5927	15.2702	16.8889	XP_024996542.1	probable WRKY transcription factor 46 [Cynara cardunculus var. scolymus]
response to biotic stimulus	CtAH07G0081300	15.9465	13.8466	14.6983	29.5935	36.1474	33.2007	18.275	15.7899	17.6173	14.6315	24.969	18.2233	23.6915	27.4633	26.7853	37.0138	37.2587	36.8786	48.4791	51.7168	32.278	34.1371	37.3097	33.3044	XP_024990822.1	4-coumarate--CoA ligase-like 5 [Cynara cardunculus var. scolymus] &gt;KVI05191.1 AMP-binding, conserved site-containing protein [Cynara cardunculus var. scolymus]
response to biotic stimulus	CtAH10G0134100	10.9232	10.7866	11.8964	12.8142	10.5719	12.4273	1.79861	0.957461	0.744246	3.28192	2.18247	3.26793	44.8409	46.2975	46.1826	5.69649	3.29237	4.77886	28.6084	34.5028	32.4116	61.7412	56.0657	61.9484	XP_024972939.1	probable WRKY transcription factor 70 [Cynara cardunculus var. scolymus]
response to biotic stimulus	CtAH08G0128100	11.2617	10.5635	10.6216	19.1786	21.0314	18.3917	6.93574	6.34138	8.87413	4.3677	11.9817	8.51356	59.4712	73.1858	53.8146	24.4786	24.6823	25.3277	58.8893	56.0319	60.4533	60.2763	60.1048	55.8075	KVI09078.1	hypothetical protein Ccrd_012467 [Cynara cardunculus var. scolymus]
response to biotic stimulus	CtAH03G0134600	5.69605	5.82901	5.7169	5.88916	6.06978	6.36117	7.75741	7.31374	8.32844	3.46036	9.45574	5.87706	0.980973	1.43275	1.77538	9.18976	9.83355	9.80146	1.78046	2.53877	2.28259	2.16488	1.86342	2.28834	XP_024978568.1	receptor-like cytosolic serine/threonine-protein kinase RBK1 [Cynara cardunculus var. scolymus]
response to biotic stimulus	CtAH05G0238200	44.5171	34.6066	69.9308	77.049	77.2245	85.0062	32.0414	28.4998	47.2247	20.1199	20.4947	29.4267	116.596	379.451	143.726	92.6527	100.755	88.3538	520.184	319.352	372.017	296.401	185.729	295.182	XP_024960153.1	EG45-like domain containing protein [Cynara cardunculus var. scolymus] &gt;KVI01363.1 hypothetical protein Ccrd_020367 [Cynara cardunculus var. scolymus]
response to biotic stimulus	CtAH02G0200400	53.9466	42.93	42.1147	92.7611	113.311	88.0028	35.7826	28.1621	32.7969	65.7849	11.2084	38.8814	108.843	110.332	90.023	48.9506	43.9529	44.4701	154.677	138.636	106.444	167.908	158.649	111.881	XP_024994920.1	root allergen protein-like [Cynara cardunculus var. scolymus] &gt;KVH96454.1 hypothetical protein Ccrd_001456 [Cynara cardunculus var. scolymus]
response to biotic stimulus	CtAH04G0238400	11.5995	12.3915	12.2658	12.9304	13.9533	15.7768	15.0743	17.5181	15.8922	18.2678	15.5677	17.6869	19.9831	20.9469	20.1159	15.603	15.2984	14.8626	25.8272	23.3081	26.1373	22.2709	22.6534	23.2201	XP_024988038.1	RNA-binding KH domain-containing protein RCF3-like isoform X1 [Cynara cardunculus var. scolymus] &gt;XP_024988039.1 RNA-binding KH domain-containing protein RCF3-like isoform X1 [Cynara cardunculus var. scolymus] &gt;XP_024988040.1 RNA-binding KH domain-containing protein RCF3-like isoform X1 [Cynara cardunculus var. scolymus]
response to biotic stimulus	CtAH05G0099500	3.098	2.34895	3.33367	1.30456	1.07305	1.00553	2.50783	2.16783	1.6156	4.3469	5.76983	3.9724	12.6518	11.1532	10.0896	4.12197	4.87264	7.13923	21.8516	17.7857	14.6819	10.2998	10.9199	12.2247	KVH93253.1	AMP-binding, conserved site-containing protein [Cynara cardunculus var. scolymus]
response to biotic stimulus	CtAH04G0201100	8.24572	7.20299	7.78354	14.7976	15.6719	13.9001	6.44011	6.40698	6.65178	17.8596	9.84433	13.6046	7.50765	9.14526	8.47587	6.83554	6.86593	8.62848	18.6618	18.6268	13.8176	11.5338	11.699	14.5717	XP_023766196.1	(S)-2-hydroxy-acid oxidase GLO1-like [Lactuca sativa] &gt;PLY83700.1 hypothetical protein LSAT_4X29481 [Lactuca sativa]
response to biotic stimulus	CtAH04G0217800	18.293	17.5975	18.0708	20.1472	24.5126	21.8395	10.1522	8.65879	11.2501	11.9993	29.1251	16.3946	16.6407	18.1922	15.0293	20.0645	18.9712	21.0204	21.6787	21.7766	17.1356	31.4517	30.4508	31.282	XP_024987369.1	protein argonaute 2-like [Cynara cardunculus var. scolymus]
response to biotic stimulus	CtAH11G0210400	3.93227	3.16629	5.86128	8.996	11.3036	9.47883	2.80689	3.34453	3.70388	1.7016	1.65459	1.31118	9.08719	13.4391	10.7066	2.85095	3.22557	1.91151	16.1646	13.1136	22.6519	5.95905	9.0625	11.0809	XP_024986607.1	ultraviolet-B receptor UVR8 [Cynara cardunculus var. scolymus] &gt;KVH90332.1 Regulator of chromosome condensation 1/beta-lactamase-inhibitor protein II [Cynara cardunculus var. scolymus]
response to biotic stimulus	CtAH08G0152700	2.98749	3.26273	2.9394	7.2063	8.03847	7.79282	4.5	4.49307	4.58456	2.00417	5.51027	4.07166	12.2044	14.2536	13.68	3.75261	4.94806	4.93685	31.5517	34.2338	23.4723	9.21628	7.58658	10.0734	XP_024975733.1	phosphoenolpyruvate carboxykinase (ATP) [Cynara cardunculus var. scolymus] &gt;KVI08880.1 Phosphoenolpyruvate carboxykinase (ATP), conserved site-containing protein [Cynara cardunculus var. scolymus]
response to biotic stimulus	CtAH02G0037700	138.219	141.026	142.821	118.182	134.81	121.508	158.537	151.491	163.698	140.726	113.531	132.517	109.187	97.5234	98.1572	123.492	112.521	120.608	111.302	108.424	122.909	102.027	107.55	99.1735	XP_023758874.1	protein LOL1 [Lactuca sativa] &gt;XP_023758875.1 protein LOL1 [Lactuca sativa] &gt;XP_023758877.1 protein LOL1 [Lactuca sativa] &gt;PLY89197.1 hypothetical protein LSAT_3X16800 [Lactuca sativa]
response to biotic stimulus	CtAH02G0199900	217.772	178.941	186.599	229.514	293.661	257.304	97.2071	77.94	105.925	278.83	76.5469	159.447	311.259	318.467	301.81	169.384	169.622	158.893	341.128	370.956	339.748	200.88	276.564	201.303	XP_024994890.1	root allergen protein-like [Cynara cardunculus var. scolymus] &gt;KVH96473.1 Bet v I domain-containing protein [Cynara cardunculus var. scolymus]
response to biotic stimulus	CtAH08G0289500	135.816	131.803	137.169	140.614	136.59	133.289	84.1846	95.0914	95.4357	105.858	99.0793	104.959	128.532	141.422	132.92	145.17	139.964	150.371	184.58	195.214	234.537	221.961	211.898	227.447	XP_024975780.1	calreticulin-3 [Cynara cardunculus var. scolymus]
response to biotic stimulus	CtAH04G0150700	11.9982	13.395	13.9146	19.4652	19.4085	17.9735	13.0446	11.2027	13.6191	7.55257	15.3601	9.52078	14.0349	15.1421	13.9197	18.1302	19.6031	19.1763	21.4783	22.2214	21.8486	21.1601	15.781	20.7022	XP_024988663.1	calmodulin-binding receptor kinase CaMRLK [Cynara cardunculus var. scolymus] &gt;KVH96858.1 Concanavalin A-like lectin/glucanase, subgroup [Cynara cardunculus var. scolymus]
response to biotic stimulus	CtAH11G0111800	8.16088	7.2125	7.45693	8.5255	10.8436	10.8118	4.32801	3.47376	4.6876	5.04431	6.06776	5.5092	10.7086	12.8877	10.292	5.62436	5.17827	4.92585	14.7292	12.4966	13.9773	11.2346	9.16251	9.93774	KVH89772.1	Aromatic-ring hydroxylase-like protein [Cynara cardunculus var. scolymus]
response to biotic stimulus	CtAH06G0300300	2.2604	1.67878	1.81372	3.00512	5.46328	3.87465	1.87181	2.42054	2.74772	2.65375	3.25763	3.05109	5.07963	7.28993	4.60272	5.81902	5.30662	5.05056	23.2305	16.442	20.3471	12.2107	8.94961	10.8174	XP_024972206.1	patatin-like protein 2 [Cynara cardunculus var. scolymus]
response to biotic stimulus	CtAH10G0099000	6.9353	7.17523	6.35567	10.4951	12.4183	11.0327	3.46145	5.1258	4.26968	3.52862	8.73958	5.64154	9.73344	10.0614	9.67013	15.1092	14.4496	12.5831	12.0504	11.1142	8.45237	20.7117	13.6229	13.0831	KVI03998.1	Pectinesterase, active site-containing protein [Cynara cardunculus var. scolymus]
response to biotic stimulus	CtAH05G0139400	5.42449	5.69718	5.43784	13.905	25.1214	14.438	4.38405	2.55396	4.91402	3.8626	9.104	7.80496	11.6361	14.3136	10.5527	10.5882	9.62378	17.2229	17.0896	22.7476	14.9117	22.4663	21.3122	19.1823	XP_024980265.1	cytochrome P450 71A1-like [Cynara cardunculus var. scolymus]
response to biotic stimulus	CtAH11G0175400	13.7573	15.5523	14.3832	14.7342	13.9295	13.765	11.8211	9.56638	9.59782	14.8435	15.0835	19.6802	14.2149	18.9801	11.5963	8.60312	9.97175	16.5973	23.0882	26.9395	20.8168	38.9249	28.3127	34.2058	XP_024985651.1	ricin B-like lectin EULS3 [Cynara cardunculus var. scolymus]
response to biotic stimulus	CtAH11G0014400	18.5471	16.8009	16.8195	16.6201	22.2292	18.3269	9.07057	9.97149	12.2263	11.7221	15.8851	13.6616	20.0158	21.536	18.8044	17.5463	16.8356	21.246	34.1895	39.011	38.1633	46.3617	44.0072	45.8084	NA	NA
response to biotic stimulus	CtAH05G0206600	17.2575	15.7712	15.8724	19.276	23.0516	20.6142	4.66705	6.37046	7.17841	12.5381	8.2092	11.6071	17.3325	20.2991	20.2518	12.7929	10.9204	15.615	25.7622	26.264	26.4578	33.9848	27.3268	28.736	XP_024959905.1	probable WRKY transcription factor 50 isoform X2 [Cynara cardunculus var. scolymus]
response to biotic stimulus	CtAH05G0083900	2.61337	2.29937	2.01334	5.83937	7.25761	5.34103	1.99531	1.78612	2.03659	1.35726	1.71425	1.22189	6.39591	9.3745	5.44376	6.47702	5.32058	6.29917	14.4901	11.575	10.1197	7.5327	5.10261	5.9284	XP_024979065.1	receptor-like protein kinase HAIKU2 [Cynara cardunculus var. scolymus]
response to biotic stimulus	CtAH08G0048800	4.59102	5.60785	4.31003	15.1247	19.036	15.9171	11.2097	9.85426	10.4769	11.956	12.3715	11.6397	12.2511	13.8571	9.20575	13.8555	13.2506	15.333	27.1443	27.696	29.7551	18.0385	16.7318	16.6185	KVI09874.1	UDP-glucuronosyl/UDP-glucosyltransferase [Cynara cardunculus var. scolymus]
response to biotic stimulus	CtAH06G0076500	8.7997	8.55436	8.09654	9.79942	10.2729	9.24593	7.44134	6.02026	8.67282	9.15566	11.0548	10.5913	16.0559	15.3247	13.4651	9.78785	9.39445	10.8998	15.1624	14.1857	12.7854	13.4038	15.0228	13.9099	KVI00319.1	hypothetical protein Ccrd_021432 [Cynara cardunculus var. scolymus]
response to biotic stimulus	CtAH12G0192200	11.7711	9.61805	11.3295	11.3752	22.7208	13.089	10.0317	12.484	7.68172	14.6917	19.9519	20.0031	17.8418	21.3648	17.3519	11.044	11.71	12.284	26.4376	28.585	29.618	19.1142	18.6814	21.012	XP_024965449.1	protein TIFY 10A-like [Cynara cardunculus var. scolymus] &gt;KVI12235.1 CO/COL/TOC1, conserved site-containing protein [Cynara cardunculus var. scolymus]
response to biotic stimulus	CtAH06G0211300	5.78134	4.8416	6.46473	8.43291	9.44655	7.44421	5.21277	6.20977	6.48748	6.5679	6.7438	6.8621	11.0571	13.0557	13.4845	13.8473	14.0847	14.527	13.8253	15.7211	16.8248	14.9567	19.067	17.7752	XP_024992910.1	tubulin gamma-1 chain [Cynara cardunculus var. scolymus]
response to biotic stimulus	CtAH02G0200700	13.8276	13.5997	13.3355	22.7695	28.3974	20.2432	5.75431	8.22546	30.4741	6.26548	5.20155	3.70814	19.4119	40.2868	22.2706	18.705	22.1122	27.364	69.7991	85.4969	62.509	23.4823	32.8756	31.4582	XP_024994832.1	root allergen protein-like [Cynara cardunculus var. scolymus]
response to biotic stimulus	CtAH06G0297800	1.54629	1.46296	1.04858	6.27307	4.62385	4.14073	5.44486	5.74754	5.57142	1.9739	2.72913	2.01623	6.36767	6.1026	5.42039	7.70349	8.38901	8.66589	10.9772	9.23403	12.3982	16.474	16.7351	12.5614	XP_024973090.1	subtilisin-like protease SBT1.9 [Cynara cardunculus var. scolymus] &gt;KVH98354.1 Peptidase S8/S53 domain-containing protein [Cynara cardunculus var. scolymus]
response to biotic stimulus	CtAH06G0018400	37.5643	26.7164	29.3133	68.2326	82.1273	85.0597	16.0029	11.6171	11.7753	30.1115	43.2737	41.7599	262.615	293.605	171.643	109.021	101.975	125.33	349.454	235.055	277.552	811.971	557.564	619.677	XP_024964642.1	glucan endo-1,3-beta-glucosidase-like [Cynara cardunculus var. scolymus] &gt;KVG36940.1 Glycoside hydrolase, catalytic domain-containing protein [Cynara cardunculus var. scolymus]
response to biotic stimulus	CtAH02G0202100	29.0615	19.815	27.3005	89.6397	129.882	106.851	26.3919	35.9991	74.5606	29.9351	22.4794	29.2995	107.203	151.102	101.635	122.681	154.319	160.403	288.004	313.47	396.172	130.185	144.869	125.187	XP_024994832.1	root allergen protein-like [Cynara cardunculus var. scolymus]
response to biotic stimulus	CtAH03G0300400	101.578	94.0002	102.507	102.826	105.857	95.2865	85.3514	90.5057	96.5767	135.299	83.0971	116.228	134.705	152.644	146.729	101.287	96.7388	107.28	128.648	139.11	169.891	119.398	131.908	149.72	XP_010551920.1	PREDICTED: calmodulin-7-like [Tarenaya hassleriana] &gt;XP_010528533.1 PREDICTED: calmodulin-7 [Tarenaya hassleriana] &gt;XP_010520482.1 PREDICTED: calmodulin-7-like [Tarenaya hassleriana] &gt;XP_022866494.1 calmodulin-7-like [Olea europaea var. sylvestris] &gt;KVI08104.1 Calcium-binding EF-hand [Cynara cardunculus var. scolymus] &gt;PLY85950.1 hypothetical protein LSAT_2X38321 [Lactuca sativa] &…
response to biotic stimulus	CtAH06G0211000	24.5657	21.864	22.7079	23.0389	22.3582	25.3779	15.1311	14.5317	16.1324	8.93539	16.0939	12.1302	28.9223	31.2887	33.53	18.1705	18.5696	15.7126	39.825	39.0797	40.2044	30.7917	29.5271	39.159	XP_024993176.1	jasmonic acid-amido synthetase JAR1-like [Cynara cardunculus var. scolymus] &gt;XP_024993177.1 jasmonic acid-amido synthetase JAR1-like [Cynara cardunculus var. scolymus]
response to biotic stimulus	CtAH08G0161800	2.01091	2.1299	2.76334	7.68568	7.36504	7.97243	2.83138	3.23418	2.81872	3.56031	5.90345	3.58496	3.89382	5.17041	3.59206	12.0656	9.25461	16.1042	17.0654	17.2746	12.5157	14.7101	13.8963	14.3424	XP_024988661.1	AAA-ATPase At3g50940-like [Cynara cardunculus var. scolymus]
response to biotic stimulus	CtAH03G0253100	5.43438	3.19352	3.15978	12.7691	7.51376	10.5114	12.8508	19.6783	21.8344	44.7757	46.1077	47.0568	16.2034	19.5123	22.6903	23.9675	25.4472	22.7847	225.287	279.636	266.974	199.155	153.93	258.227	XP_024996973.1	major allergen Pru ar 1-like [Cynara cardunculus var. scolymus]
response to biotic stimulus	CtAH05G0085600	29.3684	15.2136	19.8095	116.302	113.679	178.862	8.34734	5.66104	7.38625	19.6858	53.8152	59.1416	452.382	575.119	266.951	102.521	58.678	77.1661	671.703	441.94	366.606	1624.82	915.118	1070.96	XP_024979355.1	pathogenesis-related protein PR-1 type-like [Cynara cardunculus var. scolymus]
response to biotic stimulus	CtAH08G0017100	10.9918	11.2759	8.90595	14.6975	17.35	17.7696	11.1368	6.25176	7.98366	11.8115	9.76855	13.2664	15.0761	16.5718	12.8323	13.4062	11.65	14.3522	15.9226	18.7952	17.3187	25.8027	28.5923	20.3327	XP_024983189.1	cysteine and histidine-rich domain-containing protein RAR1 [Cynara cardunculus var. scolymus]
response to biotic stimulus	CtAH10G0265100	38.961	34.7322	38.5184	35.1366	35.5795	34.8698	14.0948	12.1574	12.4367	36.2901	31.8924	42.1368	56.2321	60.638	46.2375	23.5821	23.6182	25.2587	53.109	56.7883	50.0681	100.326	76.4364	85.1412	KVI07528.1	Non-heme dioxygenase N-terminal domain-containing protein, partial [Cynara cardunculus var. scolymus]
response to biotic stimulus	CtAH02G0202000	10.0192	10.8305	7.72655	31.0384	43.1196	43.6598	11.6384	18.0249	35.9639	12.0088	9.56649	10.2888	27.29	44.6521	33.8109	42.7696	54.3982	52.8055	134.499	144.451	148.074	40.7257	43.1706	46.8377	XP_024994832.1	root allergen protein-like [Cynara cardunculus var. scolymus]
response to biotic stimulus	CtAH03G0178000	101.785	83.4312	87.3171	112.757	127.733	119.416	52.8853	52.4056	47.8148	90.3651	78.1573	120.913	135.948	135.389	97.6788	169.23	176.566	179.709	139.69	133.962	128.419	342.189	299.958	294.289	XP_024996058.1	endochitinase EP3-like [Cynara cardunculus var. scolymus] &gt;KVH91273.1 Chitin-binding, type 1 [Cynara cardunculus var. scolymus]
response to biotic stimulus	CtAH07G0060100	8.21964	7.2358	7.98677	7.94017	9.61519	8.16133	6.1283	5.08695	5.90955	1.92548	6.38195	3.64729	5.22223	5.87271	5.02727	5.23738	6.57093	7.93066	14.2254	15.5222	14.1806	13.3259	17.5376	15.2934	KVI02971.1	RNA-dependent RNA polymerase, eukaryotic-type [Cynara cardunculus var. scolymus]
response to biotic stimulus	CtAH05G0085700	11.3794	4.7937	8.79479	9.78298	15.5008	15.997	3.50886	1.46292	2.33135	9.28609	11.8776	14.4347	162.586	191.213	57.0367	19.6172	16.3955	24.2084	118.722	88.1919	180.017	312.364	209.4	225.346	XP_024979355.1	pathogenesis-related protein PR-1 type-like [Cynara cardunculus var. scolymus]
response to biotic stimulus	CtAH05G0163400	17.0651	17.8613	16.8303	13.798	14.8705	13.323	12.4624	10.6024	12.7087	7.82	11.0247	10.7067	16.3809	16.9745	16.3866	10.4927	10.1099	11.2221	18.7033	18.7118	19.8046	13.3475	12.7896	12.6635	XP_024989119.1	protein LAZ1-like [Cynara cardunculus var. scolymus] &gt;KVH96597.1 Organic solute transporter Ost-alpha [Cynara cardunculus var. scolymus]
response to biotic stimulus	CtAH02G0042300	30.3058	27.1247	22.7993	21.6554	27.7405	25.2768	18.7385	16.623	16.0858	13.1148	20.2912	18.9327	33.8656	34.264	31.9937	25.2516	25.1772	27.4739	33.9624	34.3238	32.4082	37.9981	44.9824	37.1382	KAD3641802.1	hypothetical protein E3N88_31026 [Mikania micrantha]
response to biotic stimulus	CtAH03G0045500	21.2939	16.3365	15.6815	17.183	19.7855	21.8255	3.62387	1.87412	5.56684	11.6949	12.4449	18.2394	11.3302	14.2609	12.2154	8.59785	6.18987	8.09694	22.1871	22.8892	28.0753	51.3648	49.2556	47.0259	XP_024967804.1	heavy metal-associated isoprenylated plant protein 47-like isoform X1 [Cynara cardunculus var. scolymus]
response to biotic stimulus	CtAH08G0168100	4.15759	3.24695	2.48186	4.1428	6.88507	7.51564	4.13278	3.17177	3.34647	2.97308	2.59212	3.801	15.7546	18.6758	13.8138	8.8414	7.99607	7.22911	11.2457	13.4704	11.4064	18.4427	14.4882	15.4099	XP_024979990.1	protein STRICTOSIDINE SYNTHASE-LIKE 6-like [Cynara cardunculus var. scolymus] &gt;KVI08726.1 Six-bladed beta-propeller, TolB-like protein [Cynara cardunculus var. scolymus]
response to biotic stimulus	CtAH08G0250100	57.6396	40.4598	53.409	60.3721	67.5157	68.6887	13.644	17.5729	15.9158	20.4811	25.9899	26.3108	250.844	282.766	188.604	92.9333	84.6764	74.1645	130.524	145.697	126.048	405.746	269.589	315.512	XP_024985370.1	endochitinase EP3-like [Cynara cardunculus var. scolymus] &gt;KVI08180.1 Glycoside hydrolase, family 19 [Cynara cardunculus var. scolymus]
response to biotic stimulus	CtAH02G0021600	15.1172	9.84443	14.2644	137.326	149.96	158.452	21.9038	24.4918	28.3055	67.9364	80.2422	94.0201	124.036	129.181	110.521	230.793	203.443	239.232	525.957	508.391	483.535	879.632	554.908	723.092	KAA8522471.1	hypothetical protein F0562_013168 [Nyssa sinensis]
response to biotic stimulus	CtAH12G0072000	3.87297	2.41862	2.86297	6.20875	8.18266	8.30815	0.927534	2.9027	3.30257	2.38378	2.20944	1.91275	5.97927	7.18791	3.52656	4.83538	5.23937	9.61697	8.99146	11.561	10.0311	11.936	8.33235	10.8078	XP_024959905.1	probable WRKY transcription factor 50 isoform X2 [Cynara cardunculus var. scolymus]
response to chemical	CtAH04G0081000	13.4994	13.7094	14.3572	17.6997	18.0707	18.7434	15.4045	15.92	14.7468	9.22076	16.3361	11.1544	15.5472	16.211	16.242	17.9484	19.6256	21.7501	21.7489	21.745	25.2637	23.1113	25.4891	21.4937	XP_024961472.1	UDP-glucose:glycoprotein glucosyltransferase isoform X1 [Cynara cardunculus var. scolymus]
response to chemical	CtAH09G0277900	11.3276	10.7743	10.2903	16.1686	26.1279	21.1709	5.5509	5.06501	4.84634	5.10431	10.5859	6.65458	20.4094	21.4967	17.6346	16.071	17.1987	21.5543	22.3126	27.9665	28.7462	24.1127	16.8711	18.5772	XP_024981863.1	mitogen-activated protein kinase 3-like [Cynara cardunculus var. scolymus]
response to chemical	CtAH05G0096000	8.38252	8.72221	8.44472	5.54926	5.96202	5.64807	7.28134	8.06471	8.28402	6.09489	9.762	8.49484	6.97348	6.58168	6.85491	2.24163	2.0676	1.80814	4.34148	2.62137	4.6018	2.46644	2.8226	3.02558	XP_024980259.1	protein CHROMATIN REMODELING 25 [Cynara cardunculus var. scolymus]
response to chemical	CtAH08G0145600	22.0935	21.7787	19.5466	25.8139	23.6153	23.7175	20.5677	20.6774	24.948	25.7584	26.3297	27.5288	29.6091	30.1726	30.6189	21.8554	21.9424	23.2843	31.9808	31.9049	35.111	35.087	36.9584	39.2289	XP_024969893.1	asparagine--tRNA ligase, cytoplasmic 1-like [Cynara cardunculus var. scolymus]
response to chemical	CtAH07G0048400	5.42119	4.34267	4.56255	8.86423	10.4664	8.85166	4.07099	4.55192	5.79805	1.78924	2.79512	2.33426	8.42476	9.27883	11.2713	3.99239	3.58165	3.45044	12.8258	10.2343	14.9743	9.80343	7.00201	12.003	XP_024991181.1	transcription factor MYB62-like [Cynara cardunculus var. scolymus]
response to chemical	CtAH01G0233400	9.10073	9.01247	9.91872	13.5296	13.2843	14.6093	6.19129	8.62893	6.09611	1.69651	3.88863	3.06711	13.1445	16.5021	21.4864	7.14287	6.54447	5.43777	15.5561	15.2222	18.5684	19.8947	13.7836	19.2443	XP_024985839.1	probable WRKY transcription factor 31 [Cynara cardunculus var. scolymus]
response to chemical	CtAH02G0066500	75.2042	66.1848	67.2352	152.945	152.898	132.691	26.762	25.0976	32.4704	66.1976	80.6523	78.5882	43.2161	51.4671	49.669	40.9947	31.6581	54.6611	218.316	245.791	227.553	210.955	193.632	205.498	XP_024993483.1	probable nucleoredoxin 1 [Cynara cardunculus var. scolymus]
response to chemical	CtAH09G0023600	6.82993	7.78938	6.83535	2.78532	2.19928	1.48681	3.15598	1.85186	2.16331	6.97	4.94246	12.5122	9.02166	9.62867	13.5015	8.50899	8.35215	15.4445	10.0401	15.9229	11.5133	15.4933	30.1816	21.1126	XP_024971295.1	auxin-induced protein IAA6-like isoform X2 [Cynara cardunculus var. scolymus]
response to chemical	CtAH01G0049300	8.79569	9.67776	9.59608	3.95886	4.42227	4.00586	3.49584	3.7726	4.04089	1.49547	4.18401	2.55686	4.75158	5.89014	4.62693	8.70752	7.69096	9.0372	10.4434	10.1571	14.3696	6.7735	6.0866	5.46325	XP_024975576.1	cytochrome P450 90B1 [Cynara cardunculus var. scolymus]
response to chemical	CtAH07G0051900	34.0878	35.8805	33.6044	34.5522	39.7919	39.0288	31.4107	30.6714	30.214	28.9779	34.0621	30.7768	37.0842	36.5489	36.291	31.1354	35.7711	36.4319	39.7339	43.7513	45.4976	42.6872	44.4869	41.587	AQK80185.1	Serine/threonine-protein phosphatase 2A 65 kDa regulatory subunit A beta isoform [Zea mays]
response to chemical	CtAH10G0078900	51.7727	55.2477	54.4729	69.9192	64.3747	65.6924	53.2619	57.8842	59.9338	53.1232	65.0151	65.6451	62.555	67.5183	64.5754	69.5648	65.9521	65.854	82.1332	86.0604	81.2137	88.0212	86.1315	93.8156	XP_024973746.1	26S proteasome regulatory subunit 4 homolog A-like [Cynara cardunculus var. scolymus]
response to chemical	CtAH03G0307200	24.0901	22.7674	23.9913	21.3641	24.0459	21.592	21.6484	20.0828	20.791	18.0249	27.0855	22.9755	26.5908	26.7612	22.0742	25.2053	25.2294	28.884	27.2954	29.1137	25.5953	30.7601	33.2265	29.325	XP_024963344.1	probable glucan 1,3-alpha-glucosidase [Cynara cardunculus var. scolymus]
response to chemical	CtAH11G0009400	116.895	120.4	113.039	116.635	98.2214	127.325	90.0855	122.114	125.402	69.5167	73.1866	85.4025	76.1431	91.392	117.675	101.146	101.518	82.8651	119.975	126.274	132.983	137.665	138.986	168.655	XP_024977983.1	glutaredoxin [Cynara cardunculus var. scolymus]
response to chemical	CtAH10G0213700	26.3886	24.7403	22.3447	17.875	18.3182	15.953	1.86652	2.33028	3.95928	3.17728	1.89199	3.25987	19.1573	25.9723	29.2384	3.65687	3.4622	4.78425	21.964	25.9577	28.5212	24.3802	19.5433	26.9174	KVI07082.1	DNA-binding WRKY [Cynara cardunculus var. scolymus]
response to chemical	CtAH11G0018100	31.5885	29.395	32.1971	58.3432	71.8631	65.0298	45.1972	39.7164	38.2079	39.9824	65.7966	56.3322	56.2194	58.513	49.2834	35.1	35.5444	36.5513	52.5874	52.672	58.4025	42.4467	38.7944	36.9148	XP_024977779.1	NAC domain-containing protein 2-like [Cynara cardunculus var. scolymus] &gt;KVH92730.1 No apical meristem (NAM) protein [Cynara cardunculus var. scolymus]
response to chemical	CtAH12G0096900	26.1624	22.7323	26.3236	27.2119	27.1625	26.8644	17.9607	24.0492	27.0794	25.7098	28.9029	27.1569	30.3364	38.1357	41.8228	27.1989	25.8986	28.4001	40.3686	43.8604	55.7029	46.3873	44.103	56.0541	XP_024966260.1	ERBB-3 BINDING PROTEIN 1-like [Cynara cardunculus var. scolymus] &gt;XP_024966261.1 ERBB-3 BINDING PROTEIN 1-like [Cynara cardunculus var. scolymus] &gt;KVI11425.1 Peptidase M24, methionine aminopeptidase [Cynara cardunculus var. scolymus]
response to chemical	CtAH08G0052600	25.0403	23.1406	23.501	20.105	19.8313	19.5759	20.4174	22.5179	24.9268	16.4756	21.2389	21.7554	25.6422	26.66	28.0725	21.007	20.2457	20.2384	27.0377	25.8102	33.0391	25.4181	27.2516	31.0338	KVI09831.1	putative domain XH [Cynara cardunculus var. scolymus]
response to chemical	CtAH05G0060000	23.4215	22.537	22.4511	27.1238	30.9177	31.0132	18.3569	15.3986	17.1444	50.3801	54.1247	56.2675	89.013	122.259	71.728	64.651	62.4471	72.0097	115.344	92.5927	88.4017	141.176	140.34	101.982	KVH93587.1	ATP-sulfurylase PUA-like domain-containing protein, partial [Cynara cardunculus var. scolymus]
response to chemical	CtAH11G0192400	33.2815	30.0023	32.1301	86.5174	91.5625	104.646	60.8143	71.3689	61.4295	64.0027	56.7981	70.983	45.1593	69.8168	50.2246	50.7118	44.2669	41.709	197.835	164.625	222.944	146.395	114.345	136.404	XP_024985706.1	glutathione S-transferase L3-like [Cynara cardunculus var. scolymus]
response to chemical	CtAH02G0031700	19.6741	20.7671	21.8846	23.4179	20.0755	21.4088	18.9144	15.082	15.9162	15.5868	16.9204	16.4591	20.6208	22.3893	18.2908	14.3028	15.0111	15.7095	35.8807	26.5629	25.2791	21.5061	22.0919	18.4331	XP_023770385.1	methionine gamma-lyase-like [Lactuca sativa] &gt;PLY97928.1 hypothetical protein LSAT_3X14400 [Lactuca sativa]
response to chemical	CtAH11G0250100	14.4967	14.0137	15.4601	19.5866	22.1766	20.7359	13.1203	13.4801	17.338	16.9745	13.7524	17.181	16.7239	18.5687	17.917	19.2578	17.1837	19.3594	22.4295	25.7398	29.3653	17.225	17.0112	17.4159	RWR75114.1	annexin D5 [Cinnamomum micranthum f. kanehirae]
response to chemical	CtAH08G0028200	17.5147	15.1257	16.2065	14.7281	23.456	17.5526	2.60181	2.22332	3.59766	3.48871	7.18873	6.86082	45.7851	46.8274	40.1749	7.10321	5.0913	11.4678	40.6938	42.1043	35.9008	32.7836	24.5905	29.1983	XP_024978779.1	probable WRKY transcription factor 70 [Cynara cardunculus var. scolymus]
response to chemical	CtAH04G0013000	12.6227	12.9351	13.7287	8.53117	8.81022	8.1307	12.0287	12.8124	11.1185	10.6032	10.5755	17.3853	14.4054	16.3795	16.571	15.4889	16.5797	25.6307	13.7054	19.8826	14.2483	14.1359	29.7547	25.6907	XP_024990230.1	auxin transporter-like protein 2 [Cynara cardunculus var. scolymus]
response to chemical	CtAH05G0054900	51.9093	56.8918	49.2967	65.9009	71.3061	74.6044	53.5289	49.1792	51.6264	51.9424	55.5173	54.9528	53.1599	54.0943	64.4097	64.2953	64.9432	64.1476	69.0567	80.3433	62.0883	59.6895	65.2654	66.5136	XP_023752109.1	nuclear transcription factor Y subunit C-3-like [Lactuca sativa]
response to chemical	CtAH02G0058800	4.8889	6.76065	4.29803	8.66616	14.4984	10.5505	0.521456	2.02417	2.18129	1.80181	5.68237	2.83261	6.75487	9.82521	5.63111	3.57765	1.58807	3.00038	37.0834	43.0646	27.6405	29.4908	26.2081	34.7989	XP_024994611.1	probable WRKY transcription factor 40 [Cynara cardunculus var. scolymus]
response to chemical	CtAH06G0228400	24.2154	21.5581	23.4577	21.3848	24.3089	24.3178	19.1529	17.2725	22.383	25.8721	23.3965	26.7592	28.0489	31.6081	29.7846	23.79	25.7663	27.0209	34.0388	35.7407	40.9165	29.9054	29.1931	36.0888	XP_024972276.1	proteasome subunit beta type-4-like [Cynara cardunculus var. scolymus] &gt;XP_024972277.1 proteasome subunit beta type-4-like [Cynara cardunculus var. scolymus]
response to chemical	CtAH03G0199800	16.0248	17.3591	17.3327	16.2373	17.6213	16.1102	11.7787	12.7375	12.9025	16.1099	18.0825	19.6913	19.3164	22.1883	22.4886	15.3324	15.7194	18.2657	21.429	23.6076	23.4622	22.1514	25.7839	24.6137	XP_024996124.1	ATP-dependent 6-phosphofructokinase 6-like [Cynara cardunculus var. scolymus] &gt;XP_024996125.1 ATP-dependent 6-phosphofructokinase 6-like [Cynara cardunculus var. scolymus] &gt;XP_024996126.1 ATP-dependent 6-phosphofructokinase 6-like [Cynara cardunculus var. scolymus]
response to chemical	CtAH11G0158500	31.9241	33.0787	32.0029	45.1447	43.4212	42.3036	37.1017	45.4663	46.3329	37.8616	41.7916	45.3079	30.7013	37.1934	42.1415	44.4094	43.8557	40.4805	80.3037	88.8114	99.3689	69.0537	71.3559	82.9706	XP_024985224.1	auxin response factor 18-like isoform X1 [Cynara cardunculus var. scolymus]
response to chemical	CtAH02G0199300	292.69	269.628	299.153	441.388	566.473	504.329	167.322	166.01	192.007	244.733	164.941	198.669	395.878	582.563	423.375	380.729	423.836	373.268	571.057	680.633	692.701	413.443	332.154	391.035	XP_024994890.1	root allergen protein-like [Cynara cardunculus var. scolymus] &gt;KVH96473.1 Bet v I domain-containing protein [Cynara cardunculus var. scolymus]
response to chemical	CtAH02G0202200	9.5155	7.92926	8.54358	31.4369	43.9054	34.3975	9.48784	18.1707	37.8886	10.8603	10.0107	10.0056	24.2856	42.2467	25.8908	37.944	52.5981	49.7941	97.9531	118.663	129.309	44.0836	43.4759	48.7909	XP_024994832.1	root allergen protein-like [Cynara cardunculus var. scolymus]
response to chemical	CtAH04G0131400	11.1842	10.5744	11.4095	19.1221	25.2845	19.6367	7.14168	12.7222	10.124	18.8085	9.86846	13.9041	14.4271	16.4725	23.1151	17.8753	16.1035	13.1549	21.3019	21.3079	34.4906	15.5944	11.1701	16.6603	NA	NA
response to chemical	CtAH09G0136900	18.8421	15.9031	15.0217	17.3637	15.7667	17.2757	7.05362	7.86847	5.92124	5.89828	4.25213	6.99419	28.4585	31.7771	24.03	9.79403	9.39233	10.3616	30.4613	31.1699	34.1172	45.1282	39.3335	41.8115	XP_024977293.1	phytohormone-binding protein-like [Cynara cardunculus var. scolymus]
response to chemical	CtAH03G0047300	13.2639	13.3844	14.0704	18.4338	18.0966	18.8865	15.5115	14.7536	14.6133	12.1823	15.6615	13.4816	16.1923	18.0836	18.3192	15.4636	15.0471	18.1177	25.6416	23.1631	21.9203	21.9487	18.7217	22.4924	XP_024968290.1	heterogeneous nuclear ribonucleoprotein 1-like [Cynara cardunculus var. scolymus]
response to chemical	CtAH02G0058700	13.9128	14.0651	9.81859	10.3107	14.3393	13.9644	0.950418	1.14192	0.966872	4.39969	4.69913	4.78034	7.56759	15.9546	8.18016	4.7094	1.81895	7.9102	37.5112	39.9271	25.9628	62.1931	55.3923	67.417	XP_024994663.1	probable WRKY transcription factor 40 [Cynara cardunculus var. scolymus] &gt;KVH95572.1 DNA-binding WRKY [Cynara cardunculus var. scolymus]
response to chemical	CtAH03G0248400	44.5508	38.2446	36.2756	60.9966	69.1604	64.8806	12.9281	19.3074	20.7246	19.245	37.5391	25.8985	51.2511	68.0481	75.0917	36.3534	29.3923	33.848	85.7031	103.361	112.485	105.641	73.8757	92.1555	RWR72617.1	AAA-ATPase ASD, mitochondrial [Cinnamomum micranthum f. kanehirae]
response to chemical	CtAH02G0200600	195.377	174.682	178.44	307.758	368.906	298.366	101.729	118.669	155.57	124.172	123.167	137.647	390.514	486.325	298.856	303.009	298.711	303.307	611.372	682.596	585.527	487.828	457.916	466.672	KVH96489.1	Bet v I domain-containing protein [Cynara cardunculus var. scolymus]
response to chemical	CtAH05G0192100	19.9457	19.5877	20.3534	25.4488	25.7253	26.488	15.107	16.3607	18.773	11.2374	18.423	14.856	25.9486	28.9151	25.8105	25.8739	25.6322	24.2361	31.1766	35.0135	37.2751	27.054	26.0174	28.7097	XP_024960798.1	long chain acyl-CoA synthetase 6, peroxisomal-like [Cynara cardunculus var. scolymus]
response to chemical	CtAH05G0151800	141.74	139.436	130.133	127.696	126.747	124.062	171.029	183.136	195.284	203.278	116.491	172.08	150.908	159.317	167.702	141.493	131.025	125.032	62.251	60.8743	83.3035	103.925	130.534	128.192	XP_024988343.1	SKP1-like protein 1B [Cynara cardunculus var. scolymus] &gt;KVH96530.1 hypothetical protein Ccrd_001391 [Cynara cardunculus var. scolymus]
response to chemical	CtAH09G0296600	12.7675	12.1716	10.7174	14.5204	15.4802	14.9614	12.5566	11.137	14.1116	13.5029	9.63343	14.7073	17.1138	18.765	16.1198	15.5291	14.7662	12.3685	16.4602	15.7848	19.2041	18.4925	16.8887	17.1261	XP_024982252.1	zinc finger AN1 and C2H2 domain-containing stress-associated protein 13-like [Cynara cardunculus var. scolymus] &gt;XP_024982253.1 zinc finger AN1 and C2H2 domain-containing stress-associated protein 13-like [Cynara cardunculus var. scolymus] &gt;KVH94749.1 Zinc finger, AN1-type [Cynara cardunculus var. scolymus]
response to chemical	CtAH01G0082600	52.5056	50.3039	52.0909	56.3506	53.7835	59.5911	44.5616	61.8915	49.8704	71.1355	45.3583	66.685	40.6246	43.7064	61.4226	44.3697	39.756	34.219	42.3973	38.1601	63.1523	31.7959	28.3653	35.7648	XP_024973678.1	serine/threonine-protein kinase SAPK2-like [Cynara cardunculus var. scolymus]
response to chemical	CtAH11G0228200	39.7696	39.7756	40.4896	37.6293	37.4321	34.9405	31.7931	33.3999	31.6678	41.4808	50.0179	47.0222	42.9652	43.5212	46.3292	47.0885	44.1405	50.3859	45.1416	53.5731	59.3105	69.6861	72.6944	78.3727	GER30519.1	stress-inducible protein [Striga asiatica]
response to chemical	CtAH02G0200500	159.081	137.911	154.242	325.614	374.005	330.952	91.9115	119.411	132.759	100.123	107.947	121.671	423.237	595.212	366.022	356.781	385.861	348.117	594.848	579.308	731.154	514.246	361.689	507.545	XP_024995488.1	root allergen protein-like [Cynara cardunculus var. scolymus] &gt;KVH96485.1 Bet v I domain-containing protein [Cynara cardunculus var. scolymus]
response to chemical	CtAH03G0145500	14.4038	12.3809	10.9676	17.4623	20.9464	15.2118	5.89056	5.29395	6.53732	9.56331	9.348	11.074	21.6386	22.6556	19.4309	11.2617	9.0531	10.7888	20.6929	17.9057	17.5704	21.5927	15.2702	16.8889	XP_024996542.1	probable WRKY transcription factor 46 [Cynara cardunculus var. scolymus]
response to chemical	CtAH07G0081300	15.9465	13.8466	14.6983	29.5935	36.1474	33.2007	18.275	15.7899	17.6173	14.6315	24.969	18.2233	23.6915	27.4633	26.7853	37.0138	37.2587	36.8786	48.4791	51.7168	32.278	34.1371	37.3097	33.3044	XP_024990822.1	4-coumarate--CoA ligase-like 5 [Cynara cardunculus var. scolymus] &gt;KVI05191.1 AMP-binding, conserved site-containing protein [Cynara cardunculus var. scolymus]
response to chemical	CtAH10G0134100	10.9232	10.7866	11.8964	12.8142	10.5719	12.4273	1.79861	0.957461	0.744246	3.28192	2.18247	3.26793	44.8409	46.2975	46.1826	5.69649	3.29237	4.77886	28.6084	34.5028	32.4116	61.7412	56.0657	61.9484	XP_024972939.1	probable WRKY transcription factor 70 [Cynara cardunculus var. scolymus]
response to chemical	CtAH08G0128100	11.2617	10.5635	10.6216	19.1786	21.0314	18.3917	6.93574	6.34138	8.87413	4.3677	11.9817	8.51356	59.4712	73.1858	53.8146	24.4786	24.6823	25.3277	58.8893	56.0319	60.4533	60.2763	60.1048	55.8075	KVI09078.1	hypothetical protein Ccrd_012467 [Cynara cardunculus var. scolymus]
response to chemical	CtAH07G0153800	10.4144	11.8136	11.4786	17.7282	16.9946	17.6454	15.615	12.0638	13.0188	15.5527	7.22122	14.025	13.5946	11.2607	11.8659	15.7483	14.6658	16.7749	8.46546	9.2523	9.44928	6.24664	7.27089	7.1049	XP_024990294.1	calcineurin B-like protein 4 [Cynara cardunculus var. scolymus] &gt;XP_024990295.1 calcineurin B-like protein 4 [Cynara cardunculus var. scolymus]
response to chemical	CtAH03G0134600	5.69605	5.82901	5.7169	5.88916	6.06978	6.36117	7.75741	7.31374	8.32844	3.46036	9.45574	5.87706	0.980973	1.43275	1.77538	9.18976	9.83355	9.80146	1.78046	2.53877	2.28259	2.16488	1.86342	2.28834	XP_024978568.1	receptor-like cytosolic serine/threonine-protein kinase RBK1 [Cynara cardunculus var. scolymus]
response to chemical	CtAH02G0038600	33.5212	42.5884	40.7882	51.4215	45.0052	45.4374	67.5023	63.4318	66.1659	50.28	33.875	52.6794	32.017	37.5935	25.5446	53.5654	63.4462	66.8225	31.0713	32.9324	27.1935	45.0183	26.2024	38.1704	XP_023736268.1	abscisic acid receptor PYR1-like [Lactuca sativa] &gt;PLY71961.1 hypothetical protein LSAT_3X17760 [Lactuca sativa]
response to chemical	CtAH05G0217400	7.41826	7.66294	8.57334	5.88492	6.13652	6.984	5.92867	5.99202	4.81588	1.88917	4.88964	2.96609	7.52525	8.83738	12.5793	10.402	9.74964	10.3842	19.6673	22.6731	24.4526	31.4384	33.0135	24.5158	XP_024959020.1	shikimate O-hydroxycinnamoyltransferase-like [Cynara cardunculus var. scolymus]
response to chemical	CtAH04G0240500	7.8814	8.2189	9.40957	11.9281	9.71703	10.5433	10.6215	5.52203	9.95796	5.12865	8.45554	10.0148	11.5764	15.2196	13.134	14.9983	13.5187	17.2405	14.4675	15.8699	19.1352	9.90444	20.2216	15.8349	KVH97736.1	Helix-turn-helix motif-containing protein [Cynara cardunculus var. scolymus]
response to chemical	CtAH02G0200400	53.9466	42.93	42.1147	92.7611	113.311	88.0028	35.7826	28.1621	32.7969	65.7849	11.2084	38.8814	108.843	110.332	90.023	48.9506	43.9529	44.4701	154.677	138.636	106.444	167.908	158.649	111.881	XP_024994920.1	root allergen protein-like [Cynara cardunculus var. scolymus] &gt;KVH96454.1 hypothetical protein Ccrd_001456 [Cynara cardunculus var. scolymus]
response to chemical	CtAH06G0229000	16.8279	12.8041	14.7966	15.8517	19.0718	16.8573	6.50195	5.89647	6.00882	4.27978	11.2154	6.93409	20.3172	19.699	16.6699	14.0732	13.3797	16.4695	25.9419	29.1604	37.4888	53.2813	44.55	42.0249	OTG22924.1	putative protein kinase-like domain-containing protein [Helianthus annuus]
response to chemical	CtAH02G0110700	513.522	499.558	466.208	477.503	486.878	458.771	502.463	430.306	501.912	526.864	348.269	431.533	412.814	368.362	382.398	371.044	347.286	329.957	377.56	363.564	331.628	326.121	321.725	310.708	AOM63227.1	ascorbate peroxidase [Silybum marianum]
response to chemical	CtAH04G0238400	11.5995	12.3915	12.2658	12.9304	13.9533	15.7768	15.0743	17.5181	15.8922	18.2678	15.5677	17.6869	19.9831	20.9469	20.1159	15.603	15.2984	14.8626	25.8272	23.3081	26.1373	22.2709	22.6534	23.2201	XP_024988038.1	RNA-binding KH domain-containing protein RCF3-like isoform X1 [Cynara cardunculus var. scolymus] &gt;XP_024988039.1 RNA-binding KH domain-containing protein RCF3-like isoform X1 [Cynara cardunculus var. scolymus] &gt;XP_024988040.1 RNA-binding KH domain-containing protein RCF3-like isoform X1 [Cynara cardunculus var. scolymus]
response to chemical	CtAH01G0045300	15.1228	13.2482	15.144	14.5431	13.7876	12.95	11.1566	11.5418	11.9792	15.1271	15.9944	14.8118	21.6627	23.5944	22.7311	15.1355	14.6834	15.9701	20.9315	19.7479	18.7654	20.668	24.0525	23.5809	XP_024974522.1	T-complex protein 1 subunit zeta 1 [Cynara cardunculus var. scolymus] &gt;XP_024974523.1 T-complex protein 1 subunit zeta 1 [Cynara cardunculus var. scolymus]
response to chemical	CtAH01G0012800	263.092	242.62	258.63	308.65	324.947	312.933	255.067	240.388	214.763	212.938	233.126	244.085	310.135	321.059	350.229	233.034	207.196	209.177	329.055	333.713	374.568	331.057	275.264	289.025	XP_024973928.1	NAC domain-containing protein 2-like [Cynara cardunculus var. scolymus]
response to chemical	CtAH12G0143100	35.8363	35.4952	32.6144	41.7946	46.8545	41.0827	33.8688	29.9649	32.7346	38.782	23.7463	33.9742	28.8935	27.9255	31.7506	37.1661	34.338	34.7704	52.3015	48.9449	52.2477	28.8354	32.3129	38.2573	XP_024967039.1	transcription factor IBH1-like 1 [Cynara cardunculus var. scolymus] &gt;KVI11747.1 Myc-type, basic helix-loop-helix (bHLH) domain-containing protein [Cynara cardunculus var. scolymus]
response to chemical	CtAH06G0027400	20.9725	19.3912	19.8139	31.9447	32.4858	30.7924	18.2762	16.3844	20.7357	28.1659	32.6822	29.1762	26.7106	30.7389	22.5312	36.5952	39.3262	40.9525	55.1901	59.9412	55.194	55.0054	51.3685	50.4779	XP_024983362.1	cell division control protein 48 homolog D [Cynara cardunculus var. scolymus] &gt;KVH99987.1 AAA+ ATPase domain-containing protein [Cynara cardunculus var. scolymus]
response to chemical	CtAH09G0015400	51.0473	50.4436	50.8272	41.5041	47.6591	47.1594	56.2669	53.9662	50.7292	53.1735	58.3726	59.9942	45.5855	51.1136	52.8234	40.1793	40.3567	34.3535	39.9119	38.8337	38.718	37.0562	34.8854	36.9153	XP_024970566.1	transcription factor MYBS3 [Cynara cardunculus var. scolymus] &gt;KVI05955.1 Homeodomain-like protein [Cynara cardunculus var. scolymus]
response to chemical	CtAH08G0152700	2.98749	3.26273	2.9394	7.2063	8.03847	7.79282	4.5	4.49307	4.58456	2.00417	5.51027	4.07166	12.2044	14.2536	13.68	3.75261	4.94806	4.93685	31.5517	34.2338	23.4723	9.21628	7.58658	10.0734	XP_024975733.1	phosphoenolpyruvate carboxykinase (ATP) [Cynara cardunculus var. scolymus] &gt;KVI08880.1 Phosphoenolpyruvate carboxykinase (ATP), conserved site-containing protein [Cynara cardunculus var. scolymus]
response to chemical	CtAH12G0102900	3.38027	2.379	3.06365	11.0478	9.06754	13.0161	4.63189	4.8922	3.43173	4.41657	3.72108	4.03817	4.89995	5.88079	5.08757	9.14868	6.97711	7.96604	20.7176	20.5815	32.3018	13.835	10.5547	11.6419	XP_024967258.1	probable glutathione S-transferase parA [Cynara cardunculus var. scolymus]
response to chemical	CtAH02G0037700	138.219	141.026	142.821	118.182	134.81	121.508	158.537	151.491	163.698	140.726	113.531	132.517	109.187	97.5234	98.1572	123.492	112.521	120.608	111.302	108.424	122.909	102.027	107.55	99.1735	XP_023758874.1	protein LOL1 [Lactuca sativa] &gt;XP_023758875.1 protein LOL1 [Lactuca sativa] &gt;XP_023758877.1 protein LOL1 [Lactuca sativa] &gt;PLY89197.1 hypothetical protein LSAT_3X16800 [Lactuca sativa]
response to chemical	CtAH05G0057300	30.3018	31.0063	33.3066	35.0351	31.5231	33.8167	26.7203	30.389	32.5432	20.0844	35.9067	27.1414	37.3586	42.569	36.4692	44.672	44.528	45.1766	42.395	44.5806	48.8381	38.042	39.5255	37.5037	XP_024979633.1	long chain acyl-CoA synthetase 6, peroxisomal-like [Cynara cardunculus var. scolymus]
response to chemical	CtAH02G0199900	217.772	178.941	186.599	229.514	293.661	257.304	97.2071	77.94	105.925	278.83	76.5469	159.447	311.259	318.467	301.81	169.384	169.622	158.893	341.128	370.956	339.748	200.88	276.564	201.303	XP_024994890.1	root allergen protein-like [Cynara cardunculus var. scolymus] &gt;KVH96473.1 Bet v I domain-containing protein [Cynara cardunculus var. scolymus]
response to chemical	CtAH04G0150700	11.9982	13.395	13.9146	19.4652	19.4085	17.9735	13.0446	11.2027	13.6191	7.55257	15.3601	9.52078	14.0349	15.1421	13.9197	18.1302	19.6031	19.1763	21.4783	22.2214	21.8486	21.1601	15.781	20.7022	XP_024988663.1	calmodulin-binding receptor kinase CaMRLK [Cynara cardunculus var. scolymus] &gt;KVH96858.1 Concanavalin A-like lectin/glucanase, subgroup [Cynara cardunculus var. scolymus]
response to chemical	CtAH02G0087900	6.69961	6.3708	6.90692	12.5733	13.1739	11.3368	5.31484	7.16305	6.26689	10.1385	11.3647	12.0164	9.68278	9.43513	11.6376	17.9545	16.5143	18.5667	16.9659	17.0665	25.8132	34.33	29.5918	32.705	XP_024994458.1	heat shock 70 kDa protein 17 [Cynara cardunculus var. scolymus]
response to chemical	CtAH06G0300300	2.2604	1.67878	1.81372	3.00512	5.46328	3.87465	1.87181	2.42054	2.74772	2.65375	3.25763	3.05109	5.07963	7.28993	4.60272	5.81902	5.30662	5.05056	23.2305	16.442	20.3471	12.2107	8.94961	10.8174	XP_024972206.1	patatin-like protein 2 [Cynara cardunculus var. scolymus]
response to chemical	CtAH10G0099000	6.9353	7.17523	6.35567	10.4951	12.4183	11.0327	3.46145	5.1258	4.26968	3.52862	8.73958	5.64154	9.73344	10.0614	9.67013	15.1092	14.4496	12.5831	12.0504	11.1142	8.45237	20.7117	13.6229	13.0831	KVI03998.1	Pectinesterase, active site-containing protein [Cynara cardunculus var. scolymus]
response to chemical	CtAH08G0091300	13.5768	15.0023	13.1959	18.8694	19.3391	18.2519	13.6535	10.7325	10.3956	17.991	17.3085	17.881	15.8914	16.5885	13.5618	13.5805	15.9855	17.7749	22.8917	24.0638	23.3977	18.94	18.3162	16.881	XP_024969001.1	cell division control protein 48 homolog D-like isoform X2 [Cynara cardunculus var. scolymus] &gt;KVI09510.1 AAA+ ATPase domain-containing protein [Cynara cardunculus var. scolymus]
response to chemical	CtAH08G0177900	82.2811	79.1921	79.4578	57.0834	62.4657	54.8227	50.9447	47.7952	51.2367	63.5888	48.3148	57.0372	86.1524	92.7349	83.5057	53.1329	51.3196	53.0562	89.8171	97.7216	83.2379	84.9823	82.3794	91.3373	XP_024982690.1	microsomal glutathione S-transferase 3-like [Cynara cardunculus var. scolymus] &gt;KVI08692.1 Membrane associated eicosanoid/glutathione metabolism-like domain-containing protein [Cynara cardunculus var. scolymus]
response to chemical	CtAH05G0206600	17.2575	15.7712	15.8724	19.276	23.0516	20.6142	4.66705	6.37046	7.17841	12.5381	8.2092	11.6071	17.3325	20.2991	20.2518	12.7929	10.9204	15.615	25.7622	26.264	26.4578	33.9848	27.3268	28.736	XP_024959905.1	probable WRKY transcription factor 50 isoform X2 [Cynara cardunculus var. scolymus]
response to chemical	CtAH06G0249900	13.4214	14.972	16.1984	17.7916	17.9339	20.7729	21.6115	20.8243	17.1711	14.1339	15.9419	15.6632	16.6865	17.6359	16.8886	21.1654	19.622	21.3405	21.8554	23.4179	28.8829	38.4835	37.411	31.5425	XP_024972549.1	glutathione S-transferase TCHQD [Cynara cardunculus var. scolymus] &gt;KVH98650.1 hypothetical protein Ccrd_023125 [Cynara cardunculus var. scolymus]
response to chemical	CtAH04G0112100	9.3256	9.10445	10.1836	5.92956	5.61383	4.96077	4.96695	4.7523	6.13064	9.38915	8.068	12.2462	20.8085	24.036	22.2435	12.8022	12.715	16.1042	19.1435	19.2885	18.6635	16.7397	26.2853	23.5141	XP_024987848.1	pyrophosphate--fructose 6-phosphate 1-phosphotransferase subunit beta-like [Cynara cardunculus var. scolymus]
response to chemical	CtAH06G0076500	8.7997	8.55436	8.09654	9.79942	10.2729	9.24593	7.44134	6.02026	8.67282	9.15566	11.0548	10.5913	16.0559	15.3247	13.4651	9.78785	9.39445	10.8998	15.1624	14.1857	12.7854	13.4038	15.0228	13.9099	KVI00319.1	hypothetical protein Ccrd_021432 [Cynara cardunculus var. scolymus]
response to chemical	CtAH12G0192200	11.7711	9.61805	11.3295	11.3752	22.7208	13.089	10.0317	12.484	7.68172	14.6917	19.9519	20.0031	17.8418	21.3648	17.3519	11.044	11.71	12.284	26.4376	28.585	29.618	19.1142	18.6814	21.012	XP_024965449.1	protein TIFY 10A-like [Cynara cardunculus var. scolymus] &gt;KVI12235.1 CO/COL/TOC1, conserved site-containing protein [Cynara cardunculus var. scolymus]
response to chemical	CtAH11G0016800	20.107	17.1374	17.2155	16.1905	19.6189	16.9973	14.4064	12.7811	14.6724	12.2558	13.2361	13.1801	19.6554	24.8861	17.2729	13.8158	14.8855	14.498	31.3774	29.9161	23.9393	15.7004	13.3027	13.8962	XP_024978398.1	AAA-ATPase ASD, mitochondrial-like [Cynara cardunculus var. scolymus] &gt;KVH92741.1 AAA+ ATPase domain-containing protein [Cynara cardunculus var. scolymus]
response to chemical	CtAH02G0200700	13.8276	13.5997	13.3355	22.7695	28.3974	20.2432	5.75431	8.22546	30.4741	6.26548	5.20155	3.70814	19.4119	40.2868	22.2706	18.705	22.1122	27.364	69.7991	85.4969	62.509	23.4823	32.8756	31.4582	XP_024994832.1	root allergen protein-like [Cynara cardunculus var. scolymus]
response to chemical	CtAH09G0090800	18.2208	18.532	19.3454	13.1236	14.3768	13.5	13.971	17.5007	16.2213	12.5025	16.7378	15.5817	17.3319	18.1093	20.306	15.0683	13.9739	14.1032	29.5894	31.029	28.5677	23.666	24.1563	23.8763	XP_024969975.1	ABSCISIC ACID-INSENSITIVE 5-like protein 5 isoform X2 [Cynara cardunculus var. scolymus]
response to chemical	CtAH07G0052500	7.76792	7.44528	8.03892	31.8592	31.1807	28.6082	16.2855	17.6291	18.2034	11.4832	6.49173	11.2578	52.7023	60.3409	71.4682	23.4038	21.1743	17.5567	57.5591	52.6995	55.5344	60.3593	50.1751	62.3689	XP_024990296.1	AP2/ERF and B3 domain-containing transcription repressor TEM1-like [Cynara cardunculus var. scolymus]
response to chemical	CtAH02G0202100	29.0615	19.815	27.3005	89.6397	129.882	106.851	26.3919	35.9991	74.5606	29.9351	22.4794	29.2995	107.203	151.102	101.635	122.681	154.319	160.403	288.004	313.47	396.172	130.185	144.869	125.187	XP_024994832.1	root allergen protein-like [Cynara cardunculus var. scolymus]
response to chemical	CtAH03G0300400	101.578	94.0002	102.507	102.826	105.857	95.2865	85.3514	90.5057	96.5767	135.299	83.0971	116.228	134.705	152.644	146.729	101.287	96.7388	107.28	128.648	139.11	169.891	119.398	131.908	149.72	XP_010551920.1	PREDICTED: calmodulin-7-like [Tarenaya hassleriana] &gt;XP_010528533.1 PREDICTED: calmodulin-7 [Tarenaya hassleriana] &gt;XP_010520482.1 PREDICTED: calmodulin-7-like [Tarenaya hassleriana] &gt;XP_022866494.1 calmodulin-7-like [Olea europaea var. sylvestris] &gt;KVI08104.1 Calcium-binding EF-hand [Cynara cardunculus var. scolymus] &gt;PLY85950.1 hypothetical protein LSAT_2X38321 [Lactuca sativa] &…
response to chemical	CtAH08G0234700	6.40633	5.08481	4.13209	6.65155	6.71733	6.9867	3.28613	3.11483	2.5248	9.19997	3.4762	8.28234	12.8929	11.8303	10.5403	6.77715	7.25672	8.18362	11.4415	10.5735	10.783	15.7657	17.8737	13.016	XP_024977421.1	glycine-rich RNA-binding protein 2, mitochondrial-like [Cynara cardunculus var. scolymus] &gt;XP_024977426.1 glycine-rich RNA-binding protein 2, mitochondrial-like [Cynara cardunculus var. scolymus]
response to chemical	CtAH06G0211000	24.5657	21.864	22.7079	23.0389	22.3582	25.3779	15.1311	14.5317	16.1324	8.93539	16.0939	12.1302	28.9223	31.2887	33.53	18.1705	18.5696	15.7126	39.825	39.0797	40.2044	30.7917	29.5271	39.159	XP_024993176.1	jasmonic acid-amido synthetase JAR1-like [Cynara cardunculus var. scolymus] &gt;XP_024993177.1 jasmonic acid-amido synthetase JAR1-like [Cynara cardunculus var. scolymus]
response to chemical	CtAH08G0161800	2.01091	2.1299	2.76334	7.68568	7.36504	7.97243	2.83138	3.23418	2.81872	3.56031	5.90345	3.58496	3.89382	5.17041	3.59206	12.0656	9.25461	16.1042	17.0654	17.2746	12.5157	14.7101	13.8963	14.3424	XP_024988661.1	AAA-ATPase At3g50940-like [Cynara cardunculus var. scolymus]
response to chemical	CtAH03G0253100	5.43438	3.19352	3.15978	12.7691	7.51376	10.5114	12.8508	19.6783	21.8344	44.7757	46.1077	47.0568	16.2034	19.5123	22.6903	23.9675	25.4472	22.7847	225.287	279.636	266.974	199.155	153.93	258.227	XP_024996973.1	major allergen Pru ar 1-like [Cynara cardunculus var. scolymus]
response to chemical	CtAH10G0265100	38.961	34.7322	38.5184	35.1366	35.5795	34.8698	14.0948	12.1574	12.4367	36.2901	31.8924	42.1368	56.2321	60.638	46.2375	23.5821	23.6182	25.2587	53.109	56.7883	50.0681	100.326	76.4364	85.1412	KVI07528.1	Non-heme dioxygenase N-terminal domain-containing protein, partial [Cynara cardunculus var. scolymus]
response to chemical	CtAH02G0202000	10.0192	10.8305	7.72655	31.0384	43.1196	43.6598	11.6384	18.0249	35.9639	12.0088	9.56649	10.2888	27.29	44.6521	33.8109	42.7696	54.3982	52.8055	134.499	144.451	148.074	40.7257	43.1706	46.8377	XP_024994832.1	root allergen protein-like [Cynara cardunculus var. scolymus]
response to chemical	CtAH04G0248800	41.6378	35.2969	36.5345	67.1216	71.9548	61.4941	47.8821	51.8361	63.6585	67.7414	40.7269	58.4483	63.403	70.4371	57.1357	90.9824	88.5627	90.114	123.245	119.669	133.363	114.462	99.5313	113.657	XP_024960881.1	high-affinity nitrate transporter 3.1-like [Cynara cardunculus var. scolymus]
response to chemical	CtAH03G0030200	54.6195	55.1262	56.3039	38.4382	39.5935	42.5832	53.2954	56.9931	45.7768	36.446	74.8483	55.9317	48.5658	45.1211	44.0758	51.8619	51.5945	46.9393	45.4311	44.5962	39.8796	40.4519	36.9507	33.0899	XP_024980696.1	transcription factor TCP4-like isoform X2 [Cynara cardunculus var. scolymus]
response to chemical	CtAH07G0060100	8.21964	7.2358	7.98677	7.94017	9.61519	8.16133	6.1283	5.08695	5.90955	1.92548	6.38195	3.64729	5.22223	5.87271	5.02727	5.23738	6.57093	7.93066	14.2254	15.5222	14.1806	13.3259	17.5376	15.2934	KVI02971.1	RNA-dependent RNA polymerase, eukaryotic-type [Cynara cardunculus var. scolymus]
response to chemical	CtAH12G0207900	22.9341	23.0487	24.886	21.9192	19.8544	22.6518	21.3807	25.9024	23.6825	22.9002	26.0534	25.0698	24.2197	28.8431	25.6838	26.0659	25.7292	28.9269	27.8569	34.1572	41.3096	36.1416	37.9456	34.757	XP_024965477.1	succinate--CoA ligase [ADP-forming] subunit beta, mitochondrial isoform X1 [Cynara cardunculus var. scolymus]
response to chemical	CtAH05G0163400	17.0651	17.8613	16.8303	13.798	14.8705	13.323	12.4624	10.6024	12.7087	7.82	11.0247	10.7067	16.3809	16.9745	16.3866	10.4927	10.1099	11.2221	18.7033	18.7118	19.8046	13.3475	12.7896	12.6635	XP_024989119.1	protein LAZ1-like [Cynara cardunculus var. scolymus] &gt;KVH96597.1 Organic solute transporter Ost-alpha [Cynara cardunculus var. scolymus]
response to chemical	CtAH08G0168100	4.15759	3.24695	2.48186	4.1428	6.88507	7.51564	4.13278	3.17177	3.34647	2.97308	2.59212	3.801	15.7546	18.6758	13.8138	8.8414	7.99607	7.22911	11.2457	13.4704	11.4064	18.4427	14.4882	15.4099	XP_024979990.1	protein STRICTOSIDINE SYNTHASE-LIKE 6-like [Cynara cardunculus var. scolymus] &gt;KVI08726.1 Six-bladed beta-propeller, TolB-like protein [Cynara cardunculus var. scolymus]
response to chemical	CtAH12G0072000	3.87297	2.41862	2.86297	6.20875	8.18266	8.30815	0.927534	2.9027	3.30257	2.38378	2.20944	1.91275	5.97927	7.18791	3.52656	4.83538	5.23937	9.61697	8.99146	11.561	10.0311	11.936	8.33235	10.8078	XP_024959905.1	probable WRKY transcription factor 50 isoform X2 [Cynara cardunculus var. scolymus]
response to chemical	CtAH12G0102600	13.7466	14.8777	13.4774	15.3878	17.5214	14.4416	14.5674	12.2568	14.1719	22.8089	9.35024	14.7581	20.987	20.477	16.7425	9.71336	8.51767	9.35456	21.3012	19.8915	26.6116	16.3712	12.0263	15.6992	XP_024967258.1	probable glutathione S-transferase parA [Cynara cardunculus var. scolymus]
defense response	CtAH04G0081000	13.4994	13.7094	14.3572	17.6997	18.0707	18.7434	15.4045	15.92	14.7468	9.22076	16.3361	11.1544	15.5472	16.211	16.242	17.9484	19.6256	21.7501	21.7489	21.745	25.2637	23.1113	25.4891	21.4937	XP_024961472.1	UDP-glucose:glycoprotein glucosyltransferase isoform X1 [Cynara cardunculus var. scolymus]
defense response	CtAH09G0277900	11.3276	10.7743	10.2903	16.1686	26.1279	21.1709	5.5509	5.06501	4.84634	5.10431	10.5859	6.65458	20.4094	21.4967	17.6346	16.071	17.1987	21.5543	22.3126	27.9665	28.7462	24.1127	16.8711	18.5772	XP_024981863.1	mitogen-activated protein kinase 3-like [Cynara cardunculus var. scolymus]
defense response	CtAH09G0252700	32.8008	31.9015	28.9805	34.9576	44.2785	36.9091	32.9975	26.5881	35.6474	37.0082	33.3475	35.3428	34.5743	31.5106	29.768	36.4657	33.1668	37.9248	46.5495	49.7885	39.4595	39.1798	41.8294	37.3765	XP_024981449.1	RPM1-interacting protein 4-like [Cynara cardunculus var. scolymus]
defense response	CtAH10G0078900	51.7727	55.2477	54.4729	69.9192	64.3747	65.6924	53.2619	57.8842	59.9338	53.1232	65.0151	65.6451	62.555	67.5183	64.5754	69.5648	65.9521	65.854	82.1332	86.0604	81.2137	88.0212	86.1315	93.8156	XP_024973746.1	26S proteasome regulatory subunit 4 homolog A-like [Cynara cardunculus var. scolymus]
defense response	CtAH03G0307200	24.0901	22.7674	23.9913	21.3641	24.0459	21.592	21.6484	20.0828	20.791	18.0249	27.0855	22.9755	26.5908	26.7612	22.0742	25.2053	25.2294	28.884	27.2954	29.1137	25.5953	30.7601	33.2265	29.325	XP_024963344.1	probable glucan 1,3-alpha-glucosidase [Cynara cardunculus var. scolymus]
defense response	CtAH10G0213700	26.3886	24.7403	22.3447	17.875	18.3182	15.953	1.86652	2.33028	3.95928	3.17728	1.89199	3.25987	19.1573	25.9723	29.2384	3.65687	3.4622	4.78425	21.964	25.9577	28.5212	24.3802	19.5433	26.9174	KVI07082.1	DNA-binding WRKY [Cynara cardunculus var. scolymus]
defense response	CtAH04G0152400	6.97135	6.77213	8.48667	12.3104	9.93609	11.651	3.09178	4.13635	6.40499	2.11431	5.08172	2.51923	10.1372	11.6134	11.8637	2.8342	2.74487	2.58742	12.872	10.2089	15.3041	7.60044	9.30784	10.7405	XP_024987902.1	integrin-linked protein kinase 1-like isoform X1 [Cynara cardunculus var. scolymus]
defense response	CtAH04G0163100	9.16778	8.62741	9.71581	10.7242	10.4687	8.84254	11.1342	9.40413	9.09936	11.4214	9.40031	11.5285	16.0156	14.0483	11.4609	8.60412	8.96634	11.0699	15.6416	16.7751	21.7884	12.8956	14.1285	14.3783	XP_024987442.1	arginase 1, mitochondrial isoform X2 [Cynara cardunculus var. scolymus] &gt;XP_024987443.1 arginase 1, mitochondrial isoform X2 [Cynara cardunculus var. scolymus] &gt;KVH97108.1 Ureohydrolase [Cynara cardunculus var. scolymus]
defense response	CtAH08G0028200	17.5147	15.1257	16.2065	14.7281	23.456	17.5526	2.60181	2.22332	3.59766	3.48871	7.18873	6.86082	45.7851	46.8274	40.1749	7.10321	5.0913	11.4678	40.6938	42.1043	35.9008	32.7836	24.5905	29.1983	XP_024978779.1	probable WRKY transcription factor 70 [Cynara cardunculus var. scolymus]
defense response	CtAH12G0190700	104.04	98.0255	100.483	152.612	155.753	160.141	123.726	110.218	120.438	118.568	95.9182	115.401	114.843	123.13	120.697	117.064	115.97	124.27	166.17	166.722	170.901	144.36	142.087	156.344	XP_024966532.1	leucine-rich repeat protein 1-like [Cynara cardunculus var. scolymus] &gt;KVI12176.1 Leucine-rich repeat-containing protein [Cynara cardunculus var. scolymus]
defense response	CtAH02G0058800	4.8889	6.76065	4.29803	8.66616	14.4984	10.5505	0.521456	2.02417	2.18129	1.80181	5.68237	2.83261	6.75487	9.82521	5.63111	3.57765	1.58807	3.00038	37.0834	43.0646	27.6405	29.4908	26.2081	34.7989	XP_024994611.1	probable WRKY transcription factor 40 [Cynara cardunculus var. scolymus]
defense response	CtAH09G0261100	38.7438	38.6595	37.7982	33.5365	39.3633	34.6902	28.7414	26.4596	27.638	23.3744	48.2265	38.8541	32.8766	33.1577	25.59	33.6558	35.1011	38.0013	40.7213	42.9594	38.1241	40.4458	41.0357	38.707	XP_024981703.1	probably inactive leucine-rich repeat receptor-like protein kinase At5g48380 [Cynara cardunculus var. scolymus]
defense response	CtAH02G0199300	292.69	269.628	299.153	441.388	566.473	504.329	167.322	166.01	192.007	244.733	164.941	198.669	395.878	582.563	423.375	380.729	423.836	373.268	571.057	680.633	692.701	413.443	332.154	391.035	XP_024994890.1	root allergen protein-like [Cynara cardunculus var. scolymus] &gt;KVH96473.1 Bet v I domain-containing protein [Cynara cardunculus var. scolymus]
defense response	CtAH05G0086600	16.155	10.0707	12.3767	40.7876	38.6762	41.4813	3.57964	2.94783	1.99443	13.2143	8.13817	15.2771	29.0087	24.6616	20.2833	24.8064	23.846	40.0965	50.6245	47.9473	58.018	242.183	186.177	170.568	KVH93360.1	hypothetical protein Ccrd_004588 [Cynara cardunculus var. scolymus]
defense response	CtAH02G0202200	9.5155	7.92926	8.54358	31.4369	43.9054	34.3975	9.48784	18.1707	37.8886	10.8603	10.0107	10.0056	24.2856	42.2467	25.8908	37.944	52.5981	49.7941	97.9531	118.663	129.309	44.0836	43.4759	48.7909	XP_024994832.1	root allergen protein-like [Cynara cardunculus var. scolymus]
defense response	CtAH08G0052800	7.36148	7.86485	7.95954	9.16378	8.84454	7.37174	4.46118	5.87337	6.3101	11.8381	5.72051	10.2274	3.41311	7.90668	6.81979	10.7741	12.8857	10.6614	13.8863	16.6791	21.7428	10.8333	12.321	13.1398	KVI09832.1	C2 calcium-dependent membrane targeting, partial [Cynara cardunculus var. scolymus]
defense response	CtAH09G0136900	18.8421	15.9031	15.0217	17.3637	15.7667	17.2757	7.05362	7.86847	5.92124	5.89828	4.25213	6.99419	28.4585	31.7771	24.03	9.79403	9.39233	10.3616	30.4613	31.1699	34.1172	45.1282	39.3335	41.8115	XP_024977293.1	phytohormone-binding protein-like [Cynara cardunculus var. scolymus]
defense response	CtAH02G0058700	13.9128	14.0651	9.81859	10.3107	14.3393	13.9644	0.950418	1.14192	0.966872	4.39969	4.69913	4.78034	7.56759	15.9546	8.18016	4.7094	1.81895	7.9102	37.5112	39.9271	25.9628	62.1931	55.3923	67.417	XP_024994663.1	probable WRKY transcription factor 40 [Cynara cardunculus var. scolymus] &gt;KVH95572.1 DNA-binding WRKY [Cynara cardunculus var. scolymus]
defense response	CtAH09G0135800	25.697	24.5667	23.1705	36.181	35.8508	32.1816	18.9212	27.0426	21.9961	22.9789	14.3509	18.6965	31.3326	34.2053	36.6499	36.6988	36.9852	35.5729	46.5034	40.6862	46.8758	54.5854	52.3075	54.1063	XP_024977076.1	stromal cell-derived factor 2-like protein [Cynara cardunculus var. scolymus]
defense response	CtAH02G0200600	195.377	174.682	178.44	307.758	368.906	298.366	101.729	118.669	155.57	124.172	123.167	137.647	390.514	486.325	298.856	303.009	298.711	303.307	611.372	682.596	585.527	487.828	457.916	466.672	KVH96489.1	Bet v I domain-containing protein [Cynara cardunculus var. scolymus]
defense response	CtAH05G0238300	3.81659	2.8722	8.95338	9.83455	9.0277	11.8982	3.52837	2.42194	3.64897	5.32622	1.56715	4.39316	12.5974	30.4014	14.2783	5.66285	5.69734	4.76601	101.151	49.7585	98.0947	64.013	31.9445	49.6461	NA	NA
defense response	CtAH02G0200500	159.081	137.911	154.242	325.614	374.005	330.952	91.9115	119.411	132.759	100.123	107.947	121.671	423.237	595.212	366.022	356.781	385.861	348.117	594.848	579.308	731.154	514.246	361.689	507.545	XP_024995488.1	root allergen protein-like [Cynara cardunculus var. scolymus] &gt;KVH96485.1 Bet v I domain-containing protein [Cynara cardunculus var. scolymus]
defense response	CtAH12G0144800	20.1679	19.6449	18.4692	23.1142	24.3831	22.634	20.0064	17.4395	18.1325	17.5733	17.0718	18.3259	24.0772	23.8777	22.5538	17.7327	18.1878	17.9701	30.9334	34.6211	28.7886	19.8375	20.3658	22.0203	XP_024968107.1	diacylglycerol kinase 4 [Cynara cardunculus var. scolymus] &gt;KVI11762.1 ATP-NAD kinase-like domain-containing protein [Cynara cardunculus var. scolymus]
defense response	CtAH03G0145500	14.4038	12.3809	10.9676	17.4623	20.9464	15.2118	5.89056	5.29395	6.53732	9.56331	9.348	11.074	21.6386	22.6556	19.4309	11.2617	9.0531	10.7888	20.6929	17.9057	17.5704	21.5927	15.2702	16.8889	XP_024996542.1	probable WRKY transcription factor 46 [Cynara cardunculus var. scolymus]
defense response	CtAH10G0134100	10.9232	10.7866	11.8964	12.8142	10.5719	12.4273	1.79861	0.957461	0.744246	3.28192	2.18247	3.26793	44.8409	46.2975	46.1826	5.69649	3.29237	4.77886	28.6084	34.5028	32.4116	61.7412	56.0657	61.9484	XP_024972939.1	probable WRKY transcription factor 70 [Cynara cardunculus var. scolymus]
defense response	CtAH08G0128100	11.2617	10.5635	10.6216	19.1786	21.0314	18.3917	6.93574	6.34138	8.87413	4.3677	11.9817	8.51356	59.4712	73.1858	53.8146	24.4786	24.6823	25.3277	58.8893	56.0319	60.4533	60.2763	60.1048	55.8075	KVI09078.1	hypothetical protein Ccrd_012467 [Cynara cardunculus var. scolymus]
defense response	CtAH03G0134600	5.69605	5.82901	5.7169	5.88916	6.06978	6.36117	7.75741	7.31374	8.32844	3.46036	9.45574	5.87706	0.980973	1.43275	1.77538	9.18976	9.83355	9.80146	1.78046	2.53877	2.28259	2.16488	1.86342	2.28834	XP_024978568.1	receptor-like cytosolic serine/threonine-protein kinase RBK1 [Cynara cardunculus var. scolymus]
defense response	CtAH02G0038600	33.5212	42.5884	40.7882	51.4215	45.0052	45.4374	67.5023	63.4318	66.1659	50.28	33.875	52.6794	32.017	37.5935	25.5446	53.5654	63.4462	66.8225	31.0713	32.9324	27.1935	45.0183	26.2024	38.1704	XP_023736268.1	abscisic acid receptor PYR1-like [Lactuca sativa] &gt;PLY71961.1 hypothetical protein LSAT_3X17760 [Lactuca sativa]
defense response	CtAH05G0238200	44.5171	34.6066	69.9308	77.049	77.2245	85.0062	32.0414	28.4998	47.2247	20.1199	20.4947	29.4267	116.596	379.451	143.726	92.6527	100.755	88.3538	520.184	319.352	372.017	296.401	185.729	295.182	XP_024960153.1	EG45-like domain containing protein [Cynara cardunculus var. scolymus] &gt;KVI01363.1 hypothetical protein Ccrd_020367 [Cynara cardunculus var. scolymus]
defense response	CtAH02G0200400	53.9466	42.93	42.1147	92.7611	113.311	88.0028	35.7826	28.1621	32.7969	65.7849	11.2084	38.8814	108.843	110.332	90.023	48.9506	43.9529	44.4701	154.677	138.636	106.444	167.908	158.649	111.881	XP_024994920.1	root allergen protein-like [Cynara cardunculus var. scolymus] &gt;KVH96454.1 hypothetical protein Ccrd_001456 [Cynara cardunculus var. scolymus]
defense response	CtAH06G0278700	15.3905	13.7564	14.5203	20.3685	19.7148	20.3434	15.3003	15.096	13.9468	7.64827	9.81752	9.60572	16.913	16.869	12.9042	14.5725	13.0653	15.0925	20.6794	21.1432	17.3862	26.1022	22.3256	21.8713	XP_024972402.1	leucine-rich repeat receptor-like serine/threonine/tyrosine-protein kinase SOBIR1 [Cynara cardunculus var. scolymus] &gt;KVH98162.1 Leucine rich repeat 4 [Cynara cardunculus var. scolymus]
defense response	CtAH04G0238400	11.5995	12.3915	12.2658	12.9304	13.9533	15.7768	15.0743	17.5181	15.8922	18.2678	15.5677	17.6869	19.9831	20.9469	20.1159	15.603	15.2984	14.8626	25.8272	23.3081	26.1373	22.2709	22.6534	23.2201	XP_024988038.1	RNA-binding KH domain-containing protein RCF3-like isoform X1 [Cynara cardunculus var. scolymus] &gt;XP_024988039.1 RNA-binding KH domain-containing protein RCF3-like isoform X1 [Cynara cardunculus var. scolymus] &gt;XP_024988040.1 RNA-binding KH domain-containing protein RCF3-like isoform X1 [Cynara cardunculus var. scolymus]
defense response	CtAH05G0099500	3.098	2.34895	3.33367	1.30456	1.07305	1.00553	2.50783	2.16783	1.6156	4.3469	5.76983	3.9724	12.6518	11.1532	10.0896	4.12197	4.87264	7.13923	21.8516	17.7857	14.6819	10.2998	10.9199	12.2247	KVH93253.1	AMP-binding, conserved site-containing protein [Cynara cardunculus var. scolymus]
defense response	CtAH04G0201100	8.24572	7.20299	7.78354	14.7976	15.6719	13.9001	6.44011	6.40698	6.65178	17.8596	9.84433	13.6046	7.50765	9.14526	8.47587	6.83554	6.86593	8.62848	18.6618	18.6268	13.8176	11.5338	11.699	14.5717	XP_023766196.1	(S)-2-hydroxy-acid oxidase GLO1-like [Lactuca sativa] &gt;PLY83700.1 hypothetical protein LSAT_4X29481 [Lactuca sativa]
defense response	CtAH04G0217800	18.293	17.5975	18.0708	20.1472	24.5126	21.8395	10.1522	8.65879	11.2501	11.9993	29.1251	16.3946	16.6407	18.1922	15.0293	20.0645	18.9712	21.0204	21.6787	21.7766	17.1356	31.4517	30.4508	31.282	XP_024987369.1	protein argonaute 2-like [Cynara cardunculus var. scolymus]
defense response	CtAH11G0210400	3.93227	3.16629	5.86128	8.996	11.3036	9.47883	2.80689	3.34453	3.70388	1.7016	1.65459	1.31118	9.08719	13.4391	10.7066	2.85095	3.22557	1.91151	16.1646	13.1136	22.6519	5.95905	9.0625	11.0809	XP_024986607.1	ultraviolet-B receptor UVR8 [Cynara cardunculus var. scolymus] &gt;KVH90332.1 Regulator of chromosome condensation 1/beta-lactamase-inhibitor protein II [Cynara cardunculus var. scolymus]
defense response	CtAH08G0152700	2.98749	3.26273	2.9394	7.2063	8.03847	7.79282	4.5	4.49307	4.58456	2.00417	5.51027	4.07166	12.2044	14.2536	13.68	3.75261	4.94806	4.93685	31.5517	34.2338	23.4723	9.21628	7.58658	10.0734	XP_024975733.1	phosphoenolpyruvate carboxykinase (ATP) [Cynara cardunculus var. scolymus] &gt;KVI08880.1 Phosphoenolpyruvate carboxykinase (ATP), conserved site-containing protein [Cynara cardunculus var. scolymus]
defense response	CtAH02G0037700	138.219	141.026	142.821	118.182	134.81	121.508	158.537	151.491	163.698	140.726	113.531	132.517	109.187	97.5234	98.1572	123.492	112.521	120.608	111.302	108.424	122.909	102.027	107.55	99.1735	XP_023758874.1	protein LOL1 [Lactuca sativa] &gt;XP_023758875.1 protein LOL1 [Lactuca sativa] &gt;XP_023758877.1 protein LOL1 [Lactuca sativa] &gt;PLY89197.1 hypothetical protein LSAT_3X16800 [Lactuca sativa]
defense response	CtAH02G0199900	217.772	178.941	186.599	229.514	293.661	257.304	97.2071	77.94	105.925	278.83	76.5469	159.447	311.259	318.467	301.81	169.384	169.622	158.893	341.128	370.956	339.748	200.88	276.564	201.303	XP_024994890.1	root allergen protein-like [Cynara cardunculus var. scolymus] &gt;KVH96473.1 Bet v I domain-containing protein [Cynara cardunculus var. scolymus]
defense response	CtAH08G0289500	135.816	131.803	137.169	140.614	136.59	133.289	84.1846	95.0914	95.4357	105.858	99.0793	104.959	128.532	141.422	132.92	145.17	139.964	150.371	184.58	195.214	234.537	221.961	211.898	227.447	XP_024975780.1	calreticulin-3 [Cynara cardunculus var. scolymus]
defense response	CtAH06G0300300	2.2604	1.67878	1.81372	3.00512	5.46328	3.87465	1.87181	2.42054	2.74772	2.65375	3.25763	3.05109	5.07963	7.28993	4.60272	5.81902	5.30662	5.05056	23.2305	16.442	20.3471	12.2107	8.94961	10.8174	XP_024972206.1	patatin-like protein 2 [Cynara cardunculus var. scolymus]
defense response	CtAH12G0003100	22.8634	17.4726	22.2075	28.3932	32.6512	28.1102	15.5633	13.9697	18.812	6.73116	6.46217	5.97766	131.159	238.7	162.606	49.6981	62.0701	51.3635	286.482	154.454	261.251	161.352	115.642	121.607	XP_024977731.1	endochitinase-like [Cynara cardunculus var. scolymus] &gt;KVH92153.1 Chitin-binding, type 1 [Cynara cardunculus var. scolymus]
defense response	CtAH11G0175400	13.7573	15.5523	14.3832	14.7342	13.9295	13.765	11.8211	9.56638	9.59782	14.8435	15.0835	19.6802	14.2149	18.9801	11.5963	8.60312	9.97175	16.5973	23.0882	26.9395	20.8168	38.9249	28.3127	34.2058	XP_024985651.1	ricin B-like lectin EULS3 [Cynara cardunculus var. scolymus]
defense response	CtAH11G0014400	18.5471	16.8009	16.8195	16.6201	22.2292	18.3269	9.07057	9.97149	12.2263	11.7221	15.8851	13.6616	20.0158	21.536	18.8044	17.5463	16.8356	21.246	34.1895	39.011	38.1633	46.3617	44.0072	45.8084	NA	NA
defense response	CtAH05G0206600	17.2575	15.7712	15.8724	19.276	23.0516	20.6142	4.66705	6.37046	7.17841	12.5381	8.2092	11.6071	17.3325	20.2991	20.2518	12.7929	10.9204	15.615	25.7622	26.264	26.4578	33.9848	27.3268	28.736	XP_024959905.1	probable WRKY transcription factor 50 isoform X2 [Cynara cardunculus var. scolymus]
defense response	CtAH05G0083900	2.61337	2.29937	2.01334	5.83937	7.25761	5.34103	1.99531	1.78612	2.03659	1.35726	1.71425	1.22189	6.39591	9.3745	5.44376	6.47702	5.32058	6.29917	14.4901	11.575	10.1197	7.5327	5.10261	5.9284	XP_024979065.1	receptor-like protein kinase HAIKU2 [Cynara cardunculus var. scolymus]
defense response	CtAH08G0048800	4.59102	5.60785	4.31003	15.1247	19.036	15.9171	11.2097	9.85426	10.4769	11.956	12.3715	11.6397	12.2511	13.8571	9.20575	13.8555	13.2506	15.333	27.1443	27.696	29.7551	18.0385	16.7318	16.6185	KVI09874.1	UDP-glucuronosyl/UDP-glucosyltransferase [Cynara cardunculus var. scolymus]
defense response	CtAH06G0076500	8.7997	8.55436	8.09654	9.79942	10.2729	9.24593	7.44134	6.02026	8.67282	9.15566	11.0548	10.5913	16.0559	15.3247	13.4651	9.78785	9.39445	10.8998	15.1624	14.1857	12.7854	13.4038	15.0228	13.9099	KVI00319.1	hypothetical protein Ccrd_021432 [Cynara cardunculus var. scolymus]
defense response	CtAH12G0192200	11.7711	9.61805	11.3295	11.3752	22.7208	13.089	10.0317	12.484	7.68172	14.6917	19.9519	20.0031	17.8418	21.3648	17.3519	11.044	11.71	12.284	26.4376	28.585	29.618	19.1142	18.6814	21.012	XP_024965449.1	protein TIFY 10A-like [Cynara cardunculus var. scolymus] &gt;KVI12235.1 CO/COL/TOC1, conserved site-containing protein [Cynara cardunculus var. scolymus]
defense response	CtAH02G0200700	13.8276	13.5997	13.3355	22.7695	28.3974	20.2432	5.75431	8.22546	30.4741	6.26548	5.20155	3.70814	19.4119	40.2868	22.2706	18.705	22.1122	27.364	69.7991	85.4969	62.509	23.4823	32.8756	31.4582	XP_024994832.1	root allergen protein-like [Cynara cardunculus var. scolymus]
defense response	CtAH06G0297800	1.54629	1.46296	1.04858	6.27307	4.62385	4.14073	5.44486	5.74754	5.57142	1.9739	2.72913	2.01623	6.36767	6.1026	5.42039	7.70349	8.38901	8.66589	10.9772	9.23403	12.3982	16.474	16.7351	12.5614	XP_024973090.1	subtilisin-like protease SBT1.9 [Cynara cardunculus var. scolymus] &gt;KVH98354.1 Peptidase S8/S53 domain-containing protein [Cynara cardunculus var. scolymus]
defense response	CtAH06G0018400	37.5643	26.7164	29.3133	68.2326	82.1273	85.0597	16.0029	11.6171	11.7753	30.1115	43.2737	41.7599	262.615	293.605	171.643	109.021	101.975	125.33	349.454	235.055	277.552	811.971	557.564	619.677	XP_024964642.1	glucan endo-1,3-beta-glucosidase-like [Cynara cardunculus var. scolymus] &gt;KVG36940.1 Glycoside hydrolase, catalytic domain-containing protein [Cynara cardunculus var. scolymus]
defense response	CtAH02G0202100	29.0615	19.815	27.3005	89.6397	129.882	106.851	26.3919	35.9991	74.5606	29.9351	22.4794	29.2995	107.203	151.102	101.635	122.681	154.319	160.403	288.004	313.47	396.172	130.185	144.869	125.187	XP_024994832.1	root allergen protein-like [Cynara cardunculus var. scolymus]
defense response	CtAH03G0300400	101.578	94.0002	102.507	102.826	105.857	95.2865	85.3514	90.5057	96.5767	135.299	83.0971	116.228	134.705	152.644	146.729	101.287	96.7388	107.28	128.648	139.11	169.891	119.398	131.908	149.72	XP_010551920.1	PREDICTED: calmodulin-7-like [Tarenaya hassleriana] &gt;XP_010528533.1 PREDICTED: calmodulin-7 [Tarenaya hassleriana] &gt;XP_010520482.1 PREDICTED: calmodulin-7-like [Tarenaya hassleriana] &gt;XP_022866494.1 calmodulin-7-like [Olea europaea var. sylvestris] &gt;KVI08104.1 Calcium-binding EF-hand [Cynara cardunculus var. scolymus] &gt;PLY85950.1 hypothetical protein LSAT_2X38321 [Lactuca sativa] &…
defense response	CtAH06G0211000	24.5657	21.864	22.7079	23.0389	22.3582	25.3779	15.1311	14.5317	16.1324	8.93539	16.0939	12.1302	28.9223	31.2887	33.53	18.1705	18.5696	15.7126	39.825	39.0797	40.2044	30.7917	29.5271	39.159	XP_024993176.1	jasmonic acid-amido synthetase JAR1-like [Cynara cardunculus var. scolymus] &gt;XP_024993177.1 jasmonic acid-amido synthetase JAR1-like [Cynara cardunculus var. scolymus]
defense response	CtAH03G0277300	5.50735	5.3853	6.80193	8.90142	6.89258	4.07864	4.86141	3.264	4.69052	4.01142	3.47799	7.33548	8.45588	12.3589	10.855	7.06447	6.30904	9.90092	8.29956	8.62095	10.2806	5.71898	16.0696	12.4621	XP_024996823.1	elicitor-responsive protein 3 isoform X2 [Cynara cardunculus var. scolymus]
defense response	CtAH08G0161800	2.01091	2.1299	2.76334	7.68568	7.36504	7.97243	2.83138	3.23418	2.81872	3.56031	5.90345	3.58496	3.89382	5.17041	3.59206	12.0656	9.25461	16.1042	17.0654	17.2746	12.5157	14.7101	13.8963	14.3424	XP_024988661.1	AAA-ATPase At3g50940-like [Cynara cardunculus var. scolymus]
defense response	CtAH03G0253100	5.43438	3.19352	3.15978	12.7691	7.51376	10.5114	12.8508	19.6783	21.8344	44.7757	46.1077	47.0568	16.2034	19.5123	22.6903	23.9675	25.4472	22.7847	225.287	279.636	266.974	199.155	153.93	258.227	XP_024996973.1	major allergen Pru ar 1-like [Cynara cardunculus var. scolymus]
defense response	CtAH05G0085600	29.3684	15.2136	19.8095	116.302	113.679	178.862	8.34734	5.66104	7.38625	19.6858	53.8152	59.1416	452.382	575.119	266.951	102.521	58.678	77.1661	671.703	441.94	366.606	1624.82	915.118	1070.96	XP_024979355.1	pathogenesis-related protein PR-1 type-like [Cynara cardunculus var. scolymus]
defense response	CtAH08G0017100	10.9918	11.2759	8.90595	14.6975	17.35	17.7696	11.1368	6.25176	7.98366	11.8115	9.76855	13.2664	15.0761	16.5718	12.8323	13.4062	11.65	14.3522	15.9226	18.7952	17.3187	25.8027	28.5923	20.3327	XP_024983189.1	cysteine and histidine-rich domain-containing protein RAR1 [Cynara cardunculus var. scolymus]
defense response	CtAH06G0018500	68.0976	39.5872	50.9464	76.8935	89.299	93.7263	20.9469	28.5988	22.7434	56.1745	55.6226	68.3411	136.987	149.37	111.262	117.457	110.317	113.02	556.695	337.795	426.016	623.895	449.138	448.307	XP_024982947.1	glucan endo-1,3-beta-glucosidase-like [Cynara cardunculus var. scolymus] &gt;KVH99895.1 Glycoside hydrolase, catalytic domain-containing protein [Cynara cardunculus var. scolymus]
defense response	CtAH10G0265100	38.961	34.7322	38.5184	35.1366	35.5795	34.8698	14.0948	12.1574	12.4367	36.2901	31.8924	42.1368	56.2321	60.638	46.2375	23.5821	23.6182	25.2587	53.109	56.7883	50.0681	100.326	76.4364	85.1412	KVI07528.1	Non-heme dioxygenase N-terminal domain-containing protein, partial [Cynara cardunculus var. scolymus]
defense response	CtAH02G0202000	10.0192	10.8305	7.72655	31.0384	43.1196	43.6598	11.6384	18.0249	35.9639	12.0088	9.56649	10.2888	27.29	44.6521	33.8109	42.7696	54.3982	52.8055	134.499	144.451	148.074	40.7257	43.1706	46.8377	XP_024994832.1	root allergen protein-like [Cynara cardunculus var. scolymus]
defense response	CtAH03G0178000	101.785	83.4312	87.3171	112.757	127.733	119.416	52.8853	52.4056	47.8148	90.3651	78.1573	120.913	135.948	135.389	97.6788	169.23	176.566	179.709	139.69	133.962	128.419	342.189	299.958	294.289	XP_024996058.1	endochitinase EP3-like [Cynara cardunculus var. scolymus] &gt;KVH91273.1 Chitin-binding, type 1 [Cynara cardunculus var. scolymus]
defense response	CtAH07G0060100	8.21964	7.2358	7.98677	7.94017	9.61519	8.16133	6.1283	5.08695	5.90955	1.92548	6.38195	3.64729	5.22223	5.87271	5.02727	5.23738	6.57093	7.93066	14.2254	15.5222	14.1806	13.3259	17.5376	15.2934	KVI02971.1	RNA-dependent RNA polymerase, eukaryotic-type [Cynara cardunculus var. scolymus]
defense response	CtAH05G0085700	11.3794	4.7937	8.79479	9.78298	15.5008	15.997	3.50886	1.46292	2.33135	9.28609	11.8776	14.4347	162.586	191.213	57.0367	19.6172	16.3955	24.2084	118.722	88.1919	180.017	312.364	209.4	225.346	XP_024979355.1	pathogenesis-related protein PR-1 type-like [Cynara cardunculus var. scolymus]
defense response	CtAH05G0163400	17.0651	17.8613	16.8303	13.798	14.8705	13.323	12.4624	10.6024	12.7087	7.82	11.0247	10.7067	16.3809	16.9745	16.3866	10.4927	10.1099	11.2221	18.7033	18.7118	19.8046	13.3475	12.7896	12.6635	XP_024989119.1	protein LAZ1-like [Cynara cardunculus var. scolymus] &gt;KVH96597.1 Organic solute transporter Ost-alpha [Cynara cardunculus var. scolymus]
defense response	CtAH02G0042300	30.3058	27.1247	22.7993	21.6554	27.7405	25.2768	18.7385	16.623	16.0858	13.1148	20.2912	18.9327	33.8656	34.264	31.9937	25.2516	25.1772	27.4739	33.9624	34.3238	32.4082	37.9981	44.9824	37.1382	KAD3641802.1	hypothetical protein E3N88_31026 [Mikania micrantha]
defense response	CtAH03G0045500	21.2939	16.3365	15.6815	17.183	19.7855	21.8255	3.62387	1.87412	5.56684	11.6949	12.4449	18.2394	11.3302	14.2609	12.2154	8.59785	6.18987	8.09694	22.1871	22.8892	28.0753	51.3648	49.2556	47.0259	XP_024967804.1	heavy metal-associated isoprenylated plant protein 47-like isoform X1 [Cynara cardunculus var. scolymus]
defense response	CtAH08G0250100	57.6396	40.4598	53.409	60.3721	67.5157	68.6887	13.644	17.5729	15.9158	20.4811	25.9899	26.3108	250.844	282.766	188.604	92.9333	84.6764	74.1645	130.524	145.697	126.048	405.746	269.589	315.512	XP_024985370.1	endochitinase EP3-like [Cynara cardunculus var. scolymus] &gt;KVI08180.1 Glycoside hydrolase, family 19 [Cynara cardunculus var. scolymus]
defense response	CtAH02G0021600	15.1172	9.84443	14.2644	137.326	149.96	158.452	21.9038	24.4918	28.3055	67.9364	80.2422	94.0201	124.036	129.181	110.521	230.793	203.443	239.232	525.957	508.391	483.535	879.632	554.908	723.092	KAA8522471.1	hypothetical protein F0562_013168 [Nyssa sinensis]
defense response	CtAH12G0072000	3.87297	2.41862	2.86297	6.20875	8.18266	8.30815	0.927534	2.9027	3.30257	2.38378	2.20944	1.91275	5.97927	7.18791	3.52656	4.83538	5.23937	9.61697	8.99146	11.561	10.0311	11.936	8.33235	10.8078	XP_024959905.1	probable WRKY transcription factor 50 isoform X2 [Cynara cardunculus var. scolymus]
response to biotic stimulus	CtAH04G0081000	13.4994	13.7094	14.3572	17.6997	18.0707	18.7434	15.4045	15.92	14.7468	9.22076	16.3361	11.1544	15.5472	16.211	16.242	17.9484	19.6256	21.7501	21.7489	21.745	25.2637	23.1113	25.4891	21.4937	XP_024961472.1	UDP-glucose:glycoprotein glucosyltransferase isoform X1 [Cynara cardunculus var. scolymus]
response to biotic stimulus	CtAH09G0277900	11.3276	10.7743	10.2903	16.1686	26.1279	21.1709	5.5509	5.06501	4.84634	5.10431	10.5859	6.65458	20.4094	21.4967	17.6346	16.071	17.1987	21.5543	22.3126	27.9665	28.7462	24.1127	16.8711	18.5772	XP_024981863.1	mitogen-activated protein kinase 3-like [Cynara cardunculus var. scolymus]
response to biotic stimulus	CtAH09G0252700	32.8008	31.9015	28.9805	34.9576	44.2785	36.9091	32.9975	26.5881	35.6474	37.0082	33.3475	35.3428	34.5743	31.5106	29.768	36.4657	33.1668	37.9248	46.5495	49.7885	39.4595	39.1798	41.8294	37.3765	XP_024981449.1	RPM1-interacting protein 4-like [Cynara cardunculus var. scolymus]
response to biotic stimulus	CtAH10G0078900	51.7727	55.2477	54.4729	69.9192	64.3747	65.6924	53.2619	57.8842	59.9338	53.1232	65.0151	65.6451	62.555	67.5183	64.5754	69.5648	65.9521	65.854	82.1332	86.0604	81.2137	88.0212	86.1315	93.8156	XP_024973746.1	26S proteasome regulatory subunit 4 homolog A-like [Cynara cardunculus var. scolymus]
response to biotic stimulus	CtAH03G0307200	24.0901	22.7674	23.9913	21.3641	24.0459	21.592	21.6484	20.0828	20.791	18.0249	27.0855	22.9755	26.5908	26.7612	22.0742	25.2053	25.2294	28.884	27.2954	29.1137	25.5953	30.7601	33.2265	29.325	XP_024963344.1	probable glucan 1,3-alpha-glucosidase [Cynara cardunculus var. scolymus]
response to biotic stimulus	CtAH10G0213700	26.3886	24.7403	22.3447	17.875	18.3182	15.953	1.86652	2.33028	3.95928	3.17728	1.89199	3.25987	19.1573	25.9723	29.2384	3.65687	3.4622	4.78425	21.964	25.9577	28.5212	24.3802	19.5433	26.9174	KVI07082.1	DNA-binding WRKY [Cynara cardunculus var. scolymus]
response to biotic stimulus	CtAH04G0152400	6.97135	6.77213	8.48667	12.3104	9.93609	11.651	3.09178	4.13635	6.40499	2.11431	5.08172	2.51923	10.1372	11.6134	11.8637	2.8342	2.74487	2.58742	12.872	10.2089	15.3041	7.60044	9.30784	10.7405	XP_024987902.1	integrin-linked protein kinase 1-like isoform X1 [Cynara cardunculus var. scolymus]
response to biotic stimulus	CtAH11G0018100	31.5885	29.395	32.1971	58.3432	71.8631	65.0298	45.1972	39.7164	38.2079	39.9824	65.7966	56.3322	56.2194	58.513	49.2834	35.1	35.5444	36.5513	52.5874	52.672	58.4025	42.4467	38.7944	36.9148	XP_024977779.1	NAC domain-containing protein 2-like [Cynara cardunculus var. scolymus] &gt;KVH92730.1 No apical meristem (NAM) protein [Cynara cardunculus var. scolymus]
response to biotic stimulus	CtAH04G0163100	9.16778	8.62741	9.71581	10.7242	10.4687	8.84254	11.1342	9.40413	9.09936	11.4214	9.40031	11.5285	16.0156	14.0483	11.4609	8.60412	8.96634	11.0699	15.6416	16.7751	21.7884	12.8956	14.1285	14.3783	XP_024987442.1	arginase 1, mitochondrial isoform X2 [Cynara cardunculus var. scolymus] &gt;XP_024987443.1 arginase 1, mitochondrial isoform X2 [Cynara cardunculus var. scolymus] &gt;KVH97108.1 Ureohydrolase [Cynara cardunculus var. scolymus]
response to biotic stimulus	CtAH08G0028200	17.5147	15.1257	16.2065	14.7281	23.456	17.5526	2.60181	2.22332	3.59766	3.48871	7.18873	6.86082	45.7851	46.8274	40.1749	7.10321	5.0913	11.4678	40.6938	42.1043	35.9008	32.7836	24.5905	29.1983	XP_024978779.1	probable WRKY transcription factor 70 [Cynara cardunculus var. scolymus]
response to biotic stimulus	CtAH02G0058800	4.8889	6.76065	4.29803	8.66616	14.4984	10.5505	0.521456	2.02417	2.18129	1.80181	5.68237	2.83261	6.75487	9.82521	5.63111	3.57765	1.58807	3.00038	37.0834	43.0646	27.6405	29.4908	26.2081	34.7989	XP_024994611.1	probable WRKY transcription factor 40 [Cynara cardunculus var. scolymus]
response to biotic stimulus	CtAH09G0261100	38.7438	38.6595	37.7982	33.5365	39.3633	34.6902	28.7414	26.4596	27.638	23.3744	48.2265	38.8541	32.8766	33.1577	25.59	33.6558	35.1011	38.0013	40.7213	42.9594	38.1241	40.4458	41.0357	38.707	XP_024981703.1	probably inactive leucine-rich repeat receptor-like protein kinase At5g48380 [Cynara cardunculus var. scolymus]
response to biotic stimulus	CtAH02G0199300	292.69	269.628	299.153	441.388	566.473	504.329	167.322	166.01	192.007	244.733	164.941	198.669	395.878	582.563	423.375	380.729	423.836	373.268	571.057	680.633	692.701	413.443	332.154	391.035	XP_024994890.1	root allergen protein-like [Cynara cardunculus var. scolymus] &gt;KVH96473.1 Bet v I domain-containing protein [Cynara cardunculus var. scolymus]
response to biotic stimulus	CtAH05G0086600	16.155	10.0707	12.3767	40.7876	38.6762	41.4813	3.57964	2.94783	1.99443	13.2143	8.13817	15.2771	29.0087	24.6616	20.2833	24.8064	23.846	40.0965	50.6245	47.9473	58.018	242.183	186.177	170.568	KVH93360.1	hypothetical protein Ccrd_004588 [Cynara cardunculus var. scolymus]
response to biotic stimulus	CtAH02G0202200	9.5155	7.92926	8.54358	31.4369	43.9054	34.3975	9.48784	18.1707	37.8886	10.8603	10.0107	10.0056	24.2856	42.2467	25.8908	37.944	52.5981	49.7941	97.9531	118.663	129.309	44.0836	43.4759	48.7909	XP_024994832.1	root allergen protein-like [Cynara cardunculus var. scolymus]
response to biotic stimulus	CtAH04G0131400	11.1842	10.5744	11.4095	19.1221	25.2845	19.6367	7.14168	12.7222	10.124	18.8085	9.86846	13.9041	14.4271	16.4725	23.1151	17.8753	16.1035	13.1549	21.3019	21.3079	34.4906	15.5944	11.1701	16.6603	NA	NA
response to biotic stimulus	CtAH02G0058700	13.9128	14.0651	9.81859	10.3107	14.3393	13.9644	0.950418	1.14192	0.966872	4.39969	4.69913	4.78034	7.56759	15.9546	8.18016	4.7094	1.81895	7.9102	37.5112	39.9271	25.9628	62.1931	55.3923	67.417	XP_024994663.1	probable WRKY transcription factor 40 [Cynara cardunculus var. scolymus] &gt;KVH95572.1 DNA-binding WRKY [Cynara cardunculus var. scolymus]
response to biotic stimulus	CtAH09G0135800	25.697	24.5667	23.1705	36.181	35.8508	32.1816	18.9212	27.0426	21.9961	22.9789	14.3509	18.6965	31.3326	34.2053	36.6499	36.6988	36.9852	35.5729	46.5034	40.6862	46.8758	54.5854	52.3075	54.1063	XP_024977076.1	stromal cell-derived factor 2-like protein [Cynara cardunculus var. scolymus]
response to biotic stimulus	CtAH02G0200600	195.377	174.682	178.44	307.758	368.906	298.366	101.729	118.669	155.57	124.172	123.167	137.647	390.514	486.325	298.856	303.009	298.711	303.307	611.372	682.596	585.527	487.828	457.916	466.672	KVH96489.1	Bet v I domain-containing protein [Cynara cardunculus var. scolymus]
response to biotic stimulus	CtAH05G0238300	3.81659	2.8722	8.95338	9.83455	9.0277	11.8982	3.52837	2.42194	3.64897	5.32622	1.56715	4.39316	12.5974	30.4014	14.2783	5.66285	5.69734	4.76601	101.151	49.7585	98.0947	64.013	31.9445	49.6461	NA	NA
response to biotic stimulus	CtAH02G0200500	159.081	137.911	154.242	325.614	374.005	330.952	91.9115	119.411	132.759	100.123	107.947	121.671	423.237	595.212	366.022	356.781	385.861	348.117	594.848	579.308	731.154	514.246	361.689	507.545	XP_024995488.1	root allergen protein-like [Cynara cardunculus var. scolymus] &gt;KVH96485.1 Bet v I domain-containing protein [Cynara cardunculus var. scolymus]
response to biotic stimulus	CtAH03G0145500	14.4038	12.3809	10.9676	17.4623	20.9464	15.2118	5.89056	5.29395	6.53732	9.56331	9.348	11.074	21.6386	22.6556	19.4309	11.2617	9.0531	10.7888	20.6929	17.9057	17.5704	21.5927	15.2702	16.8889	XP_024996542.1	probable WRKY transcription factor 46 [Cynara cardunculus var. scolymus]
response to biotic stimulus	CtAH07G0081300	15.9465	13.8466	14.6983	29.5935	36.1474	33.2007	18.275	15.7899	17.6173	14.6315	24.969	18.2233	23.6915	27.4633	26.7853	37.0138	37.2587	36.8786	48.4791	51.7168	32.278	34.1371	37.3097	33.3044	XP_024990822.1	4-coumarate--CoA ligase-like 5 [Cynara cardunculus var. scolymus] &gt;KVI05191.1 AMP-binding, conserved site-containing protein [Cynara cardunculus var. scolymus]
response to biotic stimulus	CtAH10G0134100	10.9232	10.7866	11.8964	12.8142	10.5719	12.4273	1.79861	0.957461	0.744246	3.28192	2.18247	3.26793	44.8409	46.2975	46.1826	5.69649	3.29237	4.77886	28.6084	34.5028	32.4116	61.7412	56.0657	61.9484	XP_024972939.1	probable WRKY transcription factor 70 [Cynara cardunculus var. scolymus]
response to biotic stimulus	CtAH08G0128100	11.2617	10.5635	10.6216	19.1786	21.0314	18.3917	6.93574	6.34138	8.87413	4.3677	11.9817	8.51356	59.4712	73.1858	53.8146	24.4786	24.6823	25.3277	58.8893	56.0319	60.4533	60.2763	60.1048	55.8075	KVI09078.1	hypothetical protein Ccrd_012467 [Cynara cardunculus var. scolymus]
response to biotic stimulus	CtAH03G0134600	5.69605	5.82901	5.7169	5.88916	6.06978	6.36117	7.75741	7.31374	8.32844	3.46036	9.45574	5.87706	0.980973	1.43275	1.77538	9.18976	9.83355	9.80146	1.78046	2.53877	2.28259	2.16488	1.86342	2.28834	XP_024978568.1	receptor-like cytosolic serine/threonine-protein kinase RBK1 [Cynara cardunculus var. scolymus]
response to biotic stimulus	CtAH05G0238200	44.5171	34.6066	69.9308	77.049	77.2245	85.0062	32.0414	28.4998	47.2247	20.1199	20.4947	29.4267	116.596	379.451	143.726	92.6527	100.755	88.3538	520.184	319.352	372.017	296.401	185.729	295.182	XP_024960153.1	EG45-like domain containing protein [Cynara cardunculus var. scolymus] &gt;KVI01363.1 hypothetical protein Ccrd_020367 [Cynara cardunculus var. scolymus]
response to biotic stimulus	CtAH02G0200400	53.9466	42.93	42.1147	92.7611	113.311	88.0028	35.7826	28.1621	32.7969	65.7849	11.2084	38.8814	108.843	110.332	90.023	48.9506	43.9529	44.4701	154.677	138.636	106.444	167.908	158.649	111.881	XP_024994920.1	root allergen protein-like [Cynara cardunculus var. scolymus] &gt;KVH96454.1 hypothetical protein Ccrd_001456 [Cynara cardunculus var. scolymus]
response to biotic stimulus	CtAH04G0238400	11.5995	12.3915	12.2658	12.9304	13.9533	15.7768	15.0743	17.5181	15.8922	18.2678	15.5677	17.6869	19.9831	20.9469	20.1159	15.603	15.2984	14.8626	25.8272	23.3081	26.1373	22.2709	22.6534	23.2201	XP_024988038.1	RNA-binding KH domain-containing protein RCF3-like isoform X1 [Cynara cardunculus var. scolymus] &gt;XP_024988039.1 RNA-binding KH domain-containing protein RCF3-like isoform X1 [Cynara cardunculus var. scolymus] &gt;XP_024988040.1 RNA-binding KH domain-containing protein RCF3-like isoform X1 [Cynara cardunculus var. scolymus]
response to biotic stimulus	CtAH05G0099500	3.098	2.34895	3.33367	1.30456	1.07305	1.00553	2.50783	2.16783	1.6156	4.3469	5.76983	3.9724	12.6518	11.1532	10.0896	4.12197	4.87264	7.13923	21.8516	17.7857	14.6819	10.2998	10.9199	12.2247	KVH93253.1	AMP-binding, conserved site-containing protein [Cynara cardunculus var. scolymus]
response to biotic stimulus	CtAH04G0201100	8.24572	7.20299	7.78354	14.7976	15.6719	13.9001	6.44011	6.40698	6.65178	17.8596	9.84433	13.6046	7.50765	9.14526	8.47587	6.83554	6.86593	8.62848	18.6618	18.6268	13.8176	11.5338	11.699	14.5717	XP_023766196.1	(S)-2-hydroxy-acid oxidase GLO1-like [Lactuca sativa] &gt;PLY83700.1 hypothetical protein LSAT_4X29481 [Lactuca sativa]
response to biotic stimulus	CtAH04G0217800	18.293	17.5975	18.0708	20.1472	24.5126	21.8395	10.1522	8.65879	11.2501	11.9993	29.1251	16.3946	16.6407	18.1922	15.0293	20.0645	18.9712	21.0204	21.6787	21.7766	17.1356	31.4517	30.4508	31.282	XP_024987369.1	protein argonaute 2-like [Cynara cardunculus var. scolymus]
response to biotic stimulus	CtAH11G0210400	3.93227	3.16629	5.86128	8.996	11.3036	9.47883	2.80689	3.34453	3.70388	1.7016	1.65459	1.31118	9.08719	13.4391	10.7066	2.85095	3.22557	1.91151	16.1646	13.1136	22.6519	5.95905	9.0625	11.0809	XP_024986607.1	ultraviolet-B receptor UVR8 [Cynara cardunculus var. scolymus] &gt;KVH90332.1 Regulator of chromosome condensation 1/beta-lactamase-inhibitor protein II [Cynara cardunculus var. scolymus]
response to biotic stimulus	CtAH08G0152700	2.98749	3.26273	2.9394	7.2063	8.03847	7.79282	4.5	4.49307	4.58456	2.00417	5.51027	4.07166	12.2044	14.2536	13.68	3.75261	4.94806	4.93685	31.5517	34.2338	23.4723	9.21628	7.58658	10.0734	XP_024975733.1	phosphoenolpyruvate carboxykinase (ATP) [Cynara cardunculus var. scolymus] &gt;KVI08880.1 Phosphoenolpyruvate carboxykinase (ATP), conserved site-containing protein [Cynara cardunculus var. scolymus]
response to biotic stimulus	CtAH02G0037700	138.219	141.026	142.821	118.182	134.81	121.508	158.537	151.491	163.698	140.726	113.531	132.517	109.187	97.5234	98.1572	123.492	112.521	120.608	111.302	108.424	122.909	102.027	107.55	99.1735	XP_023758874.1	protein LOL1 [Lactuca sativa] &gt;XP_023758875.1 protein LOL1 [Lactuca sativa] &gt;XP_023758877.1 protein LOL1 [Lactuca sativa] &gt;PLY89197.1 hypothetical protein LSAT_3X16800 [Lactuca sativa]
response to biotic stimulus	CtAH02G0199900	217.772	178.941	186.599	229.514	293.661	257.304	97.2071	77.94	105.925	278.83	76.5469	159.447	311.259	318.467	301.81	169.384	169.622	158.893	341.128	370.956	339.748	200.88	276.564	201.303	XP_024994890.1	root allergen protein-like [Cynara cardunculus var. scolymus] &gt;KVH96473.1 Bet v I domain-containing protein [Cynara cardunculus var. scolymus]
response to biotic stimulus	CtAH08G0289500	135.816	131.803	137.169	140.614	136.59	133.289	84.1846	95.0914	95.4357	105.858	99.0793	104.959	128.532	141.422	132.92	145.17	139.964	150.371	184.58	195.214	234.537	221.961	211.898	227.447	XP_024975780.1	calreticulin-3 [Cynara cardunculus var. scolymus]
response to biotic stimulus	CtAH04G0150700	11.9982	13.395	13.9146	19.4652	19.4085	17.9735	13.0446	11.2027	13.6191	7.55257	15.3601	9.52078	14.0349	15.1421	13.9197	18.1302	19.6031	19.1763	21.4783	22.2214	21.8486	21.1601	15.781	20.7022	XP_024988663.1	calmodulin-binding receptor kinase CaMRLK [Cynara cardunculus var. scolymus] &gt;KVH96858.1 Concanavalin A-like lectin/glucanase, subgroup [Cynara cardunculus var. scolymus]
response to biotic stimulus	CtAH11G0111800	8.16088	7.2125	7.45693	8.5255	10.8436	10.8118	4.32801	3.47376	4.6876	5.04431	6.06776	5.5092	10.7086	12.8877	10.292	5.62436	5.17827	4.92585	14.7292	12.4966	13.9773	11.2346	9.16251	9.93774	KVH89772.1	Aromatic-ring hydroxylase-like protein [Cynara cardunculus var. scolymus]
response to biotic stimulus	CtAH06G0300300	2.2604	1.67878	1.81372	3.00512	5.46328	3.87465	1.87181	2.42054	2.74772	2.65375	3.25763	3.05109	5.07963	7.28993	4.60272	5.81902	5.30662	5.05056	23.2305	16.442	20.3471	12.2107	8.94961	10.8174	XP_024972206.1	patatin-like protein 2 [Cynara cardunculus var. scolymus]
response to biotic stimulus	CtAH10G0099000	6.9353	7.17523	6.35567	10.4951	12.4183	11.0327	3.46145	5.1258	4.26968	3.52862	8.73958	5.64154	9.73344	10.0614	9.67013	15.1092	14.4496	12.5831	12.0504	11.1142	8.45237	20.7117	13.6229	13.0831	KVI03998.1	Pectinesterase, active site-containing protein [Cynara cardunculus var. scolymus]
response to biotic stimulus	CtAH05G0139400	5.42449	5.69718	5.43784	13.905	25.1214	14.438	4.38405	2.55396	4.91402	3.8626	9.104	7.80496	11.6361	14.3136	10.5527	10.5882	9.62378	17.2229	17.0896	22.7476	14.9117	22.4663	21.3122	19.1823	XP_024980265.1	cytochrome P450 71A1-like [Cynara cardunculus var. scolymus]
response to biotic stimulus	CtAH11G0175400	13.7573	15.5523	14.3832	14.7342	13.9295	13.765	11.8211	9.56638	9.59782	14.8435	15.0835	19.6802	14.2149	18.9801	11.5963	8.60312	9.97175	16.5973	23.0882	26.9395	20.8168	38.9249	28.3127	34.2058	XP_024985651.1	ricin B-like lectin EULS3 [Cynara cardunculus var. scolymus]
response to biotic stimulus	CtAH11G0014400	18.5471	16.8009	16.8195	16.6201	22.2292	18.3269	9.07057	9.97149	12.2263	11.7221	15.8851	13.6616	20.0158	21.536	18.8044	17.5463	16.8356	21.246	34.1895	39.011	38.1633	46.3617	44.0072	45.8084	NA	NA
response to biotic stimulus	CtAH05G0206600	17.2575	15.7712	15.8724	19.276	23.0516	20.6142	4.66705	6.37046	7.17841	12.5381	8.2092	11.6071	17.3325	20.2991	20.2518	12.7929	10.9204	15.615	25.7622	26.264	26.4578	33.9848	27.3268	28.736	XP_024959905.1	probable WRKY transcription factor 50 isoform X2 [Cynara cardunculus var. scolymus]
response to biotic stimulus	CtAH05G0083900	2.61337	2.29937	2.01334	5.83937	7.25761	5.34103	1.99531	1.78612	2.03659	1.35726	1.71425	1.22189	6.39591	9.3745	5.44376	6.47702	5.32058	6.29917	14.4901	11.575	10.1197	7.5327	5.10261	5.9284	XP_024979065.1	receptor-like protein kinase HAIKU2 [Cynara cardunculus var. scolymus]
response to biotic stimulus	CtAH08G0048800	4.59102	5.60785	4.31003	15.1247	19.036	15.9171	11.2097	9.85426	10.4769	11.956	12.3715	11.6397	12.2511	13.8571	9.20575	13.8555	13.2506	15.333	27.1443	27.696	29.7551	18.0385	16.7318	16.6185	KVI09874.1	UDP-glucuronosyl/UDP-glucosyltransferase [Cynara cardunculus var. scolymus]
response to biotic stimulus	CtAH06G0076500	8.7997	8.55436	8.09654	9.79942	10.2729	9.24593	7.44134	6.02026	8.67282	9.15566	11.0548	10.5913	16.0559	15.3247	13.4651	9.78785	9.39445	10.8998	15.1624	14.1857	12.7854	13.4038	15.0228	13.9099	KVI00319.1	hypothetical protein Ccrd_021432 [Cynara cardunculus var. scolymus]
response to biotic stimulus	CtAH12G0192200	11.7711	9.61805	11.3295	11.3752	22.7208	13.089	10.0317	12.484	7.68172	14.6917	19.9519	20.0031	17.8418	21.3648	17.3519	11.044	11.71	12.284	26.4376	28.585	29.618	19.1142	18.6814	21.012	XP_024965449.1	protein TIFY 10A-like [Cynara cardunculus var. scolymus] &gt;KVI12235.1 CO/COL/TOC1, conserved site-containing protein [Cynara cardunculus var. scolymus]
response to biotic stimulus	CtAH06G0211300	5.78134	4.8416	6.46473	8.43291	9.44655	7.44421	5.21277	6.20977	6.48748	6.5679	6.7438	6.8621	11.0571	13.0557	13.4845	13.8473	14.0847	14.527	13.8253	15.7211	16.8248	14.9567	19.067	17.7752	XP_024992910.1	tubulin gamma-1 chain [Cynara cardunculus var. scolymus]
response to biotic stimulus	CtAH02G0200700	13.8276	13.5997	13.3355	22.7695	28.3974	20.2432	5.75431	8.22546	30.4741	6.26548	5.20155	3.70814	19.4119	40.2868	22.2706	18.705	22.1122	27.364	69.7991	85.4969	62.509	23.4823	32.8756	31.4582	XP_024994832.1	root allergen protein-like [Cynara cardunculus var. scolymus]
response to biotic stimulus	CtAH06G0297800	1.54629	1.46296	1.04858	6.27307	4.62385	4.14073	5.44486	5.74754	5.57142	1.9739	2.72913	2.01623	6.36767	6.1026	5.42039	7.70349	8.38901	8.66589	10.9772	9.23403	12.3982	16.474	16.7351	12.5614	XP_024973090.1	subtilisin-like protease SBT1.9 [Cynara cardunculus var. scolymus] &gt;KVH98354.1 Peptidase S8/S53 domain-containing protein [Cynara cardunculus var. scolymus]
response to biotic stimulus	CtAH06G0018400	37.5643	26.7164	29.3133	68.2326	82.1273	85.0597	16.0029	11.6171	11.7753	30.1115	43.2737	41.7599	262.615	293.605	171.643	109.021	101.975	125.33	349.454	235.055	277.552	811.971	557.564	619.677	XP_024964642.1	glucan endo-1,3-beta-glucosidase-like [Cynara cardunculus var. scolymus] &gt;KVG36940.1 Glycoside hydrolase, catalytic domain-containing protein [Cynara cardunculus var. scolymus]
response to biotic stimulus	CtAH02G0202100	29.0615	19.815	27.3005	89.6397	129.882	106.851	26.3919	35.9991	74.5606	29.9351	22.4794	29.2995	107.203	151.102	101.635	122.681	154.319	160.403	288.004	313.47	396.172	130.185	144.869	125.187	XP_024994832.1	root allergen protein-like [Cynara cardunculus var. scolymus]
response to biotic stimulus	CtAH03G0300400	101.578	94.0002	102.507	102.826	105.857	95.2865	85.3514	90.5057	96.5767	135.299	83.0971	116.228	134.705	152.644	146.729	101.287	96.7388	107.28	128.648	139.11	169.891	119.398	131.908	149.72	XP_010551920.1	PREDICTED: calmodulin-7-like [Tarenaya hassleriana] &gt;XP_010528533.1 PREDICTED: calmodulin-7 [Tarenaya hassleriana] &gt;XP_010520482.1 PREDICTED: calmodulin-7-like [Tarenaya hassleriana] &gt;XP_022866494.1 calmodulin-7-like [Olea europaea var. sylvestris] &gt;KVI08104.1 Calcium-binding EF-hand [Cynara cardunculus var. scolymus] &gt;PLY85950.1 hypothetical protein LSAT_2X38321 [Lactuca sativa] &…
response to biotic stimulus	CtAH06G0211000	24.5657	21.864	22.7079	23.0389	22.3582	25.3779	15.1311	14.5317	16.1324	8.93539	16.0939	12.1302	28.9223	31.2887	33.53	18.1705	18.5696	15.7126	39.825	39.0797	40.2044	30.7917	29.5271	39.159	XP_024993176.1	jasmonic acid-amido synthetase JAR1-like [Cynara cardunculus var. scolymus] &gt;XP_024993177.1 jasmonic acid-amido synthetase JAR1-like [Cynara cardunculus var. scolymus]
response to biotic stimulus	CtAH08G0161800	2.01091	2.1299	2.76334	7.68568	7.36504	7.97243	2.83138	3.23418	2.81872	3.56031	5.90345	3.58496	3.89382	5.17041	3.59206	12.0656	9.25461	16.1042	17.0654	17.2746	12.5157	14.7101	13.8963	14.3424	XP_024988661.1	AAA-ATPase At3g50940-like [Cynara cardunculus var. scolymus]
response to biotic stimulus	CtAH03G0253100	5.43438	3.19352	3.15978	12.7691	7.51376	10.5114	12.8508	19.6783	21.8344	44.7757	46.1077	47.0568	16.2034	19.5123	22.6903	23.9675	25.4472	22.7847	225.287	279.636	266.974	199.155	153.93	258.227	XP_024996973.1	major allergen Pru ar 1-like [Cynara cardunculus var. scolymus]
response to biotic stimulus	CtAH05G0085600	29.3684	15.2136	19.8095	116.302	113.679	178.862	8.34734	5.66104	7.38625	19.6858	53.8152	59.1416	452.382	575.119	266.951	102.521	58.678	77.1661	671.703	441.94	366.606	1624.82	915.118	1070.96	XP_024979355.1	pathogenesis-related protein PR-1 type-like [Cynara cardunculus var. scolymus]
response to biotic stimulus	CtAH08G0017100	10.9918	11.2759	8.90595	14.6975	17.35	17.7696	11.1368	6.25176	7.98366	11.8115	9.76855	13.2664	15.0761	16.5718	12.8323	13.4062	11.65	14.3522	15.9226	18.7952	17.3187	25.8027	28.5923	20.3327	XP_024983189.1	cysteine and histidine-rich domain-containing protein RAR1 [Cynara cardunculus var. scolymus]
response to biotic stimulus	CtAH10G0265100	38.961	34.7322	38.5184	35.1366	35.5795	34.8698	14.0948	12.1574	12.4367	36.2901	31.8924	42.1368	56.2321	60.638	46.2375	23.5821	23.6182	25.2587	53.109	56.7883	50.0681	100.326	76.4364	85.1412	KVI07528.1	Non-heme dioxygenase N-terminal domain-containing protein, partial [Cynara cardunculus var. scolymus]
response to biotic stimulus	CtAH02G0202000	10.0192	10.8305	7.72655	31.0384	43.1196	43.6598	11.6384	18.0249	35.9639	12.0088	9.56649	10.2888	27.29	44.6521	33.8109	42.7696	54.3982	52.8055	134.499	144.451	148.074	40.7257	43.1706	46.8377	XP_024994832.1	root allergen protein-like [Cynara cardunculus var. scolymus]
response to biotic stimulus	CtAH03G0178000	101.785	83.4312	87.3171	112.757	127.733	119.416	52.8853	52.4056	47.8148	90.3651	78.1573	120.913	135.948	135.389	97.6788	169.23	176.566	179.709	139.69	133.962	128.419	342.189	299.958	294.289	XP_024996058.1	endochitinase EP3-like [Cynara cardunculus var. scolymus] &gt;KVH91273.1 Chitin-binding, type 1 [Cynara cardunculus var. scolymus]
response to biotic stimulus	CtAH07G0060100	8.21964	7.2358	7.98677	7.94017	9.61519	8.16133	6.1283	5.08695	5.90955	1.92548	6.38195	3.64729	5.22223	5.87271	5.02727	5.23738	6.57093	7.93066	14.2254	15.5222	14.1806	13.3259	17.5376	15.2934	KVI02971.1	RNA-dependent RNA polymerase, eukaryotic-type [Cynara cardunculus var. scolymus]
response to biotic stimulus	CtAH05G0085700	11.3794	4.7937	8.79479	9.78298	15.5008	15.997	3.50886	1.46292	2.33135	9.28609	11.8776	14.4347	162.586	191.213	57.0367	19.6172	16.3955	24.2084	118.722	88.1919	180.017	312.364	209.4	225.346	XP_024979355.1	pathogenesis-related protein PR-1 type-like [Cynara cardunculus var. scolymus]
response to biotic stimulus	CtAH05G0163400	17.0651	17.8613	16.8303	13.798	14.8705	13.323	12.4624	10.6024	12.7087	7.82	11.0247	10.7067	16.3809	16.9745	16.3866	10.4927	10.1099	11.2221	18.7033	18.7118	19.8046	13.3475	12.7896	12.6635	XP_024989119.1	protein LAZ1-like [Cynara cardunculus var. scolymus] &gt;KVH96597.1 Organic solute transporter Ost-alpha [Cynara cardunculus var. scolymus]
response to biotic stimulus	CtAH02G0042300	30.3058	27.1247	22.7993	21.6554	27.7405	25.2768	18.7385	16.623	16.0858	13.1148	20.2912	18.9327	33.8656	34.264	31.9937	25.2516	25.1772	27.4739	33.9624	34.3238	32.4082	37.9981	44.9824	37.1382	KAD3641802.1	hypothetical protein E3N88_31026 [Mikania micrantha]
response to biotic stimulus	CtAH03G0045500	21.2939	16.3365	15.6815	17.183	19.7855	21.8255	3.62387	1.87412	5.56684	11.6949	12.4449	18.2394	11.3302	14.2609	12.2154	8.59785	6.18987	8.09694	22.1871	22.8892	28.0753	51.3648	49.2556	47.0259	XP_024967804.1	heavy metal-associated isoprenylated plant protein 47-like isoform X1 [Cynara cardunculus var. scolymus]
response to biotic stimulus	CtAH08G0168100	4.15759	3.24695	2.48186	4.1428	6.88507	7.51564	4.13278	3.17177	3.34647	2.97308	2.59212	3.801	15.7546	18.6758	13.8138	8.8414	7.99607	7.22911	11.2457	13.4704	11.4064	18.4427	14.4882	15.4099	XP_024979990.1	protein STRICTOSIDINE SYNTHASE-LIKE 6-like [Cynara cardunculus var. scolymus] &gt;KVI08726.1 Six-bladed beta-propeller, TolB-like protein [Cynara cardunculus var. scolymus]
response to biotic stimulus	CtAH08G0250100	57.6396	40.4598	53.409	60.3721	67.5157	68.6887	13.644	17.5729	15.9158	20.4811	25.9899	26.3108	250.844	282.766	188.604	92.9333	84.6764	74.1645	130.524	145.697	126.048	405.746	269.589	315.512	XP_024985370.1	endochitinase EP3-like [Cynara cardunculus var. scolymus] &gt;KVI08180.1 Glycoside hydrolase, family 19 [Cynara cardunculus var. scolymus]
response to biotic stimulus	CtAH02G0021600	15.1172	9.84443	14.2644	137.326	149.96	158.452	21.9038	24.4918	28.3055	67.9364	80.2422	94.0201	124.036	129.181	110.521	230.793	203.443	239.232	525.957	508.391	483.535	879.632	554.908	723.092	KAA8522471.1	hypothetical protein F0562_013168 [Nyssa sinensis]
response to biotic stimulus	CtAH12G0072000	3.87297	2.41862	2.86297	6.20875	8.18266	8.30815	0.927534	2.9027	3.30257	2.38378	2.20944	1.91275	5.97927	7.18791	3.52656	4.83538	5.23937	9.61697	8.99146	11.561	10.0311	11.936	8.33235	10.8078	XP_024959905.1	probable WRKY transcription factor 50 isoform X2 [Cynara cardunculus var. scolymus]
biological process involved in interspecies interaction between organisms	CtAH04G0081000	13.4994	13.7094	14.3572	17.6997	18.0707	18.7434	15.4045	15.92	14.7468	9.22076	16.3361	11.1544	15.5472	16.211	16.242	17.9484	19.6256	21.7501	21.7489	21.745	25.2637	23.1113	25.4891	21.4937	XP_024961472.1	UDP-glucose:glycoprotein glucosyltransferase isoform X1 [Cynara cardunculus var. scolymus]
biological process involved in interspecies interaction between organisms	CtAH09G0277900	11.3276	10.7743	10.2903	16.1686	26.1279	21.1709	5.5509	5.06501	4.84634	5.10431	10.5859	6.65458	20.4094	21.4967	17.6346	16.071	17.1987	21.5543	22.3126	27.9665	28.7462	24.1127	16.8711	18.5772	XP_024981863.1	mitogen-activated protein kinase 3-like [Cynara cardunculus var. scolymus]
biological process involved in interspecies interaction between organisms	CtAH05G0096000	8.38252	8.72221	8.44472	5.54926	5.96202	5.64807	7.28134	8.06471	8.28402	6.09489	9.762	8.49484	6.97348	6.58168	6.85491	2.24163	2.0676	1.80814	4.34148	2.62137	4.6018	2.46644	2.8226	3.02558	XP_024980259.1	protein CHROMATIN REMODELING 25 [Cynara cardunculus var. scolymus]
biological process involved in interspecies interaction between organisms	CtAH09G0252700	32.8008	31.9015	28.9805	34.9576	44.2785	36.9091	32.9975	26.5881	35.6474	37.0082	33.3475	35.3428	34.5743	31.5106	29.768	36.4657	33.1668	37.9248	46.5495	49.7885	39.4595	39.1798	41.8294	37.3765	XP_024981449.1	RPM1-interacting protein 4-like [Cynara cardunculus var. scolymus]
biological process involved in interspecies interaction between organisms	CtAH10G0078900	51.7727	55.2477	54.4729	69.9192	64.3747	65.6924	53.2619	57.8842	59.9338	53.1232	65.0151	65.6451	62.555	67.5183	64.5754	69.5648	65.9521	65.854	82.1332	86.0604	81.2137	88.0212	86.1315	93.8156	XP_024973746.1	26S proteasome regulatory subunit 4 homolog A-like [Cynara cardunculus var. scolymus]
biological process involved in interspecies interaction between organisms	CtAH03G0307200	24.0901	22.7674	23.9913	21.3641	24.0459	21.592	21.6484	20.0828	20.791	18.0249	27.0855	22.9755	26.5908	26.7612	22.0742	25.2053	25.2294	28.884	27.2954	29.1137	25.5953	30.7601	33.2265	29.325	XP_024963344.1	probable glucan 1,3-alpha-glucosidase [Cynara cardunculus var. scolymus]
biological process involved in interspecies interaction between organisms	CtAH10G0213700	26.3886	24.7403	22.3447	17.875	18.3182	15.953	1.86652	2.33028	3.95928	3.17728	1.89199	3.25987	19.1573	25.9723	29.2384	3.65687	3.4622	4.78425	21.964	25.9577	28.5212	24.3802	19.5433	26.9174	KVI07082.1	DNA-binding WRKY [Cynara cardunculus var. scolymus]
biological process involved in interspecies interaction between organisms	CtAH04G0152400	6.97135	6.77213	8.48667	12.3104	9.93609	11.651	3.09178	4.13635	6.40499	2.11431	5.08172	2.51923	10.1372	11.6134	11.8637	2.8342	2.74487	2.58742	12.872	10.2089	15.3041	7.60044	9.30784	10.7405	XP_024987902.1	integrin-linked protein kinase 1-like isoform X1 [Cynara cardunculus var. scolymus]
biological process involved in interspecies interaction between organisms	CtAH11G0018100	31.5885	29.395	32.1971	58.3432	71.8631	65.0298	45.1972	39.7164	38.2079	39.9824	65.7966	56.3322	56.2194	58.513	49.2834	35.1	35.5444	36.5513	52.5874	52.672	58.4025	42.4467	38.7944	36.9148	XP_024977779.1	NAC domain-containing protein 2-like [Cynara cardunculus var. scolymus] &gt;KVH92730.1 No apical meristem (NAM) protein [Cynara cardunculus var. scolymus]
biological process involved in interspecies interaction between organisms	CtAH04G0163100	9.16778	8.62741	9.71581	10.7242	10.4687	8.84254	11.1342	9.40413	9.09936	11.4214	9.40031	11.5285	16.0156	14.0483	11.4609	8.60412	8.96634	11.0699	15.6416	16.7751	21.7884	12.8956	14.1285	14.3783	XP_024987442.1	arginase 1, mitochondrial isoform X2 [Cynara cardunculus var. scolymus] &gt;XP_024987443.1 arginase 1, mitochondrial isoform X2 [Cynara cardunculus var. scolymus] &gt;KVH97108.1 Ureohydrolase [Cynara cardunculus var. scolymus]
biological process involved in interspecies interaction between organisms	CtAH08G0028200	17.5147	15.1257	16.2065	14.7281	23.456	17.5526	2.60181	2.22332	3.59766	3.48871	7.18873	6.86082	45.7851	46.8274	40.1749	7.10321	5.0913	11.4678	40.6938	42.1043	35.9008	32.7836	24.5905	29.1983	XP_024978779.1	probable WRKY transcription factor 70 [Cynara cardunculus var. scolymus]
biological process involved in interspecies interaction between organisms	CtAH02G0058800	4.8889	6.76065	4.29803	8.66616	14.4984	10.5505	0.521456	2.02417	2.18129	1.80181	5.68237	2.83261	6.75487	9.82521	5.63111	3.57765	1.58807	3.00038	37.0834	43.0646	27.6405	29.4908	26.2081	34.7989	XP_024994611.1	probable WRKY transcription factor 40 [Cynara cardunculus var. scolymus]
biological process involved in interspecies interaction between organisms	CtAH09G0261100	38.7438	38.6595	37.7982	33.5365	39.3633	34.6902	28.7414	26.4596	27.638	23.3744	48.2265	38.8541	32.8766	33.1577	25.59	33.6558	35.1011	38.0013	40.7213	42.9594	38.1241	40.4458	41.0357	38.707	XP_024981703.1	probably inactive leucine-rich repeat receptor-like protein kinase At5g48380 [Cynara cardunculus var. scolymus]
biological process involved in interspecies interaction between organisms	CtAH04G0131400	11.1842	10.5744	11.4095	19.1221	25.2845	19.6367	7.14168	12.7222	10.124	18.8085	9.86846	13.9041	14.4271	16.4725	23.1151	17.8753	16.1035	13.1549	21.3019	21.3079	34.4906	15.5944	11.1701	16.6603	NA	NA
biological process involved in interspecies interaction between organisms	CtAH02G0058700	13.9128	14.0651	9.81859	10.3107	14.3393	13.9644	0.950418	1.14192	0.966872	4.39969	4.69913	4.78034	7.56759	15.9546	8.18016	4.7094	1.81895	7.9102	37.5112	39.9271	25.9628	62.1931	55.3923	67.417	XP_024994663.1	probable WRKY transcription factor 40 [Cynara cardunculus var. scolymus] &gt;KVH95572.1 DNA-binding WRKY [Cynara cardunculus var. scolymus]
biological process involved in interspecies interaction between organisms	CtAH09G0135800	25.697	24.5667	23.1705	36.181	35.8508	32.1816	18.9212	27.0426	21.9961	22.9789	14.3509	18.6965	31.3326	34.2053	36.6499	36.6988	36.9852	35.5729	46.5034	40.6862	46.8758	54.5854	52.3075	54.1063	XP_024977076.1	stromal cell-derived factor 2-like protein [Cynara cardunculus var. scolymus]
biological process involved in interspecies interaction between organisms	CtAH05G0238300	3.81659	2.8722	8.95338	9.83455	9.0277	11.8982	3.52837	2.42194	3.64897	5.32622	1.56715	4.39316	12.5974	30.4014	14.2783	5.66285	5.69734	4.76601	101.151	49.7585	98.0947	64.013	31.9445	49.6461	NA	NA
biological process involved in interspecies interaction between organisms	CtAH03G0145500	14.4038	12.3809	10.9676	17.4623	20.9464	15.2118	5.89056	5.29395	6.53732	9.56331	9.348	11.074	21.6386	22.6556	19.4309	11.2617	9.0531	10.7888	20.6929	17.9057	17.5704	21.5927	15.2702	16.8889	XP_024996542.1	probable WRKY transcription factor 46 [Cynara cardunculus var. scolymus]
biological process involved in interspecies interaction between organisms	CtAH07G0081300	15.9465	13.8466	14.6983	29.5935	36.1474	33.2007	18.275	15.7899	17.6173	14.6315	24.969	18.2233	23.6915	27.4633	26.7853	37.0138	37.2587	36.8786	48.4791	51.7168	32.278	34.1371	37.3097	33.3044	XP_024990822.1	4-coumarate--CoA ligase-like 5 [Cynara cardunculus var. scolymus] &gt;KVI05191.1 AMP-binding, conserved site-containing protein [Cynara cardunculus var. scolymus]
biological process involved in interspecies interaction between organisms	CtAH10G0134100	10.9232	10.7866	11.8964	12.8142	10.5719	12.4273	1.79861	0.957461	0.744246	3.28192	2.18247	3.26793	44.8409	46.2975	46.1826	5.69649	3.29237	4.77886	28.6084	34.5028	32.4116	61.7412	56.0657	61.9484	XP_024972939.1	probable WRKY transcription factor 70 [Cynara cardunculus var. scolymus]
biological process involved in interspecies interaction between organisms	CtAH08G0128100	11.2617	10.5635	10.6216	19.1786	21.0314	18.3917	6.93574	6.34138	8.87413	4.3677	11.9817	8.51356	59.4712	73.1858	53.8146	24.4786	24.6823	25.3277	58.8893	56.0319	60.4533	60.2763	60.1048	55.8075	KVI09078.1	hypothetical protein Ccrd_012467 [Cynara cardunculus var. scolymus]
biological process involved in interspecies interaction between organisms	CtAH03G0134600	5.69605	5.82901	5.7169	5.88916	6.06978	6.36117	7.75741	7.31374	8.32844	3.46036	9.45574	5.87706	0.980973	1.43275	1.77538	9.18976	9.83355	9.80146	1.78046	2.53877	2.28259	2.16488	1.86342	2.28834	XP_024978568.1	receptor-like cytosolic serine/threonine-protein kinase RBK1 [Cynara cardunculus var. scolymus]
biological process involved in interspecies interaction between organisms	CtAH05G0238200	44.5171	34.6066	69.9308	77.049	77.2245	85.0062	32.0414	28.4998	47.2247	20.1199	20.4947	29.4267	116.596	379.451	143.726	92.6527	100.755	88.3538	520.184	319.352	372.017	296.401	185.729	295.182	XP_024960153.1	EG45-like domain containing protein [Cynara cardunculus var. scolymus] &gt;KVI01363.1 hypothetical protein Ccrd_020367 [Cynara cardunculus var. scolymus]
biological process involved in interspecies interaction between organisms	CtAH04G0238400	11.5995	12.3915	12.2658	12.9304	13.9533	15.7768	15.0743	17.5181	15.8922	18.2678	15.5677	17.6869	19.9831	20.9469	20.1159	15.603	15.2984	14.8626	25.8272	23.3081	26.1373	22.2709	22.6534	23.2201	XP_024988038.1	RNA-binding KH domain-containing protein RCF3-like isoform X1 [Cynara cardunculus var. scolymus] &gt;XP_024988039.1 RNA-binding KH domain-containing protein RCF3-like isoform X1 [Cynara cardunculus var. scolymus] &gt;XP_024988040.1 RNA-binding KH domain-containing protein RCF3-like isoform X1 [Cynara cardunculus var. scolymus]
biological process involved in interspecies interaction between organisms	CtAH05G0099500	3.098	2.34895	3.33367	1.30456	1.07305	1.00553	2.50783	2.16783	1.6156	4.3469	5.76983	3.9724	12.6518	11.1532	10.0896	4.12197	4.87264	7.13923	21.8516	17.7857	14.6819	10.2998	10.9199	12.2247	KVH93253.1	AMP-binding, conserved site-containing protein [Cynara cardunculus var. scolymus]
biological process involved in interspecies interaction between organisms	CtAH04G0201100	8.24572	7.20299	7.78354	14.7976	15.6719	13.9001	6.44011	6.40698	6.65178	17.8596	9.84433	13.6046	7.50765	9.14526	8.47587	6.83554	6.86593	8.62848	18.6618	18.6268	13.8176	11.5338	11.699	14.5717	XP_023766196.1	(S)-2-hydroxy-acid oxidase GLO1-like [Lactuca sativa] &gt;PLY83700.1 hypothetical protein LSAT_4X29481 [Lactuca sativa]
biological process involved in interspecies interaction between organisms	CtAH04G0217800	18.293	17.5975	18.0708	20.1472	24.5126	21.8395	10.1522	8.65879	11.2501	11.9993	29.1251	16.3946	16.6407	18.1922	15.0293	20.0645	18.9712	21.0204	21.6787	21.7766	17.1356	31.4517	30.4508	31.282	XP_024987369.1	protein argonaute 2-like [Cynara cardunculus var. scolymus]
biological process involved in interspecies interaction between organisms	CtAH11G0210400	3.93227	3.16629	5.86128	8.996	11.3036	9.47883	2.80689	3.34453	3.70388	1.7016	1.65459	1.31118	9.08719	13.4391	10.7066	2.85095	3.22557	1.91151	16.1646	13.1136	22.6519	5.95905	9.0625	11.0809	XP_024986607.1	ultraviolet-B receptor UVR8 [Cynara cardunculus var. scolymus] &gt;KVH90332.1 Regulator of chromosome condensation 1/beta-lactamase-inhibitor protein II [Cynara cardunculus var. scolymus]
biological process involved in interspecies interaction between organisms	CtAH08G0152700	2.98749	3.26273	2.9394	7.2063	8.03847	7.79282	4.5	4.49307	4.58456	2.00417	5.51027	4.07166	12.2044	14.2536	13.68	3.75261	4.94806	4.93685	31.5517	34.2338	23.4723	9.21628	7.58658	10.0734	XP_024975733.1	phosphoenolpyruvate carboxykinase (ATP) [Cynara cardunculus var. scolymus] &gt;KVI08880.1 Phosphoenolpyruvate carboxykinase (ATP), conserved site-containing protein [Cynara cardunculus var. scolymus]
biological process involved in interspecies interaction between organisms	CtAH08G0093600	10.3677	8.04219	9.30271	13.1927	15.7957	12.4886	8.25724	7.25171	7.51922	6.89247	8.22017	6.50865	10.8683	11.3005	10.6579	15.4855	15.6403	16.086	15.3673	16.1224	21.4534	22.2349	23.8528	21.7628	XP_024971815.1	dnaJ protein P58IPK homolog [Cynara cardunculus var. scolymus]
biological process involved in interspecies interaction between organisms	CtAH02G0037700	138.219	141.026	142.821	118.182	134.81	121.508	158.537	151.491	163.698	140.726	113.531	132.517	109.187	97.5234	98.1572	123.492	112.521	120.608	111.302	108.424	122.909	102.027	107.55	99.1735	XP_023758874.1	protein LOL1 [Lactuca sativa] &gt;XP_023758875.1 protein LOL1 [Lactuca sativa] &gt;XP_023758877.1 protein LOL1 [Lactuca sativa] &gt;PLY89197.1 hypothetical protein LSAT_3X16800 [Lactuca sativa]
biological process involved in interspecies interaction between organisms	CtAH08G0289500	135.816	131.803	137.169	140.614	136.59	133.289	84.1846	95.0914	95.4357	105.858	99.0793	104.959	128.532	141.422	132.92	145.17	139.964	150.371	184.58	195.214	234.537	221.961	211.898	227.447	XP_024975780.1	calreticulin-3 [Cynara cardunculus var. scolymus]
biological process involved in interspecies interaction between organisms	CtAH04G0150700	11.9982	13.395	13.9146	19.4652	19.4085	17.9735	13.0446	11.2027	13.6191	7.55257	15.3601	9.52078	14.0349	15.1421	13.9197	18.1302	19.6031	19.1763	21.4783	22.2214	21.8486	21.1601	15.781	20.7022	XP_024988663.1	calmodulin-binding receptor kinase CaMRLK [Cynara cardunculus var. scolymus] &gt;KVH96858.1 Concanavalin A-like lectin/glucanase, subgroup [Cynara cardunculus var. scolymus]
biological process involved in interspecies interaction between organisms	CtAH11G0111800	8.16088	7.2125	7.45693	8.5255	10.8436	10.8118	4.32801	3.47376	4.6876	5.04431	6.06776	5.5092	10.7086	12.8877	10.292	5.62436	5.17827	4.92585	14.7292	12.4966	13.9773	11.2346	9.16251	9.93774	KVH89772.1	Aromatic-ring hydroxylase-like protein [Cynara cardunculus var. scolymus]
biological process involved in interspecies interaction between organisms	CtAH06G0300300	2.2604	1.67878	1.81372	3.00512	5.46328	3.87465	1.87181	2.42054	2.74772	2.65375	3.25763	3.05109	5.07963	7.28993	4.60272	5.81902	5.30662	5.05056	23.2305	16.442	20.3471	12.2107	8.94961	10.8174	XP_024972206.1	patatin-like protein 2 [Cynara cardunculus var. scolymus]
biological process involved in interspecies interaction between organisms	CtAH10G0099000	6.9353	7.17523	6.35567	10.4951	12.4183	11.0327	3.46145	5.1258	4.26968	3.52862	8.73958	5.64154	9.73344	10.0614	9.67013	15.1092	14.4496	12.5831	12.0504	11.1142	8.45237	20.7117	13.6229	13.0831	KVI03998.1	Pectinesterase, active site-containing protein [Cynara cardunculus var. scolymus]
biological process involved in interspecies interaction between organisms	CtAH05G0139400	5.42449	5.69718	5.43784	13.905	25.1214	14.438	4.38405	2.55396	4.91402	3.8626	9.104	7.80496	11.6361	14.3136	10.5527	10.5882	9.62378	17.2229	17.0896	22.7476	14.9117	22.4663	21.3122	19.1823	XP_024980265.1	cytochrome P450 71A1-like [Cynara cardunculus var. scolymus]
biological process involved in interspecies interaction between organisms	CtAH11G0175400	13.7573	15.5523	14.3832	14.7342	13.9295	13.765	11.8211	9.56638	9.59782	14.8435	15.0835	19.6802	14.2149	18.9801	11.5963	8.60312	9.97175	16.5973	23.0882	26.9395	20.8168	38.9249	28.3127	34.2058	XP_024985651.1	ricin B-like lectin EULS3 [Cynara cardunculus var. scolymus]
biological process involved in interspecies interaction between organisms	CtAH11G0014400	18.5471	16.8009	16.8195	16.6201	22.2292	18.3269	9.07057	9.97149	12.2263	11.7221	15.8851	13.6616	20.0158	21.536	18.8044	17.5463	16.8356	21.246	34.1895	39.011	38.1633	46.3617	44.0072	45.8084	NA	NA
biological process involved in interspecies interaction between organisms	CtAH05G0206600	17.2575	15.7712	15.8724	19.276	23.0516	20.6142	4.66705	6.37046	7.17841	12.5381	8.2092	11.6071	17.3325	20.2991	20.2518	12.7929	10.9204	15.615	25.7622	26.264	26.4578	33.9848	27.3268	28.736	XP_024959905.1	probable WRKY transcription factor 50 isoform X2 [Cynara cardunculus var. scolymus]
biological process involved in interspecies interaction between organisms	CtAH05G0083900	2.61337	2.29937	2.01334	5.83937	7.25761	5.34103	1.99531	1.78612	2.03659	1.35726	1.71425	1.22189	6.39591	9.3745	5.44376	6.47702	5.32058	6.29917	14.4901	11.575	10.1197	7.5327	5.10261	5.9284	XP_024979065.1	receptor-like protein kinase HAIKU2 [Cynara cardunculus var. scolymus]
biological process involved in interspecies interaction between organisms	CtAH08G0048800	4.59102	5.60785	4.31003	15.1247	19.036	15.9171	11.2097	9.85426	10.4769	11.956	12.3715	11.6397	12.2511	13.8571	9.20575	13.8555	13.2506	15.333	27.1443	27.696	29.7551	18.0385	16.7318	16.6185	KVI09874.1	UDP-glucuronosyl/UDP-glucosyltransferase [Cynara cardunculus var. scolymus]
biological process involved in interspecies interaction between organisms	CtAH06G0076500	8.7997	8.55436	8.09654	9.79942	10.2729	9.24593	7.44134	6.02026	8.67282	9.15566	11.0548	10.5913	16.0559	15.3247	13.4651	9.78785	9.39445	10.8998	15.1624	14.1857	12.7854	13.4038	15.0228	13.9099	KVI00319.1	hypothetical protein Ccrd_021432 [Cynara cardunculus var. scolymus]
biological process involved in interspecies interaction between organisms	CtAH12G0192200	11.7711	9.61805	11.3295	11.3752	22.7208	13.089	10.0317	12.484	7.68172	14.6917	19.9519	20.0031	17.8418	21.3648	17.3519	11.044	11.71	12.284	26.4376	28.585	29.618	19.1142	18.6814	21.012	XP_024965449.1	protein TIFY 10A-like [Cynara cardunculus var. scolymus] &gt;KVI12235.1 CO/COL/TOC1, conserved site-containing protein [Cynara cardunculus var. scolymus]
biological process involved in interspecies interaction between organisms	CtAH06G0211300	5.78134	4.8416	6.46473	8.43291	9.44655	7.44421	5.21277	6.20977	6.48748	6.5679	6.7438	6.8621	11.0571	13.0557	13.4845	13.8473	14.0847	14.527	13.8253	15.7211	16.8248	14.9567	19.067	17.7752	XP_024992910.1	tubulin gamma-1 chain [Cynara cardunculus var. scolymus]
biological process involved in interspecies interaction between organisms	CtAH06G0297800	1.54629	1.46296	1.04858	6.27307	4.62385	4.14073	5.44486	5.74754	5.57142	1.9739	2.72913	2.01623	6.36767	6.1026	5.42039	7.70349	8.38901	8.66589	10.9772	9.23403	12.3982	16.474	16.7351	12.5614	XP_024973090.1	subtilisin-like protease SBT1.9 [Cynara cardunculus var. scolymus] &gt;KVH98354.1 Peptidase S8/S53 domain-containing protein [Cynara cardunculus var. scolymus]
biological process involved in interspecies interaction between organisms	CtAH03G0300400	101.578	94.0002	102.507	102.826	105.857	95.2865	85.3514	90.5057	96.5767	135.299	83.0971	116.228	134.705	152.644	146.729	101.287	96.7388	107.28	128.648	139.11	169.891	119.398	131.908	149.72	XP_010551920.1	PREDICTED: calmodulin-7-like [Tarenaya hassleriana] &gt;XP_010528533.1 PREDICTED: calmodulin-7 [Tarenaya hassleriana] &gt;XP_010520482.1 PREDICTED: calmodulin-7-like [Tarenaya hassleriana] &gt;XP_022866494.1 calmodulin-7-like [Olea europaea var. sylvestris] &gt;KVI08104.1 Calcium-binding EF-hand [Cynara cardunculus var. scolymus] &gt;PLY85950.1 hypothetical protein LSAT_2X38321 [Lactuca sativa] &…
biological process involved in interspecies interaction between organisms	CtAH06G0211000	24.5657	21.864	22.7079	23.0389	22.3582	25.3779	15.1311	14.5317	16.1324	8.93539	16.0939	12.1302	28.9223	31.2887	33.53	18.1705	18.5696	15.7126	39.825	39.0797	40.2044	30.7917	29.5271	39.159	XP_024993176.1	jasmonic acid-amido synthetase JAR1-like [Cynara cardunculus var. scolymus] &gt;XP_024993177.1 jasmonic acid-amido synthetase JAR1-like [Cynara cardunculus var. scolymus]
biological process involved in interspecies interaction between organisms	CtAH08G0161800	2.01091	2.1299	2.76334	7.68568	7.36504	7.97243	2.83138	3.23418	2.81872	3.56031	5.90345	3.58496	3.89382	5.17041	3.59206	12.0656	9.25461	16.1042	17.0654	17.2746	12.5157	14.7101	13.8963	14.3424	XP_024988661.1	AAA-ATPase At3g50940-like [Cynara cardunculus var. scolymus]
biological process involved in interspecies interaction between organisms	CtAH08G0017100	10.9918	11.2759	8.90595	14.6975	17.35	17.7696	11.1368	6.25176	7.98366	11.8115	9.76855	13.2664	15.0761	16.5718	12.8323	13.4062	11.65	14.3522	15.9226	18.7952	17.3187	25.8027	28.5923	20.3327	XP_024983189.1	cysteine and histidine-rich domain-containing protein RAR1 [Cynara cardunculus var. scolymus]
biological process involved in interspecies interaction between organisms	CtAH10G0265100	38.961	34.7322	38.5184	35.1366	35.5795	34.8698	14.0948	12.1574	12.4367	36.2901	31.8924	42.1368	56.2321	60.638	46.2375	23.5821	23.6182	25.2587	53.109	56.7883	50.0681	100.326	76.4364	85.1412	KVI07528.1	Non-heme dioxygenase N-terminal domain-containing protein, partial [Cynara cardunculus var. scolymus]
biological process involved in interspecies interaction between organisms	CtAH10G0059200	21.084	19.0022	19.2261	42.3848	43.25	42.8704	19.3038	20.1995	21.3048	27.8729	49.6117	35.4107	37.0574	39.1485	27.5015	46.7684	43.3227	49.6141	42.45	45.4741	44.1559	77.509	66.6911	64.0202	XP_024974162.1	lysosomal beta glucosidase-like [Cynara cardunculus var. scolymus]
biological process involved in interspecies interaction between organisms	CtAH03G0178000	101.785	83.4312	87.3171	112.757	127.733	119.416	52.8853	52.4056	47.8148	90.3651	78.1573	120.913	135.948	135.389	97.6788	169.23	176.566	179.709	139.69	133.962	128.419	342.189	299.958	294.289	XP_024996058.1	endochitinase EP3-like [Cynara cardunculus var. scolymus] &gt;KVH91273.1 Chitin-binding, type 1 [Cynara cardunculus var. scolymus]
biological process involved in interspecies interaction between organisms	CtAH07G0060100	8.21964	7.2358	7.98677	7.94017	9.61519	8.16133	6.1283	5.08695	5.90955	1.92548	6.38195	3.64729	5.22223	5.87271	5.02727	5.23738	6.57093	7.93066	14.2254	15.5222	14.1806	13.3259	17.5376	15.2934	KVI02971.1	RNA-dependent RNA polymerase, eukaryotic-type [Cynara cardunculus var. scolymus]
biological process involved in interspecies interaction between organisms	CtAH05G0163400	17.0651	17.8613	16.8303	13.798	14.8705	13.323	12.4624	10.6024	12.7087	7.82	11.0247	10.7067	16.3809	16.9745	16.3866	10.4927	10.1099	11.2221	18.7033	18.7118	19.8046	13.3475	12.7896	12.6635	XP_024989119.1	protein LAZ1-like [Cynara cardunculus var. scolymus] &gt;KVH96597.1 Organic solute transporter Ost-alpha [Cynara cardunculus var. scolymus]
biological process involved in interspecies interaction between organisms	CtAH01G0014100	85.5132	85.0327	87.9024	79.6563	80.2085	78.7524	58.7207	66.1844	63.2308	75.8085	66.601	76.1231	80.0149	83.0226	95.3287	72.117	70.3478	70.1784	73.4206	83.0915	93.8422	80.6173	90.4856	88.0888	XP_024975477.1	vesicle transport v-SNARE 13-like [Cynara cardunculus var. scolymus]
biological process involved in interspecies interaction between organisms	CtAH02G0042300	30.3058	27.1247	22.7993	21.6554	27.7405	25.2768	18.7385	16.623	16.0858	13.1148	20.2912	18.9327	33.8656	34.264	31.9937	25.2516	25.1772	27.4739	33.9624	34.3238	32.4082	37.9981	44.9824	37.1382	KAD3641802.1	hypothetical protein E3N88_31026 [Mikania micrantha]
biological process involved in interspecies interaction between organisms	CtAH03G0045500	21.2939	16.3365	15.6815	17.183	19.7855	21.8255	3.62387	1.87412	5.56684	11.6949	12.4449	18.2394	11.3302	14.2609	12.2154	8.59785	6.18987	8.09694	22.1871	22.8892	28.0753	51.3648	49.2556	47.0259	XP_024967804.1	heavy metal-associated isoprenylated plant protein 47-like isoform X1 [Cynara cardunculus var. scolymus]
biological process involved in interspecies interaction between organisms	CtAH08G0168100	4.15759	3.24695	2.48186	4.1428	6.88507	7.51564	4.13278	3.17177	3.34647	2.97308	2.59212	3.801	15.7546	18.6758	13.8138	8.8414	7.99607	7.22911	11.2457	13.4704	11.4064	18.4427	14.4882	15.4099	XP_024979990.1	protein STRICTOSIDINE SYNTHASE-LIKE 6-like [Cynara cardunculus var. scolymus] &gt;KVI08726.1 Six-bladed beta-propeller, TolB-like protein [Cynara cardunculus var. scolymus]
biological process involved in interspecies interaction between organisms	CtAH08G0250100	57.6396	40.4598	53.409	60.3721	67.5157	68.6887	13.644	17.5729	15.9158	20.4811	25.9899	26.3108	250.844	282.766	188.604	92.9333	84.6764	74.1645	130.524	145.697	126.048	405.746	269.589	315.512	XP_024985370.1	endochitinase EP3-like [Cynara cardunculus var. scolymus] &gt;KVI08180.1 Glycoside hydrolase, family 19 [Cynara cardunculus var. scolymus]
biological process involved in interspecies interaction between organisms	CtAH12G0072000	3.87297	2.41862	2.86297	6.20875	8.18266	8.30815	0.927534	2.9027	3.30257	2.38378	2.20944	1.91275	5.97927	7.18791	3.52656	4.83538	5.23937	9.61697	8.99146	11.561	10.0311	11.936	8.33235	10.8078	XP_024959905.1	probable WRKY transcription factor 50 isoform X2 [Cynara cardunculus var. scolymus]
translation	CtAH08G0214700	87.0915	95.0135	101.428	86.8518	89.4028	90.568	84.3134	79.0579	90.023	104.324	104.993	113.269	160.29	169.353	151.24	99.4659	99.0661	115.902	126.605	119.265	154.628	159.242	164.207	158.373	XP_024989605.1	40S ribosomal protein S5-like [Cynara cardunculus var. scolymus]
translation	CtAH08G0145600	22.0935	21.7787	19.5466	25.8139	23.6153	23.7175	20.5677	20.6774	24.948	25.7584	26.3297	27.5288	29.6091	30.1726	30.6189	21.8554	21.9424	23.2843	31.9808	31.9049	35.111	35.087	36.9584	39.2289	XP_024969893.1	asparagine--tRNA ligase, cytoplasmic 1-like [Cynara cardunculus var. scolymus]
translation	CtAH03G0252500	180.111	166.719	155.684	216.978	223.475	227.542	158.289	215.759	215.862	303.494	146.063	239.192	246.814	272.352	340.769	244.291	246.947	192.5	345.098	349.472	379.538	350.656	367.154	466.99	TKY48313.1	60S ribosomal protein L38 [Spatholobus suberectus]
translation	CtAH04G0141500	54.2845	51.3236	54.9916	48.9706	41.6192	41.8622	46.3586	41.3915	43.882	35.7847	58.8462	40.2639	67.8463	72.8573	67.3732	54.6339	56.0363	60.0495	67.6973	72.9868	63.4582	89.3887	82.5576	90.5443	XP_024987919.1	eukaryotic translation initiation factor 3 subunit D-like [Cynara cardunculus var. scolymus]
translation	CtAH12G0220400	134.162	122.043	116.353	175.915	156.541	157.626	154.31	195.736	176.639	198.827	133.297	167.134	152.34	144.367	179.018	187.396	167.386	160.759	183.656	170.862	169.42	308.91	316.88	290.947	XP_024967494.1	60S ribosomal protein L19-1 [Cynara cardunculus var. scolymus]
translation	CtAH03G0306000	149.308	141.135	140.162	159.96	151.318	158.179	194.444	178.877	149.317	124.163	106.635	126.084	262.893	244.988	218.861	209.645	191.162	188.953	251.441	253.771	226.817	398.55	409.05	301.958	XP_024961135.1	60S ribosomal protein L6-like [Cynara cardunculus var. scolymus]
translation	CtAH07G0024200	64.9471	59.2345	58.8986	56.5205	51.0981	54.3076	44.0909	51.1622	55.605	67.2522	42.4531	66.5576	129.249	133.823	133.06	62.6675	60.915	65.032	94.7652	87.6153	81.8368	145.465	151.762	142.097	XP_024987992.1	60S ribosomal protein L34 [Cynara cardunculus var. scolymus]
translation	CtAH12G0106900	55.1007	59.184	57.7736	58.4255	57.3441	53.6505	48.5302	51.0142	54.1093	87.0857	73.3042	89.1693	113.243	122.01	114.109	71.0362	69.1568	90.2837	110.018	105.184	140.255	148.252	166.538	153.501	XP_024967472.1	60S ribosomal protein L5-like [Cynara cardunculus var. scolymus]
translation	CtAH09G0242600	69.3517	69.681	66.1713	73.961	66.778	74.2489	53.642	73.4025	80.7099	101.053	71.5353	86.6033	101.798	132.085	179.329	83.57	88.8615	79.2974	126.232	132.906	173.712	154.041	147.049	219.589	XP_024966845.1	60S ribosomal protein L14-2-like [Cynara cardunculus var. scolymus]
translation	CtAH03G0284500	652.691	670.944	665.025	558.646	554.013	577.243	804.815	788.976	721.551	513.286	845.93	614.818	657.807	597.256	589.923	685.221	659.724	681.971	460.647	464.752	458.844	634.283	632.187	555.45	XP_024997049.1	elongation factor G, chloroplastic [Cynara cardunculus var. scolymus]
translation	CtAH08G0059100	84.1433	89.3927	89.6078	72.3576	75.7068	74.295	58.4764	53.6364	63.0069	102.83	80.7276	96.8766	173.042	181.441	167.434	83.7303	92.2472	113.181	127.366	132.659	156.668	171.305	179.963	174.711	XP_024995621.1	60S ribosomal protein L23A [Cynara cardunculus var. scolymus]
translation	CtAH10G0034600	110.261	105.483	105.538	119.459	115.109	110.507	94.8395	104.936	102.943	132.033	85.5396	128.565	193.563	212.269	209.486	127.585	122.066	119.673	197.89	176.24	181.504	236.946	240.64	233.085	RZB73557.1	40S ribosomal protein S20-2 [Glycine soja]
translation	CtAH08G0238600	14.0185	11.9183	13.3296	14.7899	15.3281	12.4687	10.5481	11.3716	11.9777	8.26663	16.9265	8.88147	21.8242	22.7855	23.5609	16.6134	17.6539	19.7869	20.2366	22.3058	21.4369	24.7723	26.5194	25.1619	KVI08255.1	Aminoacyl-tRNA synthetase, class 1a, anticodon-binding [Cynara cardunculus var. scolymus]
translation	CtAH10G0205100	8.24032	8.36081	7.77612	5.08265	6.7756	6.60973	6.62502	4.5493	7.40531	6.81695	10.2047	9.10962	14.9748	15.3343	9.23731	6.49465	7.18578	9.31872	12.2317	13.9757	14.3232	16.2535	17.4816	17.6335	XP_024971511.1	uncharacterized protein At2g39795, mitochondrial-like [Cynara cardunculus var. scolymus] &gt;KVI07000.1 Mitochondrial glycoprotein [Cynara cardunculus var. scolymus]
translation	CtAH03G0305200	9.51429	8.36879	7.96942	13.9138	16.4688	14.7478	9.87094	7.7296	6.66315	0.447471	2.30357	2.43824	12.8344	11.5721	9.69845	10.683	10.3884	12.1492	37.476	8.92749	36.8739	7.89749	6.69615	6.26527	XP_024966662.1	putative tRNA (cytidine(32)/guanosine(34)-2&apos;-O)-methyltransferase isoform X1 [Cynara cardunculus var. scolymus]
translation	CtAH05G0114400	26.3803	27.2883	29.8774	28.149	25.8193	28.7234	26.3162	20.5962	26.4115	32.3052	34.624	33.3866	44.7041	48.0968	43.428	28.0922	26.832	36.965	41.6303	38.7378	57.4499	47.9828	53.6096	48.8113	XP_024979309.1	tyrosine--tRNA ligase 1, cytoplasmic-like [Cynara cardunculus var. scolymus]
translation	CtAH10G0099500	218.743	228.83	248.611	236.511	210.772	238.716	190.394	220.038	202.385	207.424	228.363	232.098	350.892	396.174	378.277	286.292	284.291	302.546	315.334	309.756	398.272	382.089	402.473	400.699	KAC9138557.1	hypothetical protein E3N88_46312 [Mikania micrantha] &gt;KAD4584533.1 hypothetical protein E3N88_22134 [Mikania micrantha]
translation	CtAH04G0217800	18.293	17.5975	18.0708	20.1472	24.5126	21.8395	10.1522	8.65879	11.2501	11.9993	29.1251	16.3946	16.6407	18.1922	15.0293	20.0645	18.9712	21.0204	21.6787	21.7766	17.1356	31.4517	30.4508	31.282	XP_024987369.1	protein argonaute 2-like [Cynara cardunculus var. scolymus]
translation	CtAH04G0200000	163.922	163.061	168.855	193.662	174.147	197.777	144.792	193.221	192.58	78.9143	129.428	103.557	258.282	315.711	367.802	216.616	203.022	182.098	301.445	285.538	324.534	392.018	403.34	394.377	KVH97367.1	Ribosomal protein L18a [Cynara cardunculus var. scolymus]
translation	CtAH03G0238900	14.7914	15.0062	13.7286	12.8282	12.1666	11.9721	9.26269	9.1882	11.3511	9.5445	12.4263	10.8366	23.7722	26.6723	23.3554	13.2499	15.0367	15.5076	19.5551	19.8755	21.9319	19.6246	19.5017	20.5003	XP_024996275.1	arginine--tRNA ligase, cytoplasmic-like isoform X1 [Cynara cardunculus var. scolymus] &gt;KVH91348.1 Aminoacyl-tRNA synthetase, class 1a, anticodon-binding [Cynara cardunculus var. scolymus]
translation	CtAH09G0199500	11.9306	12.4041	12.75	13.3279	13.4576	14.9475	13.1075	13.6983	13.8201	10.1764	19.5459	11.8401	16.3652	16.1313	15.5937	14.9726	16.1425	16.3031	17.3566	17.6457	16.7272	18.2048	20.7712	19.3252	XP_024976580.1	glutamate--tRNA ligase, cytoplasmic [Cynara cardunculus var. scolymus] &gt;KVH99452.1 Aminoacyl-tRNA synthetase, class I, conserved site-containing protein [Cynara cardunculus var. scolymus]
translation	CtAH08G0288400	28.728	26.8307	27.8185	29.7141	25.7595	28.9226	21.7893	29.5985	26.2437	19.2256	37.4607	26.7614	27.0418	34.9429	46.8452	34.0538	31.2119	32.2399	27.4988	35.2827	45.8957	43.3554	45.087	49.612	KVI07876.1	Elongation factor, GTP-binding domain-containing protein, partial [Cynara cardunculus var. scolymus]
translation	CtAH05G0240000	224.614	233.946	222.942	265.685	214.948	243.161	198.391	284.331	284.682	172.256	116.23	140.65	247.35	291.545	301.891	268.958	227.119	187.907	309.773	301.97	373.093	384.206	351.113	466.637	EOX99126.1	Zinc-binding ribosomal family protein [Theobroma cacao]
translation	CtAH09G0107400	49.6076	53.3328	54.4968	66.7777	62.3744	60.6948	52.8456	63.3843	66.7104	36.749	69.9716	57.3498	55.6978	70.7264	67.3657	59.6328	57.8665	59.5976	75.3207	78.2179	76.6194	68.0743	74.1289	79.9646	XP_024976464.1	eukaryotic peptide chain release factor subunit 1-3-like [Cynara cardunculus var. scolymus] &gt;KVH99560.1 eRF1 domain 1/Pelota-like protein [Cynara cardunculus var. scolymus]
translation	CtAH05G0224900	33.1752	32.6645	30.9012	30.3271	27.2666	28.6097	23.0532	29.961	29.8938	14.7399	33.0898	19.7672	39.3101	48.0146	55.6076	36.353	37.4017	33.3165	49.4724	49.9663	63.1645	58.6079	59.7157	66.3998	XP_024996311.1	lysine--tRNA ligase, cytoplasmic [Cynara cardunculus var. scolymus]
translation	CtAH10G0069700	47.3598	48.6749	47.9213	51.7493	54.5146	50.5263	42.334	48.0183	51.0374	87.648	78.7694	77.549	73.8575	79.3009	83.1965	56.2557	58.4496	65.3345	93.9176	90.2045	113.701	151.243	142.55	147.425	XP_024974387.1	60S ribosomal protein L10 [Cynara cardunculus var. scolymus]
translation	CtAH06G0076500	8.7997	8.55436	8.09654	9.79942	10.2729	9.24593	7.44134	6.02026	8.67282	9.15566	11.0548	10.5913	16.0559	15.3247	13.4651	9.78785	9.39445	10.8998	15.1624	14.1857	12.7854	13.4038	15.0228	13.9099	KVI00319.1	hypothetical protein Ccrd_021432 [Cynara cardunculus var. scolymus]
translation	CtAH10G0230100	56.157	51.7923	55.2118	48.4591	57.6114	48.8859	41.0187	35.4185	43.3113	68.7772	72.4866	70.9593	101.984	107.802	102.14	56.4216	59.6751	65.791	87.7761	92.2803	75.716	114.566	124.863	113.921	XP_023770835.1	60S ribosomal protein L3-1 [Lactuca sativa] &gt;XP_023735008.1 60S ribosomal protein L3-1 [Lactuca sativa] &gt;PLY72899.1 hypothetical protein LSAT_6X100660 [Lactuca sativa] &gt;PLY80005.1 hypothetical protein LSAT_9X41900 [Lactuca sativa]
translation	CtAH06G0222000	35.816	38.44	40.7991	36.4384	29.697	34.3847	32.1888	47.1743	46.5493	21.9472	45.3692	22.607	36.0257	46.4062	56.0053	38.3205	36.0322	30.6635	38.0624	41.2033	51.3053	45.0175	47.3378	59.6913	XP_024972756.1	eukaryotic translation initiation factor 5B-like [Cynara cardunculus var. scolymus]
translation	CtAH01G0158800	24.7936	24.3668	24.5282	21.6979	19.5113	21.201	19.6482	21.0011	21.1225	21.1227	27.9352	21.7055	32.9427	36.9442	40.6582	22.448	23.3201	24.6254	30.6821	30.435	35.8345	34.4952	37.7006	40.1848	XP_024992687.1	eukaryotic translation initiation factor 3 subunit B-like [Cynara cardunculus var. scolymus]
translation	CtAH08G0093900	150.487	141.533	144.407	189.338	225.473	194.781	174.865	140.986	153.25	170.72	158.48	176.41	216.748	234.108	175.052	141.728	148.687	178.943	263.987	286.508	243.756	209.947	233.375	199.914	XP_024968429.1	elongation factor 1-alpha-like [Cynara cardunculus var. scolymus] &gt;XP_024968437.1 elongation factor 1-alpha-like [Cynara cardunculus var. scolymus] &gt;KVI09543.1 Elongation factor, GTP-binding domain-containing protein [Cynara cardunculus var. scolymus]
translation	CtAH08G0191100	70.9589	70.5574	77.2068	48.9717	49.0431	51.0565	67.3777	60.7523	49.5959	67.2417	82.2777	84.0192	144.474	122.325	101.357	86.9061	83.9817	112.598	88.2311	82.2912	92.7396	158.492	153.928	105.319	XP_024981938.1	60S ribosomal protein L4-like [Cynara cardunculus var. scolymus] &gt;KVI08565.1 60S ribosomal protein L4, C-terminal domain-containing protein [Cynara cardunculus var. scolymus]
translation	CtAH05G0062600	40.207	39.7694	41.221	42.5721	40.9936	40.3742	35.7371	41.5411	46.4257	24.1239	52.9873	33.7148	47.9998	59.5047	67.0543	43.7016	41.1024	37.6074	52.2946	51.4019	71.6323	58.7044	55.2453	68.404	XP_024962459.1	eukaryotic translation initiation factor 3 subunit A-like [Cynara cardunculus var. scolymus]
translation	CtAH07G0109000	28.9497	26.3934	28.4608	30.7729	30.3787	26.6411	27.4481	23.9772	26.0528	25.159	35.8146	33.0089	38.4175	36.8782	38.7501	28.4414	26.3688	27.7152	34.642	35.9688	43.236	31.8008	32.3989	37.1932	XP_024991342.1	zinc finger CCCH domain-containing protein 11-like [Cynara cardunculus var. scolymus]
translation	CtAH12G0009900	42.9613	49.1039	44.4775	39.8974	38.4336	43.0995	27.6959	37.3195	39.9074	61.286	37.3458	51.5613	68.0906	82.6758	103.933	55.7637	55.7548	53.3808	75.7711	79.9117	88.6613	82.833	95.513	111.327	XP_024978004.1	60S ribosomal protein L35-2-like [Cynara cardunculus var. scolymus] &gt;KVH92129.1 Ribosomal protein L29 [Cynara cardunculus var. scolymus]
translation	CtAH06G0176200	21.0111	8.54388	7.16638	12.0451	21.7362	12.9555	11.6087	15.3966	18.3229	24.3123	2.97439	12.9456	12.1928	12.454	14.7878	7.76089	11.4955	7.20537	21.9427	22.1885	34.029	31.4256	38.6616	25.2841	KAD5317296.1	hypothetical protein E3N88_17242 [Mikania micrantha]
translation	CtAH04G0139400	13.2378	14.294	13.7032	12.5709	13.7446	11.2177	13.7928	9.36269	15.3093	11.4036	18.823	16.097	18.4037	19.1459	17.6757	12.9457	16.163	18.9038	19.8676	19.2385	24.0041	18.2995	18.6591	19.7323	XP_024988116.1	50S ribosomal protein L21, mitochondrial [Cynara cardunculus var. scolymus]
translation	CtAH04G0049900	13.0664	12.3939	13.4005	15.5852	14.3348	14.5052	9.11039	9.62794	9.02103	10.7095	15.033	12.5132	14.9321	15.2176	15.9262	9.76533	8.24561	9.07538	22.1668	24.0171	20.3623	16.8728	17.6364	18.4106	XP_024994378.1	uncharacterized protein LOC112527802 [Cynara cardunculus var. scolymus] &gt;XP_024994379.1 uncharacterized protein LOC112527802 [Cynara cardunculus var. scolymus]
ribonucleoprotein complex biogenesis	CtAH08G0214700	87.0915	95.0135	101.428	86.8518	89.4028	90.568	84.3134	79.0579	90.023	104.324	104.993	113.269	160.29	169.353	151.24	99.4659	99.0661	115.902	126.605	119.265	154.628	159.242	164.207	158.373	XP_024989605.1	40S ribosomal protein S5-like [Cynara cardunculus var. scolymus]
ribonucleoprotein complex biogenesis	CtAH03G0252500	180.111	166.719	155.684	216.978	223.475	227.542	158.289	215.759	215.862	303.494	146.063	239.192	246.814	272.352	340.769	244.291	246.947	192.5	345.098	349.472	379.538	350.656	367.154	466.99	TKY48313.1	60S ribosomal protein L38 [Spatholobus suberectus]
ribonucleoprotein complex biogenesis	CtAH04G0141500	54.2845	51.3236	54.9916	48.9706	41.6192	41.8622	46.3586	41.3915	43.882	35.7847	58.8462	40.2639	67.8463	72.8573	67.3732	54.6339	56.0363	60.0495	67.6973	72.9868	63.4582	89.3887	82.5576	90.5443	XP_024987919.1	eukaryotic translation initiation factor 3 subunit D-like [Cynara cardunculus var. scolymus]
ribonucleoprotein complex biogenesis	CtAH10G0267100	15.9371	15.2375	15.7681	19.8791	20.365	20.0932	16.3022	16.2321	17.2728	5.70821	22.6906	9.53368	17.7789	20.3758	16.4439	20.57	20.0846	20.8585	25.1444	25.2653	26.7852	23.2464	26.5061	25.3973	XP_024969323.1	protein EXPORTIN 1A isoform X1 [Cynara cardunculus var. scolymus]
ribonucleoprotein complex biogenesis	CtAH02G0178200	35.9214	33.3199	37.5812	43.808	38.9341	40.6116	32.1898	49.5443	41.967	44.2428	38.6091	46.1441	41.8643	48.7581	61.2357	39.8604	39.7193	35.5987	57.1248	51.7683	73.1552	77.9137	83.8208	87.7509	XP_024963498.1	la protein 1 isoform X1 [Cynara cardunculus var. scolymus] &gt;KVH85773.1 hypothetical protein Ccrd_025428 [Cynara cardunculus var. scolymus]
ribonucleoprotein complex biogenesis	CtAH12G0096900	26.1624	22.7323	26.3236	27.2119	27.1625	26.8644	17.9607	24.0492	27.0794	25.7098	28.9029	27.1569	30.3364	38.1357	41.8228	27.1989	25.8986	28.4001	40.3686	43.8604	55.7029	46.3873	44.103	56.0541	XP_024966260.1	ERBB-3 BINDING PROTEIN 1-like [Cynara cardunculus var. scolymus] &gt;XP_024966261.1 ERBB-3 BINDING PROTEIN 1-like [Cynara cardunculus var. scolymus] &gt;KVI11425.1 Peptidase M24, methionine aminopeptidase [Cynara cardunculus var. scolymus]
ribonucleoprotein complex biogenesis	CtAH12G0106900	55.1007	59.184	57.7736	58.4255	57.3441	53.6505	48.5302	51.0142	54.1093	87.0857	73.3042	89.1693	113.243	122.01	114.109	71.0362	69.1568	90.2837	110.018	105.184	140.255	148.252	166.538	153.501	XP_024967472.1	60S ribosomal protein L5-like [Cynara cardunculus var. scolymus]
ribonucleoprotein complex biogenesis	CtAH02G0043900	23.2808	23.9934	22.8099	15.5848	13.7529	14.6896	15.8623	17.2509	17.796	12.8619	19.1049	15.5264	23.3626	25.2891	26.3051	17.8365	18.8561	15.1457	26.7739	26.5144	37.2814	29.7041	28.0044	33.5856	XP_024994350.1	DEAD-box ATP-dependent RNA helicase 5 [Cynara cardunculus var. scolymus]
ribonucleoprotein complex biogenesis	CtAH09G0242600	69.3517	69.681	66.1713	73.961	66.778	74.2489	53.642	73.4025	80.7099	101.053	71.5353	86.6033	101.798	132.085	179.329	83.57	88.8615	79.2974	126.232	132.906	173.712	154.041	147.049	219.589	XP_024966845.1	60S ribosomal protein L14-2-like [Cynara cardunculus var. scolymus]
ribonucleoprotein complex biogenesis	CtAH04G0077700	23.2652	21.6608	21.1158	19.2715	20.5005	16.512	19.6002	17.1906	20.5421	16.6369	35.0153	23.059	29.2691	26.92	24.8392	20.0993	17.9556	21.7174	28.6032	32.7515	33.138	46.1283	52.9526	43.7193	XP_024961536.1	ribosome biogenesis regulatory protein homolog [Cynara cardunculus var. scolymus] &gt;XP_024961537.1 ribosome biogenesis regulatory protein homolog [Cynara cardunculus var. scolymus] &gt;KVH88555.1 Ribosomal biogenesis regulatory protein [Cynara cardunculus var. scolymus]
ribonucleoprotein complex biogenesis	CtAH09G0032900	32.0595	30.9781	33.2615	35.3352	25.8359	32.0499	25.9372	38.6319	37.0065	23.4742	34.0254	28.309	30.4149	37.0843	48.7199	35.1048	34.8993	28.4217	46.6136	51.3126	68.1653	69.3148	63.4956	82.5129	XP_024978873.1	60S ribosomal protein L7-1-like [Cynara cardunculus var. scolymus]
ribonucleoprotein complex biogenesis	CtAH05G0111000	11.3117	10.7793	9.86375	11.8502	9.98259	8.96534	7.49719	9.58735	7.67597	12.2655	10.037	11.6323	22.1849	21.7934	21.2595	11.9372	9.8989	14.0318	20.4561	20.1164	24.5909	28.1291	28.8986	27.0432	XP_024980189.1	60S ribosomal protein L7-4-like [Cynara cardunculus var. scolymus]
ribonucleoprotein complex biogenesis	CtAH06G0015900	10.2306	8.62037	8.65348	5.18369	5.01142	4.99367	5.95779	5.74254	6.26895	4.21304	7.36175	5.9483	8.15295	10.5191	10.8264	6.55084	6.52975	5.21338	9.5396	9.88039	9.76071	11.7751	13.3623	13.8069	XP_024984380.1	exosome complex exonuclease RRP46 homolog isoform X1 [Cynara cardunculus var. scolymus]
ribonucleoprotein complex biogenesis	CtAH02G0189900	13.0676	11.3877	12.6268	11.8227	11.8849	11.8175	8.33677	9.65104	9.45472	11.3884	12.6073	12.5087	12.8909	15.0904	17.0956	9.33661	9.72023	10.2753	14.5168	16.3632	16.3536	17.0123	18.0568	20.2697	XP_024963755.1	RNA polymerase I-specific transcription initiation factor rrn3 [Cynara cardunculus var. scolymus]
ribonucleoprotein complex biogenesis	CtAH09G0046200	8.61289	9.6668	8.80703	8.12104	8.10286	7.80412	6.42942	8.16241	8.37595	18.4262	10.7607	15.726	13.9218	14.7387	16.32	8.64058	9.61811	10.1404	17.2521	17.1795	22.3116	25.3372	25.4483	28.9061	XP_024971530.1	nucleolar protein 56-like [Cynara cardunculus var. scolymus] &gt;KVI06169.1 NOP5, N-terminal [Cynara cardunculus var. scolymus]
ribonucleoprotein complex biogenesis	CtAH10G0230100	56.157	51.7923	55.2118	48.4591	57.6114	48.8859	41.0187	35.4185	43.3113	68.7772	72.4866	70.9593	101.984	107.802	102.14	56.4216	59.6751	65.791	87.7761	92.2803	75.716	114.566	124.863	113.921	XP_023770835.1	60S ribosomal protein L3-1 [Lactuca sativa] &gt;XP_023735008.1 60S ribosomal protein L3-1 [Lactuca sativa] &gt;PLY72899.1 hypothetical protein LSAT_6X100660 [Lactuca sativa] &gt;PLY80005.1 hypothetical protein LSAT_9X41900 [Lactuca sativa]
ribonucleoprotein complex biogenesis	CtAH11G0054600	8.75711	9.3278	9.08499	6.66905	5.4966	6.01689	6.55818	6.32396	6.59114	6.68753	11.3454	9.05151	11.7211	12.7805	13.9897	7.18669	7.79924	8.10058	10.6874	12.0187	14.0104	21.7734	21.3279	20.4207	XP_024978365.1	H/ACA ribonucleoprotein complex subunit 4-like [Cynara cardunculus var. scolymus] &gt;KVH92643.1 Dyskerin-like protein [Cynara cardunculus var. scolymus]
ribonucleoprotein complex biogenesis	CtAH01G0158800	24.7936	24.3668	24.5282	21.6979	19.5113	21.201	19.6482	21.0011	21.1225	21.1227	27.9352	21.7055	32.9427	36.9442	40.6582	22.448	23.3201	24.6254	30.6821	30.435	35.8345	34.4952	37.7006	40.1848	XP_024992687.1	eukaryotic translation initiation factor 3 subunit B-like [Cynara cardunculus var. scolymus]
ribonucleoprotein complex biogenesis	CtAH05G0050400	72.1036	68.6842	66.8099	52.5315	43.6531	47.8624	49.4441	58.6271	56.8516	48.97	42.5095	47.0958	70.6736	73.7742	78.3058	53.1516	46.8906	47.9322	60.7867	65.6858	83.2037	94.7253	101.538	94.9836	KVH93615.1	Brix domain-containing protein, partial [Cynara cardunculus var. scolymus]
ribonucleoprotein complex biogenesis	CtAH05G0062600	40.207	39.7694	41.221	42.5721	40.9936	40.3742	35.7371	41.5411	46.4257	24.1239	52.9873	33.7148	47.9998	59.5047	67.0543	43.7016	41.1024	37.6074	52.2946	51.4019	71.6323	58.7044	55.2453	68.404	XP_024962459.1	eukaryotic translation initiation factor 3 subunit A-like [Cynara cardunculus var. scolymus]
ribonucleoprotein complex biogenesis	CtAH06G0195000	20.8689	18.1157	20.9259	22.1437	17.9232	19.9391	27.006	27.037	27.7791	12.6947	25.482	20.4931	26.0809	26.5154	19.3028	25.4809	22.6758	29.0802	20.9026	23.7202	31.7979	39.3357	30.5335	29.6293	KVH89137.1	Ribosomal RNA adenine methylase transferase [Cynara cardunculus var. scolymus]
ribonucleoprotein complex biogenesis	CtAH03G0114200	13.0425	12.1552	13.4402	16.4894	14.3251	15.0562	9.68381	10.6193	12.4355	13.7653	18.752	21.974	16.5629	17.0464	16.5908	15.372	14.9509	17.126	22.9623	20.7596	29.1714	30.7336	30.4354	29.0706	XP_021980843.1	mRNA turnover protein 4 homolog [Helianthus annuus] &gt;OTG37712.1 putative ribosomal protein L10 family protein [Helianthus annuus]
ribonucleoprotein complex biogenesis	CtAH05G0142400	111.645	105.06	96.4521	132.426	117.638	116.577	99.5943	132.344	141.36	117.116	62.4897	90.5457	97.2071	107.531	145.848	116.427	109.033	86.7444	144.148	142.495	150.872	118.913	126.814	163.378	KAD6794821.1	hypothetical protein E3N88_05717 [Mikania micrantha]
ribonucleoprotein complex biogenesis	CtAH10G0111800	38.5322	36.8218	35.6468	36.2767	41.2453	39.738	40.4205	45.286	38.1049	41.6453	42.1446	47.1468	47.9351	43.2964	42.4533	47.4244	41.2658	45.581	56.5725	49.5578	47.2866	64.2912	66.8374	56.4109	XP_024981485.1	U1 small nuclear ribonucleoprotein C-like [Cynara cardunculus var. scolymus] &gt;XP_024981486.1 U1 small nuclear ribonucleoprotein C-like [Cynara cardunculus var. scolymus]
ribonucleoprotein complex biogenesis	CtAH06G0176200	21.0111	8.54388	7.16638	12.0451	21.7362	12.9555	11.6087	15.3966	18.3229	24.3123	2.97439	12.9456	12.1928	12.454	14.7878	7.76089	11.4955	7.20537	21.9427	22.1885	34.029	31.4256	38.6616	25.2841	KAD5317296.1	hypothetical protein E3N88_17242 [Mikania micrantha]
protein maturation	CtAH09G0174900	18.5212	13.2066	17.4563	23.6298	22.2887	22.1552	9.27409	11.5655	10.8793	10.6225	12.8697	9.29326	24.0025	24.4896	15.5814	18.9629	15.2418	18.3542	42.2946	45.4916	58.1059	71.8729	64.0596	66.1191	XP_024976157.1	serine protease SPPA, chloroplastic-like [Cynara cardunculus var. scolymus]
protein maturation	CtAH03G0073800	5.83614	4.93027	4.69172	4.30022	4.91847	4.43418	4.85828	6.39254	6.06504	5.99393	6.69496	9.14424	11.5637	13.8939	10.4433	7.47727	7.40215	7.03743	13.7866	11.926	11.2053	12.5372	16.3278	16.0357	XP_024966465.1	peptidyl-prolyl cis-trans isomerase CYP40-like isoform X1 [Cynara cardunculus var. scolymus]
protein maturation	CtAH09G0106900	55.6927	53.3556	51.0462	54.9304	56.2773	54.2064	55.9366	51.2897	53.1912	69.412	41.8223	67.2116	44.1331	36.8207	42.3767	45.192	42.5296	43.8781	37.6758	38.7754	52.4895	35.577	31.0593	31.2616	XP_024976700.1	uncharacterized J domain-containing protein C4H3.01 [Cynara cardunculus var. scolymus]
protein maturation	CtAH09G0274300	59.8682	56.823	55.7298	69.3757	62.1402	66.5582	50.0639	64.4393	64.5796	73.2981	55.5896	70.5812	60.5037	69.2163	73.1875	83.3059	74.7138	80.0092	80.6525	76.1523	100.856	108.434	105.532	102.029	XP_024981175.1	peptidyl-prolyl cis-trans isomerase CYP20-1 [Cynara cardunculus var. scolymus]
protein maturation	CtAH10G0216000	22.7655	24.5148	22.0316	30.2502	29.9248	30.5246	23.5859	21.8407	24.7388	29.117	27.7181	34.5283	33.2316	32.255	32.8655	34.6606	30.8303	30.2113	40.0279	39.8675	37.4084	42.4405	45.9512	45.9983	XP_023734703.1	protein BOBBER 1 [Lactuca sativa] &gt;PLY73126.1 hypothetical protein LSAT_9X56360 [Lactuca sativa]
protein maturation	CtAH09G0175100	3.97079	3.32563	4.22685	6.59096	7.42469	7.12092	1.71416	2.09108	2.46279	1.35086	2.37031	2.1146	7.68594	10.6015	7.52887	5.49491	5.39387	6.05797	6.93909	9.0723	9.92106	10.5599	8.44074	11.774	XP_024976157.1	serine protease SPPA, chloroplastic-like [Cynara cardunculus var. scolymus]
protein maturation	CtAH09G0133300	111.346	102.281	104.546	152.38	176.303	159.151	77.9511	73.022	72.356	67.0094	104.205	94.1216	174.021	168.463	154.534	180.976	178.535	207.965	230.225	227.574	235.594	373.564	341.016	315.412	XP_024976514.1	calnexin homolog [Cynara cardunculus var. scolymus] &gt;KVH99056.1 Calreticulin/calnexin [Cynara cardunculus var. scolymus]
protein maturation	CtAH10G0100200	20.5767	18.7308	19.7437	25.8418	30.2904	27.6813	13.2512	12.4051	12.8375	23.2776	23.0489	24.1493	28.1274	30.2811	29.3473	30.3216	31.95	38.6828	46.5674	48.401	51.2485	72.2004	63.0337	72.0775	XP_024975134.1	dnaJ protein ERDJ3B [Cynara cardunculus var. scolymus]
protein maturation	CtAH04G0181600	26.5835	23.3758	27.0594	30.0664	31.3569	31.005	24.4435	22.1057	24.375	33.4227	31.4565	29.649	29.4349	32.2159	31.1167	28.4206	26.9846	28.2181	32.6879	34.598	43.5743	35.9715	39.8437	38.3891	XP_024987453.1	CAAX prenyl protease 1 homolog [Cynara cardunculus var. scolymus]
protein maturation	CtAH01G0045300	15.1228	13.2482	15.144	14.5431	13.7876	12.95	11.1566	11.5418	11.9792	15.1271	15.9944	14.8118	21.6627	23.5944	22.7311	15.1355	14.6834	15.9701	20.9315	19.7479	18.7654	20.668	24.0525	23.5809	XP_024974522.1	T-complex protein 1 subunit zeta 1 [Cynara cardunculus var. scolymus] &gt;XP_024974523.1 T-complex protein 1 subunit zeta 1 [Cynara cardunculus var. scolymus]
protein maturation	CtAH08G0289500	135.816	131.803	137.169	140.614	136.59	133.289	84.1846	95.0914	95.4357	105.858	99.0793	104.959	128.532	141.422	132.92	145.17	139.964	150.371	184.58	195.214	234.537	221.961	211.898	227.447	XP_024975780.1	calreticulin-3 [Cynara cardunculus var. scolymus]
protein maturation	CtAH03G0215800	26.6423	25.8795	27.1932	25.5987	22.3247	23.7383	19.3309	21.6706	22.1468	27.2254	31.3675	31.7552	34.5677	37.5979	40.4639	24.728	27.2571	28.5659	32.9264	32.1106	34.3106	35.4568	38.8837	46.7422	XP_024963128.1	T-complex protein 1 subunit beta [Cynara cardunculus var. scolymus]
protein maturation	CtAH04G0066600	62.0568	64.0834	63.7667	87.2556	97.1009	89.1856	42.1553	44.715	45.3211	98.0589	57.0226	91.7195	100.206	107.491	106.187	120.149	121.849	141.146	137.547	138.824	191.351	245.669	201.274	229.252	XP_022028119.1	calreticulin-like [Helianthus annuus] &gt;OTG31043.1 putative calreticulin 1b [Helianthus annuus]
protein maturation	CtAH07G0070800	55.7263	51.2453	45.5839	61.1221	56.6264	55.8492	46.2384	57.1755	56.1666	43.678	45.4233	48.8389	46.9538	51.5872	60.5238	47.862	47.8231	42.7583	68.8022	73.9383	68.7243	67.9456	71.1929	85.6579	XP_024991846.1	signal peptidase complex catalytic subunit SEC11A-like [Cynara cardunculus var. scolymus] &gt;KVI05240.1 Peptidase S24/S26A/S26B [Cynara cardunculus var. scolymus]
protein maturation	CtAH03G0267300	15.6068	15.6347	16.5619	61.8695	69.9101	61.3858	24.0186	24.1489	24.7876	37.3148	41.6199	46.9451	31.6893	39.0234	28.2493	93.9697	88.4341	110.236	111.906	105.365	125.407	199.733	166.757	170.136	XP_024996138.1	luminal-binding protein 5 [Cynara cardunculus var. scolymus]
protein maturation	CtAH04G0066500	27.6502	27.4565	27.9684	21.0328	18.5621	17.8949	12.5069	13.5683	12.6061	22.7248	12.2129	23.2557	38.9371	43.2337	49.9983	28.9173	27.2913	34.4228	32.3216	32.2476	47.4035	48.2189	52.1003	53.0068	XP_022028119.1	calreticulin-like [Helianthus annuus] &gt;OTG31043.1 putative calreticulin 1b [Helianthus annuus]
protein maturation	CtAH07G0076700	42.4516	39.2781	39.1329	99.6167	114.262	101.743	48.3793	59.1356	55.3515	53.5363	83.8066	74.4328	47.6141	54.9712	49.0979	128.35	126.943	146.081	179.525	179.334	237.618	291.412	240.582	287.397	XP_024990293.1	endoplasmin homolog [Cynara cardunculus var. scolymus]
protein maturation	CtAH04G0215800	12.4101	13.2076	13.3149	13.3416	15.7901	12.93	10.5629	10.2034	11.4153	12.7787	16.1508	15.0744	15.3311	15.9335	16.3006	13.0502	12.4473	14.8113	16.1391	17.245	18.5581	18.3372	19.91	21.8111	XP_024988612.1	T-complex protein 1 subunit alpha [Cynara cardunculus var. scolymus]
protein maturation	CtAH06G0181800	16.2546	17.5055	15.9696	16.9302	17.5234	15.2483	14.9827	13.2402	16.2227	14.9792	21.2193	18.471	20.1733	24.0258	18.7115	14.285	16.0296	14.4321	19.8144	21.0292	23.0969	21.5998	23.7054	20.7237	XP_024992529.1	methionine aminopeptidase 1A isoform X2 [Cynara cardunculus var. scolymus]
protein maturation	CtAH02G0028100	29.0719	26.7418	26.1561	63.0923	69.8977	58.3563	24.3891	25.5972	27.0294	37.2715	38.345	40.0112	36.1692	40.6674	34.3563	77.516	75.6763	83.4416	110.924	99.0421	101.082	172.562	145.565	148.758	XP_024993606.1	luminal-binding protein [Cynara cardunculus var. scolymus]
protein maturation	CtAH08G0346400	5.49684	5.62322	5.33458	9.78274	12.596	9.5657	8.19707	7.11426	9.31646	11.9808	8.77503	11.6767	10.2259	10.9256	10.5454	13.1581	9.73936	9.75997	15.8144	12.4615	15.3471	15.8466	15.7311	18.1159	XP_024964799.1	probable prefoldin subunit 4 [Cynara cardunculus var. scolymus]
response to cadmiumion	CtAH08G0145600	22.0935	21.7787	19.5466	25.8139	23.6153	23.7175	20.5677	20.6774	24.948	25.7584	26.3297	27.5288	29.6091	30.1726	30.6189	21.8554	21.9424	23.2843	31.9808	31.9049	35.111	35.087	36.9584	39.2289	XP_024969893.1	asparagine--tRNA ligase, cytoplasmic 1-like [Cynara cardunculus var. scolymus]
response to cadmiumion	CtAH02G0066500	75.2042	66.1848	67.2352	152.945	152.898	132.691	26.762	25.0976	32.4704	66.1976	80.6523	78.5882	43.2161	51.4671	49.669	40.9947	31.6581	54.6611	218.316	245.791	227.553	210.955	193.632	205.498	XP_024993483.1	probable nucleoredoxin 1 [Cynara cardunculus var. scolymus]
response to cadmiumion	CtAH07G0051900	34.0878	35.8805	33.6044	34.5522	39.7919	39.0288	31.4107	30.6714	30.214	28.9779	34.0621	30.7768	37.0842	36.5489	36.291	31.1354	35.7711	36.4319	39.7339	43.7513	45.4976	42.6872	44.4869	41.587	AQK80185.1	Serine/threonine-protein phosphatase 2A 65 kDa regulatory subunit A beta isoform [Zea mays]
response to cadmiumion	CtAH10G0078900	51.7727	55.2477	54.4729	69.9192	64.3747	65.6924	53.2619	57.8842	59.9338	53.1232	65.0151	65.6451	62.555	67.5183	64.5754	69.5648	65.9521	65.854	82.1332	86.0604	81.2137	88.0212	86.1315	93.8156	XP_024973746.1	26S proteasome regulatory subunit 4 homolog A-like [Cynara cardunculus var. scolymus]
response to cadmiumion	CtAH03G0307200	24.0901	22.7674	23.9913	21.3641	24.0459	21.592	21.6484	20.0828	20.791	18.0249	27.0855	22.9755	26.5908	26.7612	22.0742	25.2053	25.2294	28.884	27.2954	29.1137	25.5953	30.7601	33.2265	29.325	XP_024963344.1	probable glucan 1,3-alpha-glucosidase [Cynara cardunculus var. scolymus]
response to cadmiumion	CtAH08G0052600	25.0403	23.1406	23.501	20.105	19.8313	19.5759	20.4174	22.5179	24.9268	16.4756	21.2389	21.7554	25.6422	26.66	28.0725	21.007	20.2457	20.2384	27.0377	25.8102	33.0391	25.4181	27.2516	31.0338	KVI09831.1	putative domain XH [Cynara cardunculus var. scolymus]
response to cadmiumion	CtAH05G0060000	23.4215	22.537	22.4511	27.1238	30.9177	31.0132	18.3569	15.3986	17.1444	50.3801	54.1247	56.2675	89.013	122.259	71.728	64.651	62.4471	72.0097	115.344	92.5927	88.4017	141.176	140.34	101.982	KVH93587.1	ATP-sulfurylase PUA-like domain-containing protein, partial [Cynara cardunculus var. scolymus]
response to cadmiumion	CtAH11G0192400	33.2815	30.0023	32.1301	86.5174	91.5625	104.646	60.8143	71.3689	61.4295	64.0027	56.7981	70.983	45.1593	69.8168	50.2246	50.7118	44.2669	41.709	197.835	164.625	222.944	146.395	114.345	136.404	XP_024985706.1	glutathione S-transferase L3-like [Cynara cardunculus var. scolymus]
response to cadmiumion	CtAH06G0228400	24.2154	21.5581	23.4577	21.3848	24.3089	24.3178	19.1529	17.2725	22.383	25.8721	23.3965	26.7592	28.0489	31.6081	29.7846	23.79	25.7663	27.0209	34.0388	35.7407	40.9165	29.9054	29.1931	36.0888	XP_024972276.1	proteasome subunit beta type-4-like [Cynara cardunculus var. scolymus] &gt;XP_024972277.1 proteasome subunit beta type-4-like [Cynara cardunculus var. scolymus]
response to cadmiumion	CtAH11G0228200	39.7696	39.7756	40.4896	37.6293	37.4321	34.9405	31.7931	33.3999	31.6678	41.4808	50.0179	47.0222	42.9652	43.5212	46.3292	47.0885	44.1405	50.3859	45.1416	53.5731	59.3105	69.6861	72.6944	78.3727	GER30519.1	stress-inducible protein [Striga asiatica]
response to cadmiumion	CtAH01G0045300	15.1228	13.2482	15.144	14.5431	13.7876	12.95	11.1566	11.5418	11.9792	15.1271	15.9944	14.8118	21.6627	23.5944	22.7311	15.1355	14.6834	15.9701	20.9315	19.7479	18.7654	20.668	24.0525	23.5809	XP_024974522.1	T-complex protein 1 subunit zeta 1 [Cynara cardunculus var. scolymus] &gt;XP_024974523.1 T-complex protein 1 subunit zeta 1 [Cynara cardunculus var. scolymus]
response to cadmiumion	CtAH06G0027400	20.9725	19.3912	19.8139	31.9447	32.4858	30.7924	18.2762	16.3844	20.7357	28.1659	32.6822	29.1762	26.7106	30.7389	22.5312	36.5952	39.3262	40.9525	55.1901	59.9412	55.194	55.0054	51.3685	50.4779	XP_024983362.1	cell division control protein 48 homolog D [Cynara cardunculus var. scolymus] &gt;KVH99987.1 AAA+ ATPase domain-containing protein [Cynara cardunculus var. scolymus]
response to cadmiumion	CtAH08G0152700	2.98749	3.26273	2.9394	7.2063	8.03847	7.79282	4.5	4.49307	4.58456	2.00417	5.51027	4.07166	12.2044	14.2536	13.68	3.75261	4.94806	4.93685	31.5517	34.2338	23.4723	9.21628	7.58658	10.0734	XP_024975733.1	phosphoenolpyruvate carboxykinase (ATP) [Cynara cardunculus var. scolymus] &gt;KVI08880.1 Phosphoenolpyruvate carboxykinase (ATP), conserved site-containing protein [Cynara cardunculus var. scolymus]
response to cadmiumion	CtAH06G0300300	2.2604	1.67878	1.81372	3.00512	5.46328	3.87465	1.87181	2.42054	2.74772	2.65375	3.25763	3.05109	5.07963	7.28993	4.60272	5.81902	5.30662	5.05056	23.2305	16.442	20.3471	12.2107	8.94961	10.8174	XP_024972206.1	patatin-like protein 2 [Cynara cardunculus var. scolymus]
response to cadmiumion	CtAH08G0091300	13.5768	15.0023	13.1959	18.8694	19.3391	18.2519	13.6535	10.7325	10.3956	17.991	17.3085	17.881	15.8914	16.5885	13.5618	13.5805	15.9855	17.7749	22.8917	24.0638	23.3977	18.94	18.3162	16.881	XP_024969001.1	cell division control protein 48 homolog D-like isoform X2 [Cynara cardunculus var. scolymus] &gt;KVI09510.1 AAA+ ATPase domain-containing protein [Cynara cardunculus var. scolymus]
response to cadmiumion	CtAH06G0076500	8.7997	8.55436	8.09654	9.79942	10.2729	9.24593	7.44134	6.02026	8.67282	9.15566	11.0548	10.5913	16.0559	15.3247	13.4651	9.78785	9.39445	10.8998	15.1624	14.1857	12.7854	13.4038	15.0228	13.9099	KVI00319.1	hypothetical protein Ccrd_021432 [Cynara cardunculus var. scolymus]
response to cadmiumion	CtAH12G0207900	22.9341	23.0487	24.886	21.9192	19.8544	22.6518	21.3807	25.9024	23.6825	22.9002	26.0534	25.0698	24.2197	28.8431	25.6838	26.0659	25.7292	28.9269	27.8569	34.1572	41.3096	36.1416	37.9456	34.757	XP_024965477.1	succinate--CoA ligase [ADP-forming] subunit beta, mitochondrial isoform X1 [Cynara cardunculus var. scolymus]
protein folding	CtAH03G0073800	5.83614	4.93027	4.69172	4.30022	4.91847	4.43418	4.85828	6.39254	6.06504	5.99393	6.69496	9.14424	11.5637	13.8939	10.4433	7.47727	7.40215	7.03743	13.7866	11.926	11.2053	12.5372	16.3278	16.0357	XP_024966465.1	peptidyl-prolyl cis-trans isomerase CYP40-like isoform X1 [Cynara cardunculus var. scolymus]
protein folding	CtAH09G0106900	55.6927	53.3556	51.0462	54.9304	56.2773	54.2064	55.9366	51.2897	53.1912	69.412	41.8223	67.2116	44.1331	36.8207	42.3767	45.192	42.5296	43.8781	37.6758	38.7754	52.4895	35.577	31.0593	31.2616	XP_024976700.1	uncharacterized J domain-containing protein C4H3.01 [Cynara cardunculus var. scolymus]
protein folding	CtAH09G0274300	59.8682	56.823	55.7298	69.3757	62.1402	66.5582	50.0639	64.4393	64.5796	73.2981	55.5896	70.5812	60.5037	69.2163	73.1875	83.3059	74.7138	80.0092	80.6525	76.1523	100.856	108.434	105.532	102.029	XP_024981175.1	peptidyl-prolyl cis-trans isomerase CYP20-1 [Cynara cardunculus var. scolymus]
protein folding	CtAH10G0216000	22.7655	24.5148	22.0316	30.2502	29.9248	30.5246	23.5859	21.8407	24.7388	29.117	27.7181	34.5283	33.2316	32.255	32.8655	34.6606	30.8303	30.2113	40.0279	39.8675	37.4084	42.4405	45.9512	45.9983	XP_023734703.1	protein BOBBER 1 [Lactuca sativa] &gt;PLY73126.1 hypothetical protein LSAT_9X56360 [Lactuca sativa]
protein folding	CtAH09G0133300	111.346	102.281	104.546	152.38	176.303	159.151	77.9511	73.022	72.356	67.0094	104.205	94.1216	174.021	168.463	154.534	180.976	178.535	207.965	230.225	227.574	235.594	373.564	341.016	315.412	XP_024976514.1	calnexin homolog [Cynara cardunculus var. scolymus] &gt;KVH99056.1 Calreticulin/calnexin [Cynara cardunculus var. scolymus]
protein folding	CtAH10G0100200	20.5767	18.7308	19.7437	25.8418	30.2904	27.6813	13.2512	12.4051	12.8375	23.2776	23.0489	24.1493	28.1274	30.2811	29.3473	30.3216	31.95	38.6828	46.5674	48.401	51.2485	72.2004	63.0337	72.0775	XP_024975134.1	dnaJ protein ERDJ3B [Cynara cardunculus var. scolymus]
protein folding	CtAH01G0045300	15.1228	13.2482	15.144	14.5431	13.7876	12.95	11.1566	11.5418	11.9792	15.1271	15.9944	14.8118	21.6627	23.5944	22.7311	15.1355	14.6834	15.9701	20.9315	19.7479	18.7654	20.668	24.0525	23.5809	XP_024974522.1	T-complex protein 1 subunit zeta 1 [Cynara cardunculus var. scolymus] &gt;XP_024974523.1 T-complex protein 1 subunit zeta 1 [Cynara cardunculus var. scolymus]
protein folding	CtAH08G0289500	135.816	131.803	137.169	140.614	136.59	133.289	84.1846	95.0914	95.4357	105.858	99.0793	104.959	128.532	141.422	132.92	145.17	139.964	150.371	184.58	195.214	234.537	221.961	211.898	227.447	XP_024975780.1	calreticulin-3 [Cynara cardunculus var. scolymus]
protein folding	CtAH03G0215800	26.6423	25.8795	27.1932	25.5987	22.3247	23.7383	19.3309	21.6706	22.1468	27.2254	31.3675	31.7552	34.5677	37.5979	40.4639	24.728	27.2571	28.5659	32.9264	32.1106	34.3106	35.4568	38.8837	46.7422	XP_024963128.1	T-complex protein 1 subunit beta [Cynara cardunculus var. scolymus]
protein folding	CtAH04G0066600	62.0568	64.0834	63.7667	87.2556	97.1009	89.1856	42.1553	44.715	45.3211	98.0589	57.0226	91.7195	100.206	107.491	106.187	120.149	121.849	141.146	137.547	138.824	191.351	245.669	201.274	229.252	XP_022028119.1	calreticulin-like [Helianthus annuus] &gt;OTG31043.1 putative calreticulin 1b [Helianthus annuus]
protein folding	CtAH03G0267300	15.6068	15.6347	16.5619	61.8695	69.9101	61.3858	24.0186	24.1489	24.7876	37.3148	41.6199	46.9451	31.6893	39.0234	28.2493	93.9697	88.4341	110.236	111.906	105.365	125.407	199.733	166.757	170.136	XP_024996138.1	luminal-binding protein 5 [Cynara cardunculus var. scolymus]
protein folding	CtAH04G0066500	27.6502	27.4565	27.9684	21.0328	18.5621	17.8949	12.5069	13.5683	12.6061	22.7248	12.2129	23.2557	38.9371	43.2337	49.9983	28.9173	27.2913	34.4228	32.3216	32.2476	47.4035	48.2189	52.1003	53.0068	XP_022028119.1	calreticulin-like [Helianthus annuus] &gt;OTG31043.1 putative calreticulin 1b [Helianthus annuus]
protein folding	CtAH07G0076700	42.4516	39.2781	39.1329	99.6167	114.262	101.743	48.3793	59.1356	55.3515	53.5363	83.8066	74.4328	47.6141	54.9712	49.0979	128.35	126.943	146.081	179.525	179.334	237.618	291.412	240.582	287.397	XP_024990293.1	endoplasmin homolog [Cynara cardunculus var. scolymus]
protein folding	CtAH04G0215800	12.4101	13.2076	13.3149	13.3416	15.7901	12.93	10.5629	10.2034	11.4153	12.7787	16.1508	15.0744	15.3311	15.9335	16.3006	13.0502	12.4473	14.8113	16.1391	17.245	18.5581	18.3372	19.91	21.8111	XP_024988612.1	T-complex protein 1 subunit alpha [Cynara cardunculus var. scolymus]
protein folding	CtAH02G0028100	29.0719	26.7418	26.1561	63.0923	69.8977	58.3563	24.3891	25.5972	27.0294	37.2715	38.345	40.0112	36.1692	40.6674	34.3563	77.516	75.6763	83.4416	110.924	99.0421	101.082	172.562	145.565	148.758	XP_024993606.1	luminal-binding protein [Cynara cardunculus var. scolymus]
protein folding	CtAH08G0346400	5.49684	5.62322	5.33458	9.78274	12.596	9.5657	8.19707	7.11426	9.31646	11.9808	8.77503	11.6767	10.2259	10.9256	10.5454	13.1581	9.73936	9.75997	15.8144	12.4615	15.3471	15.8466	15.7311	18.1159	XP_024964799.1	probable prefoldin subunit 4 [Cynara cardunculus var. scolymus]

## Sheet: Sheet2
Class	GO_Name	GO_ID	GO_Level	P_value	EnrichmentScore	HitsGenesCountsInSelectedSet	HitsGenesCountsInBackground	AllGenesCountsInSelectedSet	AllGenesCountsInBackground	GenesOfSelectedSetInGOterm	corrected p-value(BH method)
Biological process	response to biotic stimulus	GO:0009607	3	6.819730891116649E-9	2.0036178282271297	72	1582	376	16553	Chr4G0081000,Chr9G0277900,Chr9G0252700,Chr10G0078900,Chr3G0307200,Chr10G0213700,Chr4G0152400,Chr11G0018100,Chr4G0163100,Chr8G0028200,Chr2G0058800,Chr9G0261100,Chr2G0199300,Chr5G0086600,Chr2G0202200,Chr4G0131400,Chr2G0058700,Chr9G0135800,Chr2G0200600,Chr5G0238300,Chr2G0200500,Chr3G0145500,Chr7G0081300,Chr10G0134100,Chr8G0128100,Chr3G0134600,Chr5G0238200,Chr2G0200400,Chr4G0238400,Chr5G0099500,Chr4G…	1.1668559554700586E-5
Biological process	response to chemical	GO:0042221	3	5.4308636310840264E-5	1.4553367328995954	96	2904	376	16553	Chr4G0081000,Chr9G0277900,Chr5G0096000,Chr8G0145600,Chr7G0048400,Chr1G0233400,Chr2G0066500,Chr9G0023600,Chr1G0049300,Chr7G0051900,Chr10G0078900,Chr3G0307200,Chr11G0009400,Chr10G0213700,Chr11G0018100,Chr12G0096900,Chr8G0052600,Chr5G0060000,Chr11G0192400,Chr2G0031700,Chr11G0250100,Chr8G0028200,Chr4G0013000,Chr5G0054900,Chr2G0058800,Chr6G0228400,Chr3G0199800,Chr11G0158500,Chr2G0199300,Chr2G0202200,C…	0.008447461520713427
Biological process	defense response	GO:0006952	4	3.599311776403269E-6	1.7059867622472116	72	1858	376	16553	Chr4G0081000,Chr9G0277900,Chr9G0252700,Chr10G0078900,Chr3G0307200,Chr10G0213700,Chr4G0152400,Chr4G0163100,Chr8G0028200,Chr12G0190700,Chr2G0058800,Chr9G0261100,Chr2G0199300,Chr5G0086600,Chr2G0202200,Chr8G0052800,Chr9G0136900,Chr2G0058700,Chr9G0135800,Chr2G0200600,Chr5G0238300,Chr2G0200500,Chr12G0144800,Chr3G0145500,Chr10G0134100,Chr8G0128100,Chr3G0134600,Chr2G0038600,Chr5G0238200,Chr2G0200400,Chr6…	0.0020528074831419976
Biological process	response to biotic stimulus	GO:0009607	3	6.819730891116649E-9	2.0036178282271297	72	1582	376	16553	Chr4G0081000,Chr9G0277900,Chr9G0252700,Chr10G0078900,Chr3G0307200,Chr10G0213700,Chr4G0152400,Chr11G0018100,Chr4G0163100,Chr8G0028200,Chr2G0058800,Chr9G0261100,Chr2G0199300,Chr5G0086600,Chr2G0202200,Chr4G0131400,Chr2G0058700,Chr9G0135800,Chr2G0200600,Chr5G0238300,Chr2G0200500,Chr3G0145500,Chr7G0081300,Chr10G0134100,Chr8G0128100,Chr3G0134600,Chr5G0238200,Chr2G0200400,Chr4G0238400,Chr5G0099500,Chr4G…	1.1668559554700586E-5
Biological process	biological process involved in interspecies interaction between organisms	GO:0044419	2	1.2608273626035782E-5	1.7404148453551385	61	1543	376	16553	Chr4G0081000,Chr9G0277900,Chr5G0096000,Chr9G0252700,Chr10G0078900,Chr3G0307200,Chr10G0213700,Chr4G0152400,Chr11G0018100,Chr4G0163100,Chr8G0028200,Chr2G0058800,Chr9G0261100,Chr4G0131400,Chr2G0058700,Chr9G0135800,Chr5G0238300,Chr3G0145500,Chr7G0081300,Chr10G0134100,Chr8G0128100,Chr3G0134600,Chr5G0238200,Chr4G0238400,Chr5G0099500,Chr4G0201100,Chr4G0217800,Chr11G0210400,Chr8G0152700,Chr8G0093600,Chr2…	0.0035954593623578703
Biological process	translation	GO:0006412	6	2.6033601940866902E-8	2.7069734214693932	38	618	376	16553	Chr8G0214700,Chr8G0145600,Chr3G0252500,Chr4G0141500,Chr12G0220400,Chr3G0306000,Chr7G0024200,Chr12G0106900,Chr9G0242600,Chr3G0284500,Chr8G0059100,Chr10G0034600,Chr8G0238600,Chr10G0205100,Chr3G0305200,Chr5G0114400,Chr10G0099500,Chr4G0217800,Chr4G0200000,Chr3G0238900,Chr9G0199500,Chr8G0288400,Chr5G0240000,Chr9G0107400,Chr5G0224900,Chr10G0069700,Chr6G0076500,Chr10G0230100,Chr6G0222000,Chr1G0158800,Ch…	2.2271746460411634E-5
Biological process	ribonucleoprotein complex biogenesis	GO:0022613	5	2.9594939328858594E-5	2.484420777100043	25	443	376	16553	Chr8G0214700,Chr3G0252500,Chr4G0141500,Chr10G0267100,Chr2G0178200,Chr12G0096900,Chr12G0106900,Chr2G0043900,Chr9G0242600,Chr4G0077700,Chr9G0032900,Chr5G0111000,Chr6G0015900,Chr2G0189900,Chr9G0046200,Chr10G0230100,Chr11G0054600,Chr1G0158800,Chr5G0050400,Chr5G0062600,Chr6G0195000,Chr3G0114200,Chr5G0142400,Chr10G0111800,Chr6G0176200,	0.005626326799075228
Biological process	protein maturation	GO:0051604	6	8.462703962708318E-6	2.9919179921503822	21	309	376	16553	Chr9G0174900,Chr3G0073800,Chr9G0106900,Chr9G0274300,Chr10G0216000,Chr9G0175100,Chr9G0133300,Chr10G0100200,Chr4G0181600,Chr1G0045300,Chr8G0289500,Chr3G0215800,Chr4G0066600,Chr7G0070800,Chr3G0267300,Chr4G0066500,Chr7G0076700,Chr4G0215800,Chr6G0181800,Chr2G0028100,Chr8G0346400,	0.003619921620048483
Biological process	response to cadmium ion	GO:0046686	5	1.8842661988371923E-5	3.2824864688316535	17	228	376	16553	Chr8G0145600,Chr2G0066500,Chr7G0051900,Chr10G0078900,Chr3G0307200,Chr8G0052600,Chr5G0060000,Chr11G0192400,Chr6G0228400,Chr11G0228200,Chr1G0045300,Chr6G0027400,Chr8G0152700,Chr6G0300300,Chr8G0091300,Chr6G0076500,Chr12G0207900,	0.004605684951729194
Biological process	protein folding	GO:0006457	3	8.846424902175798E-6	3.6496527394995035	16	193	376	16553	Chr3G0073800,Chr9G0106900,Chr9G0274300,Chr10G0216000,Chr9G0133300,Chr10G0100200,Chr1G0045300,Chr8G0289500,Chr3G0215800,Chr4G0066600,Chr3G0267300,Chr4G0066500,Chr7G0076700,Chr4G0215800,Chr2G0028100,Chr8G0346400,	0.003027246601524558
