# Supplementary material for: CtChi19: a valuable gene for improving resistance to Botrytis cinerea and Alternaria alternata in Carthamus tinctorius
Source: Front Plant Sci. 2026 Apr 24;17:1797378. doi: 10.3389/fpls.2026.1797378 (PMC13153071; doi:10.3389/fpls.2026.1797378)
Supplement: Supplementary file 8 [file DataSheet8.xlsx]

## Sheet: FPKM
gene_id	peps_name	ath_name	ath_blast_identity	ath_note	nr:protein	nr:def	interpro:go	interpro:go_def	egg_nog:seed_eggNOG_ortholog	egg_nog:KEGG	CK_12h_1	CK_12h_2	CK_12h_3	CK_24h_1	CK_24h_2	CK_24h_3	CK_48h_1	CK_48h_2	CK_48h_3	CK_72h_1	CK_72h_2	CK_72h_3	B.cinerea treatment_12hpi_1	B.cinerea treatment_12hpi_2	B.cinerea treatment_12hpi_3	B.cinerea treatment_24hpi_1	B.cinerea treatment_24hpi_2	B.cinerea treatment_24hpi_3	B.cinerea treatment_48hpi_1	B.cinerea treatment_48hpi_2	B.cinerea treatment_48hpi_3	B.cinerea treatment_72hpi_1	B.cinerea treatment_72hpi_2	B.cinerea treatment_72hpi_3
CtAH01G0003400	Chr1T0003400.1	AT5G14060.2	74.719	Aspartate kinase family protein	XP_023768425.1	aspartokinase 2, chloroplastic_like isoform X1 [Lactuca sativa] &gt;PLY98097.1 hypothetical protein LSAT_0X22641 [Lactuca sativa]	GO:0008652,GO:0004072	cellular amino acid biosynthetic process[BP],aspartate kinase activity[MF]	3983.cassava4.1_004817m	ko:K00928	7.01065	6.57014	6.80866	8.60345	9.59065	9.11457	6.19229	6.05193	7.08946	5.5265	7.54958	4.41044	18.8265	15.7688	14.9426	13.4548	16.6855	14.9081	22.7656	19.8875	26.3315	25.9653	23.1523	21.4806
CtAH01G0012800	Chr1T0012800.1	AT1G01720.1	54.392	NAC (No Apical Meristem) domain transcriptional regulator superfamily protein	XP_024973928.1	NAC domain_containing protein 2_like [Cynara cardunculus var. scolymus]	GO:0006355,GO:0003677	regulation of transcription, DNA_templated[BP],DNA binding[MF]	4096.XP_009795736.1		263.092	242.62	258.63	308.65	324.947	312.933	255.067	240.388	214.763	212.938	233.126	244.085	310.135	321.059	350.229	233.034	207.196	209.177	329.055	333.713	374.568	331.057	275.264	289.025
CtAH01G0029400	Chr1T0029400.1	AT4G36990.1	48.701	heat shock factor 4	XP_024975853.1	heat shock factor protein HSF24_like [Cynara cardunculus var. scolymus] &gt;KVI02685.1 Heat shock factor (HSF)_type, DNA_binding [Cynara cardunculus var. scolymus]	GO:0006355,GO:0005634,GO:0043565,GO:0003700	regulation of transcription, DNA_templated[BP],nucleus[CC],sequence_specific DNA binding[MF],DNA_binding transcription factor activity[MF]	4096.XP_009797839.1	ko:K09419	8.21759	5.77344	6.0683	5.92284	7.87714	6.86153	4.05918	4.15607	4.90709	5.2346	5.01453	6.06248	10.3642	15.4702	11.7628	5.34909	5.66499	6.856	15.7704	12.5742	14.7705	14.8559	17.4248	15.6503
CtAH01G0030700	Chr1T0030700.1	AT4G36920.1	64.345	Integrase_type DNA_binding superfamily protein	XP_024974405.1	floral homeotic protein APETALA 2_like [Cynara cardunculus var. scolymus]	GO:0006355,GO:0003677,GO:0003700	regulation of transcription, DNA_templated[BP],DNA binding[MF],DNA_binding transcription factor activity[MF]	3983.cassava4.1_005852m	ko:K09284	17.3743	20.2864	20.1008	25.5972	22.7527	24.6271	27.9746	37.1113	30.4714	10.1739	18.8337	13.8295	45.3406	47.372	58.6406	27.6512	26.5392	23.3382	50.1058	49.9805	72.7744	63.8126	68.3083	64.9796
CtAH01G0045300	Chr1T0045300.1	AT3G02530.1	91.215	TCP_1/cpn60 chaperonin family protein	XP_024974522.1	T_complex protein 1 subunit zeta 1 [Cynara cardunculus var. scolymus] &gt;XP_024974523.1 T_complex protein 1 subunit zeta 1 [Cynara cardunculus var. scolymus]	GO:0006457,GO:0051082,GO:0005524	protein folding[BP],unfolded protein binding[MF],ATP binding[MF]	225117.XP_009357043.1	ko:K09498	15.1228	13.2482	15.144	14.5431	13.7876	12.95	11.1566	11.5418	11.9792	15.1271	15.9944	14.8118	21.6627	23.5944	22.7311	15.1355	14.6834	15.9701	20.9315	19.7479	18.7654	20.668	24.0525	23.5809
CtAH01G0046100	Chr1T0046100.1	AT3G25760.1	47.929	allene oxide cyclase 1	XP_024975492.1	allene oxide cyclase, chloroplastic_like [Cynara cardunculus var. scolymus]	GO:0016853,GO:0009695,GO:0046423	isomerase activity[MF],jasmonic acid biosynthetic process[BP],allene_oxide cyclase activity[MF]	4155.Migut.H00198.1.p	ko:K10525	37.2643	40.0271	37.1038	24.4243	27.617	28.1931	28.2048	29.8339	25.4253	33.6263	38.8286	48.4282	18.2719	16.2687	14.7787	32.2278	37.2893	39.2292	15.2677	20.0949	15.873	11.9474	12.7022	12.7087
CtAH01G0158800	Chr1T0158800.1	AT5G27640.3	73.517	translation initiation factor 3B1	XP_024992687.1	eukaryotic translation initiation factor 3 subunit B_like [Cynara cardunculus var. scolymus]	GO:0003676,GO:0005852,GO:0003723,GO:0003743,GO:0006413,GO:0031369,GO:0005515	nucleic acid binding[MF],eukaryotic translation initiation factor 3 complex[CC],RNA binding[MF],translation initiation factor activity[MF],translational initiation[BP],translation initiation factor binding[MF],protein binding[MF]	29760.VIT_04s0008g07070.t01	ko:K03253	24.7936	24.3668	24.5282	21.6979	19.5113	21.201	19.6482	21.0011	21.1225	21.1227	27.9352	21.7055	32.9427	36.9442	40.6582	22.448	23.3201	24.6254	30.6821	30.435	35.8345	34.4952	37.7006	40.1848
CtAH01G0212200	Chr1T0212200.1	NA	NA	NA	XP_024992986.1	uncharacterized protein LOC112526797 [Cynara cardunculus var. scolymus] &gt;KVH89502.1 hypothetical protein Ccrd_008501 [Cynara cardunculus var. scolymus]	NA	NA	29760.VIT_10s0003g00210.t01		6.23113	6.32177	4.88593	5.17302	5.71202	7.0323	1.50244	1.68973	1.54003	5.54011	2.07015	4.0807	7.6986	10.1338	7.70196	4.38151	3.46733	4.48169	12.5364	12.2331	8.87917	10.0462	7.8869	8.01416
CtAH01G0233400	Chr1T0233400.1	AT1G62300.1	48.496	WRKY family transcription factor	XP_024985839.1	probable WRKY transcription factor 31 [Cynara cardunculus var. scolymus]	GO:0006355,GO:0043565,GO:0003700	regulation of transcription, DNA_templated[BP],sequence_specific DNA binding[MF],DNA_binding transcription factor activity[MF]	29760.VIT_10s0116g01200.t01		9.10073	9.01247	9.91872	13.5296	13.2843	14.6093	6.19129	8.62893	6.09611	1.69651	3.88863	3.06711	13.1445	16.5021	21.4864	7.14287	6.54447	5.43777	15.5561	15.2222	18.5684	19.8947	13.7836	19.2443
CtAH02G0031700	Chr2T0031700.1	AT1G64660.1	72.055	methionine gamma_lyase	XP_023770385.1	methionine gamma_lyase_like [Lactuca sativa] &gt;PLY97928.1 hypothetical protein LSAT_3X14400 [Lactuca sativa]	GO:0030170,GO:0003824	pyridoxal phosphate binding[MF],catalytic activity[MF]	4098.XP_009631114.1	ko:K01761	19.6741	20.7671	21.8846	23.4179	20.0755	21.4088	18.9144	15.082	15.9162	15.5868	16.9204	16.4591	20.6208	22.3893	18.2908	14.3028	15.0111	15.7095	35.8807	26.5629	25.2791	21.5061	22.0919	18.4331
CtAH02G0042300	Chr2T0042300.1	AT4G17720.1	68.727	RNA_binding (RRM/RBD/RNP motifs) family protein	KAD3641802.1	hypothetical protein E3N88_31026 [Mikania micrantha]	GO:0003676	nucleic acid binding[MF]	3694.POPTR_0001s02090.1		30.3058	27.1247	22.7993	21.6554	27.7405	25.2768	18.7385	16.623	16.0858	13.1148	20.2912	18.9327	33.8656	34.264	31.9937	25.2516	25.1772	27.4739	33.9624	34.3238	32.4082	37.9981	44.9824	37.1382
CtAH02G0043900	Chr2T0043900.1	AT1G31970.1	70.935	DEA(D/H)_box RNA helicase family protein	XP_024994350.1	DEAD_box ATP_dependent RNA helicase 5 [Cynara cardunculus var. scolymus]	GO:0003676,GO:0005524	nucleic acid binding[MF],ATP binding[MF]	4432.XP_010261619.1	ko:K14811	23.2808	23.9934	22.8099	15.5848	13.7529	14.6896	15.8623	17.2509	17.796	12.8619	19.1049	15.5264	23.3626	25.2891	26.3051	17.8365	18.8561	15.1457	26.7739	26.5144	37.2814	29.7041	28.0044	33.5856
CtAH02G0058800	Chr2T0058800.1	AT1G80840.1	41.603	WRKY DNA_binding protein 40	XP_024994611.1	probable WRKY transcription factor 40 [Cynara cardunculus var. scolymus]	GO:0006355,GO:0043565,GO:0003700	regulation of transcription, DNA_templated[BP],sequence_specific DNA binding[MF],DNA_binding transcription factor activity[MF]	4098.XP_009610349.1		4.8889	6.76065	4.29803	8.66616	14.4984	10.5505	0.521456	2.02417	2.18129	1.80181	5.68237	2.83261	6.75487	9.82521	5.63111	3.57765	1.58807	3.00038	37.0834	43.0646	27.6405	29.4908	26.2081	34.7989
CtAH02G0070100	Chr2T0070100.1	AT1G24540.1	52.772	cytochrome P450%2C family 86%2C subfamily C%2C polypeptide 1	KVH95653.1	cytochrome P450 [Cynara cardunculus var. scolymus]	GO:0051603,GO:0005839,GO:0004298,GO:0020037,GO:0004175,GO:0005506,GO:0004497,GO:0055114,GO:0016705	proteolysis involved in cellular protein catabolic process[BP],proteasome core complex[CC],threonine_type endopeptidase activity[MF],heme binding[MF],endopeptidase activity[MF],iron ion binding[MF],monooxygenase activity[MF],oxidation_reduction process[BP],oxidoreductase activity, acting on paired donors, with incorporation or reduction of molecular oxygen[MF]	161934.XP_010682470.1	ko:K12195,ko:K15402	21.4628	20.6439	19.7092	25.3958	24.7361	25.4866	20.8095	20.3766	19.6829	16.3335	21.2943	19.8528	26.6557	31.1077	32.7434	26.4171	25.2407	27.1004	35.2221	32.9453	37.1932	32.3845	35.0948	38.7861
CtAH02G0088200	Chr2T0088200.1	AT5G23250.1	84.706	Succinyl_CoA ligase%2C alpha subunit	XP_024993891.1	succinate__CoA ligase [ADP_forming] subunit alpha_1, mitochondrial isoform X2 [Cynara cardunculus var. scolymus]	GO:0048037,GO:0003824	cofactor binding[MF],catalytic activity[MF]	4098.XP_009623368.1	ko:K01899	55.219	54.7841	58.0623	47.6775	49.057	55.9577	44.3151	60.2099	47.8949	43.6845	46.8219	43.6006	67.2718	74.4664	89.4311	57.4703	58.9673	61.5544	67.3978	77.6807	78.9273	90.0628	89.7901	88.6529
CtAH02G0096200	Chr2T0096200.1	AT4G10265.1	50	Wound_responsive family protein	XP_024995179.1	uncharacterized protein LOC112528392 [Cynara cardunculus var. scolymus]	NA	NA	29760.VIT_12s0057g00070.t01		7.63031	6.24338	9.01349	8.52913	5.94495	9.27906	3.53788	6.15096	4.41106	1.58129	2.42358	2.05626	9.74643	13.3798	22.3805	8.60292	3.93008	7.27815	20.9587	15.0311	29.4203	22.6149	14.9866	20.1133
CtAH02G0199300	Chr2T0199300.1	NA	NA	NA	XP_024994890.1	root allergen protein_like [Cynara cardunculus var. scolymus] &gt;KVH96473.1 Bet v I domain_containing protein [Cynara cardunculus var. scolymus]	GO:0009738,GO:0038023,GO:0010427,GO:0006952,GO:0004864	abscisic acid_activated signaling pathway[BP],signaling receptor activity[MF],abscisic acid binding[MF],defense response[BP],protein phosphatase inhibitor activity[MF]	29760.VIT_05s0077g01570.t01		292.69	269.628	299.153	441.388	566.473	504.329	167.322	166.01	192.007	244.733	164.941	198.669	395.878	582.563	423.375	380.729	423.836	373.268	571.057	680.633	692.701	413.443	332.154	391.035
CtAH02G0199900	Chr2T0199900.1	NA	NA	NA	XP_024994890.1	root allergen protein_like [Cynara cardunculus var. scolymus] &gt;KVH96473.1 Bet v I domain_containing protein [Cynara cardunculus var. scolymus]	GO:0009738,GO:0038023,GO:0010427,GO:0006952,GO:0004864	abscisic acid_activated signaling pathway[BP],signaling receptor activity[MF],abscisic acid binding[MF],defense response[BP],protein phosphatase inhibitor activity[MF]	29760.VIT_05s0077g01540.t01		217.772	178.941	186.599	229.514	293.661	257.304	97.2071	77.94	105.925	278.83	76.5469	159.447	311.259	318.467	301.81	169.384	169.622	158.893	341.128	370.956	339.748	200.88	276.564	201.303
CtAH02G0200400	Chr2T0200400.1	NA	NA	NA	XP_024994920.1	root allergen protein_like [Cynara cardunculus var. scolymus] &gt;KVH96454.1 hypothetical protein Ccrd_001456 [Cynara cardunculus var. scolymus]	GO:0009738,GO:0038023,GO:0010427,GO:0006952,GO:0004864	abscisic acid_activated signaling pathway[BP],signaling receptor activity[MF],abscisic acid binding[MF],defense response[BP],protein phosphatase inhibitor activity[MF]	4155.Migut.G00578.1.p		53.9466	42.93	42.1147	92.7611	113.311	88.0028	35.7826	28.1621	32.7969	65.7849	11.2084	38.8814	108.843	110.332	90.023	48.9506	43.9529	44.4701	154.677	138.636	106.444	167.908	158.649	111.881
CtAH02G0200500	Chr2T0200500.1	AT1G24020.2	32.174	MLP_like protein 423	XP_024995488.1	root allergen protein_like [Cynara cardunculus var. scolymus] &gt;KVH96485.1 Bet v I domain_containing protein [Cynara cardunculus var. scolymus]	GO:0009738,GO:0038023,GO:0010427,GO:0006952,GO:0004864	abscisic acid_activated signaling pathway[BP],signaling receptor activity[MF],abscisic acid binding[MF],defense response[BP],protein phosphatase inhibitor activity[MF]	29760.VIT_05s0077g01650.t01		159.081	137.911	154.242	325.614	374.005	330.952	91.9115	119.411	132.759	100.123	107.947	121.671	423.237	595.212	366.022	356.781	385.861	348.117	594.848	579.308	731.154	514.246	361.689	507.545
CtAH02G0200600	Chr2T0200600.1	NA	NA	NA	KVH96489.1	Bet v I domain_containing protein [Cynara cardunculus var. scolymus]	GO:0009738,GO:0038023,GO:0010427,GO:0006952,GO:0004864	abscisic acid_activated signaling pathway[BP],signaling receptor activity[MF],abscisic acid binding[MF],defense response[BP],protein phosphatase inhibitor activity[MF]	29760.VIT_05s0077g01570.t01		195.377	174.682	178.44	307.758	368.906	298.366	101.729	118.669	155.57	124.172	123.167	137.647	390.514	486.325	298.856	303.009	298.711	303.307	611.372	682.596	585.527	487.828	457.916	466.672
CtAH02G0200700	Chr2T0200700.1	NA	NA	NA	XP_024994832.1	root allergen protein_like [Cynara cardunculus var. scolymus]	GO:0009738,GO:0038023,GO:0010427,GO:0006952,GO:0004864	abscisic acid_activated signaling pathway[BP],signaling receptor activity[MF],abscisic acid binding[MF],defense response[BP],protein phosphatase inhibitor activity[MF]	29760.VIT_05s0077g01650.t01		13.8276	13.5997	13.3355	22.7695	28.3974	20.2432	5.75431	8.22546	30.4741	6.26548	5.20155	3.70814	19.4119	40.2868	22.2706	18.705	22.1122	27.364	69.7991	85.4969	62.509	23.4823	32.8756	31.4582
CtAH02G0202000	Chr2T0202000.1	NA	NA	NA	XP_024994832.1	root allergen protein_like [Cynara cardunculus var. scolymus]	GO:0009738,GO:0038023,GO:0010427,GO:0006952,GO:0004864	abscisic acid_activated signaling pathway[BP],signaling receptor activity[MF],abscisic acid binding[MF],defense response[BP],protein phosphatase inhibitor activity[MF]	29760.VIT_05s0077g01650.t01		10.0192	10.8305	7.72655	31.0384	43.1196	43.6598	11.6384	18.0249	35.9639	12.0088	9.56649	10.2888	27.29	44.6521	33.8109	42.7696	54.3982	52.8055	134.499	144.451	148.074	40.7257	43.1706	46.8377
CtAH02G0202100	Chr2T0202100.1	NA	NA	NA	XP_024994832.1	root allergen protein_like [Cynara cardunculus var. scolymus]	GO:0009738,GO:0038023,GO:0010427,GO:0006952,GO:0004864	abscisic acid_activated signaling pathway[BP],signaling receptor activity[MF],abscisic acid binding[MF],defense response[BP],protein phosphatase inhibitor activity[MF]	4155.Migut.G00558.1.p		29.0615	19.815	27.3005	89.6397	129.882	106.851	26.3919	35.9991	74.5606	29.9351	22.4794	29.2995	107.203	151.102	101.635	122.681	154.319	160.403	288.004	313.47	396.172	130.185	144.869	125.187
CtAH02G0202200	Chr2T0202200.1	NA	NA	NA	XP_024994832.1	root allergen protein_like [Cynara cardunculus var. scolymus]	GO:0009738,GO:0038023,GO:0010427,GO:0006952,GO:0004864	abscisic acid_activated signaling pathway[BP],signaling receptor activity[MF],abscisic acid binding[MF],defense response[BP],protein phosphatase inhibitor activity[MF]	29760.VIT_05s0077g01650.t01		9.5155	7.92926	8.54358	31.4369	43.9054	34.3975	9.48784	18.1707	37.8886	10.8603	10.0107	10.0056	24.2856	42.2467	25.8908	37.944	52.5981	49.7941	97.9531	118.663	129.309	44.0836	43.4759	48.7909
CtAH03G0008300	Chr3T0008300.1	AT1G56140.1	48.305	Leucine_rich repeat transmembrane protein kinase	TXG71289.1	hypothetical protein EZV62_006224 [Acer yangbiense]	GO:0005515,GO:0004672,GO:0006468,GO:0005524	protein binding[MF],protein kinase activity[MF],protein phosphorylation[BP],ATP binding[MF]	40148.OGLUM08G06350.1		3.12318	2.97701	3.03513	5.1005	5.37719	5.30109	1.85327	1.50438	2.35738	1.43702	2.87476	1.45093	9.82652	10.8576	8.44031	7.33109	6.64539	6.41534	10.3543	10.0681	9.81255	8.53324	8.2432	7.80076
CtAH03G0047300	Chr3T0047300.1	AT3G13224.2	63.248	RNA_binding (RRM/RBD/RNP motifs) family protein	XP_024968290.1	heterogeneous nuclear ribonucleoprotein 1_like [Cynara cardunculus var. scolymus]	GO:0003676	nucleic acid binding[MF]	4155.Migut.D02093.1.p	ko:K12741	13.2639	13.3844	14.0704	18.4338	18.0966	18.8865	15.5115	14.7536	14.6133	12.1823	15.6615	13.4816	16.1923	18.0836	18.3192	15.4636	15.0471	18.1177	25.6416	23.1631	21.9203	21.9487	18.7217	22.4924
CtAH03G0049300	Chr3T0049300.1	NA	NA	NA	NA	NA	NA	NA	NA	NA	8.20979	8.17697	7.44669	5.42286	6.1586	6.82726	5.84119	5.34125	4.91472	6.1522	7.51344	8.07429	10.0656	10.8301	9.37712	7.42991	8.84267	8.82931	9.23679	10.452	13.6814	11.7114	11.6033	10.0884
CtAH03G0073800	Chr3T0073800.1	AT2G15790.1	72.022	peptidyl_prolyl cis_trans isomerase / cyclophilin_40 (CYP40) / rotamase	XP_024966465.1	peptidyl_prolyl cis_trans isomerase CYP40_like isoform X1 [Cynara cardunculus var. scolymus]	GO:0000413,GO:0003755,GO:0005515	protein peptidyl_prolyl isomerization[BP],peptidyl_prolyl cis_trans isomerase activity[MF],protein binding[MF]	3983.cassava4.1_010370m	ko:K05864	5.83614	4.93027	4.69172	4.30022	4.91847	4.43418	4.85828	6.39254	6.06504	5.99393	6.69496	9.14424	11.5637	13.8939	10.4433	7.47727	7.40215	7.03743	13.7866	11.926	11.2053	12.5372	16.3278	16.0357
CtAH03G0079400	Chr3T0079400.1	AT4G34150.1	45.198	Calcium_dependent lipid_binding (CaLB domain) family protein	KVI10801.1	C2 calcium_dependent membrane targeting [Cynara cardunculus var. scolymus]	NA	NA	4096.XP_009769847.1		4.46191	4.63472	7.04065	4.31232	7.1183	6.22674	6.84301	7.52077	6.79741	1.01952	2.98309	2.79718	8.05773	15.1403	13.9354	9.73275	11.9888	9.17047	15.1846	15.9708	17.0486	11.4905	9.56723	10.6202
CtAH03G0103400	Chr3T0103400.1	AT1G17840.1	49.757	white_brown complex_like protein	XP_024966787.1	ABC transporter G family member 11_like [Cynara cardunculus var. scolymus]	GO:0016020,GO:0016887,GO:0005524	membrane[CC],ATPase activity[MF],ATP binding[MF]	2711.XP_006492628.1		15.7146	14.8109	14.8398	24.0436	21.4242	25.5054	5.17378	5.98498	8.4958	2.9952	7.32552	3.93562	27.6592	38.8437	29.5812	17.6302	16.7099	14.1833	57.1055	53.5673	64.5408	52.4007	37.1499	47.9327
CtAH03G0145500	Chr3T0145500.1	AT4G11070.1	35.714	WRKY family transcription factor	XP_024996542.1	probable WRKY transcription factor 46 [Cynara cardunculus var. scolymus]	GO:0006355,GO:0043565,GO:0003700	regulation of transcription, DNA_templated[BP],sequence_specific DNA binding[MF],DNA_binding transcription factor activity[MF]	3694.POPTR_0014s09190.1		14.4038	12.3809	10.9676	17.4623	20.9464	15.2118	5.89056	5.29395	6.53732	9.56331	9.348	11.074	21.6386	22.6556	19.4309	11.2617	9.0531	10.7888	20.6929	17.9057	17.5704	21.5927	15.2702	16.8889
CtAH03G0153800	Chr3T0153800.1	AT2G44480.1	43.687	beta glucosidase 17	XP_024996270.1	beta_glucosidase 24_like [Cynara cardunculus var. scolymus]	GO:0005975,GO:0004553	carbohydrate metabolic process[BP],hydrolase activity, hydrolyzing O_glycosyl compounds[MF]	3847.GLYMA11G13800.1	ko:K01188,ko:K13032	34.5933	32.3346	30.275	58.9183	77.6385	63.5687	50.184	50.6081	50.4069	65.4381	50.0092	50.5379	67.2876	72.7019	65.3298	78.9739	76.5989	74.9246	341.624	326.204	393.607	201.757	169.512	179.613
CtAH03G0154200	Chr3T0154200.1	AT2G44480.1	41.598	beta glucosidase 17	XP_024995946.1	beta_glucosidase 24_like [Cynara cardunculus var. scolymus]	GO:0005975,GO:0004553	carbohydrate metabolic process[BP],hydrolase activity, hydrolyzing O_glycosyl compounds[MF]	3847.GLYMA11G13800.1	ko:K01188,ko:K13032	11.4625	12.8385	13.4284	2.51387	2.86449	3.51791	7.90189	6.71475	7.86808	1.93126	1.37677	2.03634	13.7128	11.6442	15.9032	4.68045	5.91766	6.51694	34.563	35.7374	40.3451	19.4959	17.3524	22.4503
CtAH03G0165400	Chr3T0165400.1	AT2G45220.1	66.73	Plant invertase/pectin methylesterase inhibitor superfamily	XP_024996062.1	pectinesterase 2_like [Cynara cardunculus var. scolymus]	GO:0004857,GO:0030599,GO:0042545	enzyme inhibitor activity[MF],pectinesterase activity[MF],cell wall modification[BP]	29760.VIT_15s0048g00510.t01	ko:K01051	6.51598	5.36304	10.6504	3.29505	4.93144	6.37995	1.40204	1.39608	1.7328	1.5524	4.08093	1.80785	5.29648	17.9987	8.42471	3.59204	3.27493	2.62733	17.9321	9.20887	12.3571	11.8613	10.3888	16.6999
CtAH03G0166000	Chr3T0166000.1	AT2G45190.1	57.028	Plant_specific transcription factor YABBY family protein	XP_024996036.1	axial regulator YABBY 1 [Cynara cardunculus var. scolymus]	GO:0007275	multicellular organism development[BP]	29760.VIT_15s0048g00550.t01		3.85189	4.32263	3.72826	1.67281	1.49279	1.80661	4.55872	4.20677	5.78475	1.32355	3.45047	2.22628	7.3884	9.53598	8.7214	5.90463	5.93667	4.8863	14.5517	12.775	18.8242	13.2429	10.4836	11.3159
CtAH03G0199800	Chr3T0199800.1	AT4G26270.1	77.07	phosphofructokinase 3	XP_024996124.1	ATP_dependent 6_phosphofructokinase 6_like [Cynara cardunculus var. scolymus] &gt;XP_024996125.1 ATP_dependent 6_phosphofructokinase 6_like [Cynara cardunculus var. scolymus] &gt;XP_024996126.1 ATP_dependent 6_phosphofructokinase 6_like [Cynara cardunculus var. scolymus]	GO:0003872,GO:0006096,GO:0006002,GO:0005524	6_phosphofructokinase activity[MF],glycolytic process[BP],fructose 6_phosphate metabolic process[BP],ATP binding[MF]	4096.XP_009758764.1	ko:K00850	16.0248	17.3591	17.3327	16.2373	17.6213	16.1102	11.7787	12.7375	12.9025	16.1099	18.0825	19.6913	19.3164	22.1883	22.4886	15.3324	15.7194	18.2657	21.429	23.6076	23.4622	22.1514	25.7839	24.6137
CtAH03G0213100	Chr3T0213100.1	AT5G26010.1	51.183	Protein phosphatase 2C family protein	XP_024996903.1	probable protein phosphatase 2C 72 [Cynara cardunculus var. scolymus]	GO:0006470,GO:0003824,GO:0004722	protein dephosphorylation[BP],catalytic activity[MF],protein serine/threonine phosphatase activity[MF]	29760.VIT_04s0008g00740.t01	ko:K10147	2.97827	3.46799	3.39411	3.17819	3.44647	2.37798	1.38647	2.26297	3.26015	3.58995	3.93906	5.88664	10.2227	11.5072	10.6082	6.69238	5.64019	6.96342	8.36666	10.5444	9.71864	9.35519	15.6081	14.3207
CtAH03G0226900	Chr3T0226900.1	AT5G01750.2	38.587	LURP_one_like protein (DUF567)	XP_024967699.1	protein LURP_one_related 10_like [Cynara cardunculus var. scolymus] &gt;KVI11245.1 LURP1_like domain_containing protein [Cynara cardunculus var. scolymus]	NA	NA	28532.XP_010553137.1		15.3441	15.1562	15.048	50.5627	56.7102	44.2916	20.1431	20.3148	21.7725	6.87292	14.4778	11.6692	48.4264	53.6177	40.502	42.5531	30.7471	40.9574	62.2133	64.6284	112.157	89.9295	70.9897	63.0924
CtAH03G0238900	Chr3T0238900.1	AT4G26300.5	64.039	Arginyl_tRNA synthetase%2C class Ic	XP_024996275.1	arginine__tRNA ligase, cytoplasmic_like isoform X1 [Cynara cardunculus var. scolymus] &gt;KVH91348.1 Aminoacyl_tRNA synthetase, class 1a, anticodon_binding [Cynara cardunculus var. scolymus]	GO:0005737,GO:0006420,GO:0004814,GO:0000166,GO:0004812,GO:0005524,GO:0006418	cytoplasm[CC],arginyl_tRNA aminoacylation[BP],arginine_tRNA ligase activity[MF],nucleotide binding[MF],aminoacyl_tRNA ligase activity[MF],ATP binding[MF],tRNA aminoacylation for protein translation[BP]	4096.XP_009776395.1	ko:K01887	14.7914	15.0062	13.7286	12.8282	12.1666	11.9721	9.26269	9.1882	11.3511	9.5445	12.4263	10.8366	23.7722	26.6723	23.3554	13.2499	15.0367	15.5076	19.5551	19.8755	21.9319	19.6246	19.5017	20.5003
CtAH03G0248400	Chr3T0248400.1	AT5G40010.1	60.823	AAA_ATPase 1	RWR72617.1	AAA_ATPase ASD, mitochondrial [Cinnamomum micranthum f. kanehirae]	GO:0005524	ATP binding[MF]	77586.LPERR12G16940.2	ko:K08900	44.5508	38.2446	36.2756	60.9966	69.1604	64.8806	12.9281	19.3074	20.7246	19.245	37.5391	25.8985	51.2511	68.0481	75.0917	36.3534	29.3923	33.848	85.7031	103.361	112.485	105.641	73.8757	92.1555
CtAH03G0262300	Chr3T0262300.1	AT4G01350.1	29.341	Cysteine/Histidine_rich C1 domain family protein	XP_024963709.1	uncharacterized protein LOC112503976 isoform X1 [Cynara cardunculus var. scolymus]	GO:0035556	intracellular signal transduction[BP]	3649.evm.model.supercontig_12.42		20.5878	19.7822	17.6545	13.3402	17.3073	13.7602	16.3953	12.2418	14.0452	15.9336	17.0384	14.4258	14.2625	10.1498	12.8352	15.0409	16.4298	15.0174	10.2481	7.64519	10.649	11.838	11.0802	9.93013
CtAH03G0278500	Chr3T0278500.1	NA	NA	NA	XP_022002191.1	23 kDa jasmonate_induced protein_like [Helianthus annuus] &gt;OTG02771.1 hypothetical protein HannXRQ_Chr13g0416771 [Helianthus annuus]	NA	NA	29730.Gorai.011G141300.1		6241.69	5693.16	5667.94	5904.09	6383.46	6854.9	5745.04	4517.74	4916.31	4887.37	6809.46	5454	1271.45	1274.35	1337.46	4007.62	3846.39	3666.43	2361.45	2458.67	1977.28	1283.22	1275	1397.12
CtAH03G0303900	Chr3T0303900.1	AT3G21760.1	48.247	UDP_Glycosyltransferase superfamily protein	XP_023770764.1	UDP_glycosyltransferase 71E1_like [Lactuca sativa] &gt;PLY80108.1 hypothetical protein LSAT_5X64321 [Lactuca sativa]	GO:0016758	transferase activity, transferring hexosyl groups[MF]	2711.XP_006481379.1		23.2508	22.1184	27.8856	42.268	39.6959	40.9639	31.1369	35.4617	26.7058	22.0069	20.306	24.3644	94.5453	111.032	90.5275	23.4601	22.3575	18.8271	77.2161	70.0379	69.6348	93.1315	69.1204	71.671
CtAH04G0003300	Chr4T0003300.1	AT4G35260.1	86.921	isocitrate dehydrogenase 1	XP_024990926.1	isocitrate dehydrogenase [NAD] regulatory subunit 1, mitochondrial [Cynara cardunculus var. scolymus]	GO:0055114,GO:0006099,GO:0016616,GO:0004449	oxidation_reduction process[BP],tricarboxylic acid cycle[BP],oxidoreductase activity, acting on the CH_OH group of donors, NAD or NADP as acceptor[MF],isocitrate dehydrogenase (NAD+) activity[MF]	3750.XP_008382415.1	ko:K00030	28.4869	31.4166	31.866	28.5979	28.4508	31.0831	23.1647	22.97	25.4636	27.5471	22.0621	29.0221	39.487	44.6848	41.2381	35.116	35.7497	36.72	40.3809	42.5308	40.4569	45.724	47.9098	45.9063
CtAH04G0048000	Chr4T0048000.1	AT2G42570.1	58.14	TRICHOME BIREFRINGENCE_LIKE 39	KVI04367.1	PC_Esterase [Cynara cardunculus var. scolymus]	NA	NA	29760.VIT_12s0028g02440.t01		10.2081	10.4946	11.7213	25.0945	18.8953	21.6437	8.11163	9.66906	13.6596	11.4323	21.9596	17.6792	11.74	21.1159	26.045	11.8252	11.6054	11.2595	25.3439	27.0479	41.4003	15.1909	17.7661	20.3421
CtAH04G0049900	Chr4T0049900.1	AT1G64880.1	57.341	Ribosomal protein S5 family protein	XP_024994378.1	uncharacterized protein LOC112527802 [Cynara cardunculus var. scolymus] &gt;XP_024994379.1 uncharacterized protein LOC112527802 [Cynara cardunculus var. scolymus]	GO:0006412,GO:0003723,GO:0005840,GO:0003735	translation[BP],RNA binding[MF],ribosome[CC],structural constituent of ribosome[MF]	225117.XP_009361122.1	ko:K02988	13.0664	12.3939	13.4005	15.5852	14.3348	14.5052	9.11039	9.62794	9.02103	10.7095	15.033	12.5132	14.9321	15.2176	15.9262	9.76533	8.24561	9.07538	22.1668	24.0171	20.3623	16.8728	17.6364	18.4106
CtAH04G0054100	Chr4T0054100.1	NA	NA	NA	OTG00086.1	hypothetical protein HannXRQ_Chr13g0387051 [Helianthus annuus]	NA	NA	NA	NA	22.3208	23.0859	20.0695	35.2636	58.6261	48.527	13.6934	19.8337	22.9294	18.8473	11.7937	17.6743	74.6455	100.383	83.2947	37.1733	35.8009	47.8765	68.5554	70.3821	79.1767	104.705	72.007	70.9202
CtAH04G0066500	Chr4T0066500.1	AT1G09210.1	85.791	calreticulin 1b	XP_022028119.1	calreticulin_like [Helianthus annuus] &gt;OTG31043.1 putative calreticulin 1b [Helianthus annuus]	GO:0051082,GO:0006457,GO:0005783,GO:0005509,GO:0005515	unfolded protein binding[MF],protein folding[BP],endoplasmic reticulum[CC],calcium ion binding[MF],protein binding[MF]	2711.XP_006472186.1	ko:K08057	27.6502	27.4565	27.9684	21.0328	18.5621	17.8949	12.5069	13.5683	12.6061	22.7248	12.2129	23.2557	38.9371	43.2337	49.9983	28.9173	27.2913	34.4228	32.3216	32.2476	47.4035	48.2189	52.1003	53.0068
CtAH04G0098600	Chr4T0098600.1	AT5G27760.2	71.698	Hypoxia_responsive family protein	KVI01602.1	Hypoxia induced protein, domain_containing protein, partial [Cynara cardunculus var. scolymus]	NA	NA	3760.EMJ08559		4.73415	4.84424	5.54634	12.2982	11.9506	11.0445	6.15982	7.8225	8.55765	5.04919	5.62289	5.68535	8.46793	11.0815	13.4656	9.10659	8.18573	6.92614	16.0351	17.3539	16.8597	12.1123	11.3784	12.9789
CtAH04G0112100	Chr4T0112100.1	AT1G12000.1	85.556	Phosphofructokinase family protein	XP_024987848.1	pyrophosphate__fructose 6_phosphate 1_phosphotransferase subunit beta_like [Cynara cardunculus var. scolymus]	GO:0003872,GO:0006002,GO:0006096	6_phosphofructokinase activity[MF],fructose 6_phosphate metabolic process[BP],glycolytic process[BP]	4155.Migut.H01592.1.p	ko:K00895	9.3256	9.10445	10.1836	5.92956	5.61383	4.96077	4.96695	4.7523	6.13064	9.38915	8.068	12.2462	20.8085	24.036	22.2435	12.8022	12.715	16.1042	19.1435	19.2885	18.6635	16.7397	26.2853	23.5141
CtAH04G0133900	Chr4T0133900.1	AT1G61250.2	64.865	secretory carrier 3	XP_024987376.1	secretory carrier_associated membrane protein 3_like isoform X1 [Cynara cardunculus var. scolymus]	GO:0016021,GO:0015031	integral component of membrane[CC],protein transport[BP]	85681.XP_006449256.1	ko:K19995	9.46973	8.61968	9.19152	11.7032	13.3506	12.3048	4.79498	4.22906	6.285	4.40538	4.01883	4.92174	15.508	19.6812	16.6467	8.85481	9.20602	8.99839	17.1703	16.5546	19.1977	13.9768	12.0333	12.9402
CtAH04G0136200	Chr4T0136200.1	AT4G21660.1	72.964	proline_rich spliceosome_associated (PSP) family protein	XP_024988570.1	splicing factor 3B subunit 2_like [Cynara cardunculus var. scolymus]	GO:0005634	nucleus[CC]	4096.XP_009780419.1	ko:K12829	20.8953	21.1534	21.9199	19.6912	21.2219	20.0371	15.6772	17.9933	17.5964	14.7018	17.5588	16.192	25.6659	24.8185	28.5604	18.3032	16.7927	15.4413	23.6304	25.7108	29.9268	21.109	23.3879	23.3646
CtAH04G0139400	Chr4T0139400.1	AT4G30930.1	70.238	Ribosomal protein L21	XP_024988116.1	50S ribosomal protein L21, mitochondrial [Cynara cardunculus var. scolymus]	GO:0006412,GO:0003723,GO:0005840,GO:0003735	translation[BP],RNA binding[MF],ribosome[CC],structural constituent of ribosome[MF]	225117.XP_009339639.1	ko:K02888	13.2378	14.294	13.7032	12.5709	13.7446	11.2177	13.7928	9.36269	15.3093	11.4036	18.823	16.097	18.4037	19.1459	17.6757	12.9457	16.163	18.9038	19.8676	19.2385	24.0041	18.2995	18.6591	19.7323
CtAH04G0141500	Chr4T0141500.1	AT4G20980.3	76.307	Eukaryotic translation initiation factor 3 subunit 7 (eIF_3)	XP_024987919.1	eukaryotic translation initiation factor 3 subunit D_like [Cynara cardunculus var. scolymus]	GO:0005737,GO:0005852,GO:0003743	cytoplasm[CC],eukaryotic translation initiation factor 3 complex[CC],translation initiation factor activity[MF]	29760.VIT_00s0880g00020.t01	ko:K03251	54.2845	51.3236	54.9916	48.9706	41.6192	41.8622	46.3586	41.3915	43.882	35.7847	58.8462	40.2639	67.8463	72.8573	67.3732	54.6339	56.0363	60.0495	67.6973	72.9868	63.4582	89.3887	82.5576	90.5443
CtAH04G0146200	Chr4T0146200.1	AT1G28960.7	48.469	nudix hydrolase homolog 15	XP_024988260.1	nudix hydrolase 15, mitochondrial_like isoform X1 [Cynara cardunculus var. scolymus] &gt;KVH97042.1 NUDIX hydrolase domain_containing protein [Cynara cardunculus var. scolymus]	GO:0016787	hydrolase activity[MF]	29760.VIT_10s0003g00880.t01	ko:K17879	9.56057	7.54417	9.21546	9.75139	11.5523	10.2736	6.44343	4.40552	5.48926	4.658	9.27984	11.0697	11.3136	13.2815	11.012	5.15933	5.40003	7.10953	15.8085	14.3698	21.0849	10.5715	8.9618	11.003
CtAH04G0149800	Chr4T0149800.1	AT1G09850.1	46.798	xylem bark cysteine peptidase 3	XP_024987752.1	low_temperature_induced cysteine proteinase_like [Cynara cardunculus var. scolymus]	GO:0006508,GO:0008234	proteolysis[BP],cysteine_type peptidase activity[MF]	3641.EOY27985		26.148	23.091	23.7211	36.7292	38.1404	36.8749	16.5648	18.5878	20.7151	30.1756	49.6265	34.9161	50.6367	59.7669	55.125	19.1769	18.3915	14.9839	47.2311	51.5295	52.9798	46.1117	39.2277	52.8946
CtAH04G0163100	Chr4T0163100.1	AT4G08900.1	85.352	arginase	XP_024987442.1	arginase 1, mitochondrial isoform X2 [Cynara cardunculus var. scolymus] &gt;XP_024987443.1 arginase 1, mitochondrial isoform X2 [Cynara cardunculus var. scolymus] &gt;KVH97108.1 Ureohydrolase [Cynara cardunculus var. scolymus]	GO:0016813,GO:0046872	hydrolase activity, acting on carbon_nitrogen (but not peptide) bonds, in linear amidines[MF],metal ion binding[MF]	3988.XP_002511686.1	ko:K01476	9.16778	8.62741	9.71581	10.7242	10.4687	8.84254	11.1342	9.40413	9.09936	11.4214	9.40031	11.5285	16.0156	14.0483	11.4609	8.60412	8.96634	11.0699	15.6416	16.7751	21.7884	12.8956	14.1285	14.3783
CtAH04G0186300	Chr4T0186300.1	AT3G61670.1	33.574	extra_large G_like protein%2C putative (DUF3133)	XP_024989051.1	uncharacterized protein LOC112523613 [Cynara cardunculus var. scolymus] &gt;KVH97283.1 Protein of unknown function DUF3133 [Cynara cardunculus var. scolymus]	NA	NA	2711.XP_006491240.1		11.1827	10.0938	12.0939	9.58515	8.52158	9.16463	7.98775	8.04123	7.26313	5.03979	9.21604	7.56689	12.6277	13.0051	14.1014	9.84835	11.1715	11.1901	13.1482	14.0936	15.573	17.9686	15.9948	15.4418
CtAH04G0200000	Chr4T0200000.1	AT2G34480.2	89.773	Ribosomal protein L18ae/LX family protein	KVH97367.1	Ribosomal protein L18a [Cynara cardunculus var. scolymus]	GO:0006412,GO:0005840,GO:0003735	translation[BP],ribosome[CC],structural constituent of ribosome[MF]	4081.Solyc02g070640.2.1	ko:K02882	163.922	163.061	168.855	193.662	174.147	197.777	144.792	193.221	192.58	78.9143	129.428	103.557	258.282	315.711	367.802	216.616	203.022	182.098	301.445	285.538	324.534	392.018	403.34	394.377
CtAH04G0206300	Chr4T0206300.1	AT1G06290.1	69.778	acyl_CoA oxidase 3	XP_024974207.1	acyl_coenzyme A oxidase 3, peroxisomal_like [Cynara cardunculus var. scolymus]	GO:0003997,GO:0005777,GO:0006631,GO:0006635,GO:0016627,GO:0055114,GO:0071949	acyl_CoA oxidase activity[MF],peroxisome[CC],fatty acid metabolic process[BP],fatty acid beta_oxidation[BP],oxidoreductase activity, acting on the CH_CH group of donors[MF],oxidation_reduction process[BP],FAD binding[MF]	85681.XP_006446734.1	ko:K00232	42.379	40.9389	43.9643	50.2203	55.8716	52.6401	41.1254	39.4775	40.4694	28.597	40.321	31.733	42.0141	49.5003	38.0298	42.8687	42.902	44.4094	73.1672	76.7391	75.3052	62.8672	54.3111	56.4609
CtAH04G0238400	Chr4T0238400.1	AT5G15270.3	53.462	RNA_binding KH domain_containing protein	XP_024988038.1	RNA_binding KH domain_containing protein RCF3_like isoform X1 [Cynara cardunculus var. scolymus] &gt;XP_024988039.1 RNA_binding KH domain_containing protein RCF3_like isoform X1 [Cynara cardunculus var. scolymus] &gt;XP_024988040.1 RNA_binding KH domain_containing protein RCF3_like isoform X1 [Cynara cardunculus var. scolymus]	GO:0003723,GO:0003676	RNA binding[MF],nucleic acid binding[MF]	29760.VIT_01s0026g02650.t01	ko:K21444	11.5995	12.3915	12.2658	12.9304	13.9533	15.7768	15.0743	17.5181	15.8922	18.2678	15.5677	17.6869	19.9831	20.9469	20.1159	15.603	15.2984	14.8626	25.8272	23.3081	26.1373	22.2709	22.6534	23.2201
CtAH04G0253600	Chr4T0253600.1	AT5G13080.1	89.13	WRKY DNA_binding protein 75	XP_024988446.1	probable WRKY transcription factor 75 [Cynara cardunculus var. scolymus] &gt;KVH97821.1 hypothetical protein Ccrd_000027 [Cynara cardunculus var. scolymus]	GO:0006355,GO:0043565,GO:0003700	regulation of transcription, DNA_templated[BP],sequence_specific DNA binding[MF],DNA_binding transcription factor activity[MF]	57918.XP_004310100.1		0.6869	1.89376	1.00647	4.74166	4.12311	4.65022	1.39486	0.781272	1.19033	2.04037	1.33261	3.75025	4.18782	9.90386	5.19213	1.92427	1.93968	2.0191	7.52105	10.1261	11.3594	8.74696	7.00153	9.92923
CtAH05G0018700	Chr5T0018700.1	AT5G19690.1	73.913	staurosporin and temperature sensitive 3_like A	XP_024980238.1	dolichyl_diphosphooligosaccharide__protein glycosyltransferase subunit STT3A [Cynara cardunculus var. scolymus]	GO:0016020,GO:0006486,GO:0004576	membrane[CC],protein glycosylation[BP],oligosaccharyl transferase activity[MF]	3988.XP_002514244.1	ko:K07151	15.0837	14.1303	14.7341	12.766	14.4051	12.5522	8.0229	7.71255	7.6361	8.96096	11.3446	10.2411	16.0997	16.6418	17.4435	12.2329	14.0078	13.7924	16.3298	17.0391	17.4774	21.2188	21.5095	19.7842
CtAH05G0060000	Chr5T0060000.1	AT3G22890.1	78.755	ATP sulfurylase 1	KVH93587.1	ATP_sulfurylase PUA_like domain_containing protein, partial [Cynara cardunculus var. scolymus]	GO:0000103,GO:0004781	sulfate assimilation[BP],sulfate adenylyltransferase (ATP) activity[MF]	4113.PGSC0003DMT400048741	ko:K00958,ko:K13811	23.4215	22.537	22.4511	27.1238	30.9177	31.0132	18.3569	15.3986	17.1444	50.3801	54.1247	56.2675	89.013	122.259	71.728	64.651	62.4471	72.0097	115.344	92.5927	88.4017	141.176	140.34	101.982
CtAH05G0062000	Chr5T0062000.1	AT3G06720.2	83.114	importin alpha isoform 1	XP_024962456.1	importin subunit alpha_2_like [Cynara cardunculus var. scolymus] &gt;XP_024962457.1 importin subunit alpha_2_like [Cynara cardunculus var. scolymus]	GO:0061608,GO:0140142,GO:0005634,GO:0005737,GO:0006606,GO:0005515	nuclear import signal receptor activity[MF],nucleocytoplasmic carrier activity[MF],nucleus[CC],cytoplasm[CC],protein import into nucleus[BP],protein binding[MF]	981085.XP_010094009.1		24.7082	25.2434	25.2227	23.405	22.5012	23.0887	20.0279	21.7228	21.5208	19.648	26.2265	22.3764	27.1086	29.9854	28.7178	23.127	23.05	24.5606	27.1352	28.486	29.4483	29.4608	31.9403	34.802
CtAH05G0062600	Chr5T0062600.1	AT4G11420.1	69.018	eukaryotic translation initiation factor 3A	XP_024962459.1	eukaryotic translation initiation factor 3 subunit A_like [Cynara cardunculus var. scolymus]	GO:0005852	eukaryotic translation initiation factor 3 complex[CC]	3983.cassava4.1_000865m	ko:K03254	40.207	39.7694	41.221	42.5721	40.9936	40.3742	35.7371	41.5411	46.4257	24.1239	52.9873	33.7148	47.9998	59.5047	67.0543	43.7016	41.1024	37.6074	52.2946	51.4019	71.6323	58.7044	55.2453	68.404
CtAH05G0069700	Chr5T0069700.1	AT5G51160.1	33.439	Ankyrin repeat family protein	XP_024961582.1	ankyrin repeat_containing protein ITN1_like [Cynara cardunculus var. scolymus] &gt;KVH88521.1 Ankyrin repeat_containing protein [Cynara cardunculus var. scolymus]	GO:0005515	protein binding[MF]	4155.Migut.I00414.1.p		1.82823	1.22675	1.71972	35.264	39.7179	44.3387	7.52505	9.97529	7.18598	3.45278	4.22468	3.81759	26.1974	36.3316	21.7305	23.9239	18.1609	27.0134	80.5112	83.7852	74.7373	82.215	63.8916	64.3205
CtAH05G0083900	Chr5T0083900.1	AT1G09970.1	55.156	Leucine_rich receptor_like protein kinase family protein	XP_024979065.1	receptor_like protein kinase HAIKU2 [Cynara cardunculus var. scolymus]	GO:0005515,GO:0004672,GO:0006468,GO:0005524	protein binding[MF],protein kinase activity[MF],protein phosphorylation[BP],ATP binding[MF]	3750.XP_008382378.1		2.61337	2.29937	2.01334	5.83937	7.25761	5.34103	1.99531	1.78612	2.03659	1.35726	1.71425	1.22189	6.39591	9.3745	5.44376	6.47702	5.32058	6.29917	14.4901	11.575	10.1197	7.5327	5.10261	5.9284
CtAH05G0085700	Chr5T0085700.1	AT4G33720.1	64.865	CAP (Cysteine_rich secretory proteins%2C Antigen 5%2C and Pathogenesis_related 1 protein) superfamily protein	XP_024979355.1	pathogenesis_related protein PR_1 type_like [Cynara cardunculus var. scolymus]	GO:0005576	extracellular region[CC]	29760.VIT_03s0088g00910.t01	ko:K13449	11.3794	4.7937	8.79479	9.78298	15.5008	15.997	3.50886	1.46292	2.33135	9.28609	11.8776	14.4347	162.586	191.213	57.0367	19.6172	16.3955	24.2084	118.722	88.1919	180.017	312.364	209.4	225.346
CtAH05G0096400	Chr5T0096400.1	AT3G05000.1	79.769	Transport protein particle (TRAPP) component	XP_024979627.1	trafficking protein particle complex subunit 6B_like isoform X1 [Cynara cardunculus var. scolymus] &gt;KVH93277.1 NO signaling/Golgi transport ligand_binding domain_containing protein [Cynara cardunculus var. scolymus]	GO:0043087,GO:0048193	regulation of GTPase activity[BP],Golgi vesicle transport[BP]	4098.XP_009618860.1	ko:K20304	12.9933	10.2349	11.1468	15.0566	12.296	13.6888	9.75031	7.98784	9.075	11.445	9.02233	9.68293	11.2888	15.7339	11.6799	12.8888	11.9593	11.3968	18.7385	20.0191	17.3336	14.9619	15.1729	17.4811
CtAH05G0099500	Chr5T0099500.1	AT1G49430.1	60.417	long_chain acyl_CoA synthetase 2	KVH93253.1	AMP_binding, conserved site_containing protein [Cynara cardunculus var. scolymus]	GO:0003824	catalytic activity[MF]	4113.PGSC0003DMT400064817	ko:K01897	3.098	2.34895	3.33367	1.30456	1.07305	1.00553	2.50783	2.16783	1.6156	4.3469	5.76983	3.9724	12.6518	11.1532	10.0896	4.12197	4.87264	7.13923	21.8516	17.7857	14.6819	10.2998	10.9199	12.2247
CtAH05G0103800	Chr5T0103800.1	AT1G45000.1	92.714	AAA_type ATPase family protein	XP_024960026.1	26S proteasome regulatory subunit S10B homolog B_like [Cynara cardunculus var. scolymus]	GO:0005737,GO:0030163,GO:0016787,GO:0005524	cytoplasm[CC],protein catabolic process[BP],hydrolase activity[MF],ATP binding[MF]	225117.XP_009351259.1	ko:K03064	36.7129	37.1408	35.0078	33.1508	36.0731	38.3472	30.9143	23.6098	27.6297	36.7085	29.7675	36.5721	44.4437	40.7198	39.4999	31.3914	31.901	32.7101	43.6221	46.6949	44.1143	41.9327	43.9632	41.9831
CtAH05G0107500	Chr5T0107500.1	AT5G47720.1	76.471	Thiolase family protein	XP_024979490.1	acetyl_CoA acetyltransferase, cytosolic 1 [Cynara cardunculus var. scolymus] &gt;KVH93196.1 Thiolase [Cynara cardunculus var. scolymus]	GO:0016747,GO:0003824	transferase activity, transferring acyl groups other than amino_acyl groups[MF],catalytic activity[MF]	4432.XP_010252788.1	ko:K00626	26.4605	26.1405	26.0106	16.9575	21.2802	19.0267	21.0573	18.3239	17.6115	25.2893	19.7996	21.6494	25.1339	30.1136	22.6272	22.1709	23.3675	25.0469	33.9689	30.5867	35.1132	32.0175	33.6703	24.5306
CtAH05G0111000	Chr5T0111000.1	AT3G13580.5	85.062	Ribosomal protein L30/L7 family protein	XP_024980189.1	60S ribosomal protein L7_4_like [Cynara cardunculus var. scolymus]	GO:0003735,GO:0000463,GO:0022625	structural constituent of ribosome[MF],maturation of LSU_rRNA from tricistronic rRNA transcript (SSU_rRNA, 5.8S rRNA, LSU_rRNA)[BP],cytosolic large ribosomal subunit[CC]	102107.XP_008223860.1	ko:K02937	11.3117	10.7793	9.86375	11.8502	9.98259	8.96534	7.49719	9.58735	7.67597	12.2655	10.037	11.6323	22.1849	21.7934	21.2595	11.9372	9.8989	14.0318	20.4561	20.1164	24.5909	28.1291	28.8986	27.0432
CtAH05G0114400	Chr5T0114400.1	AT2G33840.1	79.755	Tyrosyl_tRNA synthetase%2C class Ib%2C bacterial/mitochondrial	XP_024979309.1	tyrosine__tRNA ligase 1, cytoplasmic_like [Cynara cardunculus var. scolymus]	GO:0004831,GO:0000166,GO:0004812,GO:0005524,GO:0006418	tyrosine_tRNA ligase activity[MF],nucleotide binding[MF],aminoacyl_tRNA ligase activity[MF],ATP binding[MF],tRNA aminoacylation for protein translation[BP]	3983.cassava4.1_009487m	ko:K01866	26.3803	27.2883	29.8774	28.149	25.8193	28.7234	26.3162	20.5962	26.4115	32.3052	34.624	33.3866	44.7041	48.0968	43.428	28.0922	26.832	36.965	41.6303	38.7378	57.4499	47.9828	53.6096	48.8113
CtAH05G0133000	Chr5T0133000.1	AT3G16190.1	60.428	Isochorismatase family protein	PWA72627.1	isochorismatase family protein [Artemisia annua]	GO:0003824	catalytic activity[MF]	4098.XP_009628047.1		1.9963	1.88083	1.54856	6.93525	5.96681	7.64828	1.66922	1.67908	1.76829	2.38356	1.18465	2.19815	4.54069	7.19412	4.31132	7.06268	7.43825	6.55034	8.52754	10.1669	12.1745	9.91974	9.00565	11.2086
CtAH05G0137700	Chr5T0137700.1	AT1G54220.2	62.837	Dihydrolipoamide acetyltransferase%2C long form protein	XP_024979338.1	dihydrolipoyllysine_residue acetyltransferase component 3 of pyruvate dehydrogenase complex, mitochondrial [Cynara cardunculus var. scolymus]	GO:0004742,GO:0016746,GO:0045254,GO:0006090	dihydrolipoyllysine_residue acetyltransferase activity[MF],transferase activity, transferring acyl groups[MF],pyruvate dehydrogenase complex[CC],pyruvate metabolic process[BP]	29760.VIT_09s0002g01800.t01	ko:K00627	25.1977	25.3543	26.3901	19.655	21.4377	20.7272	18.0611	18.6644	21.3528	14.956	33.2195	17.7294	26.7784	34.259	29.4158	24.6192	26.2698	25.4466	36.3414	36.393	40.3094	35.0164	38.2415	37.876
CtAH05G0141000	Chr5T0141000.1	AT1G50430.1	83.488	Ergosterol biosynthesis ERG4/ERG24 family	XP_024979710.1	7_dehydrocholesterol reductase [Cynara cardunculus var. scolymus]	GO:0016020,GO:0016628,GO:0055114	membrane[CC],oxidoreductase activity, acting on the CH_CH group of donors, NAD or NADP as acceptor[MF],oxidation_reduction process[BP]	981085.XP_010089172.1	ko:K00213	47.9495	47.0874	47.3608	49.857	53.6176	51.122	29.0391	29.5788	33.0399	22.0944	34.3593	32.1364	67.1002	69.5124	69.1675	44.3794	47.1768	49.1742	72.4968	77.0486	77.0174	80.3868	80.0179	77.9192
CtAH05G0143300	Chr5T0143300.1	AT3G14310.1	52.574	pectin methylesterase 3	XP_024979387.1	pectinesterase [Cynara cardunculus var. scolymus]	GO:0004857,GO:0030599,GO:0042545	enzyme inhibitor activity[MF],pectinesterase activity[MF],cell wall modification[BP]	3988.XP_002532944.1	ko:K01051	13.1066	12.7455	13.6595	18.823	17.6167	19.1768	14.768	13.2128	13.5678	7.63703	30.0299	13.448	64.974	77.0814	49.6226	53.9855	57.8807	55.9077	55.1838	56.9075	65.9795	74.5096	57.4198	55.9655
CtAH05G0148800	Chr5T0148800.1	AT2G21140.1	42	proline_rich protein 2	XP_024962210.1	repetitive proline_rich cell wall protein 1 [Cynara cardunculus var. scolymus]	NA	NA	29760.VIT_03s0038g01830.t01		105.594	116.412	116.514	29.1442	22.6321	37.3252	103.754	206.04	132.89	20.2413	37.6591	24.4746	217.328	251.031	391.547	207.425	266.95	189.974	454.951	426.37	355.376	250.11	222.674	299.457
CtAH05G0161700	Chr5T0161700.1	AT1G76690.1	80.387	12_oxophytodienoate reductase 2	XP_024987743.1	12_oxophytodienoate reductase 1_like [Cynara cardunculus var. scolymus]	GO:0016491,GO:0010181,GO:0003824,GO:0055114	oxidoreductase activity[MF],FMN binding[MF],catalytic activity[MF],oxidation_reduction process[BP]	225117.XP_009362380.1	ko:K05894	32.9172	31.5843	32.9302	16.0571	17.6168	16.1448	14.1858	14.2947	15.983	16.1865	15.2291	15.4282	51.8492	57.553	45.6379	17.3702	17.4118	15.5771	58.0408	46.1804	55.9098	62.4705	53.4012	52.2165
CtAH05G0192100	Chr5T0192100.1	AT3G05970.1	62.617	long_chain acyl_CoA synthetase 6	XP_024960798.1	long chain acyl_CoA synthetase 6, peroxisomal_like [Cynara cardunculus var. scolymus]	GO:0003824	catalytic activity[MF]	4432.XP_010255984.1	ko:K01897	19.9457	19.5877	20.3534	25.4488	25.7253	26.488	15.107	16.3607	18.773	11.2374	18.423	14.856	25.9486	28.9151	25.8105	25.8739	25.6322	24.2361	31.1766	35.0135	37.2751	27.054	26.0174	28.7097
CtAH05G0206600	Chr5T0206600.1	AT5G64810.1	48.63	WRKY DNA_binding protein 51	XP_024959905.1	probable WRKY transcription factor 50 isoform X2 [Cynara cardunculus var. scolymus]	GO:0006355,GO:0043565,GO:0003700	regulation of transcription, DNA_templated[BP],sequence_specific DNA binding[MF],DNA_binding transcription factor activity[MF]	71139.XP_010047371.1		17.2575	15.7712	15.8724	19.276	23.0516	20.6142	4.66705	6.37046	7.17841	12.5381	8.2092	11.6071	17.3325	20.2991	20.2518	12.7929	10.9204	15.615	25.7622	26.264	26.4578	33.9848	27.3268	28.736
CtAH05G0224900	Chr5T0224900.1	AT3G11710.1	76.937	lysyl_tRNA synthetase 1	XP_024996311.1	lysine__tRNA ligase, cytoplasmic [Cynara cardunculus var. scolymus]	GO:0004824,GO:0003676,GO:0005737,GO:0000166,GO:0004812,GO:0005524,GO:0006418,GO:0006430	lysine_tRNA ligase activity[MF],nucleic acid binding[MF],cytoplasm[CC],nucleotide binding[MF],aminoacyl_tRNA ligase activity[MF],ATP binding[MF],tRNA aminoacylation for protein translation[BP],lysyl_tRNA aminoacylation[BP]	NA	NA	33.1752	32.6645	30.9012	30.3271	27.2666	28.6097	23.0532	29.961	29.8938	14.7399	33.0898	19.7672	39.3101	48.0146	55.6076	36.353	37.4017	33.3165	49.4724	49.9663	63.1645	58.6079	59.7157	66.3998
CtAH05G0225300	Chr5T0225300.1	AT5G57360.1	83.062	Galactose oxidase/kelch repeat superfamily protein	XP_024964152.1	adagio protein 1_like [Cynara cardunculus var. scolymus] &gt;KVH01646.1 F_box domain, cyclin_like protein [Cynara cardunculus var. scolymus]	GO:0005515	protein binding[MF]	3641.EOY31853	ko:K12115,ko:K12117	20.5268	20.6238	20.6482	23.7449	24.8993	23.3735	24.8665	21.9518	22.2913	21.0889	28.5893	23.6601	18.237	16.6735	18.3808	15.6963	14.6125	15.9293	11.4669	11.4233	9.95001	17.9301	19.7392	18.0518
CtAH05G0236800	Chr5T0236800.1	NA	NA	NA	XP_024959046.1	uncharacterized protein LOC112500017 [Cynara cardunculus var. scolymus]	NA	NA	42345.XP_008779699.1		24.8234	25.8873	20.9104	32.6135	35.3203	31.6604	13.6075	9.89529	13.7094	11.8555	11.8028	11.3759	29.5913	50.8035	24.5723	32.4041	31.6414	29.2586	45.0226	37.6943	37.1996	58.9014	45.7285	42.2416
CtAH05G0238200	Chr5T0238200.1	AT4G30380.2	52.222	Barwin_related endoglucanase	XP_024960153.1	EG45_like domain containing protein [Cynara cardunculus var. scolymus] &gt;KVI01363.1 hypothetical protein Ccrd_020367 [Cynara cardunculus var. scolymus]	NA	NA	161934.XP_010687707.1		44.5171	34.6066	69.9308	77.049	77.2245	85.0062	32.0414	28.4998	47.2247	20.1199	20.4947	29.4267	116.596	379.451	143.726	92.6527	100.755	88.3538	520.184	319.352	372.017	296.401	185.729	295.182
CtAH05G0238300	Chr5T0238300.1	NA	NA	NA	NA	NA	NA	NA	NA	NA	3.81659	2.8722	8.95338	9.83455	9.0277	11.8982	3.52837	2.42194	3.64897	5.32622	1.56715	4.39316	12.5974	30.4014	14.2783	5.66285	5.69734	4.76601	101.151	49.7585	98.0947	64.013	31.9445	49.6461
CtAH05G0268500	Chr5T0268500.1	AT4G29010.1	67.278	Enoyl_CoA hydratase/isomerase family	XP_024959236.1	peroxisomal fatty acid beta_oxidation multifunctional protein AIM1_like isoform X2 [Cynara cardunculus var. scolymus]	GO:0016491,GO:0005777,GO:0006631,GO:0003824,GO:0003857,GO:0006635,GO:0055114	oxidoreductase activity[MF],peroxisome[CC],fatty acid metabolic process[BP],catalytic activity[MF],3_hydroxyacyl_CoA dehydrogenase activity[MF],fatty acid beta_oxidation[BP],oxidation_reduction process[BP]	3641.EOY30747	ko:K10527	4.82061	5.47867	4.5846	6.04306	6.25167	5.70261	2.63059	2.75638	3.75741	1.73566	2.83473	2.38161	6.84528	7.84213	5.10467	5.2372	5.48541	5.86007	13.5014	10.7177	11.6051	9.66013	8.31631	9.17294
CtAH06G0018500	Chr6T0018500.1	AT3G57270.1	52.978	beta_1%2C3_glucanase 1	XP_024982947.1	glucan endo_1,3_beta_glucosidase_like [Cynara cardunculus var. scolymus] &gt;KVH99895.1 Glycoside hydrolase, catalytic domain_containing protein [Cynara cardunculus var. scolymus]	GO:0005975,GO:0004553	carbohydrate metabolic process[BP],hydrolase activity, hydrolyzing O_glycosyl compounds[MF]	4081.Solyc10g079860.1.1		68.0976	39.5872	50.9464	76.8935	89.299	93.7263	20.9469	28.5988	22.7434	56.1745	55.6226	68.3411	136.987	149.37	111.262	117.457	110.317	113.02	556.695	337.795	426.016	623.895	449.138	448.307
CtAH06G0037400	Chr6T0037400.1	AT1G53645.1	59.218	hydroxyproline_rich glycoprotein family protein	XP_024984228.1	aspartate, glycine, lysine and serine_rich protein [Cynara cardunculus var. scolymus]	NA	NA	4081.Solyc01g098030.2.1		13.65	13.8304	15.1247	11.6296	11.1896	12.0197	10.8727	12.9363	10.7662	7.9405	15.143	10.3513	17.2041	17.2901	17.8875	13.8923	12.2567	14.0991	18.3795	16.4166	17.5761	20.1256	24.0385	19.4461
CtAH06G0076500	Chr6T0076500.1	AT4G31180.2	51.44	Class II aminoacyl_tRNA and biotin synthetases superfamily protein	KVI00319.1	hypothetical protein Ccrd_021432 [Cynara cardunculus var. scolymus]	GO:0004815,GO:0003676,GO:0005737,GO:0000166,GO:0004812,GO:0005524,GO:0006418,GO:0006422	aspartate_tRNA ligase activity[MF],nucleic acid binding[MF],cytoplasm[CC],nucleotide binding[MF],aminoacyl_tRNA ligase activity[MF],ATP binding[MF],tRNA aminoacylation for protein translation[BP],aspartyl_tRNA aminoacylation[BP]	4081.Solyc05g056250.2.1	ko:K22503	8.7997	8.55436	8.09654	9.79942	10.2729	9.24593	7.44134	6.02026	8.67282	9.15566	11.0548	10.5913	16.0559	15.3247	13.4651	9.78785	9.39445	10.8998	15.1624	14.1857	12.7854	13.4038	15.0228	13.9099
CtAH06G0088000	Chr6T0088000.1	AT3G59920.1	85.135	RAB GDP dissociation inhibitor 2	XP_024982639.1	guanosine nucleotide diphosphate dissociation inhibitor 2 [Cynara cardunculus var. scolymus] &gt;KVI00458.1 GDP dissociation inhibitor [Cynara cardunculus var. scolymus]	GO:0015031,GO:0005092,GO:0005093,GO:0007264	protein transport[BP],GDP_dissociation inhibitor activity[MF],Rab GDP_dissociation inhibitor activity[MF],small GTPase mediated signal transduction[BP]	4432.XP_010251442.1		42.7701	42.7029	41.1911	47.1066	52.9915	49.5799	39.4821	30.7601	39.0511	40.9402	43.0404	45.0276	52.3616	53.0317	46.3591	43.6961	43.065	51.0866	51.7283	57.9903	58.1922	46.7839	54.9733	55.5276
CtAH06G0154100	Chr6T0154100.1	AT4G21120.1	73.356	amino acid transporter 1	XP_021968811.1	cationic amino acid transporter 1_like [Helianthus annuus] &gt;OTG36242.1 putative amino acid transporter 1 [Helianthus annuus]	GO:0016020,GO:0055085,GO:0022857	membrane[CC],transmembrane transport[BP],transmembrane transporter activity[MF]	4098.XP_009591377.1	ko:K03294	2.48401	2.21049	3.28705	6.77	8.19904	7.35845	2.70169	1.74965	1.91866	3.79225	2.6816	3.18495	12.0439	15.4324	9.01677	8.43968	7.40399	8.61906	14.9367	14.0989	14.2065	13.6762	13.4942	11.4214
CtAH06G0168800	Chr6T0168800.1	AT3G54470.1	75.053	uridine 5'_monophosphate synthase / UMP synthase (PYRE_F) (UMPS)	XP_024963672.1	uridine 5&apos;_monophosphate synthase [Cynara cardunculus var. scolymus]	GO:0006207,GO:0004588,GO:0004590,GO:0003824,GO:0009116,GO:0044205,GO:0006221	de novo' pyrimidine nucleobase biosynthetic process[BP],orotate phosphoribosyltransferase activity[MF],orotidine_5'_phosphate decarboxylase activity[MF],catalytic activity[MF],nucleoside metabolic process[BP],'de novo' UMP biosynthetic process[BP],pyrimidine nucleotide biosynthetic process[BP]	4113.PGSC0003DMT400050490	ko:K12486,ko:K13421	10.8043	10.1845	12.2634	11.9806	11.0286	12.3066	9.4287	8.82113	8.00771	6.11802	10.2219	8.7074	13.073	12.5196	13.0513	13.1992	15.7733	16.583	19.2962	20.3088	21.8541	20.5134	22.0861	17.9144
CtAH06G0211000	Chr6T0211000.1	AT2G46370.1	62.267	Auxin_responsive GH3 family protein	XP_024993176.1	jasmonic acid_amido synthetase JAR1_like [Cynara cardunculus var. scolymus] &gt;XP_024993177.1 jasmonic acid_amido synthetase JAR1_like [Cynara cardunculus var. scolymus]	NA	NA	3641.EOX95769	ko:K14487,ko:K14506	24.5657	21.864	22.7079	23.0389	22.3582	25.3779	15.1311	14.5317	16.1324	8.93539	16.0939	12.1302	28.9223	31.2887	33.53	18.1705	18.5696	15.7126	39.825	39.0797	40.2044	30.7917	29.5271	39.159
CtAH06G0211300	Chr6T0211300.1	AT3G61650.1	87.342	gamma_tubulin	XP_024992910.1	tubulin gamma_1 chain [Cynara cardunculus var. scolymus]	GO:0003924,GO:0031122,GO:0000930,GO:0007020,GO:0007017,GO:0005525,GO:0005874	GTPase activity[MF],cytoplasmic microtubule organization[BP],gamma_tubulin complex[CC],microtubule nucleation[BP],microtubule_based process[BP],GTP binding[MF],microtubule[CC]	981085.XP_010109452.1	ko:K10389	5.78134	4.8416	6.46473	8.43291	9.44655	7.44421	5.21277	6.20977	6.48748	6.5679	6.7438	6.8621	11.0571	13.0557	13.4845	13.8473	14.0847	14.527	13.8253	15.7211	16.8248	14.9567	19.067	17.7752
CtAH06G0228400	Chr6T0228400.1	AT1G56450.1	81.624	20S proteasome beta subunit G1	XP_024972276.1	proteasome subunit beta type_4_like [Cynara cardunculus var. scolymus] &gt;XP_024972277.1 proteasome subunit beta type_4_like [Cynara cardunculus var. scolymus]	GO:0051603,GO:0005839,GO:0004298,GO:0004175	proteolysis involved in cellular protein catabolic process[BP],proteasome core complex[CC],threonine_type endopeptidase activity[MF],endopeptidase activity[MF]	4113.PGSC0003DMT400020843	ko:K02736	24.2154	21.5581	23.4577	21.3848	24.3089	24.3178	19.1529	17.2725	22.383	25.8721	23.3965	26.7592	28.0489	31.6081	29.7846	23.79	25.7663	27.0209	34.0388	35.7407	40.9165	29.9054	29.1931	36.0888
CtAH06G0229000	Chr6T0229000.1	AT4G08850.1	33.484	Leucine_rich repeat receptor_like protein kinase family protein	OTG22924.1	putative protein kinase_like domain_containing protein [Helianthus annuus]	GO:0005515,GO:0004672,GO:0006468,GO:0005524	protein binding[MF],protein kinase activity[MF],protein phosphorylation[BP],ATP binding[MF]	3847.GLYMA15G37900.2	ko:K04730	16.8279	12.8041	14.7966	15.8517	19.0718	16.8573	6.50195	5.89647	6.00882	4.27978	11.2154	6.93409	20.3172	19.699	16.6699	14.0732	13.3797	16.4695	25.9419	29.1604	37.4888	53.2813	44.55	42.0249
CtAH06G0232600	Chr6T0232600.1	AT1G34420.1	50.604	leucine_rich repeat transmembrane protein kinase family protein	KVH87764.1	Leucine_rich repeat_containing protein [Cynara cardunculus var. scolymus]	GO:0005515,GO:0004672,GO:0006468,GO:0005524	protein binding[MF],protein kinase activity[MF],protein phosphorylation[BP],ATP binding[MF]	2711.XP_006473202.1		10.4579	10.1218	10.5884	15.2813	16.719	13.7659	5.27038	5.11841	5.8295	4.52549	8.66643	6.40459	18.4815	19.2715	12.4385	10.9453	10.0931	11.9184	15.379	17.4692	21.9296	24.3293	21.073	20.7201
CtAH06G0242500	Chr6T0242500.1	AT1G28200.1	57.875	FH interacting protein 1	XP_024963622.1	GEM_like protein 1 [Cynara cardunculus var. scolymus] &gt;KVH78207.1 GRAM_like protein [Cynara cardunculus var. scolymus]	NA	NA	4098.XP_009596069.1	ko:K03868	26.9556	27.3091	27.1674	29.8754	34.2539	31.5495	26.645	22.769	24.1343	16.2836	32.321	25.2073	33.3181	35.185	29.843	28.0399	28.2768	31.7177	47.3386	35.5953	38.5731	40.5757	44.8152	38.958
CtAH06G0274600	Chr6T0274600.1	AT5G50740.1	51.515	Heavy metal transport/detoxification superfamily protein	XP_024972924.1	heavy metal_associated isoprenylated plant protein 7_like [Cynara cardunculus var. scolymus]	GO:0046872,GO:0030001	metal ion binding[MF],metal ion transport[BP]	29760.VIT_17s0000g01110.t01		1.68979	1.28435	1.62891	3.54713	1.78774	2.38759	1.92093	2.60113	2.95481	2.64177	1.40793	2.33863	9.90647	11.6754	9.69961	8.15567	7.76073	8.77894	8.87089	9.96835	8.9188	6.33834	11.6985	9.26438
CtAH06G0294100	Chr6T0294100.1	AT4G37370.1	42.357	cytochrome P450%2C family 81%2C subfamily D%2C polypeptide 8	KVH98297.1	cytochrome P450 [Cynara cardunculus var. scolymus]	GO:0016705,GO:0020037,GO:0055114,GO:0005506	oxidoreductase activity, acting on paired donors, with incorporation or reduction of molecular oxygen[MF],heme binding[MF],oxidation_reduction process[BP],iron ion binding[MF]	29760.VIT_07s0129g00860.t01	ko:K13260	20.1931	18.4171	19.8988	14.306	18.5015	16.199	7.67437	5.64178	6.33782	7.68845	9.46342	8.49787	32.6525	38.9211	24.0495	16.4561	17.0314	19.4171	28.4955	30.7178	27.4887	37.1875	27.62	27.8901
CtAH06G0295600	Chr6T0295600.1	AT5G43060.1	68.467	Granulin repeat cysteine protease family protein	XP_024972197.1	low_temperature_induced cysteine proteinase_like [Cynara cardunculus var. scolymus] &gt;KVH98322.1 hypothetical protein Ccrd_023470 [Cynara cardunculus var. scolymus]	GO:0006508,GO:0008234	proteolysis[BP],cysteine_type peptidase activity[MF]	3750.XP_008393776.1	ko:K01365	7.6184	6.03067	6.22909	12.4801	11.6746	10.9738	8.48008	7.29883	7.4322	7.78072	7.28709	8.77782	19.8125	22.8077	20.4993	12.8665	13.7983	17.1435	14.4468	20.2433	19.4304	16.5251	20.6529	16.8457
CtAH06G0300300	Chr6T0300300.1	AT2G26560.1	60	phospholipase A 2A	XP_024972206.1	patatin_like protein 2 [Cynara cardunculus var. scolymus]	GO:0006629	lipid metabolic process[BP]	3694.POPTR_0002s12950.1		2.2604	1.67878	1.81372	3.00512	5.46328	3.87465	1.87181	2.42054	2.74772	2.65375	3.25763	3.05109	5.07963	7.28993	4.60272	5.81902	5.30662	5.05056	23.2305	16.442	20.3471	12.2107	8.94961	10.8174
CtAH06G0303400	Chr6T0303400.1	AT1G65910.1	39.56	NAC domain containing protein 28	XP_024973005.1	NAC domain_containing protein 83_like [Cynara cardunculus var. scolymus]	GO:0006355,GO:0003677	regulation of transcription, DNA_templated[BP],DNA binding[MF]	3694.POPTR_0014s04080.1		30.8485	27.9917	29.4467	34.8058	34.9406	33.4219	16.8735	23.6101	22.8556	23.6696	19.233	21.3871	36.9574	49.3263	53.5444	37.2425	34.5309	32.9233	42.2917	42.4263	54.4842	54.7328	46.562	64.2271
CtAH06G0328400	Chr6T0328400.1	NA	NA	NA	NA	NA	NA	NA	NA	NA	25.5789	18.1807	17.7595	25.8619	34.6669	30.5222	12.1755	12.2773	14.1463	15.6077	11.1068	18.4903	28.8103	45.5302	31.6621	19.1076	21.7609	21.2074	45.907	47.7019	49.2078	69.9551	54.7313	72.8244
CtAH06G0333900	Chr6T0333900.1	AT1G43130.1	69.962	like COV 2	XP_024972482.1	protein LIKE COV 2 [Cynara cardunculus var. scolymus]	NA	NA	4081.Solyc04g071710.2.1		15.5806	17.1746	19.4978	22.1384	20.1659	22.0579	19.2724	17.4996	17.2647	13.6674	16.1025	17.1363	23.2359	25.0227	21.1196	18.6526	18.3192	24.0698	21.2212	21.5892	29.6691	23.3128	28.9432	22.9652
CtAH07G0002400	Chr7T0002400.1	AT1G67400.1	68.584	ELMO/CED_12 family protein	XP_024990872.1	ELMO domain_containing protein A [Cynara cardunculus var. scolymus]	NA	NA	2711.XP_006484089.1		21.9742	21.0606	21.465	22.6432	19.1278	21.6503	17.3677	26.1743	21.848	20.7648	18.414	23.125	24.2306	27.1497	28.0771	26.941	27.2761	24.9938	32.1078	27.254	25.6503	22.6626	27.9015	28.181
CtAH07G0010800	Chr7T0010800.1	AT1G60770.1	60.861	Tetratricopeptide repeat (TPR)_like superfamily protein	XP_024992044.1	pentatricopeptide repeat_containing protein At1g60770 [Cynara cardunculus var. scolymus] &gt;KVI05669.1 Pentatricopeptide repeat_containing protein [Cynara cardunculus var. scolymus]	GO:0005515	protein binding[MF]	4155.Migut.F01726.1.p		13.6287	15.0696	16.5321	13.2753	12.2626	11.6511	9.72371	10.6506	11.9845	14.2495	14.3576	13.2259	19.5653	23.0849	22.7137	13.8885	16.4468	16.9841	18.0226	19.1546	16.7328	23.0531	24.0574	27.6714
CtAH07G0020900	Chr7T0020900.1	AT5G62740.1	84.965	SPFH/Band 7/PHB domain_containing membrane_associated protein family	GER50001.1	SPFH/Band 7/PHB domain_containingmembrane_associated protein family [Striga asiatica]	NA	NA	3750.XP_008339939.1		52.4944	49.2129	44.5927	53.7448	57.7834	46.5985	43.0864	35.6521	37.8403	44.1429	33.8294	41.2915	58.0564	56.4595	49.0557	44.4	38.6724	43.2022	71.8061	69.0356	60.1015	49.039	42.2997	56.6925
CtAH07G0022000	Chr7T0022000.1	AT1G14360.1	84.545	UDP_galactose transporter 3	XP_024990185.1	UDP_galactose/UDP_glucose transporter 3 [Cynara cardunculus var. scolymus] &gt;KVI05492.1 UAA transporter [Cynara cardunculus var. scolymus]	GO:0055085	transmembrane transport[BP]	4098.XP_009601938.1	ko:K15275	16.3262	15.9844	15.3107	19.5059	23.022	21.0403	8.36306	9.21503	8.76836	11.3313	10.8227	13.1081	23.432	26.8614	24.6556	29.6876	32.3939	36.2106	47.0922	43.0867	46.5319	66.9604	64.1242	63.8542
CtAH07G0024200	Chr7T0024200.1	AT1G26880.1	91.667	Ribosomal protein L34e superfamily protein	XP_024987992.1	60S ribosomal protein L34 [Cynara cardunculus var. scolymus]	GO:0006412,GO:0005840,GO:0003735	translation[BP],ribosome[CC],structural constituent of ribosome[MF]	71139.XP_010066914.1	ko:K02915	64.9471	59.2345	58.8986	56.5205	51.0981	54.3076	44.0909	51.1622	55.605	67.2522	42.4531	66.5576	129.249	133.823	133.06	62.6675	60.915	65.032	94.7652	87.6153	81.8368	145.465	151.762	142.097
CtAH07G0025800	Chr7T0025800.1	AT5G64130.1	52.427	cAMP_regulated phosphoprotein 19_related protein	XP_024991605.1	uncharacterized protein LOC112525634 [Cynara cardunculus var. scolymus] &gt;KVI05515.1 hypothetical protein Ccrd_016138 [Cynara cardunculus var. scolymus]	NA	NA	225117.XP_009360317.1		86.8706	82.3103	78.0052	101.977	107.426	100.357	67.9864	63.5521	62.8308	90.7801	50.0368	84.2265	138.277	123.312	121.121	82.7098	79.4692	88.335	166.616	153.273	154.738	135.272	142.064	134.261
CtAH07G0026000	Chr7T0026000.1	AT1G14150.1	55.838	PsbQ_like 2	XP_024990375.1	photosynthetic NDH subunit of lumenal location 2, chloroplastic [Cynara cardunculus var. scolymus]	GO:0009654,GO:0015979,GO:0019898,GO:0005509,GO:0009523	photosystem II oxygen evolving complex[CC],photosynthesis[BP],extrinsic component of membrane[CC],calcium ion binding[MF],photosystem II[CC]	29760.VIT_01s0026g02680.t01	ko:K08901	161.171	167.015	150.823	107.707	107.195	109.045	131.324	128.252	142.154	140.673	150.263	157.16	116.494	101.498	100.92	113.475	120.292	103.537	63.5387	60.4742	35.572	79.159	69.4925	78.211
CtAH07G0048400	Chr7T0048400.1	AT1G68320.1	49.458	myb domain protein 62	XP_024991181.1	transcription factor MYB62_like [Cynara cardunculus var. scolymus]	GO:0003677	DNA binding[MF]	29760.VIT_17s0000g03560.t01	ko:K09422	5.42119	4.34267	4.56255	8.86423	10.4664	8.85166	4.07099	4.55192	5.79805	1.78924	2.79512	2.33426	8.42476	9.27883	11.2713	3.99239	3.58165	3.45044	12.8258	10.2343	14.9743	9.80343	7.00201	12.003
CtAH07G0051900	Chr7T0051900.1	AT3G25800.3	91.581	protein phosphatase 2A subunit A2	AQK80185.1	Serine/threonine_protein phosphatase 2A 65 kDa regulatory subunit A beta isoform [Zea mays]	GO:0005515	protein binding[MF]	4006.Lus10041472	ko:K03456	34.0878	35.8805	33.6044	34.5522	39.7919	39.0288	31.4107	30.6714	30.214	28.9779	34.0621	30.7768	37.0842	36.5489	36.291	31.1354	35.7711	36.4319	39.7339	43.7513	45.4976	42.6872	44.4869	41.587
CtAH07G0052500	Chr7T0052500.1	AT1G13260.1	62.57	related to ABI3/VP1 1	XP_024990296.1	AP2/ERF and B3 domain_containing transcription repressor TEM1_like [Cynara cardunculus var. scolymus]	GO:0006355,GO:0003677,GO:0003700	regulation of transcription, DNA_templated[BP],DNA binding[MF],DNA_binding transcription factor activity[MF]	29760.VIT_01s0011g03070.t01	ko:K09287	7.76792	7.44528	8.03892	31.8592	31.1807	28.6082	16.2855	17.6291	18.2034	11.4832	6.49173	11.2578	52.7023	60.3409	71.4682	23.4038	21.1743	17.5567	57.5591	52.6995	55.5344	60.3593	50.1751	62.3689
CtAH07G0072800	Chr7T0072800.1	AT3G14690.2	54.329	cytochrome P450%2C family 72%2C subfamily A%2C polypeptide 15	KVI05232.1	cytochrome P450 [Cynara cardunculus var. scolymus]	GO:0016705,GO:0020037,GO:0055114,GO:0005506	oxidoreductase activity, acting on paired donors, with incorporation or reduction of molecular oxygen[MF],heme binding[MF],oxidation_reduction process[BP],iron ion binding[MF]	40148.OGLUM01G27250.1	ko:K20660	16.8721	14.3125	16.5418	21.3181	20.8768	22.4368	10.2991	10.8001	9.96082	17.7354	27.665	21.9648	25.311	34.7263	29.0888	19.6049	18.546	16.9467	37.3656	39.1887	47.102	30.0182	36.399	35.3021
CtAH07G0084000	Chr7T0084000.1	AT1G42480.1	63.415	TLR4 regulator/MIR_interacting MSAP protein	XP_024991223.1	protein canopy_1 [Cynara cardunculus var. scolymus] &gt;KVI05148.1 protein of unknown function DUF3456 [Cynara cardunculus var. scolymus]	NA	NA	29760.VIT_18s0122g01020.t01		7.4281	6.85883	7.01408	5.001	7.3275	4.62412	2.10262	3.13806	3.63971	2.35968	4.82282	3.97274	9.65577	12.6686	12.1385	8.15371	7.43059	9.85089	9.20017	10.7765	12.2052	14.2987	12.619	12.527
CtAH07G0092100	Chr7T0092100.1	AT4G39200.1	88.889	Ribosomal protein S25 family protein	KAC9534225.1	hypothetical protein E3N88_45668 [Mikania micrantha]	NA	NA	57918.XP_004289660.1	ko:K02975	39.6275	45.1075	50.0448	38.2361	29.8359	34.0067	28.6282	46.046	42.1683	35.6898	25.2731	36.4872	55.4508	77.8072	65.6932	30.0708	29.3213	32.7313	53.6033	60.1066	120.028	81.9694	78.3139	81.472
CtAH07G0098500	Chr7T0098500.1	AT2G39210.1	69.643	Major facilitator superfamily protein	XP_024990468.1	uncharacterized protein LOC112524742 [Cynara cardunculus var. scolymus] &gt;KVI05031.1 Major facilitator superfamily [Cynara cardunculus var. scolymus]	NA	NA	3641.EOY18824		10.2798	7.62509	9.42965	18.7095	19.9105	19.498	3.84287	3.61899	6.20415	5.96391	7.49866	6.85807	34.4419	56.6048	35.6323	20.8049	20.0922	19.5883	53.0831	49.3415	52.8386	51.0817	41.897	42.515
CtAH07G0109000	Chr7T0109000.1	AT2G20280.1	80.42	Zinc finger C_x8_C_x5_C_x3_H type family protein	XP_024991342.1	zinc finger CCCH domain_containing protein 11_like [Cynara cardunculus var. scolymus]	GO:0046872	metal ion binding[MF]	4155.Migut.L01654.1.p		28.9497	26.3934	28.4608	30.7729	30.3787	26.6411	27.4481	23.9772	26.0528	25.159	35.8146	33.0089	38.4175	36.8782	38.7501	28.4414	26.3688	27.7152	34.642	35.9688	43.236	31.8008	32.3989	37.1932
CtAH07G0173000	Chr7T0173000.1	AT5G54160.1	51.289	O_methyltransferase 1	PWA78000.1	caffeic acid 3_O_methyltransferase [Artemisia annua]	GO:0008168,GO:0046983,GO:0008171	methyltransferase activity[MF],protein dimerization activity[MF],O_methyltransferase activity[MF]	3641.EOY32736	ko:K13066	133.254	135.532	126.773	99.0831	96.3816	100.566	144.752	149.363	155.597	133.033	123.197	128.786	88.3388	81.2288	97.4876	97.0219	101.157	98.6486	76.4102	76.8625	79.6496	81.0327	76.6589	93.2285
CtAH08G0008100	Chr8T0008100.1	AT1G64065.1	26.966	Late embryogenesis abundant (LEA) hydroxyproline_rich glycoprotein family	XP_024993307.1	late embryogenesis abundant protein At1g64065_like [Cynara cardunculus var. scolymus] &gt;KVI10157.1 Late embryogenesis abundant protein, LEA_14 [Cynara cardunculus var. scolymus]	NA	NA	4155.Migut.F00269.1.p		6.25849	4.96747	3.92007	5.42319	5.0151	5.35331	2.36363	1.15922	2.55789	0.80416	1.4533	3.53458	19.187	18.8261	10.978	4.58864	4.40169	4.7028	16.6312	14.4434	10.6557	16.4633	14.0988	13.8995
CtAH08G0012600	Chr8T0012600.1	AT3G63530.1	51.613	RING/U_box superfamily protein	KVI10122.1	Zinc finger, RING/FYVE/PHD_type [Cynara cardunculus var. scolymus]	NA	NA	4081.Solyc03g026150.2.1	ko:K19045	16.4374	15.5717	15.8283	18.744	21.5635	14.782	12.9136	12.3019	12.4117	12.1371	10.306	12.5082	24.8072	22.4255	19.2219	14.6515	14.7895	16.8802	29.4772	27.514	27.9194	20.115	19.5832	17.7218
CtAH08G0028200	Chr8T0028200.1	AT3G56400.1	39.286	WRKY DNA_binding protein 70	XP_024978779.1	probable WRKY transcription factor 70 [Cynara cardunculus var. scolymus]	GO:0006355,GO:0043565,GO:0003700	regulation of transcription, DNA_templated[BP],sequence_specific DNA binding[MF],DNA_binding transcription factor activity[MF]	29730.Gorai.009G292600.1		17.5147	15.1257	16.2065	14.7281	23.456	17.5526	2.60181	2.22332	3.59766	3.48871	7.18873	6.86082	45.7851	46.8274	40.1749	7.10321	5.0913	11.4678	40.6938	42.1043	35.9008	32.7836	24.5905	29.1983
CtAH08G0030300	Chr8T0030300.1	AT3G51580.1	40.945	transmembrane protein	XP_024980551.1	uncharacterized protein LOC112517371 [Cynara cardunculus var. scolymus]	NA	NA	981085.XP_010103653.1		6.63559	5.40406	7.63535	6.98727	11.9946	7.16759	2.98976	3.72794	6.82806	6.31959	6.54576	7.01758	12.577	18.2223	13.0433	6.50706	7.27341	8.70303	15.3811	12.5532	15.0461	14.4984	12.037	10.735
CtAH08G0059100	Chr8T0059100.1	AT3G55280.2	85.714	ribosomal protein L23AB	XP_024995621.1	60S ribosomal protein L23A [Cynara cardunculus var. scolymus]	GO:0006412,GO:0005840,GO:0003735	translation[BP],ribosome[CC],structural constituent of ribosome[MF]	102107.XP_008233566.1	ko:K02893	84.1433	89.3927	89.6078	72.3576	75.7068	74.295	58.4764	53.6364	63.0069	102.83	80.7276	96.8766	173.042	181.441	167.434	83.7303	92.2472	113.181	127.366	132.659	156.668	171.305	179.963	174.711
CtAH08G0085800	Chr8T0085800.1	NA	NA	NA	KVH87852.1	hypothetical protein Ccrd_024836, partial [Cynara cardunculus var. scolymus]	GO:0051091	positive regulation of DNA_binding transcription factor activity[BP]	NA	NA	30.974	24.3356	21.5448	49.3461	53.7967	66.7676	12.4649	15.1113	19.8693	17.1081	13.0995	16.4663	84.599	97.6328	71.3984	31.5378	37.8093	41.6285	95.2152	77.3594	154.028	112.96	66.0882	52.4703
CtAH08G0093900	Chr8T0093900.1	AT5G60390.3	96.364	GTP binding Elongation factor Tu family protein	XP_024968429.1	elongation factor 1_alpha_like [Cynara cardunculus var. scolymus] &gt;XP_024968437.1 elongation factor 1_alpha_like [Cynara cardunculus var. scolymus] &gt;KVI09543.1 Elongation factor, GTP_binding domain_containing protein [Cynara cardunculus var. scolymus]	GO:0003924,GO:0006414,GO:0005525,GO:0003746	GTPase activity[MF],translational elongation[BP],GTP binding[MF],translation elongation factor activity[MF]	4113.PGSC0003DMT400050663	ko:K03231	150.487	141.533	144.407	189.338	225.473	194.781	174.865	140.986	153.25	170.72	158.48	176.41	216.748	234.108	175.052	141.728	148.687	178.943	263.987	286.508	243.756	209.947	233.375	199.914
CtAH08G0128100	Chr8T0128100.1	AT3G01420.1	63.317	Peroxidase superfamily protein	KVI09078.1	hypothetical protein Ccrd_012467 [Cynara cardunculus var. scolymus]	GO:0016491,GO:0004601,GO:0020037,GO:0055114,GO:0006979	oxidoreductase activity[MF],peroxidase activity[MF],heme binding[MF],oxidation_reduction process[BP],response to oxidative stress[BP]	4432.XP_010254457.1	ko:K10529	11.2617	10.5635	10.6216	19.1786	21.0314	18.3917	6.93574	6.34138	8.87413	4.3677	11.9817	8.51356	59.4712	73.1858	53.8146	24.4786	24.6823	25.3277	58.8893	56.0319	60.4533	60.2763	60.1048	55.8075
CtAH08G0138600	Chr8T0138600.1	AT3G02450.1	48.458	cell division protein ftsH	XP_024968486.1	probable inactive ATP_dependent zinc metalloprotease FTSHI 3, chloroplastic isoform X1 [Cynara cardunculus var. scolymus]	GO:0005524	ATP binding[MF]	161934.XP_010691937.1		5.64574	5.81429	5.55062	4.63891	4.60267	3.9055	3.15147	3.59276	3.18272	3.1029	5.80625	3.77164	10.5874	11.8102	11.9558	6.34671	6.22228	6.25502	8.80672	8.35448	10.0102	9.79963	10.3931	9.90432
CtAH08G0139000	Chr8T0139000.1	AT5G38530.1	76.19	tryptophan synthase beta type 2	XP_024977564.1	uncharacterized protein LOC112515100 [Cynara cardunculus var. scolymus]	GO:0000162,GO:0030170,GO:0004834	tryptophan biosynthetic process[BP],pyridoxal phosphate binding[MF],tryptophan synthase activity[MF]	4155.Migut.H00553.1.p	ko:K06001	11.7666	13.3648	13.4361	9.14488	9.23463	10.6922	8.95979	9.14524	6.83375	9.06602	17.4962	13.8695	29.1847	28.2814	26.8475	20.2862	24.5698	23.4197	30.2746	25.7106	28.0513	43.0792	38.2367	42.4857
CtAH08G0145600	Chr8T0145600.1	AT5G56680.1	70.28	Class II aminoacyl_tRNA and biotin synthetases superfamily protein	XP_024969893.1	asparagine__tRNA ligase, cytoplasmic 1_like [Cynara cardunculus var. scolymus]	GO:0003676,GO:0006421,GO:0005524,GO:0000166,GO:0004812,GO:0004816,GO:0006418	nucleic acid binding[MF],asparaginyl_tRNA aminoacylation[BP],ATP binding[MF],nucleotide binding[MF],aminoacyl_tRNA ligase activity[MF],asparagine_tRNA ligase activity[MF],tRNA aminoacylation for protein translation[BP]	2711.XP_006475374.1	ko:K01893	22.0935	21.7787	19.5466	25.8139	23.6153	23.7175	20.5677	20.6774	24.948	25.7584	26.3297	27.5288	29.6091	30.1726	30.6189	21.8554	21.9424	23.2843	31.9808	31.9049	35.111	35.087	36.9584	39.2289
CtAH08G0152700	Chr8T0152700.1	AT4G37870.1	83.185	phosphoenolpyruvate carboxykinase 1	XP_024975733.1	phosphoenolpyruvate carboxykinase (ATP) [Cynara cardunculus var. scolymus] &gt;KVI08880.1 Phosphoenolpyruvate carboxykinase (ATP), conserved site_containing protein [Cynara cardunculus var. scolymus]	GO:0017076,GO:0006094,GO:0004611,GO:0005524,GO:0004612	purine nucleotide binding[MF],gluconeogenesis[BP],phosphoenolpyruvate carboxykinase activity[MF],ATP binding[MF],phosphoenolpyruvate carboxykinase (ATP) activity[MF]	981085.XP_010105109.1	ko:K01610	2.98749	3.26273	2.9394	7.2063	8.03847	7.79282	4.5	4.49307	4.58456	2.00417	5.51027	4.07166	12.2044	14.2536	13.68	3.75261	4.94806	4.93685	31.5517	34.2338	23.4723	9.21628	7.58658	10.0734
CtAH08G0159400	Chr8T0159400.1	AT3G50845.1	79.646	MIP18 family protein (DUF59)	XP_024986825.1	protein AE7_like 1 [Cynara cardunculus var. scolymus]	GO:0106035	protein maturation by [4Fe_4S] cluster transfer[BP]	3983.cassava4.1_018582m		6.0806	5.7713	5.4777	10.0185	10.5378	10.5147	6.20293	4.6253	5.36139	8.96403	4.33416	7.50785	12.8643	12.6548	13.0736	8.52863	6.68366	8.89213	12.2179	14.5867	22.9569	14.1525	14.6476	14.0757
CtAH08G0168100	Chr8T0168100.1	AT3G51430.1	49.479	Calcium_dependent phosphotriesterase superfamily protein	XP_024979990.1	protein STRICTOSIDINE SYNTHASE_LIKE 6_like [Cynara cardunculus var. scolymus] &gt;KVI08726.1 Six_bladed beta_propeller, TolB_like protein [Cynara cardunculus var. scolymus]	GO:0009058,GO:0016844	biosynthetic process[BP],strictosidine synthase activity[MF]	57918.XP_004287742.1		4.15759	3.24695	2.48186	4.1428	6.88507	7.51564	4.13278	3.17177	3.34647	2.97308	2.59212	3.801	15.7546	18.6758	13.8138	8.8414	7.99607	7.22911	11.2457	13.4704	11.4064	18.4427	14.4882	15.4099
CtAH08G0177900	Chr8T0177900.1	AT1G65820.1	58.451	microsomal glutathione s_transferase	XP_024982690.1	microsomal glutathione S_transferase 3_like [Cynara cardunculus var. scolymus] &gt;KVI08692.1 Membrane associated eicosanoid/glutathione metabolism_like domain_containing protein [Cynara cardunculus var. scolymus]	NA	NA	4096.XP_009763425.1	ko:K00799	82.2811	79.1921	79.4578	57.0834	62.4657	54.8227	50.9447	47.7952	51.2367	63.5888	48.3148	57.0372	86.1524	92.7349	83.5057	53.1329	51.3196	53.0562	89.8171	97.7216	83.2379	84.9823	82.3794	91.3373
CtAH08G0198500	Chr8T0198500.1	AT3G18240.1	51.157	Ribosomal protein S24/S35	XP_024996785.1	uncharacterized protein LOC112529674 [Cynara cardunculus var. scolymus]	GO:0003735,GO:0032543	structural constituent of ribosome[MF],mitochondrial translation[BP]	4096.XP_009782216.1	ko:K17413	13.4268	12.8582	13.552	11.2636	11.3767	11.4111	9.12279	11.2482	9.73997	7.21123	16.352	11.5103	17.0808	18.6098	16.829	12.7316	13.4782	15.5651	15.0746	15.0347	20.102	20.5205	22.7935	22.5544
CtAH08G0211400	Chr8T0211400.1	NA	NA	NA	NA	NA	NA	NA	NA	NA	20.6632	18.9273	20.5666	31.0741	31.2805	32.5096	10.575	11.5162	13.6581	11.9779	21.7794	14.6446	29.9469	34.8682	30.1446	25.1829	22.0881	25.3049	34.9564	34.7678	37.7101	57.1026	47.2071	51.9459
CtAH08G0214700	Chr8T0214700.1	AT3G11940.1	79.058	ribosomal protein 5A	XP_024989605.1	40S ribosomal protein S5_like [Cynara cardunculus var. scolymus]	GO:0006412,GO:0003723,GO:0003735,GO:0015935	translation[BP],RNA binding[MF],structural constituent of ribosome[MF],small ribosomal subunit[CC]	4098.XP_009606047.1	ko:K02989	87.0915	95.0135	101.428	86.8518	89.4028	90.568	84.3134	79.0579	90.023	104.324	104.993	113.269	160.29	169.353	151.24	99.4659	99.0661	115.902	126.605	119.265	154.628	159.242	164.207	158.373
CtAH08G0230600	Chr8T0230600.1	AT1G60690.1	74.852	NAD(P)_linked oxidoreductase superfamily protein	XP_024980927.1	probable aldo_keto reductase 3 [Cynara cardunculus var. scolymus] &gt;KVI08236.1 Aldo/keto reductase [Cynara cardunculus var. scolymus]	GO:0016491,GO:0055114	oxidoreductase activity[MF],oxidation_reduction process[BP]	29730.Gorai.011G147300.1		13.1852	10.6814	10.6821	4.61716	5.32105	4.77017	5.5026	5.86194	5.46664	8.83232	7.25449	7.97921	17.422	20.3053	15.2229	6.80217	6.36633	8.11622	37.4505	25.2233	30.0346	31.9276	21.7624	23.7579
CtAH08G0234700	Chr8T0234700.1	AT3G23830.1	61.29	glycine_rich RNA_binding protein 4	XP_024977421.1	glycine_rich RNA_binding protein 2, mitochondrial_like [Cynara cardunculus var. scolymus] &gt;XP_024977426.1 glycine_rich RNA_binding protein 2, mitochondrial_like [Cynara cardunculus var. scolymus]	GO:0003676	nucleic acid binding[MF]	4113.PGSC0003DMT400053017	ko:K12885	6.40633	5.08481	4.13209	6.65155	6.71733	6.9867	3.28613	3.11483	2.5248	9.19997	3.4762	8.28234	12.8929	11.8303	10.5403	6.77715	7.25672	8.18362	11.4415	10.5735	10.783	15.7657	17.8737	13.016
CtAH08G0238600	Chr8T0238600.1	AT4G13780.1	71.394	methionine_tRNA ligase%2C putative / methionyl_tRNA synthetase%2C putative / MetRS	KVI08255.1	Aminoacyl_tRNA synthetase, class 1a, anticodon_binding [Cynara cardunculus var. scolymus]	GO:0000049,GO:0004825,GO:0006431,GO:0000166,GO:0004812,GO:0005524,GO:0006418	tRNA binding[MF],methionine_tRNA ligase activity[MF],methionyl_tRNA aminoacylation[BP],nucleotide binding[MF],aminoacyl_tRNA ligase activity[MF],ATP binding[MF],tRNA aminoacylation for protein translation[BP]	4096.XP_009779530.1	ko:K01874	14.0185	11.9183	13.3296	14.7899	15.3281	12.4687	10.5481	11.3716	11.9777	8.26663	16.9265	8.88147	21.8242	22.7855	23.5609	16.6134	17.6539	19.7869	20.2366	22.3058	21.4369	24.7723	26.5194	25.1619
CtAH08G0250100	Chr8T0250100.1	AT3G54420.1	70.874	homolog of carrot EP3_3 chitinase	XP_024985370.1	endochitinase EP3_like [Cynara cardunculus var. scolymus] &gt;KVI08180.1 Glycoside hydrolase, family 19 [Cynara cardunculus var. scolymus]	GO:0016998,GO:0005975,GO:0006032,GO:0004568	cell wall macromolecule catabolic process[BP],carbohydrate metabolic process[BP],chitin catabolic process[BP],chitinase activity[MF]	3694.POPTR_0013s12870.1	ko:K01183	57.6396	40.4598	53.409	60.3721	67.5157	68.6887	13.644	17.5729	15.9158	20.4811	25.9899	26.3108	250.844	282.766	188.604	92.9333	84.6764	74.1645	130.524	145.697	126.048	405.746	269.589	315.512
CtAH08G0255000	Chr8T0255000.1	AT5G21990.1	54.626	Tetratricopeptide repeat (TPR)_like superfamily protein	XP_024972350.1	outer envelope protein 61 [Cynara cardunculus var. scolymus] &gt;KVI08216.1 Peptidyl_prolyl cis_trans isomerase, FKBP_type [Cynara cardunculus var. scolymus]	GO:0005515	protein binding[MF]	3988.XP_002515855.1		18.3807	19.1434	20.3696	21.7398	23.9113	21.7022	16.6566	15.8437	16.6788	14.5347	17.7929	17.293	22.2289	22.8681	21.4889	18.6789	18.251	19.4164	23.2217	26.8912	27.35	19.0183	21.2736	23.7149
CtAH08G0289500	Chr8T0289500.1	AT1G08450.1	73.113	calreticulin 3	XP_024975780.1	calreticulin_3 [Cynara cardunculus var. scolymus]	GO:0051082,GO:0006457,GO:0005783,GO:0005509,GO:0005515	unfolded protein binding[MF],protein folding[BP],endoplasmic reticulum[CC],calcium ion binding[MF],protein binding[MF]	4096.XP_009784102.1	ko:K08057	135.816	131.803	137.169	140.614	136.59	133.289	84.1846	95.0914	95.4357	105.858	99.0793	104.959	128.532	141.422	132.92	145.17	139.964	150.371	184.58	195.214	234.537	221.961	211.898	227.447
CtAH09G0037600	Chr9T0037600.1	AT1G01630.1	64.783	Sec14p_like phosphatidylinositol transfer family protein	XP_024970630.1	sec14 cytosolic factor_like [Cynara cardunculus var. scolymus] &gt;KVI06113.1 CRAL_TRIO domain_containing protein [Cynara cardunculus var. scolymus]	NA	NA	85681.XP_006436972.1		13.8765	12.8523	13.4405	8.72219	5.84117	7.69071	8.25794	7.22185	8.84475	8.79261	10.2262	12.578	15.8823	19.9717	14.803	11.8543	10.8755	11.7619	24.3751	24.6977	31.9279	25.7569	27.5857	21.8173
CtAH09G0047900	Chr9T0047900.1	AT4G24820.1	86.198	26S proteasome regulatory subunit Rpn7	XP_023772863.1	26S proteasome non_ATPase regulatory subunit 6 homolog [Lactuca sativa] &gt;PLY78505.1 hypothetical protein LSAT_4X78821 [Lactuca sativa]	NA	NA	225117.XP_009359483.1	ko:K00134,ko:K03037,ko:K08869	29.8005	29.7919	29.9968	33.986	32.0628	32.6768	26.7257	22.7716	25.2277	19.6351	31.3416	26.4664	38.988	40.785	36.2386	34.602	34.4123	39.5858	43.801	43.0376	51.5001	42.6564	44.2839	43.7842
CtAH09G0090800	Chr9T0090800.1	AT1G45249.1	50.885	abscisic acid responsive elements_binding factor 2	XP_024969975.1	ABSCISIC ACID_INSENSITIVE 5_like protein 5 isoform X2 [Cynara cardunculus var. scolymus]	GO:0006355,GO:0003700	regulation of transcription, DNA_templated[BP],DNA_binding transcription factor activity[MF]	29730.Gorai.009G212600.1	ko:K14432	18.2208	18.532	19.3454	13.1236	14.3768	13.5	13.971	17.5007	16.2213	12.5025	16.7378	15.5817	17.3319	18.1093	20.306	15.0683	13.9739	14.1032	29.5894	31.029	28.5677	23.666	24.1563	23.8763
CtAH09G0132100	Chr9T0132100.1	AT5G14040.1	71.429	phosphate transporter 3%3B1	XP_024976798.1	mitochondrial phosphate carrier protein 3, mitochondrial_like [Cynara cardunculus var. scolymus]	NA	NA	3983.cassava4.1_009995m	ko:K15102	5.77585	5.55918	4.85042	10.4735	17.1555	11.7688	8.04626	7.81416	8.34099	5.07017	10.4254	9.48239	9.71228	11.6228	7.58111	12.1124	13.6093	14.709	32.3484	26.9176	26.5969	22.9995	18.8795	20.0014
CtAH09G0135800	Chr9T0135800.1	AT2G25110.1	62.762	stromal cell_derived factor 2_like protein precursor	XP_024977076.1	stromal cell_derived factor 2_like protein [Cynara cardunculus var. scolymus]	GO:0016020	membrane[CC]	4155.Migut.I00701.1.p		25.697	24.5667	23.1705	36.181	35.8508	32.1816	18.9212	27.0426	21.9961	22.9789	14.3509	18.6965	31.3326	34.2053	36.6499	36.6988	36.9852	35.5729	46.5034	40.6862	46.8758	54.5854	52.3075	54.1063
CtAH09G0136900	Chr9T0136900.1	NA	NA	NA	XP_024977293.1	phytohormone_binding protein_like [Cynara cardunculus var. scolymus]	GO:0006952	defense response[BP]	3694.POPTR_0001s41630.1		18.8421	15.9031	15.0217	17.3637	15.7667	17.2757	7.05362	7.86847	5.92124	5.89828	4.25213	6.99419	28.4585	31.7771	24.03	9.79403	9.39233	10.3616	30.4613	31.1699	34.1172	45.1282	39.3335	41.8115
CtAH09G0158200	Chr9T0158200.1	AT1G10200.1	72.131	GATA type zinc finger transcription factor family protein	XP_024976501.1	LIM domain_containing protein WLIM1_like [Cynara cardunculus var. scolymus]	NA	NA	4098.XP_009590601.1	ko:K09377	43.0944	32.4306	35.8429	45.8689	41.4301	34.1791	23.1008	22.4225	26.807	18.6567	22.6398	23.3052	36.4454	48.8796	44.8989	34.843	34.823	34.3646	47.026	49.1538	67.7029	34.016	47.873	55.645
CtAH09G0175100	Chr9T0175100.1	AT1G73990.1	54.321	signal peptide peptidase	XP_024976157.1	serine protease SPPA, chloroplastic_like [Cynara cardunculus var. scolymus]	GO:0006508,GO:0008233	proteolysis[BP],peptidase activity[MF]	4432.XP_010257856.1	ko:K04773	3.97079	3.32563	4.22685	6.59096	7.42469	7.12092	1.71416	2.09108	2.46279	1.35086	2.37031	2.1146	7.68594	10.6015	7.52887	5.49491	5.39387	6.05797	6.93909	9.0723	9.92106	10.5599	8.44074	11.774
CtAH09G0207900	Chr9T0207900.1	AT4G27740.1	53.061	Yippee family putative zinc_binding protein	KVH99364.1	Yippee_like protein, partial [Cynara cardunculus var. scolymus]	NA	NA	102107.XP_008239897.1		54.2298	52.277	52.5033	114.327	90.5907	107.502	43.0503	62.4928	69.56	74.7984	53.7432	73.4802	137.987	184.702	113.297	79.3931	62.4666	65.1678	101.684	111.746	202.96	207.93	196.886	195.085
CtAH09G0242600	Chr9T0242600.1	AT4G27090.1	83.582	Ribosomal protein L14	XP_024966845.1	60S ribosomal protein L14_2_like [Cynara cardunculus var. scolymus]	GO:0006412,GO:0003723,GO:0005840,GO:0003735	translation[BP],RNA binding[MF],ribosome[CC],structural constituent of ribosome[MF]	4096.XP_009757946.1	ko:K02875	69.3517	69.681	66.1713	73.961	66.778	74.2489	53.642	73.4025	80.7099	101.053	71.5353	86.6033	101.798	132.085	179.329	83.57	88.8615	79.2974	126.232	132.906	173.712	154.041	147.049	219.589
CtAH09G0277900	Chr9T0277900.1	AT3G45640.1	79.348	mitogen_activated protein kinase 3	XP_024981863.1	mitogen_activated protein kinase 3_like [Cynara cardunculus var. scolymus]	GO:0004707,GO:0004672,GO:0006468,GO:0005524	MAP kinase activity[MF],protein kinase activity[MF],protein phosphorylation[BP],ATP binding[MF]	29730.Gorai.003G139900.1	ko:K20536	11.3276	10.7743	10.2903	16.1686	26.1279	21.1709	5.5509	5.06501	4.84634	5.10431	10.5859	6.65458	20.4094	21.4967	17.6346	16.071	17.1987	21.5543	22.3126	27.9665	28.7462	24.1127	16.8711	18.5772
CtAH09G0294100	Chr9T0294100.1	AT2G42280.3	46.686	basic helix_loop_helix (bHLH) DNA_binding superfamily protein	XP_024981535.1	transcription factor bHLH130_like [Cynara cardunculus var. scolymus]	GO:0046983	protein dimerization activity[MF]	4113.PGSC0003DMT400021062		11.6726	11.8398	12.8104	7.53177	6.69223	7.29883	7.31103	6.33709	8.73534	2.73458	5.02511	3.05018	15.5853	18.7257	17.7512	5.21157	5.84748	5.87047	14.2138	16.1442	18.0452	10.333	14.1809	12.4028
CtAH09G0296600	Chr9T0296600.1	AT2G41835.1	57.746	zinc finger (C2H2 type%2C AN1_like) family protein	XP_024982252.1	zinc finger AN1 and C2H2 domain_containing stress_associated protein 13_like [Cynara cardunculus var. scolymus] &gt;XP_024982253.1 zinc finger AN1 and C2H2 domain_containing stress_associated protein 13_like [Cynara cardunculus var. scolymus] &gt;KVH94749.1 Zinc finger, AN1_type [Cynara cardunculus var. scolymus]	GO:0008270,GO:0003676	zinc ion binding[MF],nucleic acid binding[MF]	981085.XP_010102532.1		12.7675	12.1716	10.7174	14.5204	15.4802	14.9614	12.5566	11.137	14.1116	13.5029	9.63343	14.7073	17.1138	18.765	16.1198	15.5291	14.7662	12.3685	16.4602	15.7848	19.2041	18.4925	16.8887	17.1261
CtAH10G0007900	Chr10T0007900.1	AT5G05340.1	62.151	Peroxidase superfamily protein	XP_023739847.1	cationic peroxidase 1_like [Lactuca sativa]	GO:0004601,GO:0020037,GO:0042744,GO:0055114,GO:0006979	peroxidase activity[MF],heme binding[MF],hydrogen peroxide catabolic process[BP],oxidation_reduction process[BP],response to oxidative stress[BP]	4113.PGSC0003DMT400068341	ko:K00430	13.7683	11.7098	12.9741	6.38974	6.01658	6.25359	13.7032	20.4909	14.9164	11.1505	8.64048	10.9054	17.0645	13.8366	17.3561	13.0735	13.6227	10.7214	25.7528	25.3887	44.3575	22.4608	21.2471	18.6799
CtAH10G0034600	Chr10T0034600.1	AT3G47370.2	64.754	Ribosomal protein S10p/S20e family protein	RZB73557.1	40S ribosomal protein S20_2 [Glycine soja]	GO:0006412,GO:0005840,GO:0003735	translation[BP],ribosome[CC],structural constituent of ribosome[MF]	3847.GLYMA03G29801.1	ko:K02969,ko:K08679	110.261	105.483	105.538	119.459	115.109	110.507	94.8395	104.936	102.943	132.033	85.5396	128.565	193.563	212.269	209.486	127.585	122.066	119.673	197.89	176.24	181.504	236.946	240.64	233.085
CtAH10G0057300	Chr10T0057300.1	NA	NA	NA	XP_023758800.1	uncharacterized protein LOC111907249 [Lactuca sativa] &gt;PLY89239.1 hypothetical protein LSAT_5X168381 [Lactuca sativa]	NA	NA	4155.Migut.N00909.1.p		2.45744	2.42787	2.66495	3.36505	2.06988	2.64474	6.55114	4.42158	3.50437	3.67043	4.58977	4.2882	9.2058	7.15976	5.30723	6.51515	7.69352	5.37564	11.5338	11.1693	12.9282	7.84891	7.98564	8.37177
CtAH10G0064800	Chr10T0064800.1	AT1G07080.1	64.319	Thioredoxin superfamily protein	XP_024973589.1	gamma_interferon_inducible lysosomal thiol reductase_like isoform X1 [Cynara cardunculus var. scolymus]	NA	NA	29760.VIT_06s0004g07110.t01	ko:K08059	5.65173	4.41816	6.06445	9.51262	11.9058	10.385	4.15756	1.74387	2.72223	3.53988	2.80428	4.12185	7.19616	8.91648	5.76075	7.87227	6.73276	7.89084	17.2278	18.0038	15.3775	17.1553	20.4183	15.8658
CtAH10G0085000	Chr10T0085000.1	AT2G38870.1	68.75	Serine protease inhibitor%2C potato inhibitor I_type family protein	RXH78271.1	hypothetical protein DVH24_001789 [Malus domestica]	GO:0004867,GO:0009611	serine_type endopeptidase inhibitor activity[MF],response to wounding[BP]	981085.XP_010100075.1		10.2241	13.237	30.9046	10.8966	12.573	17.9349	5.5509	1.97222	3.51113	8.5015	1.88384	4.04193	30.8641	82.9379	36.2672	2.88615	1.75653	3.26237	69.3152	40.6023	27.1232	86.3025	64.254	86.3825
CtAH10G0099500	Chr10T0099500.1	AT3G16780.1	85.308	Ribosomal protein L19e family protein	KAC9138557.1	hypothetical protein E3N88_46312 [Mikania micrantha] &gt;KAD4584533.1 hypothetical protein E3N88_22134 [Mikania micrantha]	GO:0022625,GO:0003723,GO:0003735,GO:0005840,GO:0006412	cytosolic large ribosomal subunit[CC],RNA binding[MF],structural constituent of ribosome[MF],ribosome[CC],translation[BP]	3885.XP_007163079.1	ko:K02885	218.743	228.83	248.611	236.511	210.772	238.716	190.394	220.038	202.385	207.424	228.363	232.098	350.892	396.174	378.277	286.292	284.291	302.546	315.334	309.756	398.272	382.089	402.473	400.699
CtAH10G0108300	Chr10T0108300.1	AT4G02450.2	72.8	HSP20_like chaperones superfamily protein	XP_024980729.1	uncharacterized protein Os08g0359500 isoform X2 [Cynara cardunculus var. scolymus]	NA	NA	225117.XP_009342102.1	ko:K13127,ko:K15730	171.201	167.897	175.809	246.012	227.75	236.448	183.47	211.856	232.898	138.037	167.715	176.441	244.646	271.69	303.499	227.043	224.521	193.852	314.148	312.985	309.55	363.184	323.618	403.626
CtAH10G0134100	Chr10T0134100.1	AT3G56400.1	37.85	WRKY DNA_binding protein 70	XP_024972939.1	probable WRKY transcription factor 70 [Cynara cardunculus var. scolymus]	GO:0006355,GO:0043565,GO:0003700	regulation of transcription, DNA_templated[BP],sequence_specific DNA binding[MF],DNA_binding transcription factor activity[MF]	3641.EOY04438		10.9232	10.7866	11.8964	12.8142	10.5719	12.4273	1.79861	0.957461	0.744246	3.28192	2.18247	3.26793	44.8409	46.2975	46.1826	5.69649	3.29237	4.77886	28.6084	34.5028	32.4116	61.7412	56.0657	61.9484
CtAH10G0167000	Chr10T0167000.1	AT3G54040.1	55.233	PAR1 protein	XP_024981830.1	uncharacterized protein LOC112518388 [Cynara cardunculus var. scolymus] &gt;KVH94864.1 PAR1_like protein [Cynara cardunculus var. scolymus]	NA	NA	4098.XP_009627921.1		28.8548	27.6938	26.8957	27.4426	39.021	30.7412	7.82279	6.95831	9.16284	22.2355	15.1798	25.5127	35.2823	46.7333	27.0522	24.9966	26.4346	30.8799	61.069	57.3609	59.5729	80.0074	60.4223	60.7625
CtAH10G0200500	Chr10T0200500.1	AT3G55120.1	53.521	Chalcone_flavanone isomerase family protein	ALG75881.1	chalcone isomerase [Carthamus tinctorius]	GO:0016872	intramolecular lyase activity[MF]	225117.XP_009344895.1	ko:K01859	13.1138	9.03551	12.3329	11.6514	16.4364	13.2658	4.87611	6.20597	6.00218	5.84761	4.24383	4.70476	28.7703	46.8976	23.9425	10.5494	14.1924	9.68926	64.9113	50.1854	39.2203	28.2583	25.3929	24.3915
CtAH10G0205100	Chr10T0205100.1	AT5G02050.1	50	Mitochondrial glycoprotein family protein	XP_024971511.1	uncharacterized protein At2g39795, mitochondrial_like [Cynara cardunculus var. scolymus] &gt;KVI07000.1 Mitochondrial glycoprotein [Cynara cardunculus var. scolymus]	GO:0005759	mitochondrial matrix[CC]	4081.Solyc03g079930.2.1	ko:K15414	8.24032	8.36081	7.77612	5.08265	6.7756	6.60973	6.62502	4.5493	7.40531	6.81695	10.2047	9.10962	14.9748	15.3343	9.23731	6.49465	7.18578	9.31872	12.2317	13.9757	14.3232	16.2535	17.4816	17.6335
CtAH10G0210400	Chr10T0210400.1	AT3G56130.1	49.828	biotin/lipoyl attachment domain_containing protein	XP_024969354.1	uncharacterized protein LOC112508808 [Cynara cardunculus var. scolymus]	NA	NA	4155.Migut.F00626.1.p		30.5899	28.4995	28.4304	19.566	21.0866	18.8724	15.4205	19.2482	14.7204	12.4743	15.2837	15.9952	37.6382	40.0862	35.5129	24.9362	22.0869	24.2597	39.4325	33.5767	38.9462	47.063	47.0846	42.4496
CtAH10G0230100	Chr10T0230100.1	AT1G43170.3	88.889	ribosomal protein 1	XP_023770835.1	60S ribosomal protein L3_1 [Lactuca sativa] &gt;XP_023735008.1 60S ribosomal protein L3_1 [Lactuca sativa] &gt;PLY72899.1 hypothetical protein LSAT_6X100660 [Lactuca sativa] &gt;PLY80005.1 hypothetical protein LSAT_9X41900 [Lactuca sativa]	GO:0006412,GO:0005840,GO:0003735	translation[BP],ribosome[CC],structural constituent of ribosome[MF]	218851.Aquca_023_00161.1	ko:K02925	56.157	51.7923	55.2118	48.4591	57.6114	48.8859	41.0187	35.4185	43.3113	68.7772	72.4866	70.9593	101.984	107.802	102.14	56.4216	59.6751	65.791	87.7761	92.2803	75.716	114.566	124.863	113.921
CtAH10G0232500	Chr10T0232500.1	AT1G22750.3	49.275	transmembrane protein	XP_024971309.1	uncharacterized protein LOC112510208 [Cynara cardunculus var. scolymus]	NA	NA	4155.Migut.C00158.1.p		2.94727	1.49435	2.38259	11.5366	11.1225	12.9538	8.63028	7.30986	7.8705	11.5722	9.36934	9.91967	12.5484	38.5431	11.8083	15.1532	14.8107	14.0058	44.913	31.3909	29.5626	59.2434	40.8937	39.5484
CtAH10G0235800	Chr10T0235800.1	AT1G22150.4	75.501	sulfate transporter 1%3B3	XP_024970308.1	sulfate transporter 1.3_like [Cynara cardunculus var. scolymus]	GO:0055085,GO:0008271,GO:0016020,GO:0016021,GO:0008272,GO:0015116	transmembrane transport[BP],secondary active sulfate transmembrane transporter activity[MF],membrane[CC],integral component of membrane[CC],sulfate transport[BP],sulfate transmembrane transporter activity[MF]	4081.Solyc12g056930.1.1	ko:K17470	3.90273	3.42597	3.19776	5.73063	7.03841	6.76639	3.23458	3.14984	3.24125	7.69387	7.24691	6.86415	7.37137	8.41817	5.73644	9.49507	9.41252	11.2258	23.2403	23.7166	26.1618	21.7336	18.3323	15.9099
CtAH10G0236900	Chr10T0236900.1	AT5G50650.1	45.07	Transducin/WD40 repeat_like superfamily protein	XP_024970480.1	SEC12_like protein 2 [Cynara cardunculus var. scolymus]	GO:0005515	protein binding[MF]	29760.VIT_01s0011g04970.t01	ko:K14003	21.107	18.9933	19.6336	19.181	21.6957	19.7257	12.8577	16.2841	17.1885	16.0154	16.8678	16.3719	22.8211	25.7219	29.1828	19.9542	17.4773	18.7934	20.8192	24.852	30.9877	23.4555	26.067	27.7759
CtAH10G0250300	Chr10T0250300.1	NA	NA	NA	KVI07441.1	hypothetical protein Ccrd_014243 [Cynara cardunculus var. scolymus]	NA	NA	NA	NA	11.8292	13.7892	10.5393	12.6291	12.6296	15.537	7.77511	6.64626	8.07839	34.108	16.4629	18.5395	42.4963	56.4754	71.981	39.4776	45.0277	29.1465	84.4806	74.0972	72.4282	46.158	47.5738	64.5438
CtAH10G0255500	Chr10T0255500.1	AT5G04660.1	67.735	cytochrome P450%2C family 77%2C subfamily A%2C polypeptide 4	XP_024971150.1	cytochrome P450 77A2_like [Cynara cardunculus var. scolymus] &gt;KVI07489.1 cytochrome P450 [Cynara cardunculus var. scolymus]	GO:0016705,GO:0020037,GO:0055114,GO:0005506	oxidoreductase activity, acting on paired donors, with incorporation or reduction of molecular oxygen[MF],heme binding[MF],oxidation_reduction process[BP],iron ion binding[MF]	29760.VIT_13s0074g00390.t01	ko:K15399,ko:K21995	2.13842	2.34357	2.77909	1.25508	1.84816	1.16336	1.22206	1.45026	1.52894	2.98267	2.95526	4.83993	6.06263	5.60832	5.39732	3.14676	3.29467	4.08797	9.85693	10.1817	6.26054	8.66078	8.77288	8.85736
CtAH10G0267800	Chr10T0267800.1	AT5G16880.2	70.762	Target of Myb protein 1	XP_023770575.1	TOM1_like protein 1 [Lactuca sativa] &gt;PLY99716.1 hypothetical protein LSAT_9X47621 [Lactuca sativa]	GO:0006886	intracellular protein transport[BP]	3983.cassava4.1_009196m		40.7404	41.2113	41.494	55.329	56.1332	59.0632	29.4985	31.3888	28.5022	38.0945	28.3307	35.8813	43.6233	51.4849	44.1067	46.5136	45.5648	50.9318	65.2199	68.1959	84.7603	54.7999	54.6263	51.7732
CtAH11G0014400	Chr11T0014400.1	NA	NA	NA	NA	NA	NA	NA	NA	NA	18.5471	16.8009	16.8195	16.6201	22.2292	18.3269	9.07057	9.97149	12.2263	11.7221	15.8851	13.6616	20.0158	21.536	18.8044	17.5463	16.8356	21.246	34.1895	39.011	38.1633	46.3617	44.0072	45.8084
CtAH11G0016800	Chr11T0016800.1	AT5G40010.1	61.905	AAA_ATPase 1	XP_024978398.1	AAA_ATPase ASD, mitochondrial_like [Cynara cardunculus var. scolymus] &gt;KVH92741.1 AAA+ ATPase domain_containing protein [Cynara cardunculus var. scolymus]	GO:0005524	ATP binding[MF]	3649.evm.model.supercontig_14.57	ko:K08900	20.107	17.1374	17.2155	16.1905	19.6189	16.9973	14.4064	12.7811	14.6724	12.2558	13.2361	13.1801	19.6554	24.8861	17.2729	13.8158	14.8855	14.498	31.3774	29.9161	23.9393	15.7004	13.3027	13.8962
CtAH11G0030000	Chr11T0030000.1	NA	NA	NA	XP_024978764.1	uncharacterized protein LOC112515998 [Cynara cardunculus var. scolymus] &gt;KVH92492.1 hypothetical protein Ccrd_005477 [Cynara cardunculus var. scolymus]	NA	NA	NA	NA	5.18088	1.99682	2.60005	6.75655	10.616	8.25529	0.772157	3.41873	2.90839	2.54136	2.86226	3.47418	7.72753	15.7008	13.0161	7.78263	7.20046	7.43411	30.3528	22.9559	33.7387	17.2362	9.59734	15.7044
CtAH11G0092700	Chr11T0092700.1	AT5G53130.1	65.488	cyclic nucleotide gated channel 1	XP_024996086.1	cyclic nucleotide_gated ion channel 1 [Cynara cardunculus var. scolymus]	GO:0016020,GO:0055085,GO:0006811,GO:0005216	membrane[CC],transmembrane transport[BP],ion transport[BP],ion channel activity[MF]	4096.XP_009777839.1	ko:K05391	7.60657	6.59712	7.17769	8.04341	10.6964	10.3424	4.85311	4.75238	4.57365	4.35251	6.28743	4.87876	9.33583	11.7506	8.00436	9.53032	8.65723	9.72197	12.9569	13.6947	13.3128	11.0391	9.80019	10.4718
CtAH11G0103800	Chr11T0103800.1	AT5G12480.1	77.486	calmodulin_domain protein kinase 7	XP_024958772.1	calcium_dependent protein kinase 7_like isoform X1 [Cynara cardunculus var. scolymus] &gt;XP_024958773.1 calcium_dependent protein kinase 7_like isoform X1 [Cynara cardunculus var. scolymus] &gt;XP_024958774.1 calcium_dependent protein kinase 7_like isoform X1 [Cynara cardunculus var. scolymus]	GO:0004672,GO:0006468,GO:0005509,GO:0005524	protein kinase activity[MF],protein phosphorylation[BP],calcium ion binding[MF],ATP binding[MF]	3641.EOY32686	ko:K13412	19.4518	17.3258	16.5427	14.6863	16.1534	14.035	9.38539	10.8142	11.8207	13.6591	15.4228	13.2125	19.8233	21.678	20.7128	14.7309	12.8042	13.1945	19.2714	22.4746	25.1605	24.1882	22.9173	25.6187
CtAH11G0111800	Chr11T0111800.1	AT2G35660.1	57.853	FAD/NAD(P)_binding oxidoreductase family protein	KVH89772.1	Aromatic_ring hydroxylase_like protein [Cynara cardunculus var. scolymus]	GO:0071949	FAD binding[MF]	29760.VIT_00s0533g00020.t01		8.16088	7.2125	7.45693	8.5255	10.8436	10.8118	4.32801	3.47376	4.6876	5.04431	6.06776	5.5092	10.7086	12.8877	10.292	5.62436	5.17827	4.92585	14.7292	12.4966	13.9773	11.2346	9.16251	9.93774
CtAH11G0153900	Chr11T0153900.1	AT4G24020.1	25.145	NIN like protein 7	XP_023749269.1	protein NLP6_like [Lactuca sativa] &gt;PLY62009.1 hypothetical protein LSAT_5X52180 [Lactuca sativa]	GO:0005515	protein binding[MF]	4081.Solyc08g082750.2.1		1.73535	1.4229	1.9033	5.09052	5.47383	4.2927	1.86593	1.41148	1.97932	1.03998	1.40809	1.62826	4.17377	5.31532	4.8392	3.09123	3.27699	3.42977	6.45188	6.25482	10.6632	5.78173	5.12769	5.12731
CtAH11G0166300	Chr11T0166300.1	AT4G05160.1	68.022	AMP_dependent synthetase and ligase family protein	KVH90732.1	AMP_binding, conserved site_containing protein [Cynara cardunculus var. scolymus]	GO:0003824	catalytic activity[MF]	4098.XP_009603383.1	ko:K01904	59.3797	52.3661	55.693	72.4229	67.2449	72.3474	67.3612	63.9291	66.1777	29.7582	66.9552	35.1816	86.0101	111.831	84.1105	75.8886	77.1453	66.7481	111.138	108.458	96.7531	136.934	100.482	116.729
CtAH11G0177400	Chr11T0177400.1	AT5G18150.1	60.976	Methyltransferase_related protein	XP_024985498.1	uncharacterized protein LOC112521081 [Cynara cardunculus var. scolymus] &gt;KVH90605.1 hypothetical protein Ccrd_007355 [Cynara cardunculus var. scolymus]	NA	NA	3983.cassava4.1_020253m		10.8324	9.3834	7.03291	17.6711	17.0674	13.6293	10.5846	5.27495	7.07132	14.6788	4.71352	8.69309	15.8467	17.5375	17.4714	9.93873	10.3503	8.26846	17.1998	22.4833	18.2065	18.3021	18.9345	13.7864
CtAH11G0178800	Chr11T0178800.1	AT1G58170.1	53.409	Disease resistance_responsive (dirigent_like protein) family protein	KVH90595.1	Plant disease resistance response protein [Cynara cardunculus var. scolymus]	NA	NA	4536.ONIVA11G04890.1		27.2828	27.8995	25.8445	23.5458	37.6316	26.495	9.6309	8.25767	10.103	27.8307	14.525	23.2516	36.8181	43.6995	35.9391	27.0505	30.6074	41.3399	51.5042	55.6317	47.855	56.6303	42.4535	41.1874
CtAH11G0200900	Chr11T0200900.1	AT2G36800.1	51.139	don_glucosyltransferase 1	KVH90497.1	UDP_glucuronosyl/UDP_glucosyltransferase [Cynara cardunculus var. scolymus]	GO:0016758	transferase activity, transferring hexosyl groups[MF]	3641.EOY08013	ko:K13496	14.42	16.221	17.1254	12.0497	11.7809	14.5812	6.01055	8.43487	7.60083	4.65906	6.78477	6.02092	17.2244	21.9023	19.1934	4.14807	4.77372	4.81455	31.76	22.483	28.7543	22.3355	16.5585	25.6853
CtAH11G0201300	Chr11T0201300.1	AT2G36780.1	46.567	UDP_Glycosyltransferase superfamily protein	KVH90492.1	UDP_glucuronosyl/UDP_glucosyltransferase [Cynara cardunculus var. scolymus]	GO:0016758	transferase activity, transferring hexosyl groups[MF]	3641.EOY08013	ko:K13496	31.6825	30.5092	30.4299	44.2594	44.0071	40.4858	34.2945	40.2976	43.6703	31.1949	37.1294	32.4457	50.5556	57.4606	51.7674	29.4846	30.9929	25.3016	58.0676	57.1196	62.8713	52.8566	43.0432	57.416
CtAH11G0206000	Chr11T0206000.1	AT3G42050.1	72.36	vacuolar ATP synthase subunit H family protein	XP_024985028.1	V_type proton ATPase subunit H [Cynara cardunculus var. scolymus]	GO:0046961,GO:0020037,GO:0015991,GO:0000221	proton_transporting ATPase activity, rotational mechanism[MF],heme binding[MF],vacuolar proton_transporting V_type ATPase, V1 domain[CC]	3750.XP_008357071.1	ko:K02144	108.104	100.061	103.668	106.355	108.58	98.4066	112.145	105.775	118.135	103.179	121.608	111.648	128.753	133.85	108.054	125.844	115.561	127.576	134.369	132.041	131.682	121.725	126.445	135.738
CtAH11G0210400	Chr11T0210400.1	AT5G11580.1	53.509	Regulator of chromosome condensation (RCC1) family protein	XP_024986607.1	ultraviolet_B receptor UVR8 [Cynara cardunculus var. scolymus] &gt;KVH90332.1 Regulator of chromosome condensation 1/beta_lactamase_inhibitor protein II [Cynara cardunculus var. scolymus]	NA	NA	29760.VIT_04s0008g03320.t01		3.93227	3.16629	5.86128	8.996	11.3036	9.47883	2.80689	3.34453	3.70388	1.7016	1.65459	1.31118	9.08719	13.4391	10.7066	2.85095	3.22557	1.91151	16.1646	13.1136	22.6519	5.95905	9.0625	11.0809
CtAH11G0232100	Chr11T0232100.1	AT4G23430.1	56.27	NAD(P)_binding Rossmann_fold superfamily protein	XP_024986018.1	short_chain dehydrogenase TIC 32, chloroplastic_like [Cynara cardunculus var. scolymus]	NA	NA	4113.PGSC0003DMT400032133	ko:K19329	16.0515	14.3309	16.4335	18.621	26.6726	20.7973	8.3657	7.22057	7.33683	16.7924	10.0355	12.1628	32.7414	37.1723	25.6536	15.7628	15.6079	18.4999	37.3364	36.2955	34.3878	28.7442	24.7947	25.8589
CtAH11G0237900	Chr11T0237900.1	AT4G22890.4	69.474	PGR5_LIKE A	XP_024985561.1	PGR5_like protein 1A, chloroplastic [Cynara cardunculus var. scolymus]	GO:0009773,GO:0009535,GO:0016730	photosynthetic electron transport in photosystem I[BP],chloroplast thylakoid membrane[CC],oxidoreductase activity, acting on iron_sulfur proteins as donors[MF]	3694.POPTR_0001s08420.1		201.227	206.832	206.623	184.411	164.505	177.345	211.473	234.017	234.542	187.266	248.845	196.592	179.824	183.241	177.931	205.772	185.816	197.111	132.793	125.059	177.832	169.488	152.544	155.289
CtAH12G0003100	Chr12T0003100.1	AT3G12500.1	60.473	basic chitinase	XP_024977731.1	endochitinase_like [Cynara cardunculus var. scolymus] &gt;KVH92153.1 Chitin_binding, type 1 [Cynara cardunculus var. scolymus]	GO:0016998,GO:0004568,GO:0008061,GO:0005975,GO:0006032	cell wall macromolecule catabolic process[BP],chitinase activity[MF],chitin binding[MF],carbohydrate metabolic process[BP],chitin catabolic process[BP]	3750.XP_008344215.1	ko:K20547	22.8634	17.4726	22.2075	28.3932	32.6512	28.1102	15.5633	13.9697	18.812	6.73116	6.46217	5.97766	131.159	238.7	162.606	49.6981	62.0701	51.3635	286.482	154.454	261.251	161.352	115.642	121.607
CtAH12G0009900	Chr12T0009900.1	AT2G39390.1	83.206	Ribosomal L29 family protein	XP_024978004.1	60S ribosomal protein L35_2_like [Cynara cardunculus var. scolymus] &gt;KVH92129.1 Ribosomal protein L29 [Cynara cardunculus var. scolymus]	GO:0006412,GO:0005840,GO:0003735	translation[BP],ribosome[CC],structural constituent of ribosome[MF]	3760.EMJ07298	ko:K02918	42.9613	49.1039	44.4775	39.8974	38.4336	43.0995	27.6959	37.3195	39.9074	61.286	37.3458	51.5613	68.0906	82.6758	103.933	55.7637	55.7548	53.3808	75.7711	79.9117	88.6613	82.833	95.513	111.327
CtAH12G0024300	Chr12T0024300.1	AT4G19880.1	74.242	Glutathione S_transferase family protein	XP_024978081.1	uncharacterized protein LOC112515470 [Cynara cardunculus var. scolymus]	GO:0004364,GO:0005515	glutathione transferase activity[MF],protein binding[MF]	3988.XP_002524149.1	ko:K07393	14.6626	12.0387	13.1482	13.3487	13.5154	14.3979	6.3875	8.99194	8.90076	3.87915	4.99689	5.72242	24.561	34.4884	28.8179	12.0819	11.6839	11.0097	32.2241	26.7763	35.6267	17.8392	22.4616	19.6873
CtAH12G0060400	Chr12T0060400.1	AT3G62020.1	70.202	germin_like protein 10	XP_024962311.1	germin_like protein 5_1 [Cynara cardunculus var. scolymus] &gt;KVH88098.1 Cupin 1 [Cynara cardunculus var. scolymus]	GO:0030145,GO:0045735	manganese ion binding[MF],nutrient reservoir activity[MF]	3694.POPTR_0005s00310.1		107.611	96.312	96.4731	143.545	171.758	157.91	116.659	106.013	107.683	62.2969	75.6932	88.8837	131.009	135.998	117.323	124.357	120.886	124.379	278.383	268.144	244.044	229.163	207.456	204.918
CtAH12G0088200	Chr12T0088200.1	AT2G38320.2	51.186	TRICHOME BIREFRINGENCE_LIKE 34	XP_024967158.1	protein trichome birefringence_like 34 [Cynara cardunculus var. scolymus]	NA	NA	42345.XP_008799799.1		9.95953	10.3133	11.4504	10.7861	8.8728	8.2289	9.4615	12.6794	10.4851	14.2102	10.9071	10.9226	7.08065	6.47898	10.6821	7.98436	7.58398	6.57875	4.04736	4.87046	5.14843	2.31048	2.5257	4.59604
CtAH12G0096900	Chr12T0096900.1	AT3G51800.3	80.612	metallopeptidase M24 family protein	XP_024966260.1	ERBB_3 BINDING PROTEIN 1_like [Cynara cardunculus var. scolymus] &gt;XP_024966261.1 ERBB_3 BINDING PROTEIN 1_like [Cynara cardunculus var. scolymus] &gt;KVI11425.1 Peptidase M24, methionine aminopeptidase [Cynara cardunculus var. scolymus]	NA	NA	3988.XP_002530504.1		26.1624	22.7323	26.3236	27.2119	27.1625	26.8644	17.9607	24.0492	27.0794	25.7098	28.9029	27.1569	30.3364	38.1357	41.8228	27.1989	25.8986	28.4001	40.3686	43.8604	55.7029	46.3873	44.103	56.0541
CtAH12G0106900	Chr12T0106900.1	AT3G25520.3	69.477	ribosomal protein L5	XP_024967472.1	60S ribosomal protein L5_like [Cynara cardunculus var. scolymus]	GO:0006412,GO:0005840,GO:0003735,GO:0008097	translation[BP],ribosome[CC],structural constituent of ribosome[MF],5S rRNA binding[MF]	3694.POPTR_0014s17230.1	ko:K02932	55.1007	59.184	57.7736	58.4255	57.3441	53.6505	48.5302	51.0142	54.1093	87.0857	73.3042	89.1693	113.243	122.01	114.109	71.0362	69.1568	90.2837	110.018	105.184	140.255	148.252	166.538	153.501
CtAH12G0144800	Chr12T0144800.1	AT5G57690.1	66.811	diacylglycerol kinase 4	XP_024968107.1	diacylglycerol kinase 4 [Cynara cardunculus var. scolymus] &gt;KVI11762.1 ATP_NAD kinase_like domain_containing protein [Cynara cardunculus var. scolymus]	GO:0003951,GO:0004143,GO:0007165,GO:0007205,GO:0016301	NAD+ kinase activity[MF],diacylglycerol kinase activity[MF],signal transduction[BP],protein kinase C_activating G protein_coupled receptor signaling pathway[BP],kinase activity[MF]	4096.XP_009761663.1	ko:K00901	20.1679	19.6449	18.4692	23.1142	24.3831	22.634	20.0064	17.4395	18.1325	17.5733	17.0718	18.3259	24.0772	23.8777	22.5538	17.7327	18.1878	17.9701	30.9334	34.6211	28.7886	19.8375	20.3658	22.0203
CtAH12G0189500	Chr12T0189500.1	AT5G17770.1	84.064	NADH:cytochrome B5 reductase 1	XP_024968248.1	NADH__cytochrome b5 reductase 1_like [Cynara cardunculus var. scolymus] &gt;XP_024968250.1 NADH__cytochrome b5 reductase 1_like [Cynara cardunculus var. scolymus] &gt;XP_024968251.1 NADH__cytochrome b5 reductase 1_like [Cynara cardunculus var. scolymus] &gt;KVI12166.1 Ferredoxin reductase_type FAD_binding domain_containing protein [Cynara cardunculus var. scolymus]	GO:0016491,GO:0055114	oxidoreductase activity[MF],oxidation_reduction process[BP]	3847.GLYMA03G00920.1	ko:K00326	15.6404	17.3531	17.6031	12.7157	9.88244	12.1596	10.8668	16.1503	15.4087	13.1708	16.4205	18.2724	21.1156	25.5145	32.7798	13.8201	14.9351	16.6471	23.6597	25.2286	24.153	31.6395	35.4361	36.7152
CtAH12G0192200	Chr12T0192200.1	AT1G19180.3	36.68	jasmonate_zim_domain protein 1	XP_024965449.1	protein TIFY 10A_like [Cynara cardunculus var. scolymus] &gt;KVI12235.1 CO/COL/TOC1, conserved site_containing protein [Cynara cardunculus var. scolymus]	NA	NA	4096.XP_009793297.1	ko:K13464	11.7711	9.61805	11.3295	11.3752	22.7208	13.089	10.0317	12.484	7.68172	14.6917	19.9519	20.0031	17.8418	21.3648	17.3519	11.044	11.71	12.284	26.4376	28.585	29.618	19.1142	18.6814	21.012
CtAH12G0198500	Chr12T0198500.1	AT2G19790.1	93.662	SNARE_like superfamily protein	XP_024967579.1	AP_4 complex subunit sigma isoform X2 [Cynara cardunculus var. scolymus]	GO:0015031	protein transport[BP]	4081.Solyc05g026130.2.1	ko:K12403	21.459	22.8984	19.7878	19.2768	18.0211	17.4089	15.3895	13.5379	18.4814	19.4456	16.9883	19.8932	25.3757	27.0597	25.2111	15.1382	15.5127	15.8474	27.7466	31.783	29.0594	20.3529	22.298	27.6357
