# Supplementary material for: CtChi19: a valuable gene for improving resistance to Botrytis cinerea and Alternaria alternata in Carthamus tinctorius
Source: Front Plant Sci. 2026 Apr 24;17:1797378. doi: 10.3389/fpls.2026.1797378 (PMC13153071; doi:10.3389/fpls.2026.1797378)
Supplement: Supplementary file 9 [file DataSheet9.xlsx]

## Sheet: FPKM
GO_BP_Entries	gene_id	CK_12h_1	CK_12h_2	CK_12h_3	CK_24h_1	CK_24h_2	CK_24h_3	CK_48h_1	CK_48h_2	CK_48h_3	CK_72h_1	CK_72h_2	CK_72h_3	B.cinerea treatment_12hpi_1	B.cinerea treatment_12hpi_2	B.cinerea treatment_12hpi_3	B.cinerea treatment_24hpi_1	B.cinerea treatment_24hpi_2	B.cinerea treatment_24hpi_3	B.cinerea treatment_48hpi_1	B.cinerea treatment_48hpi_2	B.cinerea treatment_48hpi_3	B.cinerea treatment_72hpi_1	B.cinerea treatment_72hpi_2	B.cinerea treatment_72hpi_3	nr:protein	nr:def
defense response	CtAH09G0277900	11.3276	10.7743	10.2903	16.1686	26.1279	21.1709	5.5509	5.06501	4.84634	5.10431	10.5859	6.65458	20.4094	21.4967	17.6346	16.071	17.1987	21.5543	22.3126	27.9665	28.7462	24.1127	16.8711	18.5772	XP_024981863.1	mitogen_activated protein kinase 3_like [Cynara cardunculus var. scolymus]
defense response	CtAH11G0210400	3.93227	3.16629	5.86128	8.996	11.3036	9.47883	2.80689	3.34453	3.70388	1.7016	1.65459	1.31118	9.08719	13.4391	10.7066	2.85095	3.22557	1.91151	16.1646	13.1136	22.6519	5.95905	9.0625	11.0809	XP_024986607.1	ultraviolet_B receptor UVR8 [Cynara cardunculus var. scolymus] &gt;KVH90332.1 Regulator of chromosome condensation 1/beta_lactamase_inhibitor protein II [Cynara cardunculus var. scolymus]
defense response	CtAH08G0152700	2.98749	3.26273	2.9394	7.2063	8.03847	7.79282	4.5	4.49307	4.58456	2.00417	5.51027	4.07166	12.2044	14.2536	13.68	3.75261	4.94806	4.93685	31.5517	34.2338	23.4723	9.21628	7.58658	10.0734	XP_024975733.1	phosphoenolpyruvate carboxykinase (ATP) [Cynara cardunculus var. scolymus] &gt;KVI08880.1 Phosphoenolpyruvate carboxykinase (ATP), conserved site_containing protein [Cynara cardunculus var. scolymus]
defense response	CtAH02G0199900	217.772	178.941	186.599	229.514	293.661	257.304	97.2071	77.94	105.925	278.83	76.5469	159.447	311.259	318.467	301.81	169.384	169.622	158.893	341.128	370.956	339.748	200.88	276.564	201.303	XP_024994890.1	root allergen protein_like [Cynara cardunculus var. scolymus] &gt;KVH96473.1 Bet v I domain_containing protein [Cynara cardunculus var. scolymus]
defense response	CtAH08G0289500	135.816	131.803	137.169	140.614	136.59	133.289	84.1846	95.0914	95.4357	105.858	99.0793	104.959	128.532	141.422	132.92	145.17	139.964	150.371	184.58	195.214	234.537	221.961	211.898	227.447	XP_024975780.1	calreticulin_3 [Cynara cardunculus var. scolymus]
defense response	CtAH06G0300300	2.2604	1.67878	1.81372	3.00512	5.46328	3.87465	1.87181	2.42054	2.74772	2.65375	3.25763	3.05109	5.07963	7.28993	4.60272	5.81902	5.30662	5.05056	23.2305	16.442	20.3471	12.2107	8.94961	10.8174	XP_024972206.1	patatin_like protein 2 [Cynara cardunculus var. scolymus]
defense response	CtAH04G0163100	9.16778	8.62741	9.71581	10.7242	10.4687	8.84254	11.1342	9.40413	9.09936	11.4214	9.40031	11.5285	16.0156	14.0483	11.4609	8.60412	8.96634	11.0699	15.6416	16.7751	21.7884	12.8956	14.1285	14.3783	XP_024987442.1	arginase 1, mitochondrial isoform X2 [Cynara cardunculus var. scolymus] &gt;XP_024987443.1 arginase 1, mitochondrial isoform X2 [Cynara cardunculus var. scolymus] &gt;KVH97108.1 Ureohydrolase [Cynara cardunculus var. scolymus]
defense response	CtAH08G0028200	17.5147	15.1257	16.2065	14.7281	23.456	17.5526	2.60181	2.22332	3.59766	3.48871	7.18873	6.86082	45.7851	46.8274	40.1749	7.10321	5.0913	11.4678	40.6938	42.1043	35.9008	32.7836	24.5905	29.1983	XP_024978779.1	probable WRKY transcription factor 70 [Cynara cardunculus var. scolymus]
defense response	CtAH12G0003100	22.8634	17.4726	22.2075	28.3932	32.6512	28.1102	15.5633	13.9697	18.812	6.73116	6.46217	5.97766	131.159	238.7	162.606	49.6981	62.0701	51.3635	286.482	154.454	261.251	161.352	115.642	121.607	XP_024977731.1	endochitinase_like [Cynara cardunculus var. scolymus] &gt;KVH92153.1 Chitin_binding, type 1 [Cynara cardunculus var. scolymus]
defense response	CtAH11G0014400	18.5471	16.8009	16.8195	16.6201	22.2292	18.3269	9.07057	9.97149	12.2263	11.7221	15.8851	13.6616	20.0158	21.536	18.8044	17.5463	16.8356	21.246	34.1895	39.011	38.1633	46.3617	44.0072	45.8084	NA	NA
defense response	CtAH05G0206600	17.2575	15.7712	15.8724	19.276	23.0516	20.6142	4.66705	6.37046	7.17841	12.5381	8.2092	11.6071	17.3325	20.2991	20.2518	12.7929	10.9204	15.615	25.7622	26.264	26.4578	33.9848	27.3268	28.736	XP_024959905.1	probable WRKY transcription factor 50 isoform X2 [Cynara cardunculus var. scolymus]
defense response	CtAH05G0083900	2.61337	2.29937	2.01334	5.83937	7.25761	5.34103	1.99531	1.78612	2.03659	1.35726	1.71425	1.22189	6.39591	9.3745	5.44376	6.47702	5.32058	6.29917	14.4901	11.575	10.1197	7.5327	5.10261	5.9284	XP_024979065.1	receptor_like protein kinase HAIKU2 [Cynara cardunculus var. scolymus]
defense response	CtAH02G0058800	4.8889	6.76065	4.29803	8.66616	14.4984	10.5505	0.521456	2.02417	2.18129	1.80181	5.68237	2.83261	6.75487	9.82521	5.63111	3.57765	1.58807	3.00038	37.0834	43.0646	27.6405	29.4908	26.2081	34.7989	XP_024994611.1	probable WRKY transcription factor 40 [Cynara cardunculus var. scolymus]
defense response	CtAH02G0199300	292.69	269.628	299.153	441.388	566.473	504.329	167.322	166.01	192.007	244.733	164.941	198.669	395.878	582.563	423.375	380.729	423.836	373.268	571.057	680.633	692.701	413.443	332.154	391.035	XP_024994890.1	root allergen protein_like [Cynara cardunculus var. scolymus] &gt;KVH96473.1 Bet v I domain_containing protein [Cynara cardunculus var. scolymus]
defense response	CtAH02G0202200	9.5155	7.92926	8.54358	31.4369	43.9054	34.3975	9.48784	18.1707	37.8886	10.8603	10.0107	10.0056	24.2856	42.2467	25.8908	37.944	52.5981	49.7941	97.9531	118.663	129.309	44.0836	43.4759	48.7909	XP_024994832.1	root allergen protein_like [Cynara cardunculus var. scolymus]
defense response	CtAH06G0076500	8.7997	8.55436	8.09654	9.79942	10.2729	9.24593	7.44134	6.02026	8.67282	9.15566	11.0548	10.5913	16.0559	15.3247	13.4651	9.78785	9.39445	10.8998	15.1624	14.1857	12.7854	13.4038	15.0228	13.9099	KVI00319.1	hypothetical protein Ccrd_021432 [Cynara cardunculus var. scolymus]
defense response	CtAH12G0192200	11.7711	9.61805	11.3295	11.3752	22.7208	13.089	10.0317	12.484	7.68172	14.6917	19.9519	20.0031	17.8418	21.3648	17.3519	11.044	11.71	12.284	26.4376	28.585	29.618	19.1142	18.6814	21.012	XP_024965449.1	protein TIFY 10A_like [Cynara cardunculus var. scolymus] &gt;KVI12235.1 CO/COL/TOC1, conserved site_containing protein [Cynara cardunculus var. scolymus]
defense response	CtAH02G0200700	13.8276	13.5997	13.3355	22.7695	28.3974	20.2432	5.75431	8.22546	30.4741	6.26548	5.20155	3.70814	19.4119	40.2868	22.2706	18.705	22.1122	27.364	69.7991	85.4969	62.509	23.4823	32.8756	31.4582	XP_024994832.1	root allergen protein_like [Cynara cardunculus var. scolymus]
defense response	CtAH09G0136900	18.8421	15.9031	15.0217	17.3637	15.7667	17.2757	7.05362	7.86847	5.92124	5.89828	4.25213	6.99419	28.4585	31.7771	24.03	9.79403	9.39233	10.3616	30.4613	31.1699	34.1172	45.1282	39.3335	41.8115	XP_024977293.1	phytohormone_binding protein_like [Cynara cardunculus var. scolymus]
defense response	CtAH09G0135800	25.697	24.5667	23.1705	36.181	35.8508	32.1816	18.9212	27.0426	21.9961	22.9789	14.3509	18.6965	31.3326	34.2053	36.6499	36.6988	36.9852	35.5729	46.5034	40.6862	46.8758	54.5854	52.3075	54.1063	XP_024977076.1	stromal cell_derived factor 2_like protein [Cynara cardunculus var. scolymus]
defense response	CtAH02G0202100	29.0615	19.815	27.3005	89.6397	129.882	106.851	26.3919	35.9991	74.5606	29.9351	22.4794	29.2995	107.203	151.102	101.635	122.681	154.319	160.403	288.004	313.47	396.172	130.185	144.869	125.187	XP_024994832.1	root allergen protein_like [Cynara cardunculus var. scolymus]
defense response	CtAH06G0211000	24.5657	21.864	22.7079	23.0389	22.3582	25.3779	15.1311	14.5317	16.1324	8.93539	16.0939	12.1302	28.9223	31.2887	33.53	18.1705	18.5696	15.7126	39.825	39.0797	40.2044	30.7917	29.5271	39.159	XP_024993176.1	jasmonic acid_amido synthetase JAR1_like [Cynara cardunculus var. scolymus] &gt;XP_024993177.1 jasmonic acid_amido synthetase JAR1_like [Cynara cardunculus var. scolymus]
defense response	CtAH02G0200600	195.377	174.682	178.44	307.758	368.906	298.366	101.729	118.669	155.57	124.172	123.167	137.647	390.514	486.325	298.856	303.009	298.711	303.307	611.372	682.596	585.527	487.828	457.916	466.672	KVH96489.1	Bet v I domain_containing protein [Cynara cardunculus var. scolymus]
defense response	CtAH06G0018500	68.0976	39.5872	50.9464	76.8935	89.299	93.7263	20.9469	28.5988	22.7434	56.1745	55.6226	68.3411	136.987	149.37	111.262	117.457	110.317	113.02	556.695	337.795	426.016	623.895	449.138	448.307	XP_024982947.1	glucan endo_1,3_beta_glucosidase_like [Cynara cardunculus var. scolymus] &gt;KVH99895.1 Glycoside hydrolase, catalytic domain_containing protein [Cynara cardunculus var. scolymus]
defense response	CtAH05G0238300	3.81659	2.8722	8.95338	9.83455	9.0277	11.8982	3.52837	2.42194	3.64897	5.32622	1.56715	4.39316	12.5974	30.4014	14.2783	5.66285	5.69734	4.76601	101.151	49.7585	98.0947	64.013	31.9445	49.6461	NA	NA
defense response	CtAH02G0202000	10.0192	10.8305	7.72655	31.0384	43.1196	43.6598	11.6384	18.0249	35.9639	12.0088	9.56649	10.2888	27.29	44.6521	33.8109	42.7696	54.3982	52.8055	134.499	144.451	148.074	40.7257	43.1706	46.8377	XP_024994832.1	root allergen protein_like [Cynara cardunculus var. scolymus]
defense response	CtAH02G0200500	159.081	137.911	154.242	325.614	374.005	330.952	91.9115	119.411	132.759	100.123	107.947	121.671	423.237	595.212	366.022	356.781	385.861	348.117	594.848	579.308	731.154	514.246	361.689	507.545	XP_024995488.1	root allergen protein_like [Cynara cardunculus var. scolymus] &gt;KVH96485.1 Bet v I domain_containing protein [Cynara cardunculus var. scolymus]
defense response	CtAH12G0144800	20.1679	19.6449	18.4692	23.1142	24.3831	22.634	20.0064	17.4395	18.1325	17.5733	17.0718	18.3259	24.0772	23.8777	22.5538	17.7327	18.1878	17.9701	30.9334	34.6211	28.7886	19.8375	20.3658	22.0203	XP_024968107.1	diacylglycerol kinase 4 [Cynara cardunculus var. scolymus] &gt;KVI11762.1 ATP_NAD kinase_like domain_containing protein [Cynara cardunculus var. scolymus]
defense response	CtAH03G0145500	14.4038	12.3809	10.9676	17.4623	20.9464	15.2118	5.89056	5.29395	6.53732	9.56331	9.348	11.074	21.6386	22.6556	19.4309	11.2617	9.0531	10.7888	20.6929	17.9057	17.5704	21.5927	15.2702	16.8889	XP_024996542.1	probable WRKY transcription factor 46 [Cynara cardunculus var. scolymus]
defense response	CtAH05G0085700	11.3794	4.7937	8.79479	9.78298	15.5008	15.997	3.50886	1.46292	2.33135	9.28609	11.8776	14.4347	162.586	191.213	57.0367	19.6172	16.3955	24.2084	118.722	88.1919	180.017	312.364	209.4	225.346	XP_024979355.1	pathogenesis_related protein PR_1 type_like [Cynara cardunculus var. scolymus]
defense response	CtAH10G0134100	10.9232	10.7866	11.8964	12.8142	10.5719	12.4273	1.79861	0.957461	0.744246	3.28192	2.18247	3.26793	44.8409	46.2975	46.1826	5.69649	3.29237	4.77886	28.6084	34.5028	32.4116	61.7412	56.0657	61.9484	XP_024972939.1	probable WRKY transcription factor 70 [Cynara cardunculus var. scolymus]
defense response	CtAH08G0128100	11.2617	10.5635	10.6216	19.1786	21.0314	18.3917	6.93574	6.34138	8.87413	4.3677	11.9817	8.51356	59.4712	73.1858	53.8146	24.4786	24.6823	25.3277	58.8893	56.0319	60.4533	60.2763	60.1048	55.8075	KVI09078.1	hypothetical protein Ccrd_012467 [Cynara cardunculus var. scolymus]
defense response	CtAH02G0042300	30.3058	27.1247	22.7993	21.6554	27.7405	25.2768	18.7385	16.623	16.0858	13.1148	20.2912	18.9327	33.8656	34.264	31.9937	25.2516	25.1772	27.4739	33.9624	34.3238	32.4082	37.9981	44.9824	37.1382	KAD3641802.1	hypothetical protein E3N88_31026 [Mikania micrantha]
defense response	CtAH05G0238200	44.5171	34.6066	69.9308	77.049	77.2245	85.0062	32.0414	28.4998	47.2247	20.1199	20.4947	29.4267	116.596	379.451	143.726	92.6527	100.755	88.3538	520.184	319.352	372.017	296.401	185.729	295.182	XP_024960153.1	EG45_like domain containing protein [Cynara cardunculus var. scolymus] &gt;KVI01363.1 hypothetical protein Ccrd_020367 [Cynara cardunculus var. scolymus]
defense response	CtAH02G0200400	53.9466	42.93	42.1147	92.7611	113.311	88.0028	35.7826	28.1621	32.7969	65.7849	11.2084	38.8814	108.843	110.332	90.023	48.9506	43.9529	44.4701	154.677	138.636	106.444	167.908	158.649	111.881	XP_024994920.1	root allergen protein_like [Cynara cardunculus var. scolymus] &gt;KVH96454.1 hypothetical protein Ccrd_001456 [Cynara cardunculus var. scolymus]
defense response	CtAH04G0238400	11.5995	12.3915	12.2658	12.9304	13.9533	15.7768	15.0743	17.5181	15.8922	18.2678	15.5677	17.6869	19.9831	20.9469	20.1159	15.603	15.2984	14.8626	25.8272	23.3081	26.1373	22.2709	22.6534	23.2201	XP_024988038.1	RNA_binding KH domain_containing protein RCF3_like isoform X1 [Cynara cardunculus var. scolymus] &gt;XP_024988039.1 RNA_binding KH domain_containing protein RCF3_like isoform X1 [Cynara cardunculus var. scolymus] &gt;XP_024988040.1 RNA_binding KH domain_containing protein RCF3_like isoform X1 [Cynara cardunculus var. scolymus]
defense response	CtAH08G0250100	57.6396	40.4598	53.409	60.3721	67.5157	68.6887	13.644	17.5729	15.9158	20.4811	25.9899	26.3108	250.844	282.766	188.604	92.9333	84.6764	74.1645	130.524	145.697	126.048	405.746	269.589	315.512	XP_024985370.1	endochitinase EP3_like [Cynara cardunculus var. scolymus] &gt;KVI08180.1 Glycoside hydrolase, family 19 [Cynara cardunculus var. scolymus]
defense response	CtAH05G0099500	3.098	2.34895	3.33367	1.30456	1.07305	1.00553	2.50783	2.16783	1.6156	4.3469	5.76983	3.9724	12.6518	11.1532	10.0896	4.12197	4.87264	7.13923	21.8516	17.7857	14.6819	10.2998	10.9199	12.2247	KVH93253.1	AMP_binding, conserved site_containing protein [Cynara cardunculus var. scolymus]
response to biotic stimulus	CtAH09G0277900	11.3276	10.7743	10.2903	16.1686	26.1279	21.1709	5.5509	5.06501	4.84634	5.10431	10.5859	6.65458	20.4094	21.4967	17.6346	16.071	17.1987	21.5543	22.3126	27.9665	28.7462	24.1127	16.8711	18.5772	XP_024981863.1	mitogen_activated protein kinase 3_like [Cynara cardunculus var. scolymus]
response to biotic stimulus	CtAH11G0210400	3.93227	3.16629	5.86128	8.996	11.3036	9.47883	2.80689	3.34453	3.70388	1.7016	1.65459	1.31118	9.08719	13.4391	10.7066	2.85095	3.22557	1.91151	16.1646	13.1136	22.6519	5.95905	9.0625	11.0809	XP_024986607.1	ultraviolet_B receptor UVR8 [Cynara cardunculus var. scolymus] &gt;KVH90332.1 Regulator of chromosome condensation 1/beta_lactamase_inhibitor protein II [Cynara cardunculus var. scolymus]
response to biotic stimulus	CtAH08G0152700	2.98749	3.26273	2.9394	7.2063	8.03847	7.79282	4.5	4.49307	4.58456	2.00417	5.51027	4.07166	12.2044	14.2536	13.68	3.75261	4.94806	4.93685	31.5517	34.2338	23.4723	9.21628	7.58658	10.0734	XP_024975733.1	phosphoenolpyruvate carboxykinase (ATP) [Cynara cardunculus var. scolymus] &gt;KVI08880.1 Phosphoenolpyruvate carboxykinase (ATP), conserved site_containing protein [Cynara cardunculus var. scolymus]
response to biotic stimulus	CtAH02G0199900	217.772	178.941	186.599	229.514	293.661	257.304	97.2071	77.94	105.925	278.83	76.5469	159.447	311.259	318.467	301.81	169.384	169.622	158.893	341.128	370.956	339.748	200.88	276.564	201.303	XP_024994890.1	root allergen protein_like [Cynara cardunculus var. scolymus] &gt;KVH96473.1 Bet v I domain_containing protein [Cynara cardunculus var. scolymus]
response to biotic stimulus	CtAH08G0289500	135.816	131.803	137.169	140.614	136.59	133.289	84.1846	95.0914	95.4357	105.858	99.0793	104.959	128.532	141.422	132.92	145.17	139.964	150.371	184.58	195.214	234.537	221.961	211.898	227.447	XP_024975780.1	calreticulin_3 [Cynara cardunculus var. scolymus]
response to biotic stimulus	CtAH11G0111800	8.16088	7.2125	7.45693	8.5255	10.8436	10.8118	4.32801	3.47376	4.6876	5.04431	6.06776	5.5092	10.7086	12.8877	10.292	5.62436	5.17827	4.92585	14.7292	12.4966	13.9773	11.2346	9.16251	9.93774	KVH89772.1	Aromatic_ring hydroxylase_like protein [Cynara cardunculus var. scolymus]
response to biotic stimulus	CtAH06G0300300	2.2604	1.67878	1.81372	3.00512	5.46328	3.87465	1.87181	2.42054	2.74772	2.65375	3.25763	3.05109	5.07963	7.28993	4.60272	5.81902	5.30662	5.05056	23.2305	16.442	20.3471	12.2107	8.94961	10.8174	XP_024972206.1	patatin_like protein 2 [Cynara cardunculus var. scolymus]
response to biotic stimulus	CtAH04G0163100	9.16778	8.62741	9.71581	10.7242	10.4687	8.84254	11.1342	9.40413	9.09936	11.4214	9.40031	11.5285	16.0156	14.0483	11.4609	8.60412	8.96634	11.0699	15.6416	16.7751	21.7884	12.8956	14.1285	14.3783	XP_024987442.1	arginase 1, mitochondrial isoform X2 [Cynara cardunculus var. scolymus] &gt;XP_024987443.1 arginase 1, mitochondrial isoform X2 [Cynara cardunculus var. scolymus] &gt;KVH97108.1 Ureohydrolase [Cynara cardunculus var. scolymus]
response to biotic stimulus	CtAH08G0028200	17.5147	15.1257	16.2065	14.7281	23.456	17.5526	2.60181	2.22332	3.59766	3.48871	7.18873	6.86082	45.7851	46.8274	40.1749	7.10321	5.0913	11.4678	40.6938	42.1043	35.9008	32.7836	24.5905	29.1983	XP_024978779.1	probable WRKY transcription factor 70 [Cynara cardunculus var. scolymus]
response to biotic stimulus	CtAH11G0014400	18.5471	16.8009	16.8195	16.6201	22.2292	18.3269	9.07057	9.97149	12.2263	11.7221	15.8851	13.6616	20.0158	21.536	18.8044	17.5463	16.8356	21.246	34.1895	39.011	38.1633	46.3617	44.0072	45.8084	NA	NA
response to biotic stimulus	CtAH05G0206600	17.2575	15.7712	15.8724	19.276	23.0516	20.6142	4.66705	6.37046	7.17841	12.5381	8.2092	11.6071	17.3325	20.2991	20.2518	12.7929	10.9204	15.615	25.7622	26.264	26.4578	33.9848	27.3268	28.736	XP_024959905.1	probable WRKY transcription factor 50 isoform X2 [Cynara cardunculus var. scolymus]
response to biotic stimulus	CtAH05G0083900	2.61337	2.29937	2.01334	5.83937	7.25761	5.34103	1.99531	1.78612	2.03659	1.35726	1.71425	1.22189	6.39591	9.3745	5.44376	6.47702	5.32058	6.29917	14.4901	11.575	10.1197	7.5327	5.10261	5.9284	XP_024979065.1	receptor_like protein kinase HAIKU2 [Cynara cardunculus var. scolymus]
response to biotic stimulus	CtAH02G0058800	4.8889	6.76065	4.29803	8.66616	14.4984	10.5505	0.521456	2.02417	2.18129	1.80181	5.68237	2.83261	6.75487	9.82521	5.63111	3.57765	1.58807	3.00038	37.0834	43.0646	27.6405	29.4908	26.2081	34.7989	XP_024994611.1	probable WRKY transcription factor 40 [Cynara cardunculus var. scolymus]
response to biotic stimulus	CtAH02G0199300	292.69	269.628	299.153	441.388	566.473	504.329	167.322	166.01	192.007	244.733	164.941	198.669	395.878	582.563	423.375	380.729	423.836	373.268	571.057	680.633	692.701	413.443	332.154	391.035	XP_024994890.1	root allergen protein_like [Cynara cardunculus var. scolymus] &gt;KVH96473.1 Bet v I domain_containing protein [Cynara cardunculus var. scolymus]
response to biotic stimulus	CtAH02G0202200	9.5155	7.92926	8.54358	31.4369	43.9054	34.3975	9.48784	18.1707	37.8886	10.8603	10.0107	10.0056	24.2856	42.2467	25.8908	37.944	52.5981	49.7941	97.9531	118.663	129.309	44.0836	43.4759	48.7909	XP_024994832.1	root allergen protein_like [Cynara cardunculus var. scolymus]
response to biotic stimulus	CtAH06G0076500	8.7997	8.55436	8.09654	9.79942	10.2729	9.24593	7.44134	6.02026	8.67282	9.15566	11.0548	10.5913	16.0559	15.3247	13.4651	9.78785	9.39445	10.8998	15.1624	14.1857	12.7854	13.4038	15.0228	13.9099	KVI00319.1	hypothetical protein Ccrd_021432 [Cynara cardunculus var. scolymus]
response to biotic stimulus	CtAH12G0192200	11.7711	9.61805	11.3295	11.3752	22.7208	13.089	10.0317	12.484	7.68172	14.6917	19.9519	20.0031	17.8418	21.3648	17.3519	11.044	11.71	12.284	26.4376	28.585	29.618	19.1142	18.6814	21.012	XP_024965449.1	protein TIFY 10A_like [Cynara cardunculus var. scolymus] &gt;KVI12235.1 CO/COL/TOC1, conserved site_containing protein [Cynara cardunculus var. scolymus]
response to biotic stimulus	CtAH06G0211300	5.78134	4.8416	6.46473	8.43291	9.44655	7.44421	5.21277	6.20977	6.48748	6.5679	6.7438	6.8621	11.0571	13.0557	13.4845	13.8473	14.0847	14.527	13.8253	15.7211	16.8248	14.9567	19.067	17.7752	XP_024992910.1	tubulin gamma_1 chain [Cynara cardunculus var. scolymus]
response to biotic stimulus	CtAH02G0200700	13.8276	13.5997	13.3355	22.7695	28.3974	20.2432	5.75431	8.22546	30.4741	6.26548	5.20155	3.70814	19.4119	40.2868	22.2706	18.705	22.1122	27.364	69.7991	85.4969	62.509	23.4823	32.8756	31.4582	XP_024994832.1	root allergen protein_like [Cynara cardunculus var. scolymus]
response to biotic stimulus	CtAH09G0135800	25.697	24.5667	23.1705	36.181	35.8508	32.1816	18.9212	27.0426	21.9961	22.9789	14.3509	18.6965	31.3326	34.2053	36.6499	36.6988	36.9852	35.5729	46.5034	40.6862	46.8758	54.5854	52.3075	54.1063	XP_024977076.1	stromal cell_derived factor 2_like protein [Cynara cardunculus var. scolymus]
response to biotic stimulus	CtAH02G0202100	29.0615	19.815	27.3005	89.6397	129.882	106.851	26.3919	35.9991	74.5606	29.9351	22.4794	29.2995	107.203	151.102	101.635	122.681	154.319	160.403	288.004	313.47	396.172	130.185	144.869	125.187	XP_024994832.1	root allergen protein_like [Cynara cardunculus var. scolymus]
response to biotic stimulus	CtAH06G0211000	24.5657	21.864	22.7079	23.0389	22.3582	25.3779	15.1311	14.5317	16.1324	8.93539	16.0939	12.1302	28.9223	31.2887	33.53	18.1705	18.5696	15.7126	39.825	39.0797	40.2044	30.7917	29.5271	39.159	XP_024993176.1	jasmonic acid_amido synthetase JAR1_like [Cynara cardunculus var. scolymus] &gt;XP_024993177.1 jasmonic acid_amido synthetase JAR1_like [Cynara cardunculus var. scolymus]
response to biotic stimulus	CtAH02G0200600	195.377	174.682	178.44	307.758	368.906	298.366	101.729	118.669	155.57	124.172	123.167	137.647	390.514	486.325	298.856	303.009	298.711	303.307	611.372	682.596	585.527	487.828	457.916	466.672	KVH96489.1	Bet v I domain_containing protein [Cynara cardunculus var. scolymus]
response to biotic stimulus	CtAH05G0238300	3.81659	2.8722	8.95338	9.83455	9.0277	11.8982	3.52837	2.42194	3.64897	5.32622	1.56715	4.39316	12.5974	30.4014	14.2783	5.66285	5.69734	4.76601	101.151	49.7585	98.0947	64.013	31.9445	49.6461	NA	NA
response to biotic stimulus	CtAH02G0202000	10.0192	10.8305	7.72655	31.0384	43.1196	43.6598	11.6384	18.0249	35.9639	12.0088	9.56649	10.2888	27.29	44.6521	33.8109	42.7696	54.3982	52.8055	134.499	144.451	148.074	40.7257	43.1706	46.8377	XP_024994832.1	root allergen protein_like [Cynara cardunculus var. scolymus]
response to biotic stimulus	CtAH02G0200500	159.081	137.911	154.242	325.614	374.005	330.952	91.9115	119.411	132.759	100.123	107.947	121.671	423.237	595.212	366.022	356.781	385.861	348.117	594.848	579.308	731.154	514.246	361.689	507.545	XP_024995488.1	root allergen protein_like [Cynara cardunculus var. scolymus] &gt;KVH96485.1 Bet v I domain_containing protein [Cynara cardunculus var. scolymus]
response to biotic stimulus	CtAH03G0145500	14.4038	12.3809	10.9676	17.4623	20.9464	15.2118	5.89056	5.29395	6.53732	9.56331	9.348	11.074	21.6386	22.6556	19.4309	11.2617	9.0531	10.7888	20.6929	17.9057	17.5704	21.5927	15.2702	16.8889	XP_024996542.1	probable WRKY transcription factor 46 [Cynara cardunculus var. scolymus]
response to biotic stimulus	CtAH05G0085700	11.3794	4.7937	8.79479	9.78298	15.5008	15.997	3.50886	1.46292	2.33135	9.28609	11.8776	14.4347	162.586	191.213	57.0367	19.6172	16.3955	24.2084	118.722	88.1919	180.017	312.364	209.4	225.346	XP_024979355.1	pathogenesis_related protein PR_1 type_like [Cynara cardunculus var. scolymus]
response to biotic stimulus	CtAH10G0134100	10.9232	10.7866	11.8964	12.8142	10.5719	12.4273	1.79861	0.957461	0.744246	3.28192	2.18247	3.26793	44.8409	46.2975	46.1826	5.69649	3.29237	4.77886	28.6084	34.5028	32.4116	61.7412	56.0657	61.9484	XP_024972939.1	probable WRKY transcription factor 70 [Cynara cardunculus var. scolymus]
response to biotic stimulus	CtAH08G0128100	11.2617	10.5635	10.6216	19.1786	21.0314	18.3917	6.93574	6.34138	8.87413	4.3677	11.9817	8.51356	59.4712	73.1858	53.8146	24.4786	24.6823	25.3277	58.8893	56.0319	60.4533	60.2763	60.1048	55.8075	KVI09078.1	hypothetical protein Ccrd_012467 [Cynara cardunculus var. scolymus]
response to biotic stimulus	CtAH02G0042300	30.3058	27.1247	22.7993	21.6554	27.7405	25.2768	18.7385	16.623	16.0858	13.1148	20.2912	18.9327	33.8656	34.264	31.9937	25.2516	25.1772	27.4739	33.9624	34.3238	32.4082	37.9981	44.9824	37.1382	KAD3641802.1	hypothetical protein E3N88_31026 [Mikania micrantha]
response to biotic stimulus	CtAH05G0238200	44.5171	34.6066	69.9308	77.049	77.2245	85.0062	32.0414	28.4998	47.2247	20.1199	20.4947	29.4267	116.596	379.451	143.726	92.6527	100.755	88.3538	520.184	319.352	372.017	296.401	185.729	295.182	XP_024960153.1	EG45_like domain containing protein [Cynara cardunculus var. scolymus] &gt;KVI01363.1 hypothetical protein Ccrd_020367 [Cynara cardunculus var. scolymus]
response to biotic stimulus	CtAH02G0200400	53.9466	42.93	42.1147	92.7611	113.311	88.0028	35.7826	28.1621	32.7969	65.7849	11.2084	38.8814	108.843	110.332	90.023	48.9506	43.9529	44.4701	154.677	138.636	106.444	167.908	158.649	111.881	XP_024994920.1	root allergen protein_like [Cynara cardunculus var. scolymus] &gt;KVH96454.1 hypothetical protein Ccrd_001456 [Cynara cardunculus var. scolymus]
response to biotic stimulus	CtAH08G0168100	4.15759	3.24695	2.48186	4.1428	6.88507	7.51564	4.13278	3.17177	3.34647	2.97308	2.59212	3.801	15.7546	18.6758	13.8138	8.8414	7.99607	7.22911	11.2457	13.4704	11.4064	18.4427	14.4882	15.4099	XP_024979990.1	protein STRICTOSIDINE SYNTHASE_LIKE 6_like [Cynara cardunculus var. scolymus] &gt;KVI08726.1 Six_bladed beta_propeller, TolB_like protein [Cynara cardunculus var. scolymus]
response to biotic stimulus	CtAH04G0238400	11.5995	12.3915	12.2658	12.9304	13.9533	15.7768	15.0743	17.5181	15.8922	18.2678	15.5677	17.6869	19.9831	20.9469	20.1159	15.603	15.2984	14.8626	25.8272	23.3081	26.1373	22.2709	22.6534	23.2201	XP_024988038.1	RNA_binding KH domain_containing protein RCF3_like isoform X1 [Cynara cardunculus var. scolymus] &gt;XP_024988039.1 RNA_binding KH domain_containing protein RCF3_like isoform X1 [Cynara cardunculus var. scolymus] &gt;XP_024988040.1 RNA_binding KH domain_containing protein RCF3_like isoform X1 [Cynara cardunculus var. scolymus]
response to biotic stimulus	CtAH08G0250100	57.6396	40.4598	53.409	60.3721	67.5157	68.6887	13.644	17.5729	15.9158	20.4811	25.9899	26.3108	250.844	282.766	188.604	92.9333	84.6764	74.1645	130.524	145.697	126.048	405.746	269.589	315.512	XP_024985370.1	endochitinase EP3_like [Cynara cardunculus var. scolymus] &gt;KVI08180.1 Glycoside hydrolase, family 19 [Cynara cardunculus var. scolymus]
response to biotic stimulus	CtAH05G0099500	3.098	2.34895	3.33367	1.30456	1.07305	1.00553	2.50783	2.16783	1.6156	4.3469	5.76983	3.9724	12.6518	11.1532	10.0896	4.12197	4.87264	7.13923	21.8516	17.7857	14.6819	10.2998	10.9199	12.2247	KVH93253.1	AMP_binding, conserved site_containing protein [Cynara cardunculus var. scolymus]
cellular response to lipid	CtAH01G0012800	263.092	242.62	258.63	308.65	324.947	312.933	255.067	240.388	214.763	212.938	233.126	244.085	310.135	321.059	350.229	233.034	207.196	209.177	329.055	333.713	374.568	331.057	275.264	289.025	XP_024973928.1	NAC domain_containing protein 2_like [Cynara cardunculus var. scolymus]
cellular response to lipid	CtAH09G0277900	11.3276	10.7743	10.2903	16.1686	26.1279	21.1709	5.5509	5.06501	4.84634	5.10431	10.5859	6.65458	20.4094	21.4967	17.6346	16.071	17.1987	21.5543	22.3126	27.9665	28.7462	24.1127	16.8711	18.5772	XP_024981863.1	mitogen_activated protein kinase 3_like [Cynara cardunculus var. scolymus]
cellular response to lipid	CtAH07G0048400	5.42119	4.34267	4.56255	8.86423	10.4664	8.85166	4.07099	4.55192	5.79805	1.78924	2.79512	2.33426	8.42476	9.27883	11.2713	3.99239	3.58165	3.45044	12.8258	10.2343	14.9743	9.80343	7.00201	12.003	XP_024991181.1	transcription factor MYB62_like [Cynara cardunculus var. scolymus]
cellular response to lipid	CtAH02G0199900	217.772	178.941	186.599	229.514	293.661	257.304	97.2071	77.94	105.925	278.83	76.5469	159.447	311.259	318.467	301.81	169.384	169.622	158.893	341.128	370.956	339.748	200.88	276.564	201.303	XP_024994890.1	root allergen protein_like [Cynara cardunculus var. scolymus] &gt;KVH96473.1 Bet v I domain_containing protein [Cynara cardunculus var. scolymus]
cellular response to lipid	CtAH08G0028200	17.5147	15.1257	16.2065	14.7281	23.456	17.5526	2.60181	2.22332	3.59766	3.48871	7.18873	6.86082	45.7851	46.8274	40.1749	7.10321	5.0913	11.4678	40.6938	42.1043	35.9008	32.7836	24.5905	29.1983	XP_024978779.1	probable WRKY transcription factor 70 [Cynara cardunculus var. scolymus]
cellular response to lipid	CtAH05G0206600	17.2575	15.7712	15.8724	19.276	23.0516	20.6142	4.66705	6.37046	7.17841	12.5381	8.2092	11.6071	17.3325	20.2991	20.2518	12.7929	10.9204	15.615	25.7622	26.264	26.4578	33.9848	27.3268	28.736	XP_024959905.1	probable WRKY transcription factor 50 isoform X2 [Cynara cardunculus var. scolymus]
cellular response to lipid	CtAH02G0199300	292.69	269.628	299.153	441.388	566.473	504.329	167.322	166.01	192.007	244.733	164.941	198.669	395.878	582.563	423.375	380.729	423.836	373.268	571.057	680.633	692.701	413.443	332.154	391.035	XP_024994890.1	root allergen protein_like [Cynara cardunculus var. scolymus] &gt;KVH96473.1 Bet v I domain_containing protein [Cynara cardunculus var. scolymus]
cellular response to lipid	CtAH02G0202200	9.5155	7.92926	8.54358	31.4369	43.9054	34.3975	9.48784	18.1707	37.8886	10.8603	10.0107	10.0056	24.2856	42.2467	25.8908	37.944	52.5981	49.7941	97.9531	118.663	129.309	44.0836	43.4759	48.7909	XP_024994832.1	root allergen protein_like [Cynara cardunculus var. scolymus]
cellular response to lipid	CtAH12G0192200	11.7711	9.61805	11.3295	11.3752	22.7208	13.089	10.0317	12.484	7.68172	14.6917	19.9519	20.0031	17.8418	21.3648	17.3519	11.044	11.71	12.284	26.4376	28.585	29.618	19.1142	18.6814	21.012	XP_024965449.1	protein TIFY 10A_like [Cynara cardunculus var. scolymus] &gt;KVI12235.1 CO/COL/TOC1, conserved site_containing protein [Cynara cardunculus var. scolymus]
cellular response to lipid	CtAH02G0200700	13.8276	13.5997	13.3355	22.7695	28.3974	20.2432	5.75431	8.22546	30.4741	6.26548	5.20155	3.70814	19.4119	40.2868	22.2706	18.705	22.1122	27.364	69.7991	85.4969	62.509	23.4823	32.8756	31.4582	XP_024994832.1	root allergen protein_like [Cynara cardunculus var. scolymus]
cellular response to lipid	CtAH09G0090800	18.2208	18.532	19.3454	13.1236	14.3768	13.5	13.971	17.5007	16.2213	12.5025	16.7378	15.5817	17.3319	18.1093	20.306	15.0683	13.9739	14.1032	29.5894	31.029	28.5677	23.666	24.1563	23.8763	XP_024969975.1	ABSCISIC ACID_INSENSITIVE 5_like protein 5 isoform X2 [Cynara cardunculus var. scolymus]
cellular response to lipid	CtAH09G0136900	18.8421	15.9031	15.0217	17.3637	15.7667	17.2757	7.05362	7.86847	5.92124	5.89828	4.25213	6.99419	28.4585	31.7771	24.03	9.79403	9.39233	10.3616	30.4613	31.1699	34.1172	45.1282	39.3335	41.8115	XP_024977293.1	phytohormone_binding protein_like [Cynara cardunculus var. scolymus]
cellular response to lipid	CtAH02G0202100	29.0615	19.815	27.3005	89.6397	129.882	106.851	26.3919	35.9991	74.5606	29.9351	22.4794	29.2995	107.203	151.102	101.635	122.681	154.319	160.403	288.004	313.47	396.172	130.185	144.869	125.187	XP_024994832.1	root allergen protein_like [Cynara cardunculus var. scolymus]
cellular response to lipid	CtAH06G0211000	24.5657	21.864	22.7079	23.0389	22.3582	25.3779	15.1311	14.5317	16.1324	8.93539	16.0939	12.1302	28.9223	31.2887	33.53	18.1705	18.5696	15.7126	39.825	39.0797	40.2044	30.7917	29.5271	39.159	XP_024993176.1	jasmonic acid_amido synthetase JAR1_like [Cynara cardunculus var. scolymus] &gt;XP_024993177.1 jasmonic acid_amido synthetase JAR1_like [Cynara cardunculus var. scolymus]
cellular response to lipid	CtAH02G0200600	195.377	174.682	178.44	307.758	368.906	298.366	101.729	118.669	155.57	124.172	123.167	137.647	390.514	486.325	298.856	303.009	298.711	303.307	611.372	682.596	585.527	487.828	457.916	466.672	KVH96489.1	Bet v I domain_containing protein [Cynara cardunculus var. scolymus]
cellular response to lipid	CtAH02G0202000	10.0192	10.8305	7.72655	31.0384	43.1196	43.6598	11.6384	18.0249	35.9639	12.0088	9.56649	10.2888	27.29	44.6521	33.8109	42.7696	54.3982	52.8055	134.499	144.451	148.074	40.7257	43.1706	46.8377	XP_024994832.1	root allergen protein_like [Cynara cardunculus var. scolymus]
cellular response to lipid	CtAH02G0200500	159.081	137.911	154.242	325.614	374.005	330.952	91.9115	119.411	132.759	100.123	107.947	121.671	423.237	595.212	366.022	356.781	385.861	348.117	594.848	579.308	731.154	514.246	361.689	507.545	XP_024995488.1	root allergen protein_like [Cynara cardunculus var. scolymus] &gt;KVH96485.1 Bet v I domain_containing protein [Cynara cardunculus var. scolymus]
cellular response to lipid	CtAH03G0145500	14.4038	12.3809	10.9676	17.4623	20.9464	15.2118	5.89056	5.29395	6.53732	9.56331	9.348	11.074	21.6386	22.6556	19.4309	11.2617	9.0531	10.7888	20.6929	17.9057	17.5704	21.5927	15.2702	16.8889	XP_024996542.1	probable WRKY transcription factor 46 [Cynara cardunculus var. scolymus]
cellular response to lipid	CtAH10G0134100	10.9232	10.7866	11.8964	12.8142	10.5719	12.4273	1.79861	0.957461	0.744246	3.28192	2.18247	3.26793	44.8409	46.2975	46.1826	5.69649	3.29237	4.77886	28.6084	34.5028	32.4116	61.7412	56.0657	61.9484	XP_024972939.1	probable WRKY transcription factor 70 [Cynara cardunculus var. scolymus]
cellular response to lipid	CtAH02G0200400	53.9466	42.93	42.1147	92.7611	113.311	88.0028	35.7826	28.1621	32.7969	65.7849	11.2084	38.8814	108.843	110.332	90.023	48.9506	43.9529	44.4701	154.677	138.636	106.444	167.908	158.649	111.881	XP_024994920.1	root allergen protein_like [Cynara cardunculus var. scolymus] &gt;KVH96454.1 hypothetical protein Ccrd_001456 [Cynara cardunculus var. scolymus]
cellular response to lipid	CtAH04G0238400	11.5995	12.3915	12.2658	12.9304	13.9533	15.7768	15.0743	17.5181	15.8922	18.2678	15.5677	17.6869	19.9831	20.9469	20.1159	15.603	15.2984	14.8626	25.8272	23.3081	26.1373	22.2709	22.6534	23.2201	XP_024988038.1	RNA_binding KH domain_containing protein RCF3_like isoform X1 [Cynara cardunculus var. scolymus] &gt;XP_024988039.1 RNA_binding KH domain_containing protein RCF3_like isoform X1 [Cynara cardunculus var. scolymus] &gt;XP_024988040.1 RNA_binding KH domain_containing protein RCF3_like isoform X1 [Cynara cardunculus var. scolymus]
cellular response to endogenous stimulus	CtAH01G0012800	263.092	242.62	258.63	308.65	324.947	312.933	255.067	240.388	214.763	212.938	233.126	244.085	310.135	321.059	350.229	233.034	207.196	209.177	329.055	333.713	374.568	331.057	275.264	289.025	XP_024973928.1	NAC domain_containing protein 2_like [Cynara cardunculus var. scolymus]
cellular response to endogenous stimulus	CtAH09G0277900	11.3276	10.7743	10.2903	16.1686	26.1279	21.1709	5.5509	5.06501	4.84634	5.10431	10.5859	6.65458	20.4094	21.4967	17.6346	16.071	17.1987	21.5543	22.3126	27.9665	28.7462	24.1127	16.8711	18.5772	XP_024981863.1	mitogen_activated protein kinase 3_like [Cynara cardunculus var. scolymus]
cellular response to endogenous stimulus	CtAH07G0048400	5.42119	4.34267	4.56255	8.86423	10.4664	8.85166	4.07099	4.55192	5.79805	1.78924	2.79512	2.33426	8.42476	9.27883	11.2713	3.99239	3.58165	3.45044	12.8258	10.2343	14.9743	9.80343	7.00201	12.003	XP_024991181.1	transcription factor MYB62_like [Cynara cardunculus var. scolymus]
cellular response to endogenous stimulus	CtAH01G0233400	9.10073	9.01247	9.91872	13.5296	13.2843	14.6093	6.19129	8.62893	6.09611	1.69651	3.88863	3.06711	13.1445	16.5021	21.4864	7.14287	6.54447	5.43777	15.5561	15.2222	18.5684	19.8947	13.7836	19.2443	XP_024985839.1	probable WRKY transcription factor 31 [Cynara cardunculus var. scolymus]
cellular response to endogenous stimulus	CtAH02G0199900	217.772	178.941	186.599	229.514	293.661	257.304	97.2071	77.94	105.925	278.83	76.5469	159.447	311.259	318.467	301.81	169.384	169.622	158.893	341.128	370.956	339.748	200.88	276.564	201.303	XP_024994890.1	root allergen protein_like [Cynara cardunculus var. scolymus] &gt;KVH96473.1 Bet v I domain_containing protein [Cynara cardunculus var. scolymus]
cellular response to endogenous stimulus	CtAH12G0096900	26.1624	22.7323	26.3236	27.2119	27.1625	26.8644	17.9607	24.0492	27.0794	25.7098	28.9029	27.1569	30.3364	38.1357	41.8228	27.1989	25.8986	28.4001	40.3686	43.8604	55.7029	46.3873	44.103	56.0541	XP_024966260.1	ERBB_3 BINDING PROTEIN 1_like [Cynara cardunculus var. scolymus] &gt;XP_024966261.1 ERBB_3 BINDING PROTEIN 1_like [Cynara cardunculus var. scolymus] &gt;KVI11425.1 Peptidase M24, methionine aminopeptidase [Cynara cardunculus var. scolymus]
cellular response to endogenous stimulus	CtAH08G0028200	17.5147	15.1257	16.2065	14.7281	23.456	17.5526	2.60181	2.22332	3.59766	3.48871	7.18873	6.86082	45.7851	46.8274	40.1749	7.10321	5.0913	11.4678	40.6938	42.1043	35.9008	32.7836	24.5905	29.1983	XP_024978779.1	probable WRKY transcription factor 70 [Cynara cardunculus var. scolymus]
cellular response to endogenous stimulus	CtAH05G0206600	17.2575	15.7712	15.8724	19.276	23.0516	20.6142	4.66705	6.37046	7.17841	12.5381	8.2092	11.6071	17.3325	20.2991	20.2518	12.7929	10.9204	15.615	25.7622	26.264	26.4578	33.9848	27.3268	28.736	XP_024959905.1	probable WRKY transcription factor 50 isoform X2 [Cynara cardunculus var. scolymus]
cellular response to endogenous stimulus	CtAH02G0199300	292.69	269.628	299.153	441.388	566.473	504.329	167.322	166.01	192.007	244.733	164.941	198.669	395.878	582.563	423.375	380.729	423.836	373.268	571.057	680.633	692.701	413.443	332.154	391.035	XP_024994890.1	root allergen protein_like [Cynara cardunculus var. scolymus] &gt;KVH96473.1 Bet v I domain_containing protein [Cynara cardunculus var. scolymus]
cellular response to endogenous stimulus	CtAH02G0202200	9.5155	7.92926	8.54358	31.4369	43.9054	34.3975	9.48784	18.1707	37.8886	10.8603	10.0107	10.0056	24.2856	42.2467	25.8908	37.944	52.5981	49.7941	97.9531	118.663	129.309	44.0836	43.4759	48.7909	XP_024994832.1	root allergen protein_like [Cynara cardunculus var. scolymus]
cellular response to endogenous stimulus	CtAH12G0192200	11.7711	9.61805	11.3295	11.3752	22.7208	13.089	10.0317	12.484	7.68172	14.6917	19.9519	20.0031	17.8418	21.3648	17.3519	11.044	11.71	12.284	26.4376	28.585	29.618	19.1142	18.6814	21.012	XP_024965449.1	protein TIFY 10A_like [Cynara cardunculus var. scolymus] &gt;KVI12235.1 CO/COL/TOC1, conserved site_containing protein [Cynara cardunculus var. scolymus]
cellular response to endogenous stimulus	CtAH02G0200700	13.8276	13.5997	13.3355	22.7695	28.3974	20.2432	5.75431	8.22546	30.4741	6.26548	5.20155	3.70814	19.4119	40.2868	22.2706	18.705	22.1122	27.364	69.7991	85.4969	62.509	23.4823	32.8756	31.4582	XP_024994832.1	root allergen protein_like [Cynara cardunculus var. scolymus]
cellular response to endogenous stimulus	CtAH09G0090800	18.2208	18.532	19.3454	13.1236	14.3768	13.5	13.971	17.5007	16.2213	12.5025	16.7378	15.5817	17.3319	18.1093	20.306	15.0683	13.9739	14.1032	29.5894	31.029	28.5677	23.666	24.1563	23.8763	XP_024969975.1	ABSCISIC ACID_INSENSITIVE 5_like protein 5 isoform X2 [Cynara cardunculus var. scolymus]
cellular response to endogenous stimulus	CtAH07G0052500	7.76792	7.44528	8.03892	31.8592	31.1807	28.6082	16.2855	17.6291	18.2034	11.4832	6.49173	11.2578	52.7023	60.3409	71.4682	23.4038	21.1743	17.5567	57.5591	52.6995	55.5344	60.3593	50.1751	62.3689	XP_024990296.1	AP2/ERF and B3 domain_containing transcription repressor TEM1_like [Cynara cardunculus var. scolymus]
cellular response to endogenous stimulus	CtAH09G0136900	18.8421	15.9031	15.0217	17.3637	15.7667	17.2757	7.05362	7.86847	5.92124	5.89828	4.25213	6.99419	28.4585	31.7771	24.03	9.79403	9.39233	10.3616	30.4613	31.1699	34.1172	45.1282	39.3335	41.8115	XP_024977293.1	phytohormone_binding protein_like [Cynara cardunculus var. scolymus]
cellular response to endogenous stimulus	CtAH02G0202100	29.0615	19.815	27.3005	89.6397	129.882	106.851	26.3919	35.9991	74.5606	29.9351	22.4794	29.2995	107.203	151.102	101.635	122.681	154.319	160.403	288.004	313.47	396.172	130.185	144.869	125.187	XP_024994832.1	root allergen protein_like [Cynara cardunculus var. scolymus]
cellular response to endogenous stimulus	CtAH06G0211000	24.5657	21.864	22.7079	23.0389	22.3582	25.3779	15.1311	14.5317	16.1324	8.93539	16.0939	12.1302	28.9223	31.2887	33.53	18.1705	18.5696	15.7126	39.825	39.0797	40.2044	30.7917	29.5271	39.159	XP_024993176.1	jasmonic acid_amido synthetase JAR1_like [Cynara cardunculus var. scolymus] &gt;XP_024993177.1 jasmonic acid_amido synthetase JAR1_like [Cynara cardunculus var. scolymus]
cellular response to endogenous stimulus	CtAH02G0200600	195.377	174.682	178.44	307.758	368.906	298.366	101.729	118.669	155.57	124.172	123.167	137.647	390.514	486.325	298.856	303.009	298.711	303.307	611.372	682.596	585.527	487.828	457.916	466.672	KVH96489.1	Bet v I domain_containing protein [Cynara cardunculus var. scolymus]
cellular response to endogenous stimulus	CtAH02G0202000	10.0192	10.8305	7.72655	31.0384	43.1196	43.6598	11.6384	18.0249	35.9639	12.0088	9.56649	10.2888	27.29	44.6521	33.8109	42.7696	54.3982	52.8055	134.499	144.451	148.074	40.7257	43.1706	46.8377	XP_024994832.1	root allergen protein_like [Cynara cardunculus var. scolymus]
cellular response to endogenous stimulus	CtAH02G0200500	159.081	137.911	154.242	325.614	374.005	330.952	91.9115	119.411	132.759	100.123	107.947	121.671	423.237	595.212	366.022	356.781	385.861	348.117	594.848	579.308	731.154	514.246	361.689	507.545	XP_024995488.1	root allergen protein_like [Cynara cardunculus var. scolymus] &gt;KVH96485.1 Bet v I domain_containing protein [Cynara cardunculus var. scolymus]
cellular response to endogenous stimulus	CtAH03G0145500	14.4038	12.3809	10.9676	17.4623	20.9464	15.2118	5.89056	5.29395	6.53732	9.56331	9.348	11.074	21.6386	22.6556	19.4309	11.2617	9.0531	10.7888	20.6929	17.9057	17.5704	21.5927	15.2702	16.8889	XP_024996542.1	probable WRKY transcription factor 46 [Cynara cardunculus var. scolymus]
cellular response to endogenous stimulus	CtAH10G0134100	10.9232	10.7866	11.8964	12.8142	10.5719	12.4273	1.79861	0.957461	0.744246	3.28192	2.18247	3.26793	44.8409	46.2975	46.1826	5.69649	3.29237	4.77886	28.6084	34.5028	32.4116	61.7412	56.0657	61.9484	XP_024972939.1	probable WRKY transcription factor 70 [Cynara cardunculus var. scolymus]
cellular response to endogenous stimulus	CtAH02G0200400	53.9466	42.93	42.1147	92.7611	113.311	88.0028	35.7826	28.1621	32.7969	65.7849	11.2084	38.8814	108.843	110.332	90.023	48.9506	43.9529	44.4701	154.677	138.636	106.444	167.908	158.649	111.881	XP_024994920.1	root allergen protein_like [Cynara cardunculus var. scolymus] &gt;KVH96454.1 hypothetical protein Ccrd_001456 [Cynara cardunculus var. scolymus]
cellular response to endogenous stimulus	CtAH06G0229000	16.8279	12.8041	14.7966	15.8517	19.0718	16.8573	6.50195	5.89647	6.00882	4.27978	11.2154	6.93409	20.3172	19.699	16.6699	14.0732	13.3797	16.4695	25.9419	29.1604	37.4888	53.2813	44.55	42.0249	OTG22924.1	putative protein kinase_like domain_containing protein [Helianthus annuus]
cellular response to endogenous stimulus	CtAH04G0238400	11.5995	12.3915	12.2658	12.9304	13.9533	15.7768	15.0743	17.5181	15.8922	18.2678	15.5677	17.6869	19.9831	20.9469	20.1159	15.603	15.2984	14.8626	25.8272	23.3081	26.1373	22.2709	22.6534	23.2201	XP_024988038.1	RNA_binding KH domain_containing protein RCF3_like isoform X1 [Cynara cardunculus var. scolymus] &gt;XP_024988039.1 RNA_binding KH domain_containing protein RCF3_like isoform X1 [Cynara cardunculus var. scolymus] &gt;XP_024988040.1 RNA_binding KH domain_containing protein RCF3_like isoform X1 [Cynara cardunculus var. scolymus]
hormone-mediated signaling pathway	CtAH01G0012800	263.092	242.62	258.63	308.65	324.947	312.933	255.067	240.388	214.763	212.938	233.126	244.085	310.135	321.059	350.229	233.034	207.196	209.177	329.055	333.713	374.568	331.057	275.264	289.025	XP_024973928.1	NAC domain_containing protein 2_like [Cynara cardunculus var. scolymus]
hormone-mediated signaling pathway	CtAH09G0277900	11.3276	10.7743	10.2903	16.1686	26.1279	21.1709	5.5509	5.06501	4.84634	5.10431	10.5859	6.65458	20.4094	21.4967	17.6346	16.071	17.1987	21.5543	22.3126	27.9665	28.7462	24.1127	16.8711	18.5772	XP_024981863.1	mitogen_activated protein kinase 3_like [Cynara cardunculus var. scolymus]
hormone-mediated signaling pathway	CtAH07G0048400	5.42119	4.34267	4.56255	8.86423	10.4664	8.85166	4.07099	4.55192	5.79805	1.78924	2.79512	2.33426	8.42476	9.27883	11.2713	3.99239	3.58165	3.45044	12.8258	10.2343	14.9743	9.80343	7.00201	12.003	XP_024991181.1	transcription factor MYB62_like [Cynara cardunculus var. scolymus]
hormone-mediated signaling pathway	CtAH01G0233400	9.10073	9.01247	9.91872	13.5296	13.2843	14.6093	6.19129	8.62893	6.09611	1.69651	3.88863	3.06711	13.1445	16.5021	21.4864	7.14287	6.54447	5.43777	15.5561	15.2222	18.5684	19.8947	13.7836	19.2443	XP_024985839.1	probable WRKY transcription factor 31 [Cynara cardunculus var. scolymus]
hormone-mediated signaling pathway	CtAH02G0199900	217.772	178.941	186.599	229.514	293.661	257.304	97.2071	77.94	105.925	278.83	76.5469	159.447	311.259	318.467	301.81	169.384	169.622	158.893	341.128	370.956	339.748	200.88	276.564	201.303	XP_024994890.1	root allergen protein_like [Cynara cardunculus var. scolymus] &gt;KVH96473.1 Bet v I domain_containing protein [Cynara cardunculus var. scolymus]
hormone-mediated signaling pathway	CtAH12G0096900	26.1624	22.7323	26.3236	27.2119	27.1625	26.8644	17.9607	24.0492	27.0794	25.7098	28.9029	27.1569	30.3364	38.1357	41.8228	27.1989	25.8986	28.4001	40.3686	43.8604	55.7029	46.3873	44.103	56.0541	XP_024966260.1	ERBB_3 BINDING PROTEIN 1_like [Cynara cardunculus var. scolymus] &gt;XP_024966261.1 ERBB_3 BINDING PROTEIN 1_like [Cynara cardunculus var. scolymus] &gt;KVI11425.1 Peptidase M24, methionine aminopeptidase [Cynara cardunculus var. scolymus]
hormone-mediated signaling pathway	CtAH08G0028200	17.5147	15.1257	16.2065	14.7281	23.456	17.5526	2.60181	2.22332	3.59766	3.48871	7.18873	6.86082	45.7851	46.8274	40.1749	7.10321	5.0913	11.4678	40.6938	42.1043	35.9008	32.7836	24.5905	29.1983	XP_024978779.1	probable WRKY transcription factor 70 [Cynara cardunculus var. scolymus]
hormone-mediated signaling pathway	CtAH05G0206600	17.2575	15.7712	15.8724	19.276	23.0516	20.6142	4.66705	6.37046	7.17841	12.5381	8.2092	11.6071	17.3325	20.2991	20.2518	12.7929	10.9204	15.615	25.7622	26.264	26.4578	33.9848	27.3268	28.736	XP_024959905.1	probable WRKY transcription factor 50 isoform X2 [Cynara cardunculus var. scolymus]
hormone-mediated signaling pathway	CtAH02G0199300	292.69	269.628	299.153	441.388	566.473	504.329	167.322	166.01	192.007	244.733	164.941	198.669	395.878	582.563	423.375	380.729	423.836	373.268	571.057	680.633	692.701	413.443	332.154	391.035	XP_024994890.1	root allergen protein_like [Cynara cardunculus var. scolymus] &gt;KVH96473.1 Bet v I domain_containing protein [Cynara cardunculus var. scolymus]
hormone-mediated signaling pathway	CtAH02G0202200	9.5155	7.92926	8.54358	31.4369	43.9054	34.3975	9.48784	18.1707	37.8886	10.8603	10.0107	10.0056	24.2856	42.2467	25.8908	37.944	52.5981	49.7941	97.9531	118.663	129.309	44.0836	43.4759	48.7909	XP_024994832.1	root allergen protein_like [Cynara cardunculus var. scolymus]
hormone-mediated signaling pathway	CtAH12G0192200	11.7711	9.61805	11.3295	11.3752	22.7208	13.089	10.0317	12.484	7.68172	14.6917	19.9519	20.0031	17.8418	21.3648	17.3519	11.044	11.71	12.284	26.4376	28.585	29.618	19.1142	18.6814	21.012	XP_024965449.1	protein TIFY 10A_like [Cynara cardunculus var. scolymus] &gt;KVI12235.1 CO/COL/TOC1, conserved site_containing protein [Cynara cardunculus var. scolymus]
hormone-mediated signaling pathway	CtAH02G0200700	13.8276	13.5997	13.3355	22.7695	28.3974	20.2432	5.75431	8.22546	30.4741	6.26548	5.20155	3.70814	19.4119	40.2868	22.2706	18.705	22.1122	27.364	69.7991	85.4969	62.509	23.4823	32.8756	31.4582	XP_024994832.1	root allergen protein_like [Cynara cardunculus var. scolymus]
hormone-mediated signaling pathway	CtAH09G0090800	18.2208	18.532	19.3454	13.1236	14.3768	13.5	13.971	17.5007	16.2213	12.5025	16.7378	15.5817	17.3319	18.1093	20.306	15.0683	13.9739	14.1032	29.5894	31.029	28.5677	23.666	24.1563	23.8763	XP_024969975.1	ABSCISIC ACID_INSENSITIVE 5_like protein 5 isoform X2 [Cynara cardunculus var. scolymus]
hormone-mediated signaling pathway	CtAH07G0052500	7.76792	7.44528	8.03892	31.8592	31.1807	28.6082	16.2855	17.6291	18.2034	11.4832	6.49173	11.2578	52.7023	60.3409	71.4682	23.4038	21.1743	17.5567	57.5591	52.6995	55.5344	60.3593	50.1751	62.3689	XP_024990296.1	AP2/ERF and B3 domain_containing transcription repressor TEM1_like [Cynara cardunculus var. scolymus]
hormone-mediated signaling pathway	CtAH09G0136900	18.8421	15.9031	15.0217	17.3637	15.7667	17.2757	7.05362	7.86847	5.92124	5.89828	4.25213	6.99419	28.4585	31.7771	24.03	9.79403	9.39233	10.3616	30.4613	31.1699	34.1172	45.1282	39.3335	41.8115	XP_024977293.1	phytohormone_binding protein_like [Cynara cardunculus var. scolymus]
hormone-mediated signaling pathway	CtAH02G0202100	29.0615	19.815	27.3005	89.6397	129.882	106.851	26.3919	35.9991	74.5606	29.9351	22.4794	29.2995	107.203	151.102	101.635	122.681	154.319	160.403	288.004	313.47	396.172	130.185	144.869	125.187	XP_024994832.1	root allergen protein_like [Cynara cardunculus var. scolymus]
hormone-mediated signaling pathway	CtAH06G0211000	24.5657	21.864	22.7079	23.0389	22.3582	25.3779	15.1311	14.5317	16.1324	8.93539	16.0939	12.1302	28.9223	31.2887	33.53	18.1705	18.5696	15.7126	39.825	39.0797	40.2044	30.7917	29.5271	39.159	XP_024993176.1	jasmonic acid_amido synthetase JAR1_like [Cynara cardunculus var. scolymus] &gt;XP_024993177.1 jasmonic acid_amido synthetase JAR1_like [Cynara cardunculus var. scolymus]
hormone-mediated signaling pathway	CtAH02G0200600	195.377	174.682	178.44	307.758	368.906	298.366	101.729	118.669	155.57	124.172	123.167	137.647	390.514	486.325	298.856	303.009	298.711	303.307	611.372	682.596	585.527	487.828	457.916	466.672	KVH96489.1	Bet v I domain_containing protein [Cynara cardunculus var. scolymus]
hormone-mediated signaling pathway	CtAH02G0202000	10.0192	10.8305	7.72655	31.0384	43.1196	43.6598	11.6384	18.0249	35.9639	12.0088	9.56649	10.2888	27.29	44.6521	33.8109	42.7696	54.3982	52.8055	134.499	144.451	148.074	40.7257	43.1706	46.8377	XP_024994832.1	root allergen protein_like [Cynara cardunculus var. scolymus]
hormone-mediated signaling pathway	CtAH02G0200500	159.081	137.911	154.242	325.614	374.005	330.952	91.9115	119.411	132.759	100.123	107.947	121.671	423.237	595.212	366.022	356.781	385.861	348.117	594.848	579.308	731.154	514.246	361.689	507.545	XP_024995488.1	root allergen protein_like [Cynara cardunculus var. scolymus] &gt;KVH96485.1 Bet v I domain_containing protein [Cynara cardunculus var. scolymus]
hormone-mediated signaling pathway	CtAH03G0145500	14.4038	12.3809	10.9676	17.4623	20.9464	15.2118	5.89056	5.29395	6.53732	9.56331	9.348	11.074	21.6386	22.6556	19.4309	11.2617	9.0531	10.7888	20.6929	17.9057	17.5704	21.5927	15.2702	16.8889	XP_024996542.1	probable WRKY transcription factor 46 [Cynara cardunculus var. scolymus]
hormone-mediated signaling pathway	CtAH10G0134100	10.9232	10.7866	11.8964	12.8142	10.5719	12.4273	1.79861	0.957461	0.744246	3.28192	2.18247	3.26793	44.8409	46.2975	46.1826	5.69649	3.29237	4.77886	28.6084	34.5028	32.4116	61.7412	56.0657	61.9484	XP_024972939.1	probable WRKY transcription factor 70 [Cynara cardunculus var. scolymus]
hormone-mediated signaling pathway	CtAH02G0200400	53.9466	42.93	42.1147	92.7611	113.311	88.0028	35.7826	28.1621	32.7969	65.7849	11.2084	38.8814	108.843	110.332	90.023	48.9506	43.9529	44.4701	154.677	138.636	106.444	167.908	158.649	111.881	XP_024994920.1	root allergen protein_like [Cynara cardunculus var. scolymus] &gt;KVH96454.1 hypothetical protein Ccrd_001456 [Cynara cardunculus var. scolymus]
hormone-mediated signaling pathway	CtAH06G0229000	16.8279	12.8041	14.7966	15.8517	19.0718	16.8573	6.50195	5.89647	6.00882	4.27978	11.2154	6.93409	20.3172	19.699	16.6699	14.0732	13.3797	16.4695	25.9419	29.1604	37.4888	53.2813	44.55	42.0249	OTG22924.1	putative protein kinase_like domain_containing protein [Helianthus annuus]
hormone-mediated signaling pathway	CtAH04G0238400	11.5995	12.3915	12.2658	12.9304	13.9533	15.7768	15.0743	17.5181	15.8922	18.2678	15.5677	17.6869	19.9831	20.9469	20.1159	15.603	15.2984	14.8626	25.8272	23.3081	26.1373	22.2709	22.6534	23.2201	XP_024988038.1	RNA_binding KH domain_containing protein RCF3_like isoform X1 [Cynara cardunculus var. scolymus] &gt;XP_024988039.1 RNA_binding KH domain_containing protein RCF3_like isoform X1 [Cynara cardunculus var. scolymus] &gt;XP_024988040.1 RNA_binding KH domain_containing protein RCF3_like isoform X1 [Cynara cardunculus var. scolymus]
translation	CtAH08G0214700	87.0915	95.0135	101.428	86.8518	89.4028	90.568	84.3134	79.0579	90.023	104.324	104.993	113.269	160.29	169.353	151.24	99.4659	99.0661	115.902	126.605	119.265	154.628	159.242	164.207	158.373	XP_024989605.1	40S ribosomal protein S5_like [Cynara cardunculus var. scolymus]
translation	CtAH08G0145600	22.0935	21.7787	19.5466	25.8139	23.6153	23.7175	20.5677	20.6774	24.948	25.7584	26.3297	27.5288	29.6091	30.1726	30.6189	21.8554	21.9424	23.2843	31.9808	31.9049	35.111	35.087	36.9584	39.2289	XP_024969893.1	asparagine__tRNA ligase, cytoplasmic 1_like [Cynara cardunculus var. scolymus]
translation	CtAH04G0200000	163.922	163.061	168.855	193.662	174.147	197.777	144.792	193.221	192.58	78.9143	129.428	103.557	258.282	315.711	367.802	216.616	203.022	182.098	301.445	285.538	324.534	392.018	403.34	394.377	KVH97367.1	Ribosomal protein L18a [Cynara cardunculus var. scolymus]
translation	CtAH04G0141500	54.2845	51.3236	54.9916	48.9706	41.6192	41.8622	46.3586	41.3915	43.882	35.7847	58.8462	40.2639	67.8463	72.8573	67.3732	54.6339	56.0363	60.0495	67.6973	72.9868	63.4582	89.3887	82.5576	90.5443	XP_024987919.1	eukaryotic translation initiation factor 3 subunit D_like [Cynara cardunculus var. scolymus]
translation	CtAH03G0238900	14.7914	15.0062	13.7286	12.8282	12.1666	11.9721	9.26269	9.1882	11.3511	9.5445	12.4263	10.8366	23.7722	26.6723	23.3554	13.2499	15.0367	15.5076	19.5551	19.8755	21.9319	19.6246	19.5017	20.5003	XP_024996275.1	arginine__tRNA ligase, cytoplasmic_like isoform X1 [Cynara cardunculus var. scolymus] &gt;KVH91348.1 Aminoacyl_tRNA synthetase, class 1a, anticodon_binding [Cynara cardunculus var. scolymus]
translation	CtAH07G0024200	64.9471	59.2345	58.8986	56.5205	51.0981	54.3076	44.0909	51.1622	55.605	67.2522	42.4531	66.5576	129.249	133.823	133.06	62.6675	60.915	65.032	94.7652	87.6153	81.8368	145.465	151.762	142.097	XP_024987992.1	60S ribosomal protein L34 [Cynara cardunculus var. scolymus]
translation	CtAH12G0106900	55.1007	59.184	57.7736	58.4255	57.3441	53.6505	48.5302	51.0142	54.1093	87.0857	73.3042	89.1693	113.243	122.01	114.109	71.0362	69.1568	90.2837	110.018	105.184	140.255	148.252	166.538	153.501	XP_024967472.1	60S ribosomal protein L5_like [Cynara cardunculus var. scolymus]
translation	CtAH05G0224900	33.1752	32.6645	30.9012	30.3271	27.2666	28.6097	23.0532	29.961	29.8938	14.7399	33.0898	19.7672	39.3101	48.0146	55.6076	36.353	37.4017	33.3165	49.4724	49.9663	63.1645	58.6079	59.7157	66.3998	XP_024996311.1	lysine__tRNA ligase, cytoplasmic [Cynara cardunculus var. scolymus]
translation	CtAH09G0242600	69.3517	69.681	66.1713	73.961	66.778	74.2489	53.642	73.4025	80.7099	101.053	71.5353	86.6033	101.798	132.085	179.329	83.57	88.8615	79.2974	126.232	132.906	173.712	154.041	147.049	219.589	XP_024966845.1	60S ribosomal protein L14_2_like [Cynara cardunculus var. scolymus]
translation	CtAH06G0076500	8.7997	8.55436	8.09654	9.79942	10.2729	9.24593	7.44134	6.02026	8.67282	9.15566	11.0548	10.5913	16.0559	15.3247	13.4651	9.78785	9.39445	10.8998	15.1624	14.1857	12.7854	13.4038	15.0228	13.9099	KVI00319.1	hypothetical protein Ccrd_021432 [Cynara cardunculus var. scolymus]
translation	CtAH10G0230100	56.157	51.7923	55.2118	48.4591	57.6114	48.8859	41.0187	35.4185	43.3113	68.7772	72.4866	70.9593	101.984	107.802	102.14	56.4216	59.6751	65.791	87.7761	92.2803	75.716	114.566	124.863	113.921	XP_023770835.1	60S ribosomal protein L3_1 [Lactuca sativa] &gt;XP_023735008.1 60S ribosomal protein L3_1 [Lactuca sativa] &gt;PLY72899.1 hypothetical protein LSAT_6X100660 [Lactuca sativa] &gt;PLY80005.1 hypothetical protein LSAT_9X41900 [Lactuca sativa]
translation	CtAH01G0158800	24.7936	24.3668	24.5282	21.6979	19.5113	21.201	19.6482	21.0011	21.1225	21.1227	27.9352	21.7055	32.9427	36.9442	40.6582	22.448	23.3201	24.6254	30.6821	30.435	35.8345	34.4952	37.7006	40.1848	XP_024992687.1	eukaryotic translation initiation factor 3 subunit B_like [Cynara cardunculus var. scolymus]
translation	CtAH08G0093900	150.487	141.533	144.407	189.338	225.473	194.781	174.865	140.986	153.25	170.72	158.48	176.41	216.748	234.108	175.052	141.728	148.687	178.943	263.987	286.508	243.756	209.947	233.375	199.914	XP_024968429.1	elongation factor 1_alpha_like [Cynara cardunculus var. scolymus] &gt;XP_024968437.1 elongation factor 1_alpha_like [Cynara cardunculus var. scolymus] &gt;KVI09543.1 Elongation factor, GTP_binding domain_containing protein [Cynara cardunculus var. scolymus]
translation	CtAH05G0062600	40.207	39.7694	41.221	42.5721	40.9936	40.3742	35.7371	41.5411	46.4257	24.1239	52.9873	33.7148	47.9998	59.5047	67.0543	43.7016	41.1024	37.6074	52.2946	51.4019	71.6323	58.7044	55.2453	68.404	XP_024962459.1	eukaryotic translation initiation factor 3 subunit A_like [Cynara cardunculus var. scolymus]
translation	CtAH08G0059100	84.1433	89.3927	89.6078	72.3576	75.7068	74.295	58.4764	53.6364	63.0069	102.83	80.7276	96.8766	173.042	181.441	167.434	83.7303	92.2472	113.181	127.366	132.659	156.668	171.305	179.963	174.711	XP_024995621.1	60S ribosomal protein L23A [Cynara cardunculus var. scolymus]
translation	CtAH10G0034600	110.261	105.483	105.538	119.459	115.109	110.507	94.8395	104.936	102.943	132.033	85.5396	128.565	193.563	212.269	209.486	127.585	122.066	119.673	197.89	176.24	181.504	236.946	240.64	233.085	RZB73557.1	40S ribosomal protein S20_2 [Glycine soja]
translation	CtAH08G0238600	14.0185	11.9183	13.3296	14.7899	15.3281	12.4687	10.5481	11.3716	11.9777	8.26663	16.9265	8.88147	21.8242	22.7855	23.5609	16.6134	17.6539	19.7869	20.2366	22.3058	21.4369	24.7723	26.5194	25.1619	KVI08255.1	Aminoacyl_tRNA synthetase, class 1a, anticodon_binding [Cynara cardunculus var. scolymus]
translation	CtAH07G0109000	28.9497	26.3934	28.4608	30.7729	30.3787	26.6411	27.4481	23.9772	26.0528	25.159	35.8146	33.0089	38.4175	36.8782	38.7501	28.4414	26.3688	27.7152	34.642	35.9688	43.236	31.8008	32.3989	37.1932	XP_024991342.1	zinc finger CCCH domain_containing protein 11_like [Cynara cardunculus var. scolymus]
translation	CtAH10G0205100	8.24032	8.36081	7.77612	5.08265	6.7756	6.60973	6.62502	4.5493	7.40531	6.81695	10.2047	9.10962	14.9748	15.3343	9.23731	6.49465	7.18578	9.31872	12.2317	13.9757	14.3232	16.2535	17.4816	17.6335	XP_024971511.1	uncharacterized protein At2g39795, mitochondrial_like [Cynara cardunculus var. scolymus] &gt;KVI07000.1 Mitochondrial glycoprotein [Cynara cardunculus var. scolymus]
translation	CtAH12G0009900	42.9613	49.1039	44.4775	39.8974	38.4336	43.0995	27.6959	37.3195	39.9074	61.286	37.3458	51.5613	68.0906	82.6758	103.933	55.7637	55.7548	53.3808	75.7711	79.9117	88.6613	82.833	95.513	111.327	XP_024978004.1	60S ribosomal protein L35_2_like [Cynara cardunculus var. scolymus] &gt;KVH92129.1 Ribosomal protein L29 [Cynara cardunculus var. scolymus]
translation	CtAH05G0114400	26.3803	27.2883	29.8774	28.149	25.8193	28.7234	26.3162	20.5962	26.4115	32.3052	34.624	33.3866	44.7041	48.0968	43.428	28.0922	26.832	36.965	41.6303	38.7378	57.4499	47.9828	53.6096	48.8113	XP_024979309.1	tyrosine__tRNA ligase 1, cytoplasmic_like [Cynara cardunculus var. scolymus]
translation	CtAH04G0139400	13.2378	14.294	13.7032	12.5709	13.7446	11.2177	13.7928	9.36269	15.3093	11.4036	18.823	16.097	18.4037	19.1459	17.6757	12.9457	16.163	18.9038	19.8676	19.2385	24.0041	18.2995	18.6591	19.7323	XP_024988116.1	50S ribosomal protein L21, mitochondrial [Cynara cardunculus var. scolymus]
translation	CtAH10G0099500	218.743	228.83	248.611	236.511	210.772	238.716	190.394	220.038	202.385	207.424	228.363	232.098	350.892	396.174	378.277	286.292	284.291	302.546	315.334	309.756	398.272	382.089	402.473	400.699	KAC9138557.1	hypothetical protein E3N88_46312 [Mikania micrantha] &gt;KAD4584533.1 hypothetical protein E3N88_22134 [Mikania micrantha]
translation	CtAH04G0049900	13.0664	12.3939	13.4005	15.5852	14.3348	14.5052	9.11039	9.62794	9.02103	10.7095	15.033	12.5132	14.9321	15.2176	15.9262	9.76533	8.24561	9.07538	22.1668	24.0171	20.3623	16.8728	17.6364	18.4106	XP_024994378.1	uncharacterized protein LOC112527802 [Cynara cardunculus var. scolymus] &gt;XP_024994379.1 uncharacterized protein LOC112527802 [Cynara cardunculus var. scolymus]
cellular response to oxygen-containing compound	CtAH01G0012800	263.092	242.62	258.63	308.65	324.947	312.933	255.067	240.388	214.763	212.938	233.126	244.085	310.135	321.059	350.229	233.034	207.196	209.177	329.055	333.713	374.568	331.057	275.264	289.025	XP_024973928.1	NAC domain_containing protein 2_like [Cynara cardunculus var. scolymus]
cellular response to oxygen-containing compound	CtAH09G0277900	11.3276	10.7743	10.2903	16.1686	26.1279	21.1709	5.5509	5.06501	4.84634	5.10431	10.5859	6.65458	20.4094	21.4967	17.6346	16.071	17.1987	21.5543	22.3126	27.9665	28.7462	24.1127	16.8711	18.5772	XP_024981863.1	mitogen_activated protein kinase 3_like [Cynara cardunculus var. scolymus]
cellular response to oxygen-containing compound	CtAH07G0048400	5.42119	4.34267	4.56255	8.86423	10.4664	8.85166	4.07099	4.55192	5.79805	1.78924	2.79512	2.33426	8.42476	9.27883	11.2713	3.99239	3.58165	3.45044	12.8258	10.2343	14.9743	9.80343	7.00201	12.003	XP_024991181.1	transcription factor MYB62_like [Cynara cardunculus var. scolymus]
cellular response to oxygen-containing compound	CtAH02G0199900	217.772	178.941	186.599	229.514	293.661	257.304	97.2071	77.94	105.925	278.83	76.5469	159.447	311.259	318.467	301.81	169.384	169.622	158.893	341.128	370.956	339.748	200.88	276.564	201.303	XP_024994890.1	root allergen protein_like [Cynara cardunculus var. scolymus] &gt;KVH96473.1 Bet v I domain_containing protein [Cynara cardunculus var. scolymus]
cellular response to oxygen-containing compound	CtAH02G0031700	19.6741	20.7671	21.8846	23.4179	20.0755	21.4088	18.9144	15.082	15.9162	15.5868	16.9204	16.4591	20.6208	22.3893	18.2908	14.3028	15.0111	15.7095	35.8807	26.5629	25.2791	21.5061	22.0919	18.4331	XP_023770385.1	methionine gamma_lyase_like [Lactuca sativa] &gt;PLY97928.1 hypothetical protein LSAT_3X14400 [Lactuca sativa]
cellular response to oxygen-containing compound	CtAH08G0028200	17.5147	15.1257	16.2065	14.7281	23.456	17.5526	2.60181	2.22332	3.59766	3.48871	7.18873	6.86082	45.7851	46.8274	40.1749	7.10321	5.0913	11.4678	40.6938	42.1043	35.9008	32.7836	24.5905	29.1983	XP_024978779.1	probable WRKY transcription factor 70 [Cynara cardunculus var. scolymus]
cellular response to oxygen-containing compound	CtAH05G0206600	17.2575	15.7712	15.8724	19.276	23.0516	20.6142	4.66705	6.37046	7.17841	12.5381	8.2092	11.6071	17.3325	20.2991	20.2518	12.7929	10.9204	15.615	25.7622	26.264	26.4578	33.9848	27.3268	28.736	XP_024959905.1	probable WRKY transcription factor 50 isoform X2 [Cynara cardunculus var. scolymus]
cellular response to oxygen-containing compound	CtAH02G0199300	292.69	269.628	299.153	441.388	566.473	504.329	167.322	166.01	192.007	244.733	164.941	198.669	395.878	582.563	423.375	380.729	423.836	373.268	571.057	680.633	692.701	413.443	332.154	391.035	XP_024994890.1	root allergen protein_like [Cynara cardunculus var. scolymus] &gt;KVH96473.1 Bet v I domain_containing protein [Cynara cardunculus var. scolymus]
cellular response to oxygen-containing compound	CtAH02G0202200	9.5155	7.92926	8.54358	31.4369	43.9054	34.3975	9.48784	18.1707	37.8886	10.8603	10.0107	10.0056	24.2856	42.2467	25.8908	37.944	52.5981	49.7941	97.9531	118.663	129.309	44.0836	43.4759	48.7909	XP_024994832.1	root allergen protein_like [Cynara cardunculus var. scolymus]
cellular response to oxygen-containing compound	CtAH12G0192200	11.7711	9.61805	11.3295	11.3752	22.7208	13.089	10.0317	12.484	7.68172	14.6917	19.9519	20.0031	17.8418	21.3648	17.3519	11.044	11.71	12.284	26.4376	28.585	29.618	19.1142	18.6814	21.012	XP_024965449.1	protein TIFY 10A_like [Cynara cardunculus var. scolymus] &gt;KVI12235.1 CO/COL/TOC1, conserved site_containing protein [Cynara cardunculus var. scolymus]
cellular response to oxygen-containing compound	CtAH02G0200700	13.8276	13.5997	13.3355	22.7695	28.3974	20.2432	5.75431	8.22546	30.4741	6.26548	5.20155	3.70814	19.4119	40.2868	22.2706	18.705	22.1122	27.364	69.7991	85.4969	62.509	23.4823	32.8756	31.4582	XP_024994832.1	root allergen protein_like [Cynara cardunculus var. scolymus]
cellular response to oxygen-containing compound	CtAH09G0090800	18.2208	18.532	19.3454	13.1236	14.3768	13.5	13.971	17.5007	16.2213	12.5025	16.7378	15.5817	17.3319	18.1093	20.306	15.0683	13.9739	14.1032	29.5894	31.029	28.5677	23.666	24.1563	23.8763	XP_024969975.1	ABSCISIC ACID_INSENSITIVE 5_like protein 5 isoform X2 [Cynara cardunculus var. scolymus]
cellular response to oxygen-containing compound	CtAH09G0136900	18.8421	15.9031	15.0217	17.3637	15.7667	17.2757	7.05362	7.86847	5.92124	5.89828	4.25213	6.99419	28.4585	31.7771	24.03	9.79403	9.39233	10.3616	30.4613	31.1699	34.1172	45.1282	39.3335	41.8115	XP_024977293.1	phytohormone_binding protein_like [Cynara cardunculus var. scolymus]
cellular response to oxygen-containing compound	CtAH02G0202100	29.0615	19.815	27.3005	89.6397	129.882	106.851	26.3919	35.9991	74.5606	29.9351	22.4794	29.2995	107.203	151.102	101.635	122.681	154.319	160.403	288.004	313.47	396.172	130.185	144.869	125.187	XP_024994832.1	root allergen protein_like [Cynara cardunculus var. scolymus]
cellular response to oxygen-containing compound	CtAH06G0211000	24.5657	21.864	22.7079	23.0389	22.3582	25.3779	15.1311	14.5317	16.1324	8.93539	16.0939	12.1302	28.9223	31.2887	33.53	18.1705	18.5696	15.7126	39.825	39.0797	40.2044	30.7917	29.5271	39.159	XP_024993176.1	jasmonic acid_amido synthetase JAR1_like [Cynara cardunculus var. scolymus] &gt;XP_024993177.1 jasmonic acid_amido synthetase JAR1_like [Cynara cardunculus var. scolymus]
cellular response to oxygen-containing compound	CtAH02G0200600	195.377	174.682	178.44	307.758	368.906	298.366	101.729	118.669	155.57	124.172	123.167	137.647	390.514	486.325	298.856	303.009	298.711	303.307	611.372	682.596	585.527	487.828	457.916	466.672	KVH96489.1	Bet v I domain_containing protein [Cynara cardunculus var. scolymus]
cellular response to oxygen-containing compound	CtAH02G0202000	10.0192	10.8305	7.72655	31.0384	43.1196	43.6598	11.6384	18.0249	35.9639	12.0088	9.56649	10.2888	27.29	44.6521	33.8109	42.7696	54.3982	52.8055	134.499	144.451	148.074	40.7257	43.1706	46.8377	XP_024994832.1	root allergen protein_like [Cynara cardunculus var. scolymus]
cellular response to oxygen-containing compound	CtAH02G0200500	159.081	137.911	154.242	325.614	374.005	330.952	91.9115	119.411	132.759	100.123	107.947	121.671	423.237	595.212	366.022	356.781	385.861	348.117	594.848	579.308	731.154	514.246	361.689	507.545	XP_024995488.1	root allergen protein_like [Cynara cardunculus var. scolymus] &gt;KVH96485.1 Bet v I domain_containing protein [Cynara cardunculus var. scolymus]
cellular response to oxygen-containing compound	CtAH03G0145500	14.4038	12.3809	10.9676	17.4623	20.9464	15.2118	5.89056	5.29395	6.53732	9.56331	9.348	11.074	21.6386	22.6556	19.4309	11.2617	9.0531	10.7888	20.6929	17.9057	17.5704	21.5927	15.2702	16.8889	XP_024996542.1	probable WRKY transcription factor 46 [Cynara cardunculus var. scolymus]
cellular response to oxygen-containing compound	CtAH10G0134100	10.9232	10.7866	11.8964	12.8142	10.5719	12.4273	1.79861	0.957461	0.744246	3.28192	2.18247	3.26793	44.8409	46.2975	46.1826	5.69649	3.29237	4.77886	28.6084	34.5028	32.4116	61.7412	56.0657	61.9484	XP_024972939.1	probable WRKY transcription factor 70 [Cynara cardunculus var. scolymus]
cellular response to oxygen-containing compound	CtAH08G0128100	11.2617	10.5635	10.6216	19.1786	21.0314	18.3917	6.93574	6.34138	8.87413	4.3677	11.9817	8.51356	59.4712	73.1858	53.8146	24.4786	24.6823	25.3277	58.8893	56.0319	60.4533	60.2763	60.1048	55.8075	KVI09078.1	hypothetical protein Ccrd_012467 [Cynara cardunculus var. scolymus]
cellular response to oxygen-containing compound	CtAH02G0200400	53.9466	42.93	42.1147	92.7611	113.311	88.0028	35.7826	28.1621	32.7969	65.7849	11.2084	38.8814	108.843	110.332	90.023	48.9506	43.9529	44.4701	154.677	138.636	106.444	167.908	158.649	111.881	XP_024994920.1	root allergen protein_like [Cynara cardunculus var. scolymus] &gt;KVH96454.1 hypothetical protein Ccrd_001456 [Cynara cardunculus var. scolymus]
cellular response to oxygen-containing compound	CtAH04G0238400	11.5995	12.3915	12.2658	12.9304	13.9533	15.7768	15.0743	17.5181	15.8922	18.2678	15.5677	17.6869	19.9831	20.9469	20.1159	15.603	15.2984	14.8626	25.8272	23.3081	26.1373	22.2709	22.6534	23.2201	XP_024988038.1	RNA_binding KH domain_containing protein RCF3_like isoform X1 [Cynara cardunculus var. scolymus] &gt;XP_024988039.1 RNA_binding KH domain_containing protein RCF3_like isoform X1 [Cynara cardunculus var. scolymus] &gt;XP_024988040.1 RNA_binding KH domain_containing protein RCF3_like isoform X1 [Cynara cardunculus var. scolymus]
cellular response to lipid	CtAH01G0012800	263.092	242.62	258.63	308.65	324.947	312.933	255.067	240.388	214.763	212.938	233.126	244.085	310.135	321.059	350.229	233.034	207.196	209.177	329.055	333.713	374.568	331.057	275.264	289.025	XP_024973928.1	NAC domain_containing protein 2_like [Cynara cardunculus var. scolymus]
cellular response to lipid	CtAH09G0277900	11.3276	10.7743	10.2903	16.1686	26.1279	21.1709	5.5509	5.06501	4.84634	5.10431	10.5859	6.65458	20.4094	21.4967	17.6346	16.071	17.1987	21.5543	22.3126	27.9665	28.7462	24.1127	16.8711	18.5772	XP_024981863.1	mitogen_activated protein kinase 3_like [Cynara cardunculus var. scolymus]
cellular response to lipid	CtAH07G0048400	5.42119	4.34267	4.56255	8.86423	10.4664	8.85166	4.07099	4.55192	5.79805	1.78924	2.79512	2.33426	8.42476	9.27883	11.2713	3.99239	3.58165	3.45044	12.8258	10.2343	14.9743	9.80343	7.00201	12.003	XP_024991181.1	transcription factor MYB62_like [Cynara cardunculus var. scolymus]
cellular response to lipid	CtAH02G0199900	217.772	178.941	186.599	229.514	293.661	257.304	97.2071	77.94	105.925	278.83	76.5469	159.447	311.259	318.467	301.81	169.384	169.622	158.893	341.128	370.956	339.748	200.88	276.564	201.303	XP_024994890.1	root allergen protein_like [Cynara cardunculus var. scolymus] &gt;KVH96473.1 Bet v I domain_containing protein [Cynara cardunculus var. scolymus]
cellular response to lipid	CtAH08G0028200	17.5147	15.1257	16.2065	14.7281	23.456	17.5526	2.60181	2.22332	3.59766	3.48871	7.18873	6.86082	45.7851	46.8274	40.1749	7.10321	5.0913	11.4678	40.6938	42.1043	35.9008	32.7836	24.5905	29.1983	XP_024978779.1	probable WRKY transcription factor 70 [Cynara cardunculus var. scolymus]
cellular response to lipid	CtAH05G0206600	17.2575	15.7712	15.8724	19.276	23.0516	20.6142	4.66705	6.37046	7.17841	12.5381	8.2092	11.6071	17.3325	20.2991	20.2518	12.7929	10.9204	15.615	25.7622	26.264	26.4578	33.9848	27.3268	28.736	XP_024959905.1	probable WRKY transcription factor 50 isoform X2 [Cynara cardunculus var. scolymus]
cellular response to lipid	CtAH02G0199300	292.69	269.628	299.153	441.388	566.473	504.329	167.322	166.01	192.007	244.733	164.941	198.669	395.878	582.563	423.375	380.729	423.836	373.268	571.057	680.633	692.701	413.443	332.154	391.035	XP_024994890.1	root allergen protein_like [Cynara cardunculus var. scolymus] &gt;KVH96473.1 Bet v I domain_containing protein [Cynara cardunculus var. scolymus]
cellular response to lipid	CtAH02G0202200	9.5155	7.92926	8.54358	31.4369	43.9054	34.3975	9.48784	18.1707	37.8886	10.8603	10.0107	10.0056	24.2856	42.2467	25.8908	37.944	52.5981	49.7941	97.9531	118.663	129.309	44.0836	43.4759	48.7909	XP_024994832.1	root allergen protein_like [Cynara cardunculus var. scolymus]
cellular response to lipid	CtAH12G0192200	11.7711	9.61805	11.3295	11.3752	22.7208	13.089	10.0317	12.484	7.68172	14.6917	19.9519	20.0031	17.8418	21.3648	17.3519	11.044	11.71	12.284	26.4376	28.585	29.618	19.1142	18.6814	21.012	XP_024965449.1	protein TIFY 10A_like [Cynara cardunculus var. scolymus] &gt;KVI12235.1 CO/COL/TOC1, conserved site_containing protein [Cynara cardunculus var. scolymus]
cellular response to lipid	CtAH02G0200700	13.8276	13.5997	13.3355	22.7695	28.3974	20.2432	5.75431	8.22546	30.4741	6.26548	5.20155	3.70814	19.4119	40.2868	22.2706	18.705	22.1122	27.364	69.7991	85.4969	62.509	23.4823	32.8756	31.4582	XP_024994832.1	root allergen protein_like [Cynara cardunculus var. scolymus]
cellular response to lipid	CtAH09G0090800	18.2208	18.532	19.3454	13.1236	14.3768	13.5	13.971	17.5007	16.2213	12.5025	16.7378	15.5817	17.3319	18.1093	20.306	15.0683	13.9739	14.1032	29.5894	31.029	28.5677	23.666	24.1563	23.8763	XP_024969975.1	ABSCISIC ACID_INSENSITIVE 5_like protein 5 isoform X2 [Cynara cardunculus var. scolymus]
cellular response to lipid	CtAH09G0136900	18.8421	15.9031	15.0217	17.3637	15.7667	17.2757	7.05362	7.86847	5.92124	5.89828	4.25213	6.99419	28.4585	31.7771	24.03	9.79403	9.39233	10.3616	30.4613	31.1699	34.1172	45.1282	39.3335	41.8115	XP_024977293.1	phytohormone_binding protein_like [Cynara cardunculus var. scolymus]
cellular response to lipid	CtAH02G0202100	29.0615	19.815	27.3005	89.6397	129.882	106.851	26.3919	35.9991	74.5606	29.9351	22.4794	29.2995	107.203	151.102	101.635	122.681	154.319	160.403	288.004	313.47	396.172	130.185	144.869	125.187	XP_024994832.1	root allergen protein_like [Cynara cardunculus var. scolymus]
cellular response to lipid	CtAH06G0211000	24.5657	21.864	22.7079	23.0389	22.3582	25.3779	15.1311	14.5317	16.1324	8.93539	16.0939	12.1302	28.9223	31.2887	33.53	18.1705	18.5696	15.7126	39.825	39.0797	40.2044	30.7917	29.5271	39.159	XP_024993176.1	jasmonic acid_amido synthetase JAR1_like [Cynara cardunculus var. scolymus] &gt;XP_024993177.1 jasmonic acid_amido synthetase JAR1_like [Cynara cardunculus var. scolymus]
cellular response to lipid	CtAH02G0200600	195.377	174.682	178.44	307.758	368.906	298.366	101.729	118.669	155.57	124.172	123.167	137.647	390.514	486.325	298.856	303.009	298.711	303.307	611.372	682.596	585.527	487.828	457.916	466.672	KVH96489.1	Bet v I domain_containing protein [Cynara cardunculus var. scolymus]
cellular response to lipid	CtAH02G0202000	10.0192	10.8305	7.72655	31.0384	43.1196	43.6598	11.6384	18.0249	35.9639	12.0088	9.56649	10.2888	27.29	44.6521	33.8109	42.7696	54.3982	52.8055	134.499	144.451	148.074	40.7257	43.1706	46.8377	XP_024994832.1	root allergen protein_like [Cynara cardunculus var. scolymus]
cellular response to lipid	CtAH02G0200500	159.081	137.911	154.242	325.614	374.005	330.952	91.9115	119.411	132.759	100.123	107.947	121.671	423.237	595.212	366.022	356.781	385.861	348.117	594.848	579.308	731.154	514.246	361.689	507.545	XP_024995488.1	root allergen protein_like [Cynara cardunculus var. scolymus] &gt;KVH96485.1 Bet v I domain_containing protein [Cynara cardunculus var. scolymus]
cellular response to lipid	CtAH03G0145500	14.4038	12.3809	10.9676	17.4623	20.9464	15.2118	5.89056	5.29395	6.53732	9.56331	9.348	11.074	21.6386	22.6556	19.4309	11.2617	9.0531	10.7888	20.6929	17.9057	17.5704	21.5927	15.2702	16.8889	XP_024996542.1	probable WRKY transcription factor 46 [Cynara cardunculus var. scolymus]
cellular response to lipid	CtAH10G0134100	10.9232	10.7866	11.8964	12.8142	10.5719	12.4273	1.79861	0.957461	0.744246	3.28192	2.18247	3.26793	44.8409	46.2975	46.1826	5.69649	3.29237	4.77886	28.6084	34.5028	32.4116	61.7412	56.0657	61.9484	XP_024972939.1	probable WRKY transcription factor 70 [Cynara cardunculus var. scolymus]
cellular response to lipid	CtAH02G0200400	53.9466	42.93	42.1147	92.7611	113.311	88.0028	35.7826	28.1621	32.7969	65.7849	11.2084	38.8814	108.843	110.332	90.023	48.9506	43.9529	44.4701	154.677	138.636	106.444	167.908	158.649	111.881	XP_024994920.1	root allergen protein_like [Cynara cardunculus var. scolymus] &gt;KVH96454.1 hypothetical protein Ccrd_001456 [Cynara cardunculus var. scolymus]
cellular response to lipid	CtAH04G0238400	11.5995	12.3915	12.2658	12.9304	13.9533	15.7768	15.0743	17.5181	15.8922	18.2678	15.5677	17.6869	19.9831	20.9469	20.1159	15.603	15.2984	14.8626	25.8272	23.3081	26.1373	22.2709	22.6534	23.2201	XP_024988038.1	RNA_binding KH domain_containing protein RCF3_like isoform X1 [Cynara cardunculus var. scolymus] &gt;XP_024988039.1 RNA_binding KH domain_containing protein RCF3_like isoform X1 [Cynara cardunculus var. scolymus] &gt;XP_024988040.1 RNA_binding KH domain_containing protein RCF3_like isoform X1 [Cynara cardunculus var. scolymus]
abscisic acid-activated signaling pathway	CtAH01G0012800	263.092	242.62	258.63	308.65	324.947	312.933	255.067	240.388	214.763	212.938	233.126	244.085	310.135	321.059	350.229	233.034	207.196	209.177	329.055	333.713	374.568	331.057	275.264	289.025	XP_024973928.1	NAC domain_containing protein 2_like [Cynara cardunculus var. scolymus]
abscisic acid-activated signaling pathway	CtAH09G0277900	11.3276	10.7743	10.2903	16.1686	26.1279	21.1709	5.5509	5.06501	4.84634	5.10431	10.5859	6.65458	20.4094	21.4967	17.6346	16.071	17.1987	21.5543	22.3126	27.9665	28.7462	24.1127	16.8711	18.5772	XP_024981863.1	mitogen_activated protein kinase 3_like [Cynara cardunculus var. scolymus]
abscisic acid-activated signaling pathway	CtAH02G0199900	217.772	178.941	186.599	229.514	293.661	257.304	97.2071	77.94	105.925	278.83	76.5469	159.447	311.259	318.467	301.81	169.384	169.622	158.893	341.128	370.956	339.748	200.88	276.564	201.303	XP_024994890.1	root allergen protein_like [Cynara cardunculus var. scolymus] &gt;KVH96473.1 Bet v I domain_containing protein [Cynara cardunculus var. scolymus]
abscisic acid-activated signaling pathway	CtAH02G0199300	292.69	269.628	299.153	441.388	566.473	504.329	167.322	166.01	192.007	244.733	164.941	198.669	395.878	582.563	423.375	380.729	423.836	373.268	571.057	680.633	692.701	413.443	332.154	391.035	XP_024994890.1	root allergen protein_like [Cynara cardunculus var. scolymus] &gt;KVH96473.1 Bet v I domain_containing protein [Cynara cardunculus var. scolymus]
abscisic acid-activated signaling pathway	CtAH02G0202200	9.5155	7.92926	8.54358	31.4369	43.9054	34.3975	9.48784	18.1707	37.8886	10.8603	10.0107	10.0056	24.2856	42.2467	25.8908	37.944	52.5981	49.7941	97.9531	118.663	129.309	44.0836	43.4759	48.7909	XP_024994832.1	root allergen protein_like [Cynara cardunculus var. scolymus]
abscisic acid-activated signaling pathway	CtAH02G0200700	13.8276	13.5997	13.3355	22.7695	28.3974	20.2432	5.75431	8.22546	30.4741	6.26548	5.20155	3.70814	19.4119	40.2868	22.2706	18.705	22.1122	27.364	69.7991	85.4969	62.509	23.4823	32.8756	31.4582	XP_024994832.1	root allergen protein_like [Cynara cardunculus var. scolymus]
abscisic acid-activated signaling pathway	CtAH09G0090800	18.2208	18.532	19.3454	13.1236	14.3768	13.5	13.971	17.5007	16.2213	12.5025	16.7378	15.5817	17.3319	18.1093	20.306	15.0683	13.9739	14.1032	29.5894	31.029	28.5677	23.666	24.1563	23.8763	XP_024969975.1	ABSCISIC ACID_INSENSITIVE 5_like protein 5 isoform X2 [Cynara cardunculus var. scolymus]
abscisic acid-activated signaling pathway	CtAH09G0136900	18.8421	15.9031	15.0217	17.3637	15.7667	17.2757	7.05362	7.86847	5.92124	5.89828	4.25213	6.99419	28.4585	31.7771	24.03	9.79403	9.39233	10.3616	30.4613	31.1699	34.1172	45.1282	39.3335	41.8115	XP_024977293.1	phytohormone_binding protein_like [Cynara cardunculus var. scolymus]
abscisic acid-activated signaling pathway	CtAH02G0202100	29.0615	19.815	27.3005	89.6397	129.882	106.851	26.3919	35.9991	74.5606	29.9351	22.4794	29.2995	107.203	151.102	101.635	122.681	154.319	160.403	288.004	313.47	396.172	130.185	144.869	125.187	XP_024994832.1	root allergen protein_like [Cynara cardunculus var. scolymus]
abscisic acid-activated signaling pathway	CtAH02G0200600	195.377	174.682	178.44	307.758	368.906	298.366	101.729	118.669	155.57	124.172	123.167	137.647	390.514	486.325	298.856	303.009	298.711	303.307	611.372	682.596	585.527	487.828	457.916	466.672	KVH96489.1	Bet v I domain_containing protein [Cynara cardunculus var. scolymus]
abscisic acid-activated signaling pathway	CtAH02G0202000	10.0192	10.8305	7.72655	31.0384	43.1196	43.6598	11.6384	18.0249	35.9639	12.0088	9.56649	10.2888	27.29	44.6521	33.8109	42.7696	54.3982	52.8055	134.499	144.451	148.074	40.7257	43.1706	46.8377	XP_024994832.1	root allergen protein_like [Cynara cardunculus var. scolymus]
abscisic acid-activated signaling pathway	CtAH02G0200500	159.081	137.911	154.242	325.614	374.005	330.952	91.9115	119.411	132.759	100.123	107.947	121.671	423.237	595.212	366.022	356.781	385.861	348.117	594.848	579.308	731.154	514.246	361.689	507.545	XP_024995488.1	root allergen protein_like [Cynara cardunculus var. scolymus] &gt;KVH96485.1 Bet v I domain_containing protein [Cynara cardunculus var. scolymus]
abscisic acid-activated signaling pathway	CtAH02G0200400	53.9466	42.93	42.1147	92.7611	113.311	88.0028	35.7826	28.1621	32.7969	65.7849	11.2084	38.8814	108.843	110.332	90.023	48.9506	43.9529	44.4701	154.677	138.636	106.444	167.908	158.649	111.881	XP_024994920.1	root allergen protein_like [Cynara cardunculus var. scolymus] &gt;KVH96454.1 hypothetical protein Ccrd_001456 [Cynara cardunculus var. scolymus]
jasmonic acid mediated signaling pathway	CtAH08G0028200	17.5147	15.1257	16.2065	14.7281	23.456	17.5526	2.60181	2.22332	3.59766	3.48871	7.18873	6.86082	45.7851	46.8274	40.1749	7.10321	5.0913	11.4678	40.6938	42.1043	35.9008	32.7836	24.5905	29.1983	XP_024978779.1	probable WRKY transcription factor 70 [Cynara cardunculus var. scolymus]
jasmonic acid mediated signaling pathway	CtAH05G0206600	17.2575	15.7712	15.8724	19.276	23.0516	20.6142	4.66705	6.37046	7.17841	12.5381	8.2092	11.6071	17.3325	20.2991	20.2518	12.7929	10.9204	15.615	25.7622	26.264	26.4578	33.9848	27.3268	28.736	XP_024959905.1	probable WRKY transcription factor 50 isoform X2 [Cynara cardunculus var. scolymus]
jasmonic acid mediated signaling pathway	CtAH12G0192200	11.7711	9.61805	11.3295	11.3752	22.7208	13.089	10.0317	12.484	7.68172	14.6917	19.9519	20.0031	17.8418	21.3648	17.3519	11.044	11.71	12.284	26.4376	28.585	29.618	19.1142	18.6814	21.012	XP_024965449.1	protein TIFY 10A_like [Cynara cardunculus var. scolymus] &gt;KVI12235.1 CO/COL/TOC1, conserved site_containing protein [Cynara cardunculus var. scolymus]
jasmonic acid mediated signaling pathway	CtAH06G0211000	24.5657	21.864	22.7079	23.0389	22.3582	25.3779	15.1311	14.5317	16.1324	8.93539	16.0939	12.1302	28.9223	31.2887	33.53	18.1705	18.5696	15.7126	39.825	39.0797	40.2044	30.7917	29.5271	39.159	XP_024993176.1	jasmonic acid_amido synthetase JAR1_like [Cynara cardunculus var. scolymus] &gt;XP_024993177.1 jasmonic acid_amido synthetase JAR1_like [Cynara cardunculus var. scolymus]
jasmonic acid mediated signaling pathway	CtAH03G0145500	14.4038	12.3809	10.9676	17.4623	20.9464	15.2118	5.89056	5.29395	6.53732	9.56331	9.348	11.074	21.6386	22.6556	19.4309	11.2617	9.0531	10.7888	20.6929	17.9057	17.5704	21.5927	15.2702	16.8889	XP_024996542.1	probable WRKY transcription factor 46 [Cynara cardunculus var. scolymus]
jasmonic acid mediated signaling pathway	CtAH10G0134100	10.9232	10.7866	11.8964	12.8142	10.5719	12.4273	1.79861	0.957461	0.744246	3.28192	2.18247	3.26793	44.8409	46.2975	46.1826	5.69649	3.29237	4.77886	28.6084	34.5028	32.4116	61.7412	56.0657	61.9484	XP_024972939.1	probable WRKY transcription factor 70 [Cynara cardunculus var. scolymus]
jasmonic acid mediated signaling pathway	CtAH04G0238400	11.5995	12.3915	12.2658	12.9304	13.9533	15.7768	15.0743	17.5181	15.8922	18.2678	15.5677	17.6869	19.9831	20.9469	20.1159	15.603	15.2984	14.8626	25.8272	23.3081	26.1373	22.2709	22.6534	23.2201	XP_024988038.1	RNA_binding KH domain_containing protein RCF3_like isoform X1 [Cynara cardunculus var. scolymus] &gt;XP_024988039.1 RNA_binding KH domain_containing protein RCF3_like isoform X1 [Cynara cardunculus var. scolymus] &gt;XP_024988040.1 RNA_binding KH domain_containing protein RCF3_like isoform X1 [Cynara cardunculus var. scolymus]

## Sheet: Sheet2
Biological process	defense response	GO:0006952	4	1.963372790569906E-6	2.1983350341800287	38	1858	154	16553	Chr9G0277900,Chr11G0210400,Chr8G0152700,Chr2G0199900,Chr8G0289500,Chr6G0300300,Chr4G0163100,Chr8G0028200,Chr12G0003100,Chr11G0014400,Chr5G0206600,Chr5G0083900,Chr2G0058800,Chr2G0199300,Chr2G0202200,Chr6G0076500,Chr12G0192200,Chr2G0200700,Chr9G0136900,Chr9G0135800,Chr2G0202100,Chr6G0211000,Chr2G0200600,Chr6G0018500,Chr5G0238300,Chr2G0202000,Chr2G0200500,Chr12G0144800,Chr3G0145500,Chr5G0085700,Chr1…	3.478442127293017E-4
Biological process	response to biotic stimulus	GO:0009607	3	1.0311543396923639E-7	2.5139187613903164	37	1582	154	16553	Chr9G0277900,Chr11G0210400,Chr8G0152700,Chr2G0199900,Chr8G0289500,Chr11G0111800,Chr6G0300300,Chr4G0163100,Chr8G0028200,Chr11G0014400,Chr5G0206600,Chr5G0083900,Chr2G0058800,Chr2G0199300,Chr2G0202200,Chr6G0076500,Chr12G0192200,Chr6G0211300,Chr2G0200700,Chr9G0135800,Chr2G0202100,Chr6G0211000,Chr2G0200600,Chr5G0238300,Chr2G0202000,Chr2G0200500,Chr3G0145500,Chr5G0085700,Chr10G0134100,Chr8G0128100,Chr2…	5.480585315464914E-5
Biological process	cellular response to lipid	GO:0071396	5	2.2500519036849909E-7	3.7064487236901025	21	609	154	16553	Chr1G0012800,Chr9G0277900,Chr7G0048400,Chr2G0199900,Chr8G0028200,Chr5G0206600,Chr2G0199300,Chr2G0202200,Chr12G0192200,Chr2G0200700,Chr9G0090800,Chr9G0136900,Chr2G0202100,Chr6G0211000,Chr2G0200600,Chr2G0202000,Chr2G0200500,Chr3G0145500,Chr10G0134100,Chr2G0200400,Chr4G0238400,	7.97268391205715E-5
Biological process	cellular response to endogenous stimulus	GO:0071495	4	2.7453900531604347E-5	2.4473363612707875	25	1098	154	16553	Chr1G0012800,Chr9G0277900,Chr7G0048400,Chr1G0233400,Chr2G0199900,Chr12G0096900,Chr8G0028200,Chr5G0206600,Chr2G0199300,Chr2G0202200,Chr12G0192200,Chr2G0200700,Chr9G0090800,Chr7G0052500,Chr9G0136900,Chr2G0202100,Chr6G0211000,Chr2G0200600,Chr2G0202000,Chr2G0200500,Chr3G0145500,Chr10G0134100,Chr2G0200400,Chr6G0229000,Chr4G0238400,	0.001945566417673028
Biological process	hormone-mediated signaling pathway	GO:0009755	6	1.0460842681414562E-5	2.591297323698481	25	1037	154	16553	Chr1G0012800,Chr9G0277900,Chr7G0048400,Chr1G0233400,Chr2G0199900,Chr12G0096900,Chr8G0028200,Chr5G0206600,Chr2G0199300,Chr2G0202200,Chr12G0192200,Chr2G0200700,Chr9G0090800,Chr7G0052500,Chr9G0136900,Chr2G0202100,Chr6G0211000,Chr2G0200600,Chr2G0202000,Chr2G0200500,Chr3G0145500,Chr10G0134100,Chr2G0200400,Chr6G0229000,Chr4G0238400,	0.0015885536814776685
Biological process	translation	GO:0006412	6	2.7971402971616044E-9	4.174252931534485	24	618	154	16553	Chr8G0214700,Chr8G0145600,Chr4G0200000,Chr4G0141500,Chr3G0238900,Chr7G0024200,Chr12G0106900,Chr5G0224900,Chr9G0242600,Chr6G0076500,Chr10G0230100,Chr1G0158800,Chr8G0093900,Chr5G0062600,Chr8G0059100,Chr10G0034600,Chr8G0238600,Chr7G0109000,Chr10G0205100,Chr12G0009900,Chr5G0114400,Chr4G0139400,Chr10G0099500,Chr4G0049900,	2.9733601358827855E-6
Biological process	cellular response to oxygen-containing compound	GO:1901701	5	1.4675616271109249E-6	3.078706474098753	23	803	154	16553	Chr1G0012800,Chr9G0277900,Chr7G0048400,Chr2G0199900,Chr2G0031700,Chr8G0028200,Chr5G0206600,Chr2G0199300,Chr2G0202200,Chr12G0192200,Chr2G0200700,Chr9G0090800,Chr9G0136900,Chr2G0202100,Chr6G0211000,Chr2G0200600,Chr2G0202000,Chr2G0200500,Chr3G0145500,Chr10G0134100,Chr8G0128100,Chr2G0200400,Chr4G0238400,	3.120036019237826E-4
Biological process	cellular response to lipid	GO:0071396	5	2.2500519036849909E-7	3.7064487236901025	21	609	154	16553	Chr1G0012800,Chr9G0277900,Chr7G0048400,Chr2G0199900,Chr8G0028200,Chr5G0206600,Chr2G0199300,Chr2G0202200,Chr12G0192200,Chr2G0200700,Chr9G0090800,Chr9G0136900,Chr2G0202100,Chr6G0211000,Chr2G0200600,Chr2G0202000,Chr2G0200500,Chr3G0145500,Chr10G0134100,Chr2G0200400,Chr4G0238400,	7.97268391205715E-5
Biological process	abscisic acid-activated signaling pathway	GO:0009738	7	2.419984179158341E-5	3.992374768089054	13	350	154	16553	Chr1G0012800,Chr9G0277900,Chr2G0199900,Chr2G0199300,Chr2G0202200,Chr2G0200700,Chr9G0090800,Chr9G0136900,Chr2G0202100,Chr2G0200600,Chr2G0202000,Chr2G0200500,Chr2G0200400,	0.0019788024480348588
Biological process	jasmonic acid mediated signaling pathway	GO:0009867	7	2.736622907062447E-5	8.004352030947777	7	94	154	16553	Chr8G0028200,Chr5G0206600,Chr12G0192200,Chr6G0211000,Chr3G0145500,Chr10G0134100,Chr4G0238400,	0.002077878678719558
