# Supplementary material for: CtChi19: a valuable gene for improving resistance to Botrytis cinerea and Alternaria alternata in Carthamus tinctorius
Source: Front Plant Sci. 2026 Apr 24;17:1797378. doi: 10.3389/fpls.2026.1797378 (PMC13153071; doi:10.3389/fpls.2026.1797378)
Supplement: Supplementary file 10 [file DataSheet10.xlsx]

## Sheet: Arabidopsis
Gene Family Name:	Protein Name:	Genomic Locus:	Accession:	TIGR Annotation:	Number of Amino Acid	Molecular Weight	Theoretical pI	Instability Index	Aliphatic Index	Grand Average of Hydropathicity
Glycoside Hydrolase Family 18		AT5G24090	AAA32768.1	acidic endochitinase (dbj|BAA21861.1)	302	33096.5	9.17	32.55	74.34	-0.234
		AT4G19750	CAA19692.1	chitinase - like protein	362	39731.4	4.86	29.26	76.08	-0.188
		AT4G19760	CAA19693.1	chitinase - like protein	369	40589.1	4.68	33.72	71.73	-0.278
		AT4G19770	CAA19694.1	putative protein	261	28791.1	4.41	43.49	82.22	-0.17
		AT4G19800	CAA19697.1	chitinase - like protein	398	44357.2	4.48	40.86	74.07	-0.232
		AT4G19810	CAA19698.1	putative chitinase	379	41128.1	8.91	33.98	74.2	-0.099
		AT4G19820	CAA19699.1	putative chitinase	368	41108.7	9.4	44.92	79.32	-0.151
		AT4G19720	CAA19689.1	putative protein	363	40082	6.39	32.95	74.19	-0.303
Glycoside Hydrolase Family 19		AT3G16920	BAA94976.1	basic chitinase, putative	357	39565.8	6.37	35.24	69.38	-0.325
	CHIB	AT3G12500	AAA32769.1	basic chitinase	335	36183.7	7.81	35.87	59.25	-0.334
	CHIV	AT3G54420	CAA74930.1	class IV chitinase (CHIV)	273	29435.8	5.05	28.86	66.89	-0.134
		AT2G43620	AAB64044.1	putative endochitinase	283	30377.7	8.91	38.57	62.19	-0.084
		AT2G43610	AAB64045.1	putative endochitinase	281	29999.5	9.54	33.34	57.76	-0.171
		AT2G43600	AAB64046.1	putative endochitinase	294	33274.2	8.72	42.37	63.71	-0.295
		AT2G43580	AAB64048.1	putative endochitinase	265	28780.8	8.31	36.16	75.13	0.002
		AT2G43570	AAB64049.1	glycosyl hydrolase family 19 (chitinase)	277	29775.4	5.78	25.76	56.5	-0.195
		AT3G47540	CAB61980.1	endochitinase-like protein	283	31214.3	9.52	44.24	69.65	-0.365
		AT1G56680	AAG09096.1	chitinase, putative	303	33890.9	8.94	37.83	68.25	-0.238
		AT4G01700	AAC72865.1	putative chitinase	280	31464.7	9.04	42.07	67.96	-0.396
		AT1G05850	AAF29391.1	class I chitinase, putative	321	35579.5	7.49	33.27	69.35	-0.202
		AT1G02360	AAG00887.1	glycosyl hydrolase family 19 (chitinase)	324	36317.2	9.25	43.82	65.06	-0.407

## Sheet: Safflower
CtChi_members	Sequence ID	Number of Amino Acid	Molecular Weight	Theoretical pI	Instability Index	Aliphatic Index	Grand Average of Hydropathicity
CtChi1	CtAH03T0177600.1	264	29193.5	9.69	25.18	70.61	-0.316
CtChi2	CtAH03T0177800.1	267	29178.4	9.57	24.61	61.12	-0.366
CtChi3	CtAH03T0178000.1	253	26952.3	8.12	26.39	59.09	-0.284
CtChi4	CtAH03T0178400.1	269	29424.1	5.3	30.95	67.47	-0.119
CtChi5	CtAH03T0178600.1	536	58248	6.3	27.76	58.28	-0.285
CtChi6	CtAH03T0179100.1	269	29767.8	8.98	30.44	56.62	-0.326
CtChi7	CtAH03T0179200.1	277	30448.1	9.75	25.88	62.74	-0.321
CtChi8	CtAH03T0179300.1	358	39566.3	6.09	33.14	61.34	-0.353
CtChi9	CtAH05T0251300.1	134	15218.1	5.86	36.24	80	-0.375
CtChi10	CtAH05T0251800.1	255	29228.5	9.55	43.84	79.18	-0.391
CtChi11	CtAH05T0251900.1	743	85204.8	8.7	47.19	79.74	-0.415
CtChi12	CtAH05T0253500.1	166	18467.8	7.02	33.44	78.73	-0.447
CtChi13	CtAH08T0006100.1	549	59122.6	4.26	41.63	78.63	-0.147
CtChi14	CtAH08T0226100.1	433	47609.7	8.45	38.47	62.4	-0.42
CtChi15	CtAH08T0250100.1	236	25741.7	4.77	32.41	75.68	-0.094
CtChi16	CtAH08T0253000.1	269	28850	4.73	33.22	62.75	-0.215
CtChi17	CtAH11T0092400.1	455	51768.1	8.73	52.04	85.93	-0.382
CtChi18	CtAH11T0255400.1	319	35537.3	6.3	32.2	70.09	-0.262
CtChi19	CtAH12T0003100.1	316	34236	5.48	37.92	61.2	-0.36
CtChi20	CtAH12T0135200.1	440	49898.2	9.85	41.03	74.57	-0.392
CtChi21	CtAH12T0136000.4	365	38614.3	4.83	29.66	79.73	-0.065
CtChi22	CtAH12T0136100.1	230	24520.5	4.84	32.08	77.7	-0.162
CtChi23	CtAH12T0136200.1	293	30960.8	5.11	25.23	79.32	-0.049
CtChi24	CtAH12T0136300.1	120	13260.2	9.33	38.11	74.75	-0.16
CtChi25	CtAH12T0136400.1	136	14365.1	4.53	28.76	86.18	-0.04
CtChi26	CtAH12T0170900.1	450	49751.2	9.18	47.47	78.64	-0.309
CtChi27	CtAH12T0171000.1	601	66875.2	5.7	36.29	81.76	-0.187
CtChi28	CtAH12T0171100.1	260	29413.4	8.57	35.27	80.27	-0.352
