# Supplementary material for: CtChi19: a valuable gene for improving resistance to Botrytis cinerea and Alternaria alternata in Carthamus tinctorius
Source: Front Plant Sci. 2026 Apr 24;17:1797378. doi: 10.3389/fpls.2026.1797378 (PMC13153071; doi:10.3389/fpls.2026.1797378)
Supplement: Supplementary file 11 [file DataSheet11.xlsx]

## Sheet: Sheet1
The primers used in this article
CtChi19-F	acgggggactcttgaccatggATGGATAAGTTTATGATACTCCTCCTGC	For constructing overexpression vectors
CtChi19-R	aagttcttctcctttactagtTGCAAAAGGCCTTTGATTGTT
35S-F	CTATCCTTCGCAAGACCCTTC	For detecting positive clones
GFP-R	CAAACTTGACTTCAGCACGTGTC
CtChi19-RT-F	GGCAGAGGACCTATCCAACT	For RT-qPCR testing
CtChi19-RT-R	AGTTTGGGTCGGTGGCTAAC
CtPR5-RT-F	GTTCGGGTCAGGTAGGATGC	For RT-qPCR testing
CtPR5-RT-R	TTGAACCCGTCAACAAGGCT
